# Supplementary material for: A Study of Alterations in DNA Epigenetic Modifications (5mC and 5hmC) and Gene Expression Influenced by Simulated Microgravity in Human Lymphoblastoid Cells
Source: PLoS One. 2016 Jan 28;11(1):e0147514. doi: 10.1371/journal.pone.0147514 (PMC4731572; doi:10.1371/journal.pone.0147514)
Supplement: S1 Table — (XLSX) [file pone.0147514.s007.xlsx]

## Sheet: Sheet1
	Raw Reads			Quality & Adapter Clipped Reads		Genome Mapping		Quality metrics*
Samples	# of reads	# of bases	Depth (X)	# of reads	GC (%)	# of reads	mapped (%)	NSC	RSC
002933_Simulated Microgravity_Replicate A(MeDIP-seq)	96505542	9747059742	3.01316	91928446	43.3	88152593	95.8926	1.23602	2.41121
002934_Simulated Microgravity_Replicate A (hMeDIP-seq)	93081034	9401184434	2.90624	87385400	44.8	78973320	90.3736	1.28577	2.04574
002935_Simulated Microgravity_Replicate B (MeDIP-seq)	92492234	9341715634	2.88785	88216590	43.3	84655234	95.9629	1.22982	2.39743
002936_ Simulated Microgravity_Replicate B (hMeDIP-seq)	56630796	5719710396	1.76816	53018240	44.6	47771477	90.1039	1.29779	2.17595
002937_Static_Replicate A (MeDIP-seq)	195207858	19715993658	6.09491	185587892	43.6	178297952	96.072	1.20903	2.34699
002938_Static_Replicate A (hMeDIP-seq)	148283838	14976667638	4.62982	139154440	44.8	126750103	91.0859	1.25574	2.09824
002939_Static_Replicate B (MeDIP-seq)	88402174	8928619574	2.76015	84512906	43.4	81154627	96.0263	1.24286	2.51034
002940_Static_Replicate B (hMeDIP-seq)	146734860	14820220860	4.58145	138799946	44.7	127183930	91.6311	1.21619	2.09063
* Quality Metrics has been performed as per guidelines and best practices of ENCODE and modENCODE Consortia
