# Supplementary material for: A Study of Alterations in DNA Epigenetic Modifications (5mC and 5hmC) and Gene Expression Influenced by Simulated Microgravity in Human Lymphoblastoid Cells
Source: PLoS One. 2016 Jan 28;11(1):e0147514. doi: 10.1371/journal.pone.0147514 (PMC4731572; doi:10.1371/journal.pone.0147514)
Supplement: S2 Table — For every DMR identified, a description of the genomic features found in this region has been provided. The columns represent the following information: (A) Genomic coordinates of the region defined as a DMR and (B) ENCODE IDs of features (such as gene, transcript, pseudogene, non-coding RNA or other regulatory feature) present in the region. (XLSX) [file pone.0147514.s008.xlsx]

## Sheet: Sheet1
Region Name	ID
Region 48238205-48238605 of chromosome 20
Region 119384317-119384717 of chromosome 5
Region 120109292-120109692 of chromosome 12	ENSG00000111725
	ENST00000229328
	ENST00000541640
	ENST00000537400
	ENST00000540121
Region 149153059-149153459 of chromosome 6	ENSG00000111962
	ENST00000367463
	ENSR00001230291
Region 225850543-225850943 of chromosome 2	ENSG00000135905
	ENST00000258390
	ENST00000492369
	ENST00000435582
	ENST00000458608
Region 23629431-23629831 of chromosome 13
Region 37784535-37784935 of chromosome 19
Region 55089031-55089431 of chromosome 20	ENSG00000022277
	ENSG00000124091
	ENST00000023939
	ENST00000395881
	ENST00000357348
	ENST00000449062
	ENST00000243913
	ENST00000477485
Region 17422485-17422885 of chromosome 21
Region 76961480-76961880 of chromosome 9
Region 111696523-111696923 of chromosome 13
Region 45445601-45446001 of chromosome 19	ENSG00000224916
	ENSG00000267467
	ENST00000585685
	ENST00000419266
	ENST00000436871
	ENST00000592954
	ENST00000589057
	ENST00000591600
	ENSR00000641738
Region 25035664-25036064 of chromosome 2	ENSG00000138092
	ENST00000380834
	ENST00000473706
	ENST00000491031
	ENST00000486527
	ENST00000260662
	ENST00000498362
Region 84512817-84513217 of chromosome 16	ENSG00000140950
	ENST00000343629
	ENSR00001507082
Region 21675040-21675440 of chromosome 13
	ENSR00001507688
Region 101998738-101999138 of chromosome 15	ENSG00000140479
	ENST00000561177
	ENST00000348070
	ENST00000358417
	ENST00000560921
	ENST00000557794
	ENST00000561109
	ENST00000559678
	ENST00000560271
	ENST00000558716
	ENST00000344273
	ENST00000398181
	ENST00000561444
	ENST00000559417
Region 51067323-51067723 of chromosome 22
	ENSR00000620297
Region 34280043-34280443 of chromosome 22	ENSG00000133424
	ENST00000354992
	ENST00000337431
	ENST00000397394
	ENST00000402320
	ENST00000437602
	ENST00000413114
	ENST00000494763
	ENST00000434071
	ENSR00001532402
Region 141088341-141088741 of chromosome 3	ENSG00000177311
	ENST00000509842
	ENST00000513619
	ENST00000512276
	ENST00000507657
	ENSR00001375361
Region 56211998-56212398 of chromosome 16	ENSG00000246379
	ENST00000501259
	ENST00000565155
	ENST00000569025
	ENSR00000507881
Region 85632830-85633230 of chromosome 10
Region 42864309-42864709 of chromosome 12	ENSG00000139174
	ENST00000455697
	ENST00000445766
	ENST00000548696
	ENST00000345127
	ENST00000552240
	ENST00000552108
	ENST00000551050
	ENST00000547113
Region 104249326-104249726 of chromosome 10	ENSG00000138107
	ENST00000369905
	ENST00000487599
	ENST00000545684
	ENST00000446605
	ENST00000481044
Region 133758452-133758852 of chromosome 10	ENSG00000175470
	ENST00000455566
	ENST00000482010
	ENST00000422256
	ENST00000490777
	ENST00000470416
	ENST00000472664
Region 9710401-9710801 of chromosome 1
Region 47235300-47235700 of chromosome 2	ENSG00000068724
	ENST00000409245
	ENST00000319190
	ENST00000461601
	ENST00000394850
	ENST00000441914
	ENST00000263737
	ENST00000409825
	ENST00000491786
	ENST00000484061
	ENST00000440051
	ENSR00000589840
Region 93184061-93184461 of chromosome 14	ENSG00000100600
	ENST00000555699
	ENST00000334869
	ENST00000557434
	ENST00000393218
	ENST00000557609
	ENST00000556097
	ENST00000554189
	ENST00000553802
	ENST00000557694
	ENSR00000181317
Region 189559842-189560242 of chromosome 3	ENSG00000073282
	ENST00000264731
	ENST00000418709
	ENST00000320472
	ENST00000392460
	ENST00000440651
	ENST00000382063
	ENST00000354600
	ENST00000434928
	ENST00000460036
	ENST00000437221
	ENST00000392463
	ENST00000392461
	ENST00000449992
	ENST00000456148
	ENSR00001382545
Region 227158072-227158472 of chromosome 1	ENSG00000163050
	ENST00000366779
	ENST00000366778
	ENST00000366777
	ENST00000458507
	ENST00000478406
	ENST00000366776
	ENST00000366775
	ENST00000489044
	ENST00000433743
Region 48478467-48478867 of chromosome 13
	ENSR00000274797
Region 29228707-29229107 of chromosome 14	ENSG00000257126
	ENST00000551395
	ENST00000546560
	ENST00000549487
	ENSR00000415774
Region 76961697-76962097 of chromosome 9
Region 216256316-216256716 of chromosome 2	ENSG00000115414
	ENST00000421182
	ENST00000323926
	ENST00000336916
	ENST00000357867
	ENST00000354785
	ENST00000359671
	ENST00000346544
	ENST00000345488
	ENST00000357009
	ENST00000492816
	ENST00000446046
	ENST00000443816
	ENST00000432072
	ENST00000356005
	ENST00000456923
	ENSR00000606980
Region 79187112-79187512 of chromosome 13	ENSG00000234377
	ENST00000560584
	ENST00000560209
Region 156753133-156753533 of chromosome 7	ENSG00000146909
	ENST00000275820
	ENST00000475176
Region 49516450-49516850 of chromosome 10	ENSG00000107643
	ENST00000432379
	ENST00000429041
	ENST00000374189
	ENST00000426557
	ENST00000476134
Region 20649638-20650038 of chromosome 13	ENSG00000121741
	ENST00000382869
	ENST00000382874
	ENST00000382871
	ENST00000382870
	ENST00000494061
	ENSR00000274114
Region 186000168-186000568 of chromosome 3	ENSG00000058866
	ENST00000265022
	ENST00000344484
	ENST00000382164
	ENST00000544847
	ENST00000480809
Region 140090697-140091097 of chromosome 9	ENSG00000176058
	ENST00000321773
	ENST00000409012
	ENST00000333046
	ENST00000541945
Region 108141647-108142047 of chromosome 12	ENSG00000110851
	ENSG00000258136
	ENST00000228437
	ENST00000550376
	ENST00000546714
	ENST00000550659
Region 10360333-10360733 of chromosome 5	ENSG00000145495
	ENST00000449913
	ENST00000502795
	ENST00000511802
	ENST00000503788
	ENST00000274140
	ENST00000510872
	ENST00000507863
Region 69400354-69400754 of chromosome 16	ENSG00000132604
	ENST00000254942
	ENST00000567130
	ENST00000569584
Region 41752944-41753344 of chromosome 13
Region 224748303-224748703 of chromosome 2	ENSG00000085449
	ENST00000233055
Region 41149802-41150202 of chromosome 13	ENSG00000150907
	ENST00000379561
Region 63685453-63685853 of chromosome 10	ENSG00000150347
	ENST00000279873
Region 85679374-85679774 of chromosome 16	ENSG00000131149
	ENST00000405402
	ENST00000411612
	ENST00000253458
	ENST00000393243
Region 68104759-68105159 of chromosome 16	ENSG00000167264
	ENST00000565263
	ENST00000358896
	ENST00000432752
	ENST00000561965
	ENSR00001035453
Region 80810515-80810915 of chromosome 9
Region 56684081-56684481 of chromosome 12	ENSG00000062485
	ENSG00000144785
	ENST00000549143
	ENST00000548567
	ENST00000351328
	ENST00000542324
	ENST00000548849
	ENST00000549221
	ENST00000546930
	ENST00000548041
	ENST00000551936
	ENST00000550734
	ENST00000551253
	ENST00000552688
	ENST00000551473
	ENST00000547298
	ENST00000551137
	ENST00000550655
	ENST00000551968
	ENST00000550159
	ENST00000551430
	ENST00000552222
	ENST00000547283
	ENST00000549318
	ENST00000547423
	ENST00000550996
	ENST00000551155
	ENST00000550700
	ENST00000551441
	ENST00000550044
Region 50611775-50612175 of chromosome 15	ENSG00000104064
	ENST00000380877
	ENST00000220429
	ENST00000543881
	ENST00000429662
	ENST00000396464
	ENST00000359031
	ENST00000560825
	ENST00000558335
	ENST00000558970
Region 82757534-82757934 of chromosome 2	ENSG00000237498
	ENST00000437290
Region 236166225-236166625 of chromosome 1	ENSG00000116962
	ENST00000366595
	ENST00000264187
Region 64253200-64253600 of chromosome 3	ENSG00000163637
	ENST00000564377
	ENST00000498162
	ENST00000569824
	ENSR00001480026
Region 161781126-161781526 of chromosome 6	ENSG00000185345
	ENST00000366898
	ENST00000366897
	ENST00000366896
	ENST00000366894
	ENST00000338468
	ENST00000479615
	ENSR00001502296
Region 46139447-46139847 of chromosome 17
Region 191128755-191129155 of chromosome 2	ENSG00000198130
	ENST00000392332
	ENST00000359678
	ENST00000392333
	ENST00000485992
	ENST00000409934
	ENST00000489269
	ENST00000495792
Region 104317942-104318342 of chromosome 9	ENSG00000155827
	ENST00000389120
Region 21333465-21333865 of chromosome 13	ENSG00000150456
	ENST00000382758
	ENST00000382754
	ENST00000460374
Region 9962091-9962491 of chromosome 18
Region 81203776-81204176 of chromosome 5
	ENSR00001411196
Region 61542685-61543085 of chromosome 5
Region 246319986-246320386 of chromosome 1	ENSG00000185420
	ENST00000541742
	ENST00000490107
	ENST00000388985
	ENST00000492487
	ENST00000391836
	ENST00000453676
	ENST00000462422
	ENSR00001530932
Region 15952297-15952697 of chromosome 19
	ENSR00000641152
Region 126184937-126185337 of chromosome 9	ENSG00000119522
	ENST00000473039
	ENST00000373624
	ENST00000542603
	ENST00000394219
	ENST00000373620
	ENST00000394215
	ENST00000491650
	ENST00000497135
	ENST00000373618
Region 99673131-99673531 of chromosome 15	ENSG00000182253
	ENST00000560674
	ENST00000561323
	ENST00000561306
	ENST00000558420
	ENST00000336292
	ENST00000328642
Region 107555411-107555811 of chromosome 6	ENSG00000164494
	ENSG00000203284
	ENST00000369037
	ENST00000453874
	ENST00000366114
Region 128748067-128748467 of chromosome 7
Region 39919853-39920253 of chromosome 19
Region 101107576-101107976 of chromosome 15	ENSG00000140471
	ENST00000560783
	ENST00000314742
Region 66662021-66662421 of chromosome 16	ENSG00000183723
	ENST00000330687
	ENST00000561680
	ENST00000394106
	ENST00000563952
	ENSR00001035430
Region 31620780-31621180 of chromosome 9
Region 154552591-154552991 of chromosome 3	ENSG00000243969
	ENST00000478814
Region 88850462-88850862 of chromosome 9	ENSG00000187753
	ENST00000339137
	ENST00000376001
Region 43074536-43074936 of chromosome 8
Region 73121945-73122345 of chromosome 7	ENSG00000106089
	ENST00000222812
	ENST00000395156
	ENST00000395154
	ENST00000395155
	ENST00000470878
	ENST00000462135
	ENSR00000628138
Region 120334674-120335074 of chromosome 12
Region 334330-334730 of chromosome 9	ENSG00000107099
	ENST00000524396
	ENST00000453981
	ENST00000432829
	ENST00000454469
	ENST00000382341
	ENST00000483757
	ENST00000469391
	ENST00000495184
Region 25871772-25872172 of chromosome 12
Region 45768583-45768983 of chromosome 20	ENSG00000064655
	ENST00000327619
	ENST00000357410
	ENST00000497062
	ENST00000317304
	ENST00000458636
	ENSR00001449252
Region 194899150-194899550 of chromosome 3	ENSG00000173950
	ENST00000310380
	ENST00000437101
	ENST00000429994
	ENST00000418940
	ENST00000491138
	ENST00000476897
	ENSR00001383490
Region 188924527-188924927 of chromosome 4	ENSG00000179059
	ENST00000509524
	ENST00000326866
Region 4240557-4240957 of chromosome 17	ENSG00000132388
	ENST00000396981
	ENST00000572484
	ENST00000574633
	ENST00000571980
	ENST00000574059
Region 47580513-47580913 of chromosome 20	ENSG00000124198
	ENST00000371917
Region 14678033-14678433 of chromosome 16	ENSG00000140694
	ENST00000437198
	ENST00000420015
	ENST00000341484
	ENST00000539279
	ENST00000564113
	ENST00000569444
	ENST00000563697
	ENST00000562715
Region 35967024-35967424 of chromosome 20
Region 37827346-37827746 of chromosome 4
	ENSR00001430641
Region 167816126-167816526 of chromosome 5	ENSG00000113645
	ENST00000265293
	ENST00000521089
	ENST00000523043
	ENST00000519859
	ENST00000393895
	ENSR00001296106
Region 45441607-45442007 of chromosome 3	ENSG00000011376
	ENST00000265537
	ENST00000415258
	ENST00000431023
	ENST00000414984
	ENST00000430399
Region 30651954-30652354 of chromosome 17	ENSG00000265794
	ENSG00000108666
	ENST00000581915
	ENST00000578389
	ENST00000583104
Region 30894655-30895055 of chromosome 13
Region 2924032-2924432 of chromosome 12	ENSG00000111203
	ENST00000228799
	ENST00000543029
	ENST00000537851
	ENST00000419778
	ENST00000540929
	ENST00000542548
	ENST00000541659
Region 43527506-43527906 of chromosome 20	ENSG00000166913
	ENST00000353703
	ENST00000479421
	ENST00000372839
	ENST00000428262
	ENST00000445830
Region 20630979-20631379 of chromosome 18
Region 56928968-56929368 of chromosome 16	ENSG00000070915
	ENST00000566786
	ENST00000438926
	ENST00000563236
	ENST00000262502
Region 86994612-86995012 of chromosome 11	ENSG00000166575
	ENST00000340353
	ENST00000532959
	ENST00000305494
	ENST00000535167
Region 25190941-25191341 of chromosome 4	ENSG00000038210
	ENST00000512921
	ENST00000507794
Region 50276024-50276424 of chromosome 22	ENSG00000100426
	ENST00000216268
	ENSR00001533491
Region 27220738-27221138 of chromosome 10	ENSG00000232224
	ENST00000458682
	ENST00000458084
	ENST00000431296
Region 38689194-38689594 of chromosome 8	ENSG00000147526
	ENST00000519416
	ENST00000520615
	ENST00000443286
	ENST00000520340
	ENST00000518415
	ENST00000522904
	ENST00000522752
	ENST00000330691
	ENST00000348567
	ENST00000523239
	ENST00000317827
	ENST00000379931
	ENST00000276520
	ENST00000520973
	ENST00000521866
	ENST00000518809
	ENST00000520611
Region 9103427-9103827 of chromosome 11	ENSG00000175356
	ENST00000457346
	ENST00000309263
	ENST00000450649
	ENST00000520467
	ENST00000534295
Region 153660722-153661122 of chromosome 2
Region 18731473-18731873 of chromosome 10	ENSG00000165995
	ENST00000324631
	ENST00000352115
	ENST00000377328
	ENST00000282343
	ENST00000377331
	ENST00000396576
	ENST00000377319
	ENST00000498816
	ENST00000377329
	ENST00000377315
Region 39945874-39946274 of chromosome 19	ENSG00000196235
	ENST00000599117
	ENST00000432763
	ENST00000402194
	ENST00000601515
	ENST00000595368
	ENST00000594729
	ENST00000601978
	ENST00000359191
	ENST00000598725
Region 10482085-10482485 of chromosome 19	ENSG00000105397
	ENST00000524462
	ENST00000525621
	ENST00000264818
	ENST00000529370
	ENST00000531836
	ENST00000530829
Region 78855762-78856162 of chromosome 17	ENSG00000141564
	ENST00000577161
	ENST00000306801
	ENST00000544334
	ENST00000575542
Region 18444583-18444983 of chromosome 20	ENSG00000089091
	ENST00000377630
	ENST00000262547
	ENST00000329494
	ENST00000357236
	ENST00000460891
Region 74546198-74546598 of chromosome 10	ENSG00000156026
	ENST00000373053
	ENST00000357157
	ENST00000536019
Region 137912163-137912563 of chromosome 5
Region 68614066-68614466 of chromosome 2	ENSG00000115956
	ENST00000234313
	ENSR00000592130
Region 14848946-14849346 of chromosome 10
Region 232676625-232677025 of chromosome 2	ENSG00000261096
	ENST00000563949
Region 42469567-42469967 of chromosome 20
	ENSR00000009623
Region 156413103-156413503 of chromosome 3	ENSG00000163659
	ENST00000486483
	ENST00000295924
	ENST00000461166
	ENST00000473702
	ENST00000481853
	ENST00000542783
	ENST00000495891
Region 10806998-10807398 of chromosome 18	ENSG00000154864
	ENST00000302079
	ENST00000582913
	ENST00000503781
	ENST00000580640
	ENST00000579112
Region 75810896-75811296 of chromosome 10	ENSG00000035403
	ENST00000372755
	ENST00000211998
	ENST00000478896
	ENST00000417648
	ENST00000461383
Region 169560134-169560534 of chromosome 1	ENSG00000174175
	ENST00000426706
	ENST00000263686
	ENST00000367793
	ENST00000367794
	ENST00000367792
	ENST00000367791
	ENST00000466167
	ENST00000367786
	ENST00000458599
	ENST00000367788
Region 71230451-71230851 of chromosome 17	ENSG00000133193
	ENSG00000141219
	ENST00000583178
	ENST00000255557
	ENST00000577615
	ENST00000585109
	ENST00000359042
	ENST00000268942
	ENST00000426147
	ENST00000582391
	ENST00000535032
	ENST00000582793
Region 28210542-28210942 of chromosome 13	ENSG00000186184
	ENST00000399697
	ENST00000465887
	ENST00000489647
	ENSR00000513391
Region 4235771-4236171 of chromosome 17	ENSG00000132388
	ENST00000396981
	ENST00000572484
	ENST00000574633
	ENST00000571980
	ENST00000574059
	ENSR00001339475
Region 25254066-25254466 of chromosome 16	ENSG00000155592
	ENST00000328086
	ENST00000569150
Region 3110278-3110678 of chromosome 2	ENSG00000234423
	ENST00000457478
Region 166432780-166433180 of chromosome 1
Region 12468139-12468539 of chromosome 10	ENSG00000183049
	ENST00000378847
	ENST00000487696
	ENST00000378845
Region 108694760-108695160 of chromosome 13
Region 51271638-51272038 of chromosome 14	ENSG00000100503
	ENST00000245441
	ENST00000389868
	ENST00000476352
	ENST00000530997
	ENST00000382043
	ENST00000382041
	ENST00000324330
	ENST00000453196
	ENST00000453401
	ENST00000486950
	ENST00000496749
Region 112809286-112809686 of chromosome 12	ENSG00000173064
	ENST00000377560
	ENST00000430131
	ENST00000550722
	ENST00000550724
Region 173399188-173399588 of chromosome 5
Region 127964870-127965270 of chromosome 3	ENSG00000132394
	ENST00000254730
	ENST00000483457
	ENST00000484438
	ENSR00001373304
Region 79689544-79689944 of chromosome 4	ENSG00000239793
	ENST00000478593
	ENSR00001243756
Region 207140747-207141147 of chromosome 2	ENSG00000204186
	ENST00000374423
Region 4695839-4696239 of chromosome 16	ENSG00000102858
	ENST00000591895
	ENST00000262370
	ENST00000415496
	ENST00000536343
	ENST00000587747
	ENST00000399577
	ENST00000588994
	ENST00000586183
Region 54128356-54128756 of chromosome 12
Region 123948275-123948675 of chromosome 8	ENSG00000178764
	ENST00000314393
	ENST00000534247
Region 59102973-59103373 of chromosome 17	ENSG00000141376
	ENST00000589222
	ENST00000407086
	ENST00000390652
	ENST00000588462
	ENST00000408905
	ENST00000585744
	ENST00000588874
	ENST00000587037
	ENST00000585979
	ENST00000592827
Region 16705925-16706325 of chromosome 7	ENSG00000136261
	ENST00000415365
	ENST00000258761
	ENST00000433922
	ENST00000432311
	ENST00000437745
	ENST00000436868
	ENST00000452975
	ENST00000405202
	ENST00000480517
	ENST00000446596
	ENST00000438834
	ENST00000430000
Region 191091610-191092010 of chromosome 3	ENSG00000152492
	ENST00000392455
	ENST00000392456
Region 27457192-27457592 of chromosome 3	ENSG00000033867
	ENST00000419036
	ENST00000295736
	ENST00000428386
	ENST00000454389
	ENST00000440156
	ENST00000457377
	ENST00000438530
	ENST00000437179
	ENST00000446700
	ENST00000455077
	ENST00000445684
	ENST00000435667
	ENST00000388777
	ENST00000425128
	ENST00000437266
	ENST00000428179
Region 34929732-34930132 of chromosome 21	ENSG00000159140
	ENST00000356577
	ENST00000290239
	ENST00000381692
	ENST00000300278
	ENST00000455528
	ENST00000381679
	ENST00000436227
	ENST00000421541
Region 90462222-90462622 of chromosome 13
Region 22261384-22261784 of chromosome 17
Region 784562-784962 of chromosome 11
Region 127981962-127982362 of chromosome 3	ENSG00000132394
	ENST00000254730
	ENST00000483457
	ENST00000484438
Region 59010457-59010857 of chromosome 1	ENSG00000173406
	ENSG00000162600
	ENST00000485760
	ENST00000358603
	ENST00000371226
	ENST00000469854
	ENST00000456980
	ENST00000467063
	ENST00000419242
	ENST00000426139
	ENST00000453710
	ENST00000482274
Region 67894282-67894682 of chromosome 15	ENSG00000137764
	ENST00000178640
	ENST00000560591
	ENST00000395476
	ENST00000354498
	ENST00000439036
	ENST00000558392
	ENST00000559262
Region 59633190-59633590 of chromosome 14
Region 105550179-105550579 of chromosome 8	ENSG00000147650
	ENST00000424843
	ENST00000276654
	ENST00000520770
	ENST00000519675
	ENSR00001398403
Region 123899231-123899631 of chromosome 12
Region 28145430-28145830 of chromosome 16	ENSG00000169180
	ENST00000565698
	ENST00000304658
	ENST00000563138
	ENST00000565284
	ENST00000567842
	ENST00000564337
Region 27096449-27096849 of chromosome 1	ENSG00000117713
	ENST00000324856
	ENST00000457599
	ENST00000374152
Region 72396789-72397189 of chromosome 7	ENSG00000196313
	ENST00000395270
	ENST00000446813
	ENST00000257622
	ENST00000358357
	ENST00000434423
	ENSR00001560735
Region 12449360-12449760 of chromosome 18	ENSG00000134278
	ENST00000409402
	ENST00000410092
	ENST00000309836
	ENST00000440472
	ENST00000453447
	ENST00000498803
	ENST00000464481
	ENST00000592156
Region 25928352-25928752 of chromosome 14
Region 27828691-27829091 of chromosome 13	ENSG00000122026
	ENST00000311549
	ENST00000461690
	ENST00000272274
	ENST00000319826
	ENST00000326092
	ENST00000493317
	ENST00000483765
	ENST00000466550
	ENST00000485756
Region 103826626-103827026 of chromosome 13
Region 16512708-16513108 of chromosome 12	ENSG00000008394
	ENST00000536371
	ENST00000010404
	ENST00000543076
	ENST00000396210
	ENST00000539036
	ENST00000542256
	ENST00000539708
	ENST00000535309
	ENST00000540056
	ENST00000396209
	ENST00000540126
	ENST00000396207
	ENST00000538857
	ENST00000535624
	ENSR00000087193
Region 129798133-129798533 of chromosome 7
Region 202644765-202645165 of chromosome 2	ENSG00000003393
	ENST00000264276
	ENST00000482891
	ENST00000482789
	ENST00000467448
	ENST00000496244
	ENST00000409632
	ENST00000410052
	ENST00000462747
	ENSR00000605563
Region 129431734-129432134 of chromosome 4	ENSG00000251432
	ENST00000511497
Region 236093971-236094371 of chromosome 1
Region 50579792-50580192 of chromosome 13	ENSG00000204977
	ENST00000442421
	ENST00000378183
	ENST00000474805
	ENST00000420995
	ENST00000478111
	ENST00000378182
	ENST00000356017
	ENST00000457662
	ENST00000298772
	ENSR00000516159
Region 84380354-84380754 of chromosome 13
Region 83899028-83899428 of chromosome 15	ENSG00000259986
	ENST00000565495
Region 150872433-150872833 of chromosome 1
	ENSR00001524683
Region 125059887-125060287 of chromosome 10
Region 9634707-9635107 of chromosome 2	ENSG00000134330
	ENSG00000151694
	ENST00000481367
	ENST00000545602
	ENST00000310823
Region 149073253-149073653 of chromosome 3
Region 180262347-180262747 of chromosome 2
Region 31177892-31178292 of chromosome 7
Region 74311467-74311867 of chromosome 8
Region 241369373-241369773 of chromosome 1	ENSG00000182901
	ENST00000348120
	ENST00000366563
	ENST00000366564
	ENST00000366565
	ENST00000446183
	ENST00000366562
	ENST00000407727
	ENST00000401882
Region 39186866-39187266 of chromosome 19	ENSG00000130402
	ENST00000588618
	ENST00000252699
	ENST00000424234
	ENST00000390009
	ENST00000589528
	ENST00000495553
	ENSR00000346338
Region 115234852-115235252 of chromosome 1	ENSG00000116748
	ENST00000520113
	ENST00000369538
	ENST00000353928
Region 77888064-77888464 of chromosome 18	ENSG00000101544
	ENST00000262198
	ENST00000560752
	ENST00000559951
	ENST00000560561
	ENST00000561195
Region 99618168-99618568 of chromosome 13	ENSG00000088387
	ENST00000376460
	ENST00000339416
	ENST00000448493
	ENST00000442173
	ENST00000427887
	ENST00000479769
Region 13682638-13683038 of chromosome 6	ENSG00000010017
	ENST00000011619
	ENST00000539980
Region 147637309-147637709 of chromosome 7	ENSG00000174469
	ENSG00000242266
	ENST00000361727
	ENST00000455301
	ENST00000469290
Region 25981078-25981478 of chromosome 15	ENSG00000206190
	ENST00000356865
	ENST00000555815
Region 99651691-99652091 of chromosome 14	ENSG00000127152
	ENST00000357195
	ENST00000345514
	ENST00000443726
Region 11328720-11329120 of chromosome 19	ENSG00000130158
	ENST00000294618
	ENST00000319867
	ENST00000587656
Region 24690198-24690598 of chromosome 16
Region 40094532-40094932 of chromosome 20	ENSG00000124177
	ENST00000373233
	ENST00000440697
	ENST00000309279
Region 61589296-61589696 of chromosome 20	ENSG00000101194
	ENST00000370351
	ENST00000370349
	ENST00000488738
	ENSR00000650056
Region 69921345-69921745 of chromosome 11	ENSG00000254417
	ENSG00000202070
	ENST00000531347
	ENST00000533327
	ENST00000365200
Region 48631586-48631986 of chromosome 2
Region 11910750-11911150 of chromosome 18	ENSG00000267079
	ENST00000590055
Region 37832578-37832978 of chromosome 22
Region 8449546-8449946 of chromosome 1	ENSG00000142599
	ENST00000337907
	ENST00000377464
	ENST00000400907
	ENST00000476556
	ENST00000400908
	ENST00000488215
	ENST00000460659
	ENST00000492766
	ENST00000465125
Region 35586684-35587084 of chromosome 17	ENSG00000132142
	ENST00000353139
	ENST00000360679
	ENST00000394406
	ENST00000335166
	ENST00000590888
Region 75468037-75468437 of chromosome 16	ENSG00000261717
	ENST00000567194
	ENST00000561887
	ENST00000566594
	ENSR00000510168
Region 92063100-92063500 of chromosome 14	ENSG00000133962
	ENST00000557036
	ENST00000256343
Region 31057392-31057792 of chromosome 10
Region 32514791-32515191 of chromosome 1	ENSG00000121774
	ENST00000484270
Region 146001783-146002183 of chromosome 4	ENSG00000164162
	ENST00000506851
	ENST00000502651
	ENST00000507656
	ENST00000451299
	ENST00000309439
	ENST00000510270
	ENST00000511466
	ENST00000514390
	ENST00000513054
	ENST00000502562
	ENST00000512680
	ENST00000508087
	ENST00000504721
Region 103165434-103165834 of chromosome 4
Region 170103965-170104365 of chromosome 3	ENSG00000136603
	ENST00000259119
	ENST00000426052
	ENST00000413427
	ENST00000458537
	ENST00000470571
Region 50158054-50158454 of chromosome 19	ENSG00000126461
	ENST00000360565
Region 40831600-40832000 of chromosome 19	ENSG00000160392
	ENST00000582783
	ENST00000577617
	ENST00000392035
	ENST00000357884
Region 10861771-10862171 of chromosome 18	ENSG00000154864
	ENST00000302079
	ENST00000582913
	ENST00000503781
	ENST00000580640
	ENST00000579899
Region 30742128-30742528 of chromosome 20	ENSG00000101337
	ENST00000398022
	ENST00000217315
Region 55487976-55488376 of chromosome 7	ENSG00000132434
	ENST00000254770
	ENST00000452107
	ENST00000476479
	ENSR00001560201
Region 22559471-22559871 of chromosome 20
	ENSR00000399043
Region 76820294-76820694 of chromosome 17	ENSG00000055483
	ENST00000589225
	ENST00000312010
	ENST00000542802
	ENST00000588086
	ENST00000586066
	ENST00000590014
	ENST00000589424
Region 5098196-5098596 of chromosome 9	ENSG00000096968
	ENSG00000235917
	ENST00000539801
	ENST00000381652
	ENST00000544510
	ENST00000431069
Region 48521843-48522243 of chromosome 20	ENSG00000158480
	ENST00000289431
	ENST00000422556
	ENST00000543716
Region 58827519-58827919 of chromosome 14	ENSG00000032219
	ENST00000355431
	ENST00000348476
	ENST00000395168
	ENST00000431317
	ENST00000417477
	ENST00000469635
Region 9240156-9240556 of chromosome 4
	ENSR00001236459
Region 53087042-53087442 of chromosome 20
Region 69157488-69157888 of chromosome 12	ENSG00000175782
	ENST00000398004
	ENST00000431174
	ENST00000538043
Region 71419957-71420357 of chromosome 6	ENSG00000112305
	ENST00000370452
	ENST00000316999
	ENST00000370455
	ENST00000422334
Region 211572557-211572957 of chromosome 1	ENSG00000153363
	ENST00000423222
Region 72817970-72818370 of chromosome 11	ENSG00000137478
	ENST00000311172
	ENST00000409314
	ENST00000409418
	ENST00000458644
	ENST00000409853
	ENST00000422375
Region 9917501-9917901 of chromosome 17	ENSG00000007237
	ENST00000437099
	ENST00000323816
	ENST00000396115
	ENST00000432992
	ENST00000540214
	ENST00000585266
	ENST00000542249
	ENST00000579158
	ENST00000584146
	ENST00000579140
	ENST00000578655
	ENST00000578599
	ENST00000584389
	ENST00000580043
	ENSR00001340798
Region 98347951-98348351 of chromosome 13
Region 49568587-49568987 of chromosome 13	ENSG00000102531
	ENST00000492622
	ENST00000378383
	ENST00000484074
	ENST00000337156
	ENST00000541916
	ENSR00001509696
Region 168317531-168317931 of chromosome 1
Region 107283104-107283504 of chromosome 8	ENSG00000254615
	ENSG00000164830
	ENST00000521369
	ENST00000577661
	ENST00000445937
	ENSR00001398697
Region 94658469-94658869 of chromosome 12	ENSG00000136040
	ENST00000258526
	ENST00000549217
	ENST00000547057
	ENST00000551495
	ENST00000545312
Region 234585568-234585968 of chromosome 1	ENSG00000059588
	ENST00000040877
Region 3460033-3460433 of chromosome 2	ENSG00000171853
	ENST00000382110
	ENST00000324266
	ENST00000441983
	ENST00000417243
	ENST00000469147
	ENST00000441099
	ENST00000433382
	ENST00000462983
	ENST00000479897
	ENST00000415624
	ENST00000479955
	ENST00000497597
Region 41263336-41263736 of chromosome 21	ENSG00000183036
	ENST00000328619
	ENST00000462224
	ENST00000468717
	ENSR00000316362
Region 89349586-89349986 of chromosome 1	ENSG00000137947
	ENST00000370500
	ENST00000448623
	ENST00000494819
	ENST00000418217
	ENST00000486078
	ENST00000471296
	ENST00000471471
Region 53037173-53037573 of chromosome 6
	ENSR00001218642
Region 50091556-50091956 of chromosome 20	ENSG00000101096
	ENST00000371564
	ENST00000396009
	ENST00000414705
Region 120501432-120501832 of chromosome 9
Region 16522084-16522484 of chromosome 19	ENSG00000127527
	ENST00000455140
	ENST00000602022
	ENST00000592031
	ENST00000248070
	ENST00000535753
	ENST00000594975
	ENST00000597937
	ENST00000602009
Region 207513746-207514146 of chromosome 1	ENSG00000196352
	ENST00000367064
	ENST00000367063
	ENST00000391921
	ENST00000367067
	ENST00000314754
	ENST00000367065
	ENST00000391920
	ENST00000367062
	ENST00000482390
	ENST00000465534
	ENST00000476590
Region 39425403-39425803 of chromosome 22	ENSG00000243811
	ENST00000381568
	ENST00000216099
	ENST00000427494
Region 15600130-15600530 of chromosome 3
Region 59225008-59225408 of chromosome 20
Region 127607639-127608039 of chromosome 6	ENSG00000260527
	ENSG00000118518
	ENST00000563385
	ENST00000368314
	ENST00000476956
	ENST00000356799
	ENST00000477776
	ENST00000309649
	ENST00000489534
	ENST00000480444
Region 1362213-1362613 of chromosome 17	ENSG00000167193
	ENST00000572145
Region 74730095-74730495 of chromosome 10
Region 12211115-12211515 of chromosome 16	ENSG00000048471
	ENST00000566228
	ENST00000563308
	ENST00000306030
	ENST00000323433
	ENSR00000664783
Region 61671789-61672189 of chromosome 2	ENSG00000115464
	ENST00000398571
	ENST00000453133
Region 27024945-27025345 of chromosome 7	ENSG00000005020
	ENST00000432747
Region 150063467-150063867 of chromosome 3
Region 41333901-41334301 of chromosome 22	ENSG00000196236
	ENST00000544094
	ENST00000476644
Region 31421035-31421435 of chromosome 4
Region 36022459-36022859 of chromosome 20	ENSG00000197122
	ENST00000445403
	ENST00000373578
	ENST00000360723
	ENST00000358208
	ENST00000373567
	ENST00000373558
	ENST00000472968
	ENST00000489153
Region 85565301-85565701 of chromosome 11	ENSG00000215504
	ENST00000544076
	ENSR00000111006
Region 99559034-99559434 of chromosome 4	ENSG00000168785
	ENST00000508798
	ENST00000305798
	ENST00000505184
	ENST00000515440
	ENST00000515287
	ENST00000511651
	ENST00000511800
	ENST00000507167
Region 9322925-9323325 of chromosome 18	ENSG00000264964
	ENST00000584509
	ENSR00000276472
Region 34311888-34312288 of chromosome 13
Region 138947990-138948390 of chromosome 3	ENSG00000175110
	ENST00000495075
	ENST00000495225
Region 3761630-3762030 of chromosome 5
Region 135620528-135620928 of chromosome 9	ENSG00000165695
	ENST00000298545
	ENST00000477396
	ENST00000476719
	ENSR00001316636
Region 123874327-123874727 of chromosome 10	ENSG00000138162
	ENST00000369005
	ENST00000513429
	ENST00000515273
	ENST00000515603
	ENST00000334433
	ENST00000358010
	ENST00000453444
	ENST00000493951
	ENST00000369001
	ENST00000492237
	ENSR00001427942
Region 20799858-20800258 of chromosome 18	ENSG00000134508
	ENSG00000134490
	ENST00000400473
	ENST00000579963
	ENST00000256925
	ENST00000585061
	ENST00000420687
	ENST00000584625
	ENST00000581444
	ENST00000450466
	ENST00000578790
Region 28966143-28966543 of chromosome 13	ENSG00000102755
	ENST00000282397
	ENST00000541932
	ENSR00000513494
Region 38673609-38674009 of chromosome 22
Region 74476687-74477087 of chromosome 17	ENSG00000129667
	ENST00000389760
	ENST00000313080
	ENST00000591885
	ENST00000589582
	ENST00000587640
	ENST00000592123
	ENST00000592378
	ENST00000585989
	ENST00000589526
	ENST00000591697
	ENST00000591879
	ENSR00001353705
Region 601632-602032 of chromosome 10	ENSG00000151240
	ENST00000280886
	ENST00000381496
	ENST00000423550
Region 99761724-99762124 of chromosome 13
Region 97830047-97830447 of chromosome 10	ENSG00000226688
	ENST00000416301
	ENST00000451364
	ENST00000452728
	ENST00000454638
	ENST00000458228
	ENST00000427846
Region 102011213-102011613 of chromosome 10	ENSG00000095485
	ENST00000468709
	ENST00000354105
	ENST00000482452
	ENST00000478047
	ENST00000466955
	ENST00000496796
	ENST00000473842
Region 68483590-68483990 of chromosome 13
Region 58059651-58060051 of chromosome 20
Region 8972412-8972812 of chromosome 2	ENSG00000134313
	ENST00000256707
	ENST00000427284
	ENST00000418530
	ENST00000473731
	ENST00000488729
	ENST00000489024
	ENST00000319688
	ENST00000496725
Region 18442244-18442644 of chromosome 19
Region 159719566-159719966 of chromosome 2	ENSG00000251491
	ENST00000505191
Region 47640172-47640572 of chromosome 21	ENSG00000160285
	ENSG00000223901
	ENST00000356396
	ENST00000457828
	ENST00000397728
	ENST00000522411
	ENST00000464357
	ENST00000450351
	ENST00000418029
Region 125493794-125494194 of chromosome 12	ENSG00000184992
	ENST00000341446
Region 37370505-37370905 of chromosome 11
Region 122380084-122380484 of chromosome 3	ENSG00000243918
	ENST00000464704
Region 2009562-2009962 of chromosome 7	ENSG00000002822
	ENST00000402746
	ENST00000399654
	ENST00000406869
	ENST00000265854
	ENST00000450235
	ENST00000438959
Region 157218919-157219319 of chromosome 6	ENSG00000049618
	ENST00000346085
	ENST00000350026
	ENST00000367148
	ENST00000275248
	ENST00000414678
Region 97397135-97397535 of chromosome 2	ENSG00000114988
	ENST00000264963
	ENST00000434524
	ENST00000377079
	ENST00000426463
	ENST00000446780
	ENST00000537039
	ENST00000434865
	ENST00000534882
	ENST00000440610
	ENST00000449221
	ENST00000480869
Region 172362558-172362958 of chromosome 3	ENSG00000144959
	ENST00000475381
	ENST00000543711
	ENST00000273512
	ENST00000538775
	ENST00000424772
	ENST00000421723
Region 185743453-185743853 of chromosome 4	ENSG00000151726
	ENST00000454703
	ENST00000515030
	ENST00000281455
	ENST00000507295
	ENST00000504900
Region 88045865-88046265 of chromosome 16	ENSG00000172530
	ENST00000439677
	ENST00000286122
	ENST00000355163
	ENST00000479780
	ENST00000393208
	ENST00000355022
	ENST00000538234
	ENST00000393207
Region 1807407-1807807 of chromosome 8	ENSG00000104728
	ENST00000349830
	ENST00000520359
	ENST00000518288
	ENST00000398560
	ENST00000398564
	ENST00000262112
	ENST00000382795
Region 102313817-102314217 of chromosome 14	ENSG00000078304
	ENST00000422945
	ENST00000328724
	ENST00000557268
	ENST00000350249
	ENST00000557621
	ENST00000556307
	ENST00000553730
	ENST00000445439
	ENST00000334743
	ENST00000557095
	ENST00000556493
	ENST00000556373
Region 155899711-155900111 of chromosome 1	ENSG00000132680
	ENST00000368321
	ENST00000368320
	ENST00000368319
	ENST00000482337
	ENST00000466713
Region 44432619-44433019 of chromosome 6
	ENSR00001495500
Region 229743644-229744044 of chromosome 1	ENSG00000135801
	ENST00000366676
	ENST00000258281
	ENST00000366675
	ENST00000477957
Region 19579102-19579502 of chromosome 16	ENSG00000103544
	ENST00000544670
	ENST00000539322
	ENST00000438132
	ENST00000538853
	ENST00000542263
	ENST00000251143
	ENST00000417362
	ENST00000537186
	ENST00000543460
	ENST00000567245
	ENST00000513947
Region 73739387-73739787 of chromosome 6	ENSG00000185760
	ENST00000342056
	ENST00000355194
	ENST00000370398
	ENST00000370392
	ENST00000402622
	ENST00000355635
	ENST00000403813
	ENST00000414165
	ENST00000443915
Region 23553504-23553904 of chromosome 14	ENSG00000100813
	ENST00000262710
	ENST00000457657
	ENST00000555053
Region 21110527-21110927 of chromosome 20	ENSG00000088970
	ENST00000427692
	ENST00000424111
	ENST00000458446
	ENST00000445992
	ENST00000246027
	ENSR00000649082
Region 117387952-117388352 of chromosome 9	ENSG00000157693
	ENST00000288502
	ENST00000374049
	ENST00000471206
Region 212905513-212905913 of chromosome 1	ENSG00000117697
	ENST00000366978
Region 70559330-70559730 of chromosome 17	ENSG00000227036
	ENST00000581801
	ENST00000453722
	ENST00000457958
	ENST00000580861
Region 487737-488137 of chromosome 19
	ENSR00000213708
Region 43755416-43755816 of chromosome 11	ENSG00000149084
	ENSG00000254512
	ENST00000532864
	ENST00000529261
	ENST00000527433
	ENST00000531185
	ENST00000278353
	ENST00000395700
	ENST00000527213
	ENST00000532859
Region 20103852-20104252 of chromosome 3	ENSG00000114166
	ENST00000263754
	ENST00000426228
	ENSR00001359045
Region 157922177-157922577 of chromosome 7	ENSG00000155093
	ENST00000389413
	ENST00000409483
	ENST00000389416
	ENST00000389418
	ENST00000404321
Region 43900509-43900909 of chromosome 21	ENSG00000160188
	ENST00000493019
	ENST00000291536
	ENST00000398352
Region 134073883-134074283 of chromosome 4	ENSG00000138650
	ENST00000264360
	ENSR00001249746
Region 85901328-85901728 of chromosome 14	ENSG00000258902
	ENST00000557547
Region 39760898-39761298 of chromosome 20	ENSG00000226648
	ENST00000454626
Region 80800103-80800503 of chromosome 13
Region 29984452-29984852 of chromosome 17
Region 2001361-2001761 of chromosome 7	ENSG00000002822
	ENST00000402746
	ENST00000399654
	ENST00000406869
	ENST00000265854
	ENST00000450235
	ENST00000438959
	ENSR00001556856
Region 222860506-222860906 of chromosome 1	ENSG00000186063
	ENST00000340020
	ENST00000474863
	ENST00000355727
	ENST00000541237
	ENST00000470437
	ENST00000497112
Region 14651902-14652302 of chromosome 16	ENSG00000140694
	ENST00000437198
	ENST00000420015
	ENST00000341484
	ENST00000539279
	ENST00000564904
	ENST00000564113
	ENST00000569444
	ENST00000563697
Region 101595048-101595448 of chromosome 2	ENSG00000170485
	ENST00000335681
	ENST00000542504
	ENST00000474550
	ENST00000471974
	ENST00000450763
	ENSR00001544782
Region 21864146-21864546 of chromosome 13	ENSG00000239501
	ENSG00000229137
	ENST00000427890
	ENST00000453309
Region 166882452-166882852 of chromosome 6	ENSG00000071242
	ENST00000265678
	ENST00000510118
	ENST00000503859
	ENST00000481261
	ENST00000405189
Region 169955831-169956231 of chromosome 3	ENSG00000163558
	ENST00000295797
Region 68773216-68773616 of chromosome 6
Region 232119083-232119483 of chromosome 2	ENSG00000135931
	ENST00000349938
	ENST00000483477
	ENST00000436339
Region 114426177-114426577 of chromosome 13	ENSG00000185974
	ENST00000335678
	ENSR00000275967
Region 44157900-44158300 of chromosome 6
Region 1770364-1770764 of chromosome 16	ENSG00000138834
	ENST00000250894
	ENST00000356010
	ENST00000564098
	ENST00000561765
Region 11322466-11322866 of chromosome 12	ENSG00000111215
	ENSG00000212127
	ENSG00000256712
	ENST00000536668
	ENST00000535024
	ENST00000541977
	ENST00000381852
	ENST00000546265
	ENST00000541175
	ENST00000543969
Region 42945163-42945563 of chromosome 6	ENSG00000124587
	ENST00000304611
	ENST00000244546
	ENSR00001495378
Region 79784241-79784641 of chromosome 13
Region 39040225-39040625 of chromosome 22	ENSG00000184949
	ENST00000535113
	ENST00000355830
	ENST00000406767
	ENST00000540952
	ENST00000544346
	ENST00000541689
	ENST00000424706
	ENST00000484582
	ENSR00000673433
Region 38712475-38712875 of chromosome 19	ENSG00000011332
	ENST00000420980
	ENST00000412732
	ENST00000416611
	ENST00000418517
	ENST00000414789
	ENST00000355526
	ENST00000456296
	ENST00000471976
	ENST00000438060
	ENST00000475938
	ENST00000438365
	ENST00000586624
Region 46742216-46742616 of chromosome 21
	ENSR00000614856
Region 98394395-98394795 of chromosome 7
Region 47788089-47788489 of chromosome 21	ENSG00000160299
	ENST00000359568
	ENST00000480896
	ENSR00000615065
Region 39402475-39402875 of chromosome 7	ENSG00000106536
	ENST00000403058
	ENST00000518318
	ENST00000517348
	ENST00000524147
	ENST00000520104
	ENST00000559001
Region 11691647-11692047 of chromosome 2	ENSG00000196208
	ENST00000381486
	ENST00000263834
	ENST00000389825
	ENST00000381483
	ENSR00001539492
Region 60691398-60691798 of chromosome 15	ENSG00000182718
	ENST00000557904
	ENSR00001452708
Region 38774432-38774832 of chromosome 17
	ENSR00001346079
Region 123679855-123680255 of chromosome 12	ENSG00000051825
	ENST00000302349
	ENST00000541076
	ENST00000545556
	ENST00000302373
	ENST00000392425
	ENST00000539024
Region 64453495-64453895 of chromosome 14	ENSG00000054654
	ENST00000358025
	ENST00000357395
	ENST00000344113
	ENST00000554584
	ENSR00001458038
Region 77726970-77727370 of chromosome 13	ENSG00000005810
	ENST00000357337
	ENST00000407578
	ENST00000544440
	ENST00000360084
Region 26694077-26694477 of chromosome 13	ENSG00000233963
	ENST00000426792
Region 16542666-16543066 of chromosome 19	ENSG00000127527
	ENST00000455140
	ENST00000602022
	ENST00000592031
	ENST00000248070
	ENST00000535753
	ENST00000594975
	ENST00000597937
	ENST00000602009
	ENST00000593760
	ENST00000596037
Region 84558103-84558503 of chromosome 15	ENSG00000156218
	ENST00000286744
	ENST00000567476
	ENST00000561483
	ENST00000567663
Region 134235135-134235535 of chromosome 3	ENSG00000182923
	ENST00000332047
	ENST00000354446
	ENST00000511574
	ENST00000337090
	ENST00000504013
	ENST00000383229
	ENST00000513612
	ENSR00001374456
Region 12678685-12679085 of chromosome 18	ENSG00000267411
	ENSG00000101624
	ENST00000585331
	ENST00000589405
	ENST00000590143
	ENST00000262127
	ENST00000423709
	ENST00000589490
	ENST00000587666
Region 71709893-71710293 of chromosome 14
Region 138949968-138950368 of chromosome 5	ENSG00000131508
	ENST00000511725
	ENST00000398733
	ENST00000253815
	ENST00000505007
	ENST00000510470
	ENST00000398734
	ENST00000505548
Region 17643339-17643739 of chromosome 10	ENSG00000165996
	ENST00000361271
	ENST00000498812
	ENST00000471481
	ENST00000466335
Region 155416735-155417135 of chromosome 3	ENSG00000114805
	ENST00000460012
	ENST00000334686
Region 114534972-114535372 of chromosome 11
Region 127839568-127839968 of chromosome 3	ENSG00000175792
	ENST00000464873
	ENST00000322623
	ENST00000417360
Region 75415548-75415948 of chromosome 7	ENSG00000006606
	ENST00000394905
Region 48380245-48380645 of chromosome 2	ENSG00000230773
	ENST00000447571
	ENST00000587616
Region 31147735-31148135 of chromosome 13	ENSG00000189403
	ENST00000405805
Region 182865917-182866317 of chromosome 1
Region 64829521-64829921 of chromosome 2
Region 24425288-24425688 of chromosome X
Region 98553814-98554214 of chromosome 7	ENSG00000196367
	ENST00000355540
	ENST00000359863
	ENST00000446306
	ENST00000456197
Region 148886496-148886896 of chromosome 7
	ENSR00001564906
Region 123295232-123295632 of chromosome 9	ENSG00000136861
	ENST00000360822
	ENST00000359309
	ENST00000349780
	ENST00000360190
	ENST00000473282
	ENST00000480112
	ENST00000483412
	ENST00000472883
	ENST00000481266
	ENSR00001313100
Region 28921820-28922220 of chromosome 17	ENSG00000214719
	ENST00000398849
	ENSR00001343877
	ENSR00001535207
Region 107618909-107619309 of chromosome 6	ENSG00000164494
	ENST00000369037
	ENST00000453874
	ENST00000369031
Region 148406722-148407122 of chromosome 7	ENSG00000055130
	ENST00000409469
	ENST00000602748
	ENST00000325222
Region 56247680-56248080 of chromosome 20	ENSG00000124225
	ENST00000341744
	ENST00000395816
	ENST00000347215
	ENST00000265626
	ENST00000395814
	ENST00000414037
	ENST00000395819
	ENST00000472841
	ENSR00000403570
Region 16001251-16001651 of chromosome 16
Region 12397625-12398025 of chromosome 10	ENSG00000183049
	ENST00000378847
	ENST00000487696
	ENST00000378845
	ENSR00000350811
Region 23115469-23115869 of chromosome 15
	ENSR00001450538
Region 85195558-85195958 of chromosome 15	ENSG00000177082
	ENST00000559994
	ENST00000434634
	ENST00000398528
	ENST00000559015
	ENST00000559126
	ENST00000560966
	ENST00000559224
	ENST00000558521
	ENST00000559452
	ENST00000561329
	ENST00000559178
	ENST00000560835
	ENST00000560088
	ENST00000561447
	ENST00000560252
	ENST00000558019
	ENST00000560182
	ENST00000559877
	ENST00000558487
Region 6018171-6018571 of chromosome 20	ENSG00000088766
	ENST00000378863
	ENST00000378868
Region 2551214-2551614 of chromosome 19	ENSG00000176533
	ENST00000382159
	ENST00000587867
Region 22334906-22335306 of chromosome 13
Region 128609558-128609958 of chromosome 3	ENSG00000177646
	ENST00000514643
	ENST00000308982
	ENST00000512801
	ENST00000511227
	ENST00000505192
	ENST00000514336
	ENST00000515429
	ENST00000505867
Region 112630503-112630903 of chromosome 10	ENSG00000232470
	ENSG00000203497
	ENST00000416249
	ENST00000420367
	ENSR00000361758
Region 171560563-171560963 of chromosome 5	ENSG00000072786
	ENST00000176763
	ENST00000519710
	ENSR00001296735
Region 174259728-174260128 of chromosome 4
Region 988248-988648 of chromosome 17	ENSG00000159842
	ENST00000302538
	ENST00000544583
	ENST00000574437
	ENST00000291107
	ENST00000570441
	ENST00000573325
	ENST00000575934
Region 172265794-172266194 of chromosome 3
Region 94255249-94255649 of chromosome 11	ENSG00000257057
	ENST00000542198
	ENSR00000686083
Region 103358809-103359209 of chromosome 14	ENSG00000131323
	ENST00000560371
	ENST00000347662
	ENST00000392745
	ENST00000539721
	ENST00000351691
	ENST00000558700
	ENST00000559734
Region 67795895-67796295 of chromosome 11	ENSG00000006534
	ENSG00000255306
	ENST00000433100
	ENST00000539229
	ENST00000007633
	ENST00000342456
	ENST00000529232
	ENST00000434449
	ENST00000530046
	ENST00000532296
	ENSR00000564329
	ENSR00000564330
Region 48019521-48019921 of chromosome 7
	ENSR00000066620
Region 122180427-122180827 of chromosome 5	ENSG00000064652
	ENST00000513613
	ENST00000511211
	ENSR00001288718
	ENSR00001288719
Region 67256272-67256672 of chromosome 16	ENSG00000125122
	ENSG00000237102
	ENST00000409509
	ENST00000393992
	ENST00000341546
	ENST00000433915
	ENST00000424285
	ENST00000447579
	ENST00000462169
	ENST00000454102
	ENST00000485549
Region 42841111-42841511 of chromosome 20	ENSG00000223891
	ENST00000439943
	ENST00000437730
	ENST00000442383
	ENST00000435163
	ENSR00001449021
Region 35241842-35242242 of chromosome 14	ENSG00000198604
	ENST00000358716
	ENST00000382422
	ENST00000360310
	ENST00000554391
Region 38677674-38678074 of chromosome 22
Region 36043363-36043763 of chromosome 17	ENSG00000267668
	ENST00000586163
	ENSR00001345250
Region 70973858-70974258 of chromosome 7	ENSG00000185274
	ENST00000333538
	ENST00000498380
	ENST00000467723
Region 33670367-33670767 of chromosome 22	ENSG00000133424
	ENST00000354992
	ENST00000337431
	ENST00000397394
	ENST00000402320
	ENST00000452586
	ENST00000437602
	ENSR00000085177
Region 36987790-36988190 of chromosome 9	ENSG00000196092
	ENST00000358127
	ENST00000377853
	ENST00000377840
	ENST00000377852
	ENST00000523241
	ENST00000520154
	ENST00000520281
	ENST00000446742
	ENST00000522003
	ENST00000523145
	ENST00000523493
	ENST00000414447
	ENST00000377847
	ENST00000524340
	ENST00000522932
	ENSR00001303131
Region 111968848-111969248 of chromosome 10	ENSG00000119950
	ENST00000332674
	ENST00000453116
	ENSR00001427070
Region 69831399-69831799 of chromosome 10	ENSG00000148634
	ENST00000412272
	ENST00000395198
	ENST00000427635
	ENST00000473533
	ENST00000373700
	ENST00000395187
	ENST00000513996
	ENST00000395185
	ENST00000505760
	ENST00000492996
Region 21795832-21796232 of chromosome 17	ENSG00000264956
	ENST00000578881
Region 197061804-197062204 of chromosome 3
	ENSR00001487832
Region 9925801-9926201 of chromosome 17	ENSG00000007237
	ENST00000437099
	ENST00000323816
	ENST00000396115
	ENST00000432992
	ENST00000540214
	ENST00000585266
	ENST00000584146
	ENST00000579140
	ENST00000578655
	ENST00000578599
	ENST00000584389
	ENST00000580043
	ENSR00001340801
Region 75094313-75094713 of chromosome 17	ENSG00000129657
	ENST00000568056
	ENST00000564414
	ENST00000564509
	ENST00000561633
	ENST00000561721
	ENST00000589827
	ENST00000392476
	ENST00000569632
	ENST00000430767
Region 23100762-23101162 of chromosome 4
Region 186133236-186133636 of chromosome 1	ENSG00000143341
	ENST00000271588
	ENST00000367492
	ENST00000475585
Region 47320412-47320812 of chromosome 3	ENSG00000088727
	ENST00000335044
	ENST00000265529
	ENST00000444589
	ENST00000452770
	ENST00000352910
	ENST00000487440
	ENST00000443784
	ENST00000456548
	ENST00000425853
	ENST00000432493
	ENST00000425452
	ENST00000498584
Region 130967520-130967920 of chromosome 8	ENSG00000153310
	ENST00000523509
	ENST00000401979
	ENST00000519110
	ENST00000523288
	ENST00000517654
	ENST00000519142
	ENST00000518879
	ENST00000522702
	ENST00000521223
	ENST00000518283
	ENST00000523993
	ENST00000519020
	ENST00000518167
	ENST00000517672
	ENST00000522361
Region 43215203-43215603 of chromosome 7	ENSG00000002746
	ENST00000395891
	ENST00000490954
	ENST00000453890
	ENST00000492310
Region 128638168-128638568 of chromosome 11	ENSG00000151702
	ENST00000527767
	ENST00000525560
	ENST00000344954
	ENST00000429175
	ENST00000527786
	ENST00000534087
	ENST00000281428
Region 99977160-99977560 of chromosome 8	ENSG00000229625
	ENST00000420417
Region 108736478-108736878 of chromosome 5	ENSG00000198961
	ENST00000361189
	ENST00000511624
	ENST00000512822
Region 11306249-11306649 of chromosome 19	ENSG00000197256
	ENST00000586659
	ENST00000432929
	ENST00000589359
	ENST00000590400
	ENST00000592675
	ENST00000588724
	ENST00000592903
	ENST00000592215
	ENST00000590095
Region 111900720-111901120 of chromosome 13	ENSG00000102606
	ENST00000317133
	ENST00000375741
	ENST00000375739
	ENST00000370623
	ENST00000466143
	ENST00000469877
	ENST00000544132
	ENST00000218789
	ENST00000375736
	ENST00000478983
	ENST00000426073
	ENST00000375737
	ENST00000375723
	ENST00000483189
	ENST00000478679
Region 54861202-54861602 of chromosome 19
	ENSR00001420085
Region 64542167-64542567 of chromosome 11	ENSG00000168066
	ENST00000377387
	ENST00000377390
	ENST00000227503
	ENST00000448404
	ENST00000377394
	ENST00000334944
	ENST00000422298
	ENST00000433274
	ENST00000413951
	ENST00000432725
	ENST00000482693
Region 8808888-8809288 of chromosome 8
Region 52872772-52873172 of chromosome 1	ENSG00000134748
	ENST00000257181
	ENST00000487160
	ENST00000474048
Region 22830421-22830821 of chromosome 7
Region 72854053-72854453 of chromosome 15	ENSG00000166233
	ENST00000379887
	ENST00000564062
	ENST00000561987
Region 11585776-11586176 of chromosome 10	ENSG00000148429
	ENST00000379237
[truncated: 4,671 more rows]
