# Supplementary material for: A Study of Alterations in DNA Epigenetic Modifications (5mC and 5hmC) and Gene Expression Influenced by Simulated Microgravity in Human Lymphoblastoid Cells
Source: PLoS One. 2016 Jan 28;11(1):e0147514. doi: 10.1371/journal.pone.0147514 (PMC4731572; doi:10.1371/journal.pone.0147514)
Supplement: S3 Table — For every DMR identified, a description of the genomic features found in this region has been provided. The columns represent the following information: (A) Genomic coordinates of the region defined as a DMR and (B) ENCODE IDs of features (such as gene, transcript, pseudogene, non-coding RNA or other regulatory feature) present in the region. (XLSX) [file pone.0147514.s009.xlsx]

## Sheet: Sheet1
Region Name	ID
Region 32886657-32887073 of chromosome 20	ENSG00000101444
	ENST00000217426
	ENST00000480653
	ENST00000538132
	ENST00000468908
	ENST00000473516
	ENSR00000649273
Region 175202383-175202799 of chromosome 2	ENSG00000217236
	ENST00000394967
	ENSR00000602734
Region 54545796-54546212 of chromosome 1	ENSG00000116205
	ENST00000498272
	ENST00000234827
	ENST00000371331
Region 105249143-105249559 of chromosome 1
	ENSR00000542028
Region 16862389-16862805 of chromosome 1
	ENSR00000531368
Region 98924912-98925328 of chromosome 10	ENSG00000269891
	ENSG00000187122
	ENST00000453547
	ENST00000266058
	ENST00000371070
	ENST00000314867
	ENST00000371041
	ENST00000479633
	ENST00000456008
Region 69551822-69552238 of chromosome 10
Region 46559474-46559890 of chromosome 13	ENSG00000123200
	ENST00000242848
	ENST00000282007
Region 26950327-26950743 of chromosome 1
Region 4420221-4420637 of chromosome 4	ENSG00000168824
	ENSG00000168818
	ENST00000421177
	ENST00000513555
	ENST00000397958
	ENST00000433139
	ENST00000513829
	ENST00000505286
Region 55031115-55031531 of chromosome 20	ENSG00000087589
	ENST00000360314
	ENST00000371336
	ENST00000434344
Region 10891449-10891865 of chromosome 2	ENSG00000143882
	ENST00000272238
	ENST00000381661
Region 211853480-211853896 of chromosome 1	ENSG00000231057
	ENST00000415202
	ENSR00000168193
Region 192396493-192396909 of chromosome 2
Region 95983816-95984232 of chromosome 9	ENSG00000165238
	ENST00000448039
	ENST00000297954
	ENST00000395477
	ENST00000395475
	ENST00000349097
	ENST00000427277
	ENST00000356055
	ENST00000432730
Region 47391431-47391847 of chromosome 20	ENSG00000124126
	ENST00000371941
	ENST00000396220
Region 81725690-81726106 of chromosome 16	ENSG00000153815
	ENST00000537098
	ENST00000539778
	ENST00000566513
	ENST00000398040
	ENST00000565680
Region 169483410-169483826 of chromosome 3
Region 13450937-13451353 of chromosome 10
Region 166087812-166088228 of chromosome 6	ENSG00000256956
	ENST00000580695
	ENSR00001233156
Region 142354127-142354543 of chromosome 3	ENSG00000120756
	ENST00000457734
	ENST00000483373
	ENST00000475296
	ENST00000495744
	ENST00000476044
	ENST00000461644
	ENST00000464320
	ENST00000337777
	ENST00000497199
Region 53106230-53106646 of chromosome 3
	ENSR00001364381
	ENSR00001364382
Region 35572241-35572657 of chromosome 21	ENSG00000214955
	ENST00000362077
Region 14215574-14215990 of chromosome 10	ENSG00000151474
	ENST00000357447
	ENST00000378503
	ENST00000493380
	ENSR00001421215
Region 134553597-134554013 of chromosome 10	ENSG00000068383
	ENST00000368594
	ENST00000368593
	ENST00000342652
	ENST00000498337
Region 47979540-47979956 of chromosome 3	ENSG00000047849
	ENST00000383737
	ENST00000395734
	ENST00000426837
	ENST00000360240
	ENST00000423088
Region 32934908-32935324 of chromosome 20
Region 39943882-39944298 of chromosome 19	ENSG00000196235
	ENST00000594990
	ENST00000599117
	ENST00000432763
	ENST00000402194
	ENST00000601515
	ENST00000595368
	ENST00000594729
	ENST00000601978
	ENST00000359191
	ENST00000598725
Region 130180722-130181138 of chromosome 9
	ENSR00001314756
Region 151694242-151694658 of chromosome 1	ENSG00000178796
	ENSG00000240510
	ENST00000326413
	ENST00000442233
	ENST00000479191
	ENST00000451484
	ENST00000426175
	ENSR00000166674
Region 144689629-144690045 of chromosome 8	ENSG00000104524
	ENST00000220966
	ENST00000447926
	ENST00000377579
	ENST00000433751
	ENST00000495276
	ENST00000462036
	ENST00000482616
	ENSR00001404187
Region 22824792-22825208 of chromosome 8	ENSG00000134020
	ENST00000522278
Region 25873833-25874249 of chromosome 13
Region 42621863-42622279 of chromosome 13	ENSG00000102780
	ENST00000540693
	ENSR00001509212
Region 47300971-47301387 of chromosome 20	ENSG00000124126
	ENST00000371941
	ENST00000396220
Region 134962285-134962701 of chromosome 7
Region 74748953-74749369 of chromosome 18	ENSG00000197971
	ENST00000355994
	ENST00000580402
	ENST00000579129
	ENST00000580473
	ENST00000397863
	ENST00000397860
	ENST00000581878
	ENST00000487778
	ENST00000490754
	ENST00000495162
	ENST00000497479
	ENSR00000668417
Region 133159805-133160221 of chromosome 3	ENSG00000170819
	ENSG00000249993
	ENST00000302334
	ENST00000515542
	ENSR00001483759
Region 155463174-155463590 of chromosome 3
	ENSR00001377429
	ENSR00001377430
Region 33002068-33002484 of chromosome 11	ENSG00000060749
	ENST00000527788
Region 116333072-116333488 of chromosome 5
Region 25908558-25908974 of chromosome 8
	ENSR00001388216
Region 35323305-35323721 of chromosome 1	ENSG00000163866
	ENST00000426886
	ENST00000521580
	ENST00000446026
	ENST00000456842
	ENST00000423898
	ENST00000417239
Region 7267201-7267617 of chromosome 19	ENSG00000171105
	ENST00000341500
	ENST00000302850
	ENST00000598216
Region 93510699-93511115 of chromosome 15	ENSG00000173575
	ENST00000394196
	ENST00000557381
Region 1246746-1247162 of chromosome 19
	ENSR00001417264
Region 32313601-32314017 of chromosome 22
	ENSR00000673260
Region 45505309-45505725 of chromosome 1	ENSG00000162415
	ENST00000359600
Region 58995329-58995745 of chromosome 11
Region 194116520-194116936 of chromosome 3	ENSG00000178732
	ENST00000401815
	ENST00000323007
	ENSR00001383279
Region 157499046-157499462 of chromosome 6	ENSG00000049618
	ENST00000346085
	ENST00000350026
	ENST00000367148
	ENST00000275248
	ENST00000414678
	ENST00000319584
	ENST00000478761
	ENST00000400790
	ENSR00001231769
Region 87938029-87938445 of chromosome 16	ENSG00000174990
	ENST00000309893
Region 60563712-60564128 of chromosome 20	ENSG00000130699
	ENST00000474089
	ENST00000436129
	ENST00000252996
Region 19680112-19680528 of chromosome 8	ENSG00000104613
	ENST00000397977
	ENST00000523869
	ENST00000522081
Region 122630847-122631263 of chromosome 12
Region 11538267-11538683 of chromosome 3	ENSG00000197548
	ENST00000354449
	ENST00000354956
	ENST00000446450
	ENST00000446110
	ENSR00001357402
Region 117433899-117434315 of chromosome 12	ENSG00000174989
	ENST00000309909
	ENST00000455858
Region 128556881-128557297 of chromosome 2	ENSG00000136709
	ENST00000322313
	ENST00000436787
	ENST00000393006
	ENST00000409658
	ENST00000408998
Region 14445191-14445607 of chromosome 16
Region 2804829-2805245 of chromosome 10
Region 37315766-37316182 of chromosome 22	ENSG00000100368
	ENST00000403662
	ENST00000262825
Region 72658174-72658590 of chromosome 7	ENSG00000214544
	ENST00000425256
	ENSR00000628062
Region 200003845-200004261 of chromosome 1	ENSG00000116833
	ENST00000367362
	ENST00000236914
	ENST00000474307
	ENST00000447034
	ENSR00000288155
	ENSR00000550494
Region 114074699-114075115 of chromosome 13
Region 185622758-185623174 of chromosome 3
Region 38370222-38370638 of chromosome 22	ENSG00000100142
	ENSG00000100146
	ENST00000407936
	ENST00000443002
	ENST00000405557
	ENST00000446929
	ENST00000360880
	ENST00000396884
Region 117113353-117113769 of chromosome 12	ENSG00000257883
	ENST00000546835
	ENSR00000437756
Region 12711756-12712172 of chromosome 19	ENSG00000188033
	ENST00000311437
	ENST00000414906
	ENST00000465656
Region 40267541-40267957 of chromosome 17	ENSG00000108773
	ENST00000225916
	ENST00000465682
	ENST00000588759
	ENST00000592310
	ENSR00001346469
Region 71155058-71155474 of chromosome 11	ENSG00000172893
	ENST00000407721
	ENST00000355527
	ENST00000524694
	ENST00000527316
	ENST00000526780
	ENST00000525346
	ENST00000531364
	ENST00000529990
	ENST00000527452
Region 3000527-3000943 of chromosome 16	ENSG00000059122
	ENSG00000262482
	ENST00000253928
	ENST00000399667
	ENST00000416288
	ENST00000573260
	ENSR00000664541
Region 94803450-94803866 of chromosome 5	ENSG00000198677
	ENST00000358746
Region 45714550-45714966 of chromosome 17	ENSG00000263766
	ENST00000582389
	ENST00000584391
	ENST00000580045
Region 103424546-103424962 of chromosome 13	ENSG00000151287
	ENST00000376022
	ENST00000376021
	ENST00000376032
	ENST00000376029
	ENST00000487260
Region 99848751-99849167 of chromosome 6	ENSG00000132424
	ENST00000369239
	ENST00000438806
	ENST00000481229
Region 150065562-150065978 of chromosome 5
Region 111592434-111592850 of chromosome 11	ENSG00000170145
	ENST00000304987
Region 65452836-65453252 of chromosome 2
Region 61625972-61626388 of chromosome 17	ENSG00000173826
	ENST00000581784
Region 13780582-13780998 of chromosome 6
	ENSR00001211552
Region 38510356-38510772 of chromosome 1	ENSG00000185668
	ENST00000373012
	ENSR00000534725
Region 46050111-46050527 of chromosome 11	ENSG00000135365
	ENST00000257821
	ENST00000323180
	ENST00000418153
	ENST00000532883
	ENST00000524497
	ENST00000531959
	ENST00000529734
	ENST00000529782
Region 192550191-192550607 of chromosome 3	ENSG00000180611
	ENST00000392452
Region 50070769-50071185 of chromosome 13	ENSG00000136147
	ENST00000482487
	ENST00000481509
	ENST00000378319
	ENST00000496623
	ENST00000467763
	ENST00000426879
	ENST00000487433
	ENST00000496612
	ENST00000357596
	ENST00000485919
	ENST00000465045
	ENST00000442195
	ENSR00000516095
Region 81551416-81551832 of chromosome 16	ENSG00000153815
	ENST00000537098
	ENST00000539778
	ENSR00000510740
Region 32408798-32409214 of chromosome 20	ENSG00000101421
	ENST00000217402
	ENSR00001021972
Region 125591423-125591839 of chromosome 9
	ENSR00001474863
Region 14565640-14566056 of chromosome 19	ENSG00000123143
	ENST00000585839
	ENST00000242783
	ENST00000586557
	ENST00000342216
	ENST00000588200
Region 63169571-63169987 of chromosome 6
Region 37548629-37549045 of chromosome 9	ENSG00000147912
	ENSG00000256966
	ENST00000432825
	ENST00000541829
	ENST00000544475
	ENST00000541804
	ENST00000276960
	ENST00000537239
	ENST00000541607
Region 73064585-73065001 of chromosome 3	ENSG00000163605
	ENST00000356692
	ENST00000482242
	ENST00000470976
	ENST00000488810
	ENST00000394284
	ENST00000295862
	ENST00000495566
	ENST00000476505
Region 236312634-236313050 of chromosome 1	ENSG00000077585
	ENST00000366592
	ENST00000366591
	ENST00000419162
Region 41879160-41879576 of chromosome 6	ENSG00000124641
	ENST00000265350
	ENST00000467535
	ENST00000482361
	ENST00000409312
	ENST00000394251
	ENST00000409060
Region 15518157-15518573 of chromosome 1	ENSG00000171729
	ENSG00000215720
	ENST00000428417
	ENST00000376014
	ENST00000451326
	ENST00000400796
	ENST00000434578
	ENST00000376008
	ENST00000400795
Region 22018485-22018901 of chromosome 16
	ENSR00000505241
Region 30339060-30339476 of chromosome 22	ENSG00000100330
	ENST00000401950
	ENST00000333027
	ENST00000495098
	ENST00000445401
	ENST00000323630
	ENST00000351488
	ENST00000415511
Region 37659776-37660192 of chromosome 20	ENSG00000101452
	ENST00000373325
	ENST00000252011
	ENST00000373323
	ENST00000484417
	ENST00000449559
	ENST00000493450
	ENST00000482619
Region 12683774-12684190 of chromosome 2	ENSG00000224184
	ENST00000412294
	ENST00000412606
	ENSR00000585467
Region 63759658-63760074 of chromosome 10	ENSG00000150347
	ENST00000279873
	ENSR00000355821
Region 47342652-47343068 of chromosome 2	ENSG00000143933
	ENSG00000239605
	ENST00000422269
	ENST00000449846
	ENST00000445927
Region 99703671-99704087 of chromosome 2	ENSG00000135951
	ENST00000393483
	ENST00000410001
	ENST00000355053
	ENST00000539964
	ENST00000409564
	ENST00000393482
	ENST00000478090
	ENST00000488960
	ENST00000542655
Region 27372211-27372627 of chromosome 21	ENSG00000142192
	ENST00000346798
	ENST00000354192
	ENST00000348990
	ENST00000357903
	ENST00000358918
	ENST00000359726
	ENST00000448388
	ENST00000440126
	ENST00000439274
	ENST00000448850
	ENST00000415997
	ENST00000491395
Region 70633296-70633712 of chromosome 10	ENSG00000165730
	ENST00000298596
	ENST00000399169
	ENST00000399165
	ENST00000399162
	ENST00000421961
Region 1990369-1990785 of chromosome 4	ENSG00000185049
	ENST00000382882
	ENST00000463820
	ENST00000416258
	ENST00000333877
	ENST00000542778
	ENST00000411638
	ENST00000453740
	ENST00000431323
	ENST00000455762
	ENST00000488452
	ENST00000421397
	ENST00000484545
	ENST00000411649
Region 123450674-123451090 of chromosome 2
Region 28551811-28552227 of chromosome 13
	ENSR00000513439
Region 84823327-84823743 of chromosome 16
Region 186281629-186282045 of chromosome 3	ENSG00000113838
	ENST00000424280
	ENST00000338733
	ENST00000446782
	ENST00000413695
	ENST00000430560
Region 233944034-233944450 of chromosome 2	ENSG00000168918
	ENST00000422935
	ENST00000451407
	ENST00000359570
	ENST00000538935
	ENST00000467393
	ENSR00000609529
Region 18807615-18808031 of chromosome 17	ENSG00000141127
	ENST00000432893
	ENST00000492129
	ENST00000419071
	ENST00000487101
	ENST00000268835
	ENST00000412418
	ENST00000395656
	ENST00000536323
	ENST00000455992
	ENST00000422237
	ENST00000542013
	ENST00000576388
	ENST00000574451
	ENST00000575337
Region 133321537-133321953 of chromosome 3	ENSG00000163781
	ENST00000503338
	ENST00000503464
	ENST00000260810
Region 27288548-27288964 of chromosome 16	ENSG00000245888
	ENST00000566854
	ENST00000565060
Region 234213534-234213950 of chromosome 2
Region 46541728-46542144 of chromosome 13	ENSG00000123200
	ENST00000242848
	ENST00000378921
	ENST00000282007
Region 195580862-195581278 of chromosome 3	ENSG00000223783
	ENST00000444346
	ENST00000429834
	ENSR00001383648
Region 247512403-247512819 of chromosome 1
Region 33875709-33876125 of chromosome 18
	ENSR00000524547
Region 4598076-4598492 of chromosome 17	ENSG00000141456
	ENSG00000235085
	ENST00000574876
	ENST00000572293
	ENST00000301396
	ENST00000269230
	ENST00000573523
	ENST00000575329
	ENST00000436683
	ENST00000570571
	ENST00000441700
	ENST00000575101
	ENST00000570823
	ENST00000571347
Region 25245594-25246010 of chromosome 2	ENSG00000224165
	ENST00000451291
	ENST00000445389
	ENST00000434897
	ENST00000428614
Region 144920053-144920469 of chromosome 1	ENSG00000178104
	ENST00000313382
	ENST00000369354
	ENST00000369356
	ENST00000530740
	ENST00000369359
	ENST00000467859
	ENST00000369351
	ENST00000369349
	ENST00000313431
	ENST00000529945
	ENST00000479408
	ENST00000496263
	ENST00000532801
Region 46495982-46496398 of chromosome 11	ENSG00000110497
	ENST00000314845
	ENST00000533727
	ENST00000534300
	ENST00000426438
	ENST00000298834
	ENST00000458649
	ENST00000528950
	ENST00000529553
Region 189211945-189212361 of chromosome 4
Region 41032521-41032937 of chromosome 15	ENSG00000137824
	ENST00000260385
	ENST00000558777
	ENST00000338376
	ENST00000558232
	ENST00000560779
	ENST00000558560
	ENST00000560460
	ENST00000558364
Region 144178470-144178886 of chromosome 8
Region 128585363-128585779 of chromosome 3	ENSG00000231305
	ENST00000498297
Region 42076825-42077241 of chromosome 15	ENSG00000137802
	ENST00000512970
	ENST00000457542
	ENST00000221214
	ENST00000505373
	ENST00000260357
	ENST00000456763
	ENST00000514566
	ENST00000502292
	ENST00000510535
	ENST00000505061
	ENST00000507762
	ENSR00000406856
Region 62277380-62277796 of chromosome 20	ENSG00000197457
	ENST00000370053
	ENST00000540534
Region 186735381-186735797 of chromosome 3	ENSG00000073849
	ENST00000169298
	ENST00000457772
	ENST00000455441
	ENST00000427315
	ENST00000458216
	ENST00000430309
	ENST00000417392
	ENST00000438590
	ENST00000448408
	ENSR00001381984
Region 52497596-52498012 of chromosome 3	ENSG00000010322
	ENST00000479054
	ENST00000345716
	ENST00000488380
	ENST00000420808
	ENST00000489895
	ENSR00001364258
Region 4126878-4127294 of chromosome 19
Region 60652142-60652558 of chromosome 15	ENSG00000182718
	ENST00000396024
	ENST00000451270
	ENST00000332680
	ENST00000504475
	ENST00000560014
	ENST00000421017
	ENST00000559176
	ENST00000558985
	ENST00000560466
	ENST00000559818
	ENST00000558132
	ENST00000561022
	ENST00000560367
	ENST00000558503
	ENST00000558998
	ENST00000559559
	ENST00000560389
	ENST00000560165
	ENST00000559113
	ENST00000557906
	ENST00000559725
	ENST00000559350
	ENST00000558558
	ENST00000558986
	ENSR00000021379
Region 72400014-72400430 of chromosome 14	ENSG00000182732
	ENST00000553525
	ENST00000555571
	ENST00000553530
	ENST00000554474
	ENST00000556437
	ENSR00001458650
Region 124893503-124893919 of chromosome 10
	ENSR00000363282
Region 44938300-44938716 of chromosome 7
Region 46169858-46170274 of chromosome 1	ENSG00000197429
	ENST00000359942
	ENST00000495072
	ENST00000396478
Region 40401584-40402000 of chromosome 15
	ENSR00000020530
Region 21636328-21636744 of chromosome 6
Region 48887394-48887810 of chromosome 3	ENSG00000224424
	ENST00000416209
Region 104091485-104091901 of chromosome 10	ENSG00000107862
	ENST00000369983
Region 157163440-157163856 of chromosome 7	ENSG00000105993
	ENST00000441561
	ENST00000429029
	ENST00000262177
	ENST00000486083
	ENST00000417758
	ENST00000452797
	ENST00000459889
	ENST00000443280
	ENST00000441291
	ENST00000412557
	ENST00000468928
	ENST00000465908
	ENSR00000636841
Region 95233763-95234179 of chromosome 12
Region 20118254-20118670 of chromosome 1	ENSG00000162542
	ENST00000294543
	ENST00000375127
	ENST00000375122
	ENST00000496528
	ENST00000488449
Region 14618074-14618490 of chromosome 10	ENSG00000065809
	ENST00000181796
	ENST00000468747
	ENST00000378467
	ENST00000487335
	ENST00000442012
	ENST00000471815
Region 37107107-37107523 of chromosome 20	ENSG00000170471
	ENST00000262879
	ENST00000397042
	ENST00000397038
	ENST00000537204
	ENST00000397040
Region 18253911-18254327 of chromosome 22	ENSG00000015475
	ENST00000317361
	ENST00000399767
	ENST00000399774
	ENST00000399765
	ENST00000342111
	ENST00000550946
	ENST00000551952
	ENST00000473439
	ENST00000552886
	ENSR00000169221
Region 68547955-68548371 of chromosome 11	ENSG00000110090
	ENST00000540367
	ENST00000376618
	ENST00000265641
	ENST00000538308
	ENST00000539743
	ENSR00000319970
Region 8870148-8870564 of chromosome 2	ENSG00000134313
	ENST00000496383
	ENST00000256707
	ENST00000427284
	ENST00000418530
	ENST00000473731
	ENST00000488729
Region 31843639-31844055 of chromosome 19	ENSG00000267662
	ENST00000585336
	ENSR00000345476
Region 36487326-36487742 of chromosome 20	ENSG00000132792
	ENST00000361383
	ENST00000405275
	ENST00000373473
	ENST00000473857
	ENST00000373469
	ENST00000472237
	ENST00000481674
Region 34088500-34088916 of chromosome 11	ENSG00000135387
	ENST00000341394
	ENST00000389645
	ENST00000528856
	ENST00000534042
	ENST00000534825
	ENST00000532820
	ENST00000530820
	ENST00000529307
	ENST00000526494
	ENST00000532755
	ENST00000533641
	ENST00000530008
	ENSR00000560856
Region 77461149-77461565 of chromosome 13
	ENSR00000517931
Region 75288079-75288495 of chromosome 10	ENSG00000166348
	ENST00000418501
	ENST00000466048
	ENST00000424265
	ENST00000339859
	ENST00000408019
	ENST00000428547
	ENST00000394811
	ENST00000497106
	ENST00000498143
Region 173762496-173762912 of chromosome 1
Region 102091704-102092120 of chromosome 7	ENSG00000160991
	ENST00000356387
	ENSR00000631531
Region 57180798-57181214 of chromosome 17	ENSG00000108395
	ENST00000393066
	ENST00000577554
	ENST00000262294
	ENST00000376149
	ENST00000393065
	ENST00000580973
	ENST00000580122
	ENST00000580620
	ENST00000583387
	ENST00000584889
	ENSR00001350037
Region 99075748-99076164 of chromosome 8
Region 200094404-200094820 of chromosome 2
Region 84530904-84531320 of chromosome 16	ENSG00000140950
	ENSG00000261243
	ENST00000343629
	ENST00000566995
	ENST00000570036
	ENST00000535580
	ENST00000561807
	ENST00000565079
	ENST00000568771
	ENST00000562447
	ENST00000565701
Region 65305718-65306134 of chromosome 5	ENSG00000112851
	ENST00000284037
	ENST00000380943
	ENST00000416865
	ENST00000380939
	ENST00000380936
	ENST00000380935
	ENST00000380938
	ENST00000511297
	ENST00000506030
	ENST00000508515
Region 188028871-188029287 of chromosome 2	ENSG00000224063
	ENST00000453517
	ENST00000412276
Region 790116-790532 of chromosome 18	ENSG00000176105
	ENST00000584307
	ENST00000314574
	ENST00000577611
	ENST00000581960
Region 61901579-61901995 of chromosome 17	ENSG00000108592
	ENST00000427159
	ENST00000580376
	ENST00000580129
Region 125517660-125518076 of chromosome 12
Region 137394930-137395346 of chromosome 5
Region 1701101-1701517 of chromosome 16	ENSG00000007545
	ENSG00000261732
	ENST00000397412
	ENST00000293925
	ENST00000436138
	ENST00000454337
	ENSR00001503012
Region 182830814-182831230 of chromosome 3	ENSG00000078070
	ENST00000492597
Region 197153885-197154301 of chromosome 1	ENSG00000177888
	ENST00000467322
	ENST00000367405
Region 107683060-107683476 of chromosome 1	ENSG00000162631
	ENST00000370076
	ENST00000370073
	ENST00000370071
	ENST00000542803
	ENST00000370061
	ENST00000370072
	ENST00000370070
	ENST00000370074
	ENST00000370068
	ENSR00000078897
	ENSR00001038041
Region 139005466-139005882 of chromosome 6	ENSG00000135540
	ENST00000491526
	ENST00000468095
	ENSR00001228654
Region 138470039-138470455 of chromosome 3	ENSG00000051382
	ENST00000477593
	ENST00000462898
	ENST00000289153
Region 45353887-45354303 of chromosome 15	ENSG00000140263
	ENST00000267814
	ENST00000558789
	ENST00000559230
	ENST00000558580
	ENSR00000407250
	ENSR00000407251
Region 14350076-14350492 of chromosome 11	ENSG00000133818
	ENST00000537760
	ENST00000545643
	ENST00000529237
	ENST00000256196
	ENST00000534746
	ENST00000526063
	ENST00000532814
	ENST00000531807
	ENST00000532950
	ENST00000531421
	ENST00000526717
Region 139940736-139941152 of chromosome 7
Region 1087707-1088123 of chromosome 19	ENSG00000099817
	ENST00000590060
	ENST00000586746
	ENSR00000341379
Region 224427575-224427991 of chromosome 1	ENSG00000143748
	ENST00000489194
	ENST00000469968
	ENST00000391875
	ENST00000281701
	ENST00000469075
	ENST00000482491
	ENST00000340871
	ENST00000496393
	ENST00000361463
Region 32545502-32545918 of chromosome 14	ENSG00000258655
	ENSG00000100852
	ENST00000553596
	ENST00000555814
	ENSR00000416069
Region 118843982-118844398 of chromosome 11	ENSG00000176302
	ENST00000317011
	ENST00000531539
Region 55054020-55054436 of chromosome 20	ENSG00000022277
	ENST00000023939
	ENST00000395881
	ENST00000357348
	ENST00000449062
Region 57047318-57047734 of chromosome 20	ENSG00000198768
	ENST00000371149
	ENST00000439429
	ENST00000425773
Region 6831258-6831674 of chromosome 12
Region 74793387-74793803 of chromosome 15	ENSG00000261775
	ENST00000562869
Region 172923639-172924055 of chromosome 2	ENSG00000172878
	ENST00000315796
	ENST00000493035
	ENST00000493742
	ENST00000491440
Region 9762433-9762849 of chromosome 1	ENSG00000171608
	ENST00000536656
	ENST00000377346
	ENSR00000530338
Region 88783445-88783861 of chromosome 16	ENSG00000103335
	ENST00000484567
	ENST00000419505
	ENST00000301015
	ENST00000327397
	ENST00000451779
	ENST00000495568
Region 157239322-157239738 of chromosome 3	ENSG00000197415
	ENST00000479987
	ENST00000487753
	ENST00000473907
	ENST00000475050
	ENST00000461299
	ENST00000489602
Region 25656312-25656728 of chromosome 15	ENSG00000224078
	ENSG00000114062
	ENST00000554726
	ENST00000232165
	ENST00000566215
Region 33234151-33234567 of chromosome 1	ENSG00000162522
	ENST00000401073
	ENST00000468130
	ENST00000373481
	ENST00000294521
	ENST00000373480
Region 39801591-39802007 of chromosome 22	ENSG00000100324
	ENST00000216160
	ENST00000473613
	ENST00000331454
	ENSR00001532799
Region 98802143-98802559 of chromosome 13	ENSG00000152767
	ENST00000595437
	ENST00000600648
	ENST00000376586
	ENST00000319562
	ENST00000376581
Region 51884046-51884462 of chromosome 15	ENSG00000104093
	ENST00000251076
	ENST00000543779
	ENST00000449909
	ENST00000560421
	ENST00000558507
Region 44423810-44424226 of chromosome 20	ENSG00000101457
	ENST00000372622
	ENST00000449078
	ENST00000456939
	ENST00000415790
	ENST00000435014
Region 61706508-61706924 of chromosome 17	ENSG00000198909
	ENST00000579585
	ENST00000584573
	ENST00000361733
	ENST00000361357
	ENST00000577395
	ENST00000577597
Region 82903031-82903447 of chromosome 11	ENSG00000247137
	ENST00000602359
	ENST00000528524
	ENST00000529031
	ENST00000530825
	ENST00000529811
	ENST00000529607
	ENST00000500634
	ENST00000528083
	ENSR00000320726
Region 4880379-4880795 of chromosome 20	ENSG00000089057
	ENST00000338244
	ENST00000379333
	ENST00000424750
	ENST00000468355
Region 77391526-77391942 of chromosome 14
	ENSR00000421245
Region 39437782-39438198 of chromosome 19	ENSG00000104835
	ENSG00000269547
	ENSG00000269190
	ENST00000599996
	ENST00000448145
	ENST00000292852
	ENST00000595329
	ENST00000596025
	ENST00000599598
	ENST00000601394
Region 69030734-69031150 of chromosome 14	ENSG00000182185
	ENST00000487861
	ENST00000487270
	ENST00000488612
	ENST00000390683
	ENST00000553595
	ENST00000554244
	ENST00000478014
	ENST00000556251
	ENSR00001458364
Region 24056823-24057239 of chromosome 2	ENSG00000119778
	ENST00000238789
Region 676798-677214 of chromosome 6	ENSG00000112685
	ENST00000230449
	ENST00000448181
	ENST00000443083
Region 31565757-31566173 of chromosome 13
	ENSR00001508327
Region 63754509-63754925 of chromosome 11	ENSG00000256100
	ENSG00000167770
	ENST00000535431
	ENST00000301453
	ENST00000541478
	ENST00000535715
	ENST00000422031
	ENST00000428192
	ENST00000538426
	ENST00000543004
	ENST00000447683
	ENST00000536443
	ENST00000543988
	ENST00000535140
	ENSR00000109727
Region 67513178-67513594 of chromosome 16	ENSG00000159720
	ENST00000290949
	ENST00000565835
	ENST00000540149
	ENST00000561852
	ENST00000563064
	ENST00000564191
	ENST00000564788
	ENST00000561658
	ENST00000568298
Region 79339835-79340251 of chromosome 10	ENSG00000156113
	ENST00000372437
	ENST00000372408
	ENST00000457953
	ENST00000372421
	ENST00000404771
	ENST00000372440
	ENST00000372443
	ENST00000372403
	ENST00000286628
	ENST00000286627
	ENST00000406533
	ENST00000354353
	ENST00000404857
Region 89767404-89767820 of chromosome 1
Region 99578749-99579165 of chromosome 4	ENSG00000168785
	ENST00000508798
	ENST00000305798
	ENST00000505184
	ENST00000515440
	ENST00000515287
	ENST00000511651
	ENST00000511800
	ENST00000507167
	ENSR00001245975
Region 12210526-12210942 of chromosome 16	ENSG00000048471
	ENST00000566228
	ENST00000563308
	ENST00000306030
	ENST00000323433
	ENSR00000664783
Region 8118021-8118437 of chromosome 1	ENSG00000238290
	ENSG00000232848
	ENST00000445300
	ENST00000399343
Region 63721529-63721945 of chromosome 2	ENSG00000143951
	ENST00000272321
	ENST00000409562
	ENST00000409835
	ENST00000417238
	ENST00000418148
	ENST00000490935
	ENST00000431065
	ENST00000467687
Region 159176458-159176874 of chromosome 6	ENSG00000164674
	ENST00000360448
	ENST00000297239
	ENST00000367081
Region 185636408-185636824 of chromosome 4	ENSG00000151725
	ENST00000281453
	ENST00000510146
	ENST00000541971
Region 16379713-16380129 of chromosome 6	ENSG00000124788
	ENST00000244769
	ENST00000436367
Region 33465350-33465766 of chromosome 17	ENSG00000073536
	ENST00000586869
	ENST00000442241
	ENST00000360831
	ENST00000589367
	ENST00000593176
	ENST00000588642
Region 1577361-1577777 of chromosome 10	ENSG00000185736
	ENSG00000205696
	ENST00000381312
	ENST00000421697
	ENST00000381301
Region 37866752-37867168 of chromosome 22	ENSG00000100060
	ENST00000416983
	ENST00000356998
	ENST00000489515
	ENST00000454291
Region 48382019-48382435 of chromosome 3
Region 55194133-55194549 of chromosome 20
Region 27115481-27115897 of chromosome 6
	ENSR00001494296
Region 142540327-142540743 of chromosome 5	ENSG00000145819
	ENST00000274498
	ENST00000378004
	ENST00000443674
	ENST00000418236
	ENST00000419676
	ENST00000424007
	ENSR00001292537
Region 62132299-62132715 of chromosome 20
Region 11758144-11758560 of chromosome 10
	ENSR00000350721
Region 39773435-39773851 of chromosome 1	ENSG00000127603
	ENST00000545844
	ENST00000567887
	ENST00000372915
	ENST00000361689
	ENST00000317713
	ENST00000539005
	ENST00000524432
	ENST00000564288
	ENST00000496804
	ENST00000530262
	ENST00000476350
	ENST00000372925
Region 36857954-36858370 of chromosome 10
Region 195730389-195730805 of chromosome 3
Region 73198462-73198878 of chromosome 7
Region 499204-499620 of chromosome 20	ENSG00000101266
	ENST00000400227
	ENST00000349736
	ENST00000217244
	ENST00000400217
	ENST00000460062
Region 7405640-7406056 of chromosome 17	ENSG00000181222
	ENST00000322644
	ENST00000576114
Region 57002130-57002546 of chromosome 20	ENSG00000124164
	ENST00000475243
	ENST00000395802
	ENST00000520497
	ENST00000265619
Region 70541425-70541841 of chromosome 16	ENSG00000103051
	ENST00000564415
	ENST00000323786
	ENST00000530314
	ENST00000482252
	ENST00000526700
Region 47780891-47781307 of chromosome 1
Region 18289445-18289861 of chromosome 19
	ENSR00000215624
Region 4670943-4671359 of chromosome 4
	ENSR00001235460
Region 16180065-16180481 of chromosome 21
Region 170037612-170038028 of chromosome 6	ENSG00000184465
	ENST00000479310
	ENST00000448612
	ENST00000333572
	ENST00000423258
	ENST00000546525
Region 110867792-110868208 of chromosome 1	ENSG00000227963
	ENST00000449169
Region 180650402-180650818 of chromosome 1	ENSG00000143324
	ENST00000367590
	ENST00000367589
Region 52805678-52806094 of chromosome 3
Region 11869044-11869460 of chromosome 18	ENSG00000141404
	ENST00000334049
	ENST00000535121
	ENST00000269162
	ENST00000423027
	ENST00000602628
	ENST00000535980
Region 126398116-126398532 of chromosome 8
	ENSR00001401108
Region 89785972-89786388 of chromosome 6
Region 897014-897430 of chromosome 9	ENSG00000137090
	ENST00000382276
	ENST00000569227
Region 73358635-73359051 of chromosome 14	ENSG00000205683
	ENST00000540281
	ENST00000556509
	ENST00000366353
	ENST00000381216
	ENST00000541685
	ENST00000546183
	ENSR00000420611
Region 44560512-44560928 of chromosome 20
	ENSR00000401701
Region 18628347-18628763 of chromosome 22
Region 57295926-57296342 of chromosome 20
Region 638254-638670 of chromosome 11	ENSG00000069696
	ENST00000176183
	ENSR00001051801
	ENSR00000556882
Region 46223754-46224170 of chromosome 20	ENSG00000124151
	ENST00000341724
	ENST00000372004
	ENST00000371998
	ENST00000371997
Region 75130979-75131395 of chromosome 16	ENSG00000186187
	ENST00000335325
	ENST00000320619
	ENST00000566250
	ENST00000567962
	ENST00000564320
	ENST00000568511
	ENST00000579084
	ENSR00000665860
Region 163486853-163487269 of chromosome 3
Region 146176515-146176931 of chromosome 8
	ENSR00001404546
Region 30948995-30949411 of chromosome 20	ENSG00000171456
	ENST00000375687
	ENST00000542461
	ENST00000497249
	ENST00000375689
	ENST00000306058
	ENST00000555343
Region 127637269-127637685 of chromosome 9	ENSG00000136950
	ENST00000353214
	ENST00000259477
	ENST00000465124
Region 107259715-107260131 of chromosome 2
Region 1355414-1355830 of chromosome 16	ENSG00000103275
	ENST00000339021
Region 48703356-48703772 of chromosome 3	ENSG00000228350
	ENSG00000213672
	ENST00000421275
	ENST00000341520
Region 138639234-138639650 of chromosome 3
	ENSR00001375041
Region 31130499-31130915 of chromosome 16	ENSG00000103510
	ENST00000219797
	ENST00000448516
	ENST00000539683
Region 49359383-49359799 of chromosome 18
Region 48946441-48946857 of chromosome 17	ENSG00000229980
	ENST00000523470
	ENST00000514358
Region 8639982-8640398 of chromosome 8	ENSG00000254367
	ENST00000522213
Region 76046214-76046630 of chromosome 13	ENSG00000136111
	ENST00000377636
	ENST00000431480
	ENST00000377625
	ENST00000425511
Region 57143463-57143879 of chromosome 8
Region 62340208-62340624 of chromosome 20	ENSG00000197114
	ENST00000448100
	ENST00000355969
	ENST00000477340
	ENST00000490623
	ENST00000357119
	ENST00000431125
	ENST00000369967
	ENST00000328969
	ENST00000486025
	ENST00000472711
	ENST00000478385
	ENST00000468235
	ENSR00000404451
Region 4313558-4313974 of chromosome 19	ENSG00000105255
	ENST00000221856
	ENST00000597590
	ENST00000601006
	ENST00000597480
	ENST00000598010
	ENST00000598179
Region 126279436-126279852 of chromosome 5	ENSG00000173926
	ENST00000308660
	ENST00000502289
Region 11603230-11603646 of chromosome 3	ENSG00000144560
	ENST00000273038
	ENST00000413604
	ENST00000451674
	ENST00000424529
	ENST00000430365
	ENST00000426568
	ENST00000404339
	ENST00000445411
	ENST00000418000
	ENST00000458499
	ENSR00001357425
Region 44842848-44843264 of chromosome 7	ENSG00000196262
	ENST00000479021
Region 50252530-50252946 of chromosome 22	ENSG00000100426
	ENST00000216268
Region 127922028-127922444 of chromosome 9	ENSG00000119414
	ENST00000373547
	ENST00000451402
	ENST00000415905
	ENST00000373546
	ENST00000456642
Region 42341180-42341596 of chromosome 6	ENSG00000124496
	ENST00000541110
	ENST00000372917
	ENST00000372922
	ENST00000340840
	ENST00000354325
	ENSR00001216819
Region 30792861-30793277 of chromosome 6	ENSG00000214894
	ENST00000419357
	ENST00000399196
Region 129691616-129692032 of chromosome 7
	ENSR00001563819
Region 142634115-142634531 of chromosome 5
Region 212220732-212221148 of chromosome 1	ENSG00000143476
	ENST00000366991
	ENST00000542077
	ENST00000475419
Region 2005714-2006130 of chromosome 10
Region 29297274-29297690 of chromosome 1	ENSG00000159023
	ENST00000343067
	ENST00000356093
	ENST00000398863
	ENST00000482464
	ENST00000373800
	ENST00000349460
	ENST00000347529
	ENST00000373798
	ENST00000373797
Region 65695217-65695633 of chromosome 7	ENSG00000169902
	ENST00000304842
	ENST00000442120
	ENST00000480281
	ENST00000451388
Region 49516714-49517130 of chromosome 19	ENSG00000183207
	ENST00000595090
	ENST00000601968
	ENST00000596247
	ENST00000221413
	ENST00000413176
	ENST00000594338
Region 13933535-13933951 of chromosome 19	ENSG00000132003
	ENST00000254323
	ENST00000590508
	ENST00000440752
	ENST00000592227
Region 45826373-45826789 of chromosome 1	ENSG00000070759
	ENST00000341771
	ENST00000372086
	ENST00000372084
	ENST00000486676
	ENST00000538496
	ENSR00001519831
Region 29949173-29949589 of chromosome 8
	ENSR00001389099
Region 148807782-148808198 of chromosome 7	ENSG00000204947
	ENST00000378061
	ENST00000495685
	ENST00000483014
	ENSR00000636004
Region 155051651-155052067 of chromosome 6
Region 18413137-18413553 of chromosome 19
	ENSR00001418296
Region 21946061-21946477 of chromosome 14	ENSG00000092203
	ENST00000416256
	ENST00000405508
	ENST00000262709
	ENST00000476180
	ENST00000455393
	ENST00000447695
	ENST00000457430
	ENST00000448790
	ENST00000494242
	ENST00000455138
	ENST00000487242
Region 33134553-33134969 of chromosome 3	ENSG00000170266
	ENSG00000188167
	ENST00000307363
	ENST00000399402
	ENST00000445488
	ENST00000307377
	ENST00000482097
	ENST00000485698
	ENST00000498537
	ENST00000415454
	ENST00000438227
	ENST00000440656
	ENST00000464355
	ENST00000450835
	ENST00000436768
	ENST00000416695
	ENST00000342462
Region 41291304-41291720 of chromosome 17	ENSG00000012048
	ENSG00000198496
	ENST00000393691
	ENST00000460115
	ENST00000356906
	ENST00000467245
Region 145578486-145578902 of chromosome 1	ENSG00000131788
	ENST00000393046
	ENST00000369299
	ENST00000393045
	ENST00000369298
	ENST00000484423
	ENST00000498436
Region 101363211-101363627 of chromosome 3
	ENSR00001481656
Region 28258393-28258809 of chromosome 8	ENSG00000186918
	ENSG00000214050
	ENST00000521548
	ENST00000517459
	ENSR00001388673
Region 60863895-60864311 of chromosome 20	ENSG00000130703
	ENST00000358053
	ENST00000313733
	ENST00000439951
Region 121278199-121278615 of chromosome 12	ENSG00000157837
	ENST00000353487
	ENST00000536996
	ENST00000543608
	ENST00000543854
Region 138884944-138885360 of chromosome 7
Region 37039303-37039719 of chromosome 3	ENSG00000076242
	ENST00000231790
	ENST00000457004
	ENST00000432299
	ENST00000442249
	ENST00000454028
	ENST00000456676
	ENST00000458205
	ENST00000476172
	ENST00000539477
	ENST00000455445
	ENST00000441265
	ENST00000435176
	ENST00000429117
	ENST00000492474
	ENST00000466900
	ENST00000536378
	ENST00000485889
Region 66446181-66446597 of chromosome 11
	ENSR00001570895
Region 151056807-151057223 of chromosome 1	ENSG00000143458
	ENST00000462520
	ENST00000368918
	ENST00000368917
	ENST00000489549
	ENST00000486076
Region 44741290-44741706 of chromosome 7	ENSG00000105953
	ENST00000439616
	ENST00000447398
	ENST00000449767
	ENST00000444676
	ENST00000222673
	ENST00000543843
Region 36870064-36870480 of chromosome 17	ENSG00000108292
	ENST00000378137
	ENST00000325718
	ENST00000578946
	ENST00000466997
Region 171729236-171729652 of chromosome 3
Region 1698342-1698758 of chromosome 1	ENSG00000008130
	ENST00000341426
	ENST00000341991
	ENST00000378625
	ENST00000344463
	ENST00000492845
	ENST00000492768
	ENST00000460602
	ENST00000464373
Region 101134704-101135120 of chromosome 13	ENSG00000175198
	ENST00000376286
	ENST00000376279
	ENST00000376285
	ENST00000458283
	ENST00000413170
Region 155218689-155219105 of chromosome 6	ENSG00000146426
	ENST00000461783
	ENST00000535064
	ENST00000460692
	ENST00000449545
Region 3571367-3571783 of chromosome 16	ENSG00000103351
	ENST00000576634
	ENST00000574369
	ENST00000574592
	ENST00000575134
	ENST00000341633
	ENST00000417763
	ENST00000571025
	ENST00000572600
	ENST00000574551
	ENST00000445795
	ENST00000572632
Region 61234894-61235310 of chromosome 2	ENSG00000162927
	ENST00000602599
	ENST00000316752
	ENST00000407787
Region 2638483-2638899 of chromosome 7	ENSG00000106012
	ENST00000402050
	ENST00000404984
	ENST00000470731
	ENST00000438376
	ENST00000325997
	ENST00000476665
	ENST00000325979
	ENST00000423196
	ENST00000486730
Region 1910696-1911112 of chromosome 19	ENSG00000227500
	ENSG00000213638
	ENST00000316097
	ENST00000452128
	ENST00000414057
	ENST00000329478
	ENST00000460767
	ENST00000489554
	ENST00000409472
	ENST00000602400
	ENST00000454697
	ENST00000411971
	ENST00000588907
Region 56876726-56877142 of chromosome 12	ENSG00000135423
	ENST00000311966
	ENST00000479952
	ENST00000424141
	ENST00000486433
	ENST00000486896
	ENST00000494474
	ENST00000461077
	ENST00000494345
	ENST00000539272
	ENST00000483347
	ENST00000471282
	ENST00000491880
Region 63801867-63802283 of chromosome 3	ENSG00000224479
	ENST00000443346
Region 49035610-49036026 of chromosome 15	ENSG00000103995
	ENST00000380950
	ENST00000399334
	ENST00000325747
Region 14024553-14024969 of chromosome 20	ENSG00000172264
	ENST00000217246
	ENST00000477147
	ENST00000483997
	ENST00000492055
	ENST00000462552
	ENST00000494602
	ENST00000310348
	ENST00000490428
Region 129119026-129119442 of chromosome 8
Region 154104263-154104679 of chromosome 1	ENSG00000143552
	ENST00000368559
	ENST00000271854
Region 35526167-35526583 of chromosome 21	ENSG00000214955
	ENST00000362077
Region 79571342-79571758 of chromosome 17	ENSG00000182446
	ENST00000331134
	ENST00000374747
	ENST00000574897
	ENST00000539314
	ENST00000570324
	ENST00000573328
	ENST00000574344
Region 74009080-74009496 of chromosome 4	ENSG00000132466
	ENST00000358602
	ENST00000558247
	ENST00000509867
	ENST00000330838
	ENST00000561029
	ENST00000560372
	ENST00000514252
Region 101302572-101302988 of chromosome 13	ENSG00000125247
	ENST00000376234
	ENST00000342624
	ENST00000328767
Region 69161701-69162117 of chromosome 16	ENSG00000168802
	ENST00000448552
	ENST00000306585
	ENST00000523421
	ENST00000398235
	ENST00000519520
	ENST00000567763
	ENST00000522497
	ENST00000520529
	ENST00000522091
Region 13988601-13989017 of chromosome 19	ENSG00000187556
	ENST00000591727
	ENST00000591161
	ENST00000339133
	ENST00000397555
Region 28881485-28881901 of chromosome 16	ENSG00000178188
	ENST00000322610
	ENST00000337120
	ENST00000545570
	ENST00000359285
	ENST00000538342
	ENST00000563674
	ENST00000395532
	ENST00000566176
	ENST00000561629
	ENST00000569471
Region 33754607-33755023 of chromosome 1	ENSG00000160094
	ENST00000539719
	ENST00000373428
Region 29115792-29116208 of chromosome 1
Region 10693970-10694386 of chromosome 2
Region 24099088-24099504 of chromosome 2	ENSG00000119778
	ENST00000238789
	ENST00000439915
Region 32404887-32405303 of chromosome 1	ENSG00000184007
	ENST00000468531
	ENST00000526960
	ENSR00001037914
Region 36919583-36919999 of chromosome 13	ENSG00000133104
	ENST00000438666
	ENST00000355182
	ENST00000451493
	ENST00000494062
	ENST00000495510
	ENST00000494703
	ENST00000476377
	ENSR00000150983
Region 197243933-197244349 of chromosome 2	ENSG00000138411
	ENST00000260983
	ENST00000452031
	ENST00000427457
Region 76380934-76381350 of chromosome 17	ENSG00000087157
	ENST00000262764
	ENST00000589425
	ENST00000586510
	ENST00000586325
	ENST00000589689
	ENST00000589426
	ENST00000329897
	ENST00000588169
	ENST00000592043
	ENST00000587356
	ENST00000585521
Region 1151540-1151956 of chromosome 19	ENSG00000064932
	ENST00000361757
	ENST00000587024
	ENST00000590998
	ENST00000590176
	ENST00000587655
Region 232325209-232325625 of chromosome 2	ENSG00000115053
	ENST00000322723
	ENST00000461347
	ENST00000494618
	ENSR00000609290
Region 17427678-17428094 of chromosome 19	ENSG00000130311
	ENST00000593466
	ENST00000359866
	ENST00000596582
	ENST00000594501
Region 40230942-40231358 of chromosome 14
Region 66727504-66727920 of chromosome 16	ENSG00000183723
	ENST00000330687
	ENST00000394106
	ENST00000563952
Region 5816315-5816731 of chromosome 10	ENSG00000057608
	ENST00000380191
	ENST00000447751
	ENST00000380132
	ENST00000380181
	ENST00000456041
Region 101679103-101679519 of chromosome 10	ENSG00000107554
	ENST00000543621
	ENST00000342239
	ENST00000324109
Region 34940883-34941299 of chromosome 14
Region 67471550-67471966 of chromosome 11
	ENSR00000685666
Region 152412713-152413129 of chromosome 7
Region 66704265-66704681 of chromosome 16	ENSG00000183723
	ENST00000330687
	ENST00000394106
	ENST00000563952
Region 80220379-80220795 of chromosome 15
Region 44440411-44440827 of chromosome 20
	ENSR00000009754
Region 50236014-50236430 of chromosome 13	ENSG00000123179
	ENST00000473576
	ENST00000378284
	ENST00000378272
	ENST00000495963
	ENST00000242827
	ENST00000378274
	ENST00000378270
	ENST00000378282
Region 45941098-45941514 of chromosome 13	ENSG00000170919
	ENST00000517509
	ENST00000412946
	ENST00000520622
	ENST00000520590
	ENST00000523506
	ENST00000521336
	ENST00000524062
	ENST00000522859
	ENST00000520310
	ENST00000520924
	ENST00000521507
	ENST00000523445
	ENST00000522845
	ENSR00001509466
Region 5943290-5943706 of chromosome 7	ENSG00000122674
	ENST00000325974
	ENST00000537980
	ENST00000483394
Region 5470569-5470985 of chromosome 10	ENSG00000173848
	ENST00000355029
	ENST00000542715
Region 170063766-170064182 of chromosome 3	ENSG00000239628
	ENST00000466291
Region 49502486-49502902 of chromosome 3
	ENSR00001363659
Region 170701777-170702193 of chromosome 2	ENSG00000144357
	ENST00000272793
	ENST00000418381
Region 43403133-43403549 of chromosome 2	ENSG00000115970
	ENST00000330266
	ENSR00000300794
Region 156153677-156154093 of chromosome 1
	ENSR00001525015
Region 50512110-50512526 of chromosome 12	ENSG00000178449
	ENST00000550487
	ENST00000317943
	ENST00000548468
	ENST00000550654
	ENST00000548985
	ENST00000552815
Region 152007979-152008395 of chromosome 1	ENSG00000229021
	ENSG00000163191
	ENST00000432386
	ENST00000271638
	ENST00000478109
	ENSR00000079879
	ENSR00000545034
Region 73840622-73841038 of chromosome 14	ENSG00000133961
	ENST00000554546
	ENST00000356296
	ENST00000557597
	ENST00000555238
	ENST00000355058
	ENST00000359560
	ENST00000555394
	ENST00000535282
	ENST00000555859
	ENST00000555307
	ENST00000554394
	ENST00000554315
	ENST00000555440
	ENST00000555987
	ENST00000556112
	ENST00000557774
	ENST00000554818
	ENST00000557031
	ENST00000556700
Region 46805578-46805994 of chromosome 11	ENSG00000175216
	ENST00000529230
	ENST00000415402
	ENST00000312055
	ENST00000354558
	ENST00000528593
Region 13720915-13721331 of chromosome 16
Region 7281623-7282039 of chromosome 17
Region 56347244-56347660 of chromosome 19	ENSG00000179873
	ENST00000590409
	ENST00000443188
	ENST00000360133
	ENST00000593244
	ENST00000593208
Region 102053750-102054166 of chromosome 14
Region 569701-570117 of chromosome 19	ENSG00000267751
	ENST00000589457
	ENST00000588908
	ENST00000590292
	ENST00000588290
Region 129569973-129570389 of chromosome 7	ENSG00000186591
	ENST00000355621
	ENST00000473814
	ENST00000496698
	ENST00000472396
	ENST00000480245
	ENST00000490974
Region 146103052-146103468 of chromosome 4
	ENSR00001435897
Region 87814423-87814839 of chromosome 4	ENSG00000163633
	ENST00000473559
	ENST00000503001
Region 9957561-9957977 of chromosome 1	ENSG00000178585
	ENST00000377263
	ENST00000400904
Region 62461205-62461621 of chromosome 20	ENSG00000130584
	ENST00000245663
	ENST00000302995
	ENSR00000404491
Region 3120506-3120922 of chromosome 12	ENSG00000197905
	ENST00000358409
	ENST00000359864
	ENST00000543035
	ENST00000397122
	ENST00000443986
	ENST00000544666
Region 19284038-19284454 of chromosome 17	ENSG00000166484
	ENST00000308406
	ENST00000299612
	ENST00000571657
	ENST00000573417
	ENST00000395602
	ENST00000443215
	ENST00000395604
	ENST00000482850
	ENST00000581260
	ENST00000570306
	ENST00000490660
	ENST00000572716
Region 11307386-11307802 of chromosome 8	ENSG00000154319
	ENST00000284486
	ENST00000527445
	ENST00000531804
	ENST00000528111
	ENSR00001385899
	ENSR00001385900
Region 66662262-66662678 of chromosome 7	ENSG00000198874
	ENST00000359626
	ENST00000361660
	ENST00000495971
Region 123178316-123178732 of chromosome 9	ENSG00000136861
	ENST00000360822
	ENST00000359309
	ENST00000349780
	ENST00000360190
	ENST00000473282
	ENST00000480112
	ENST00000416449
	ENST00000425647
	ENST00000483412
Region 73697496-73697912 of chromosome 17	ENSG00000161526
	ENST00000584667
	ENST00000355423
	ENST00000577292
	ENST00000542343
	ENST00000579877
	ENST00000293208
	ENST00000579864
	ENST00000580484
	ENST00000582022
	ENST00000580322
	ENST00000583536
	ENST00000580601
	ENST00000584240
	ENST00000583063
Region 69354185-69354601 of chromosome 11
	ENSR00000564588
Region 32383816-32384232 of chromosome 4
Region 80780326-80780742 of chromosome 17	ENSG00000141556
	ENST00000355528
	ENST00000397466
	ENST00000539345
Region 18902187-18902603 of chromosome 17	ENSG00000154025
	ENSG00000188522
	ENST00000317977
	ENST00000395647
	ENST00000395642
	ENST00000417251
	ENST00000395643
	ENST00000395645
	ENST00000388995
	ENST00000345041
	ENST00000585154
	ENST00000399096
Region 61668060-61668476 of chromosome 20	ENSG00000125514
	ENST00000370341
Region 42942878-42943294 of chromosome 8
Region 90100608-90101024 of chromosome 13
Region 136813652-136814068 of chromosome 9	ENSG00000160293
	ENST00000406606
	ENST00000371850
	ENST00000371851
	ENST00000486113
	ENSR00001316882
Region 17750866-17751282 of chromosome 22
Region 22900603-22901019 of chromosome 15	ENSG00000068793
	ENST00000561185
	ENST00000313077
	ENST00000561274
	ENST00000560848
	ENST00000558430
Region 117461541-117461957 of chromosome 7	ENSG00000077063
	ENST00000160373
	ENST00000441556
	ENST00000434890
	ENST00000454375
	ENST00000412853
Region 73085977-73086393 of chromosome 17	ENSG00000170190
	ENSG00000206713
	ENST00000580123
	ENST00000578847
	ENST00000585293
	ENST00000329783
	ENST00000578376
	ENST00000582048
	ENST00000450736
	ENST00000383986
	ENST00000584207
Region 106525889-106526305 of chromosome 2
Region 81819474-81819890 of chromosome 16	ENSG00000197943
	ENST00000565054
	ENST00000359376
	ENST00000569929
	ENST00000567980
	ENSR00001506894
Region 229678429-229678845 of chromosome 1	ENSG00000135776
	ENST00000344517
Region 44923360-44923776 of chromosome 6	ENSG00000196284
	ENST00000475057
	ENST00000371460
	ENST00000371459
	ENST00000371461
	ENST00000306867
Region 148635763-148636179 of chromosome 7
Region 38663342-38663758 of chromosome 4	ENSG00000231160
	ENSG00000196355
	ENST00000440181
	ENST00000507091
	ENST00000505240
	ENST00000436901
	ENSR00001430726
Region 79721385-79721801 of chromosome 10
Region 89848538-89848954 of chromosome 16	ENSG00000187741
	ENST00000389301
	ENST00000568369
Region 7181963-7182379 of chromosome 6	ENSG00000124782
	ENST00000379933
	ENST00000491191
	ENST00000379938
	ENST00000471433
	ENST00000467782
	ENST00000334984
	ENST00000349384
	ENST00000475946
	ENST00000483150
Region 170390776-170391192 of chromosome 2	ENSG00000138399
	ENST00000453153
	ENST00000490590
	ENST00000453929
	ENST00000495505
Region 170048418-170048834 of chromosome 6	ENSG00000184465
	ENST00000479310
	ENST00000448612
	ENST00000333572
	ENST00000423258
	ENST00000546525
	ENST00000441385
Region 60745510-60745926 of chromosome 20	ENSG00000184402
	ENST00000421564
	ENST00000331758
	ENST00000370848
	ENST00000492466
Region 120018664-120019080 of chromosome 3
Region 35877468-35877884 of chromosome 1	ENSG00000146463
	ENST00000314607
	ENST00000373297
	ENST00000457946
Region 5243810-5244226 of chromosome 17	ENSG00000029725
	ENST00000262477
	ENST00000408982
	ENST00000537505
	ENST00000546142
	ENST00000575475
	ENST00000341923
Region 31586767-31587183 of chromosome 6
Region 27542757-27543173 of chromosome 2	ENSG00000115204
	ENST00000402310
	ENST00000233545
	ENST00000380044
	ENST00000357186
	ENST00000402722
	ENST00000426513
	ENST00000405983
	ENST00000405076
	ENST00000489478
	ENST00000415514
	ENST00000403262
	ENST00000495429
	ENST00000428910
	ENST00000497981
	ENST00000492879
	ENST00000399052
	ENST00000486898
	ENSR00000587086
Region 167748669-167749085 of chromosome 5	ENSG00000113645
	ENST00000265293
	ENST00000521089
	ENST00000523043
	ENST00000519859
Region 19806543-19806959 of chromosome 17
	ENSR00001342586
Region 5232490-5232906 of chromosome 17	ENSG00000029725
	ENST00000262477
	ENST00000408982
	ENST00000537505
	ENST00000546142
	ENST00000575475
	ENST00000341923
Region 44799405-44799821 of chromosome 17	ENSG00000073969
	ENSG00000213326
[truncated: 7,413 more rows]
