# Supplementary material for: A Study of Alterations in DNA Epigenetic Modifications (5mC and 5hmC) and Gene Expression Influenced by Simulated Microgravity in Human Lymphoblastoid Cells
Source: PLoS One. 2016 Jan 28;11(1):e0147514. doi: 10.1371/journal.pone.0147514 (PMC4731572; doi:10.1371/journal.pone.0147514)
Supplement: S4 Table — The columns represents the respective ontology name, term name / identifier, term description, binomial rank, binomial p-value (uncorrected), binomial Bonferroni corrected p-value, binomial FDR q-value and names of gene hits generated by GREAT version 3.0.0; Species assembly: hg19 and association rule: Basal+extension: 5000 bp upstream, 1000 bp downstream, 1000000 bp max extension, curated regulatory domains included. (XLSX) [file pone.0147514.s010.xlsx]

## Sheet: Sheet1
# Ontology	ID	Desc	BinomRank	BinomP	BinomBonfP	BinomFdrQ	Genes
GO Molecular Function	GO:0005488	binding	1	3.12331e-21	1.15188e-17	1.15188e-17	AACS,AANAT,AATF,ABCA3,ABCA5,ABCB10,ABCC1,ABCC4,ABCE1,ABCG2,ABCG8,ABI1,ABLIM2,ABR,ACAD9,ACAP2,ACHE,ACO1,ACOT7,ACOX1,ACSL1,ACSM4,ACTN4,ACTR1A,ACTR1B,ACTR3C,ACTR6,ADA,ADAL,ADAM17,ADAM23,ADAMTS16,ADAMTS17,ADAMTS9,ADAMTSL1,ADAMTSL3,ADCK3,ADCY3,ADCY5,ADCY7,ADCYAP1R1,ADI1,ADIPOQ,ADK,ADNP,ADNP2,ADPRHL1,ADRB1,AFAP1,AFTPH,AGAP1,AGAP3,AGO2,AGTPBP1,AHCTF1,AHSA2,AIDA,AIM2,AK8,AKAP1,AKAP11,AKAP12,AKT2,AKT3,ALC…
GO Molecular Function	GO:0005515	protein binding	2	3.38298e-16	1.24764e-12	6.23821e-13	AANAT,AATF,ABCB10,ABCG2,ABCG8,ABI1,ABLIM2,ACHE,ACO1,ACOX1,ACTN4,ACTR1B,ACTR3C,ACTR6,ADA,ADAM17,ADAM23,ADCY3,ADCY5,ADCYAP1R1,ADI1,ADIPOQ,ADNP,ADNP2,ADRB1,AFAP1,AFTPH,AGAP3,AGO2,AGTPBP1,AHSA2,AIDA,AIM2,AKAP1,AKAP11,AKAP12,AKT2,AKT3,ALCAM,ALDH7A1,ALG2,ALK,ALKBH3,ALOX5AP,ALS2,ALX4,AMPD1,AMY1C,ANAPC7,ANGPT2,ANKFY1,ANKIB1,ANKLE2,ANKS1A,ANO1,ANTXR2,ANXA2,AP2A2,AP3M1,APBA2,APCDD1,APH1B,APLF,APOBEC3F,APOB…
GO Molecular Function	GO:0043167	ion binding	3	1.1951e-11	4.40753e-08	1.46918e-08	AACS,ABCA3,ABCA5,ABCB10,ABCC1,ABCC4,ABCE1,ABCG2,ABCG8,ABLIM2,ABR,ACAD9,ACAP2,ACHE,ACO1,ACOT7,ACOX1,ACSL1,ACSM4,ACTN4,ACTR1A,ACTR1B,ACTR3C,ADA,ADAL,ADAM17,ADAM23,ADAMTS16,ADAMTS17,ADAMTS9,ADAMTSL1,ADAMTSL3,ADCK3,ADCY3,ADCY5,ADCY7,ADI1,ADIPOQ,ADK,ADNP,ADNP2,ADPRHL1,ADRB1,AFAP1,AGAP1,AGAP3,AGO2,AGTPBP1,AK8,AKT2,AKT3,ALK,ALKBH3,ALKBH5,ALOX5AP,ALPK2,ALS2,AMPD1,AMY1C,ANGPT2,ANKFY1,ANKIB1,ANTXR2,ANXA2,A…
GO Molecular Function	GO:0003824	catalytic activity	4	3.47348e-11	1.28102e-07	3.20255e-08	AACS,AANAT,ABCA3,ABCA5,ABCB10,ABCC1,ABCC4,ABCE1,ABCG2,ABCG8,ABHD11,ABHD5,ACAD9,ACHE,ACO1,ACOT7,ACOX1,ACPL2,ACSL1,ACSM4,ADA,ADAL,ADAM17,ADAM23,ADAMTS16,ADAMTS17,ADAMTS9,ADAMTSL1,ADAMTSL3,ADCK3,ADCY3,ADCY5,ADCY7,ADI1,ADK,ADPRHL1,ADSL,AGAP3,AGO2,AGPAT4,AGPAT5,AGTPBP1,AHCYL2,AK8,AKR1A1,AKR1E2,AKT2,AKT3,ALDH7A1,ALG12,ALG2,ALK,ALKBH3,ALKBH5,ALPK2,AMPD1,AMY1C,APH1B,APLF,APOBEC3D,APOBEC3F,APOBEC3G,APOBEC…
GO Molecular Function	GO:0097159	organic cyclic compound binding	5	9.16794e-09	3.38114e-05	6.76227e-06	AACS,ABCA3,ABCA5,ABCB10,ABCC1,ABCC4,ABCE1,ABCG2,ABCG8,ACAD9,ACO1,ACOX1,ACSL1,ACSM4,ACTN4,ACTR1A,ACTR1B,ACTR3C,ADA,ADCK3,ADCY3,ADCY5,ADCY7,ADK,ADNP,ADNP2,ADRB1,AGAP1,AGAP3,AGO2,AHCTF1,AIM2,AK8,AKAP1,AKT2,AKT3,ALK,ALPK2,ALX4,ANKRD17,APLF,APOBEC3F,APOBEC3G,ARF6,ARHGEF28,ARID1A,ARID1B,ARID2,ARID4A,ARID5B,ARL15,ARL4D,ARL5A,ARNT,ASXL1,ATAD2B,ATAD3A,ATF3,ATOH1,ATP10A,ATP11A,ATP2A1,ATP2A2,ATP2B1,ATP2C2,A…
GO Molecular Function	GO:1901363	heterocyclic compound binding	6	1.0754e-08	3.96608e-05	6.61013e-06	AACS,ABCA3,ABCA5,ABCB10,ABCC1,ABCC4,ABCE1,ABCG2,ABCG8,ACAD9,ACO1,ACOX1,ACSL1,ACSM4,ACTN4,ACTR1A,ACTR1B,ACTR3C,ADA,ADCK3,ADCY3,ADCY5,ADCY7,ADK,ADNP,ADNP2,AGAP1,AGAP3,AGO2,AHCTF1,AIM2,AK8,AKAP1,AKT2,AKT3,ALK,ALPK2,ALX4,ANKRD17,APLF,APOBEC3F,APOBEC3G,ARF6,ARHGEF28,ARID1A,ARID1B,ARID2,ARID4A,ARID5B,ARL15,ARL4D,ARL5A,ARNT,ASXL1,ATAD2B,ATAD3A,ATF3,ATOH1,ATP10A,ATP11A,ATP2A1,ATP2A2,ATP2B1,ATP2C2,ATP9B,A…
GO Molecular Function	GO:0019899	enzyme binding	7	4.45085e-08	0.000164147	2.34496e-05	ADCY5,ADCYAP1R1,AKAP11,AKAP12,ALOX5AP,ALS2,ANAPC7,ANKLE2,ANXA2,APOC2,ARF6,ARHGEF7,ARIH1,ATP2A2,ATP6V0A1,ATPIF1,AXIN1,BCR,BIRC7,BNIP3,CACUL1,CALM2,CBX1,CBX5,CCDC64,CCNB1,CCND1,CCND2,CCNL1,CCNY,CD4,CD70,CDK5RAP2,CHCHD3,CHL1,CHP1,CNST,COTL1,CSE1L,CUL1,CUL3,DAAM1,DACT1,DHCR24,DIAPH1,DIO2,DLG1,DOCK10,DOCK9,ECT2,EIF2AK3,ELFN1,ELFN2,EPAS1,ESR2,FER,FMNL1,FOXL2,FOXO1,GOLGA4,GRK5,GSK3B,HAND1,HDAC4,HDAC9,HI…
GO Molecular Function	GO:0016874	ligase activity	8	2.4563e-07	0.000905884	0.000113236	AACS,ACSL1,ACSM4,ARIH1,ATG10,BIRC7,BTD,BTRC,CBLB,CDC23,CTPS1,CUL3,DARS2,DPH6,DTL,FARSB,FBXL3,FBXL5,FBXL7,FBXO11,FBXW11,FEM1A,GART,HECTD2,HECTD4,HECW1,HERC1,HERC4,HLCS,LARS2,LIG1,LIG4,MALT1,MARCH11,MARCH2,MARCH6,MDM2,MGRN1,MKRN1,MKRN3,MTHFD1L,MYCBP2,MYLIP,NEDD4,NEDD4L,PELI2,PIAS1,PJA2,PPIL2,PRKCQ,RARS,RBBP6,RBX1,RFWD2,RFWD3,RNF144A,RNF146,RNF19A,RNF20,RNF213,RNF216,RNF217,RNF220,RNF6,RTCB,SAE1,SH3…
GO Molecular Function	GO:0016787	hydrolase activity	9	3.73107e-07	0.00137602	0.000152891	ABCA3,ABCA5,ABCB10,ABCC1,ABCC4,ABCE1,ABCG2,ABCG8,ABHD11,ABHD5,ACHE,ACOT7,ACPL2,ADA,ADAL,ADAM17,ADAM23,ADAMTS16,ADAMTS17,ADAMTS9,ADAMTSL1,ADAMTSL3,ADPRHL1,AGAP3,AGO2,AGTPBP1,AHCYL2,ALKBH3,AMPD1,AMY1C,APH1B,APLF,APOBEC3D,APOBEC3F,APOBEC3G,APOBEC3H,ARF6,ARL4D,ARSA,ARSJ,ARSK,ATAD2B,ATAD3A,ATF7IP,ATIC,ATP10A,ATP11A,ATP1B3,ATP2A1,ATP2A2,ATP2B1,ATP2C2,ATP5H,ATP6V0E2,ATP9B,BACE2,BPTF,BTAF1,BTD,C12orf5,C3…
GO Molecular Function	GO:0043168	anion binding	10	1.11566e-06	0.00411454	0.000411454	AACS,ABCA3,ABCA5,ABCB10,ABCC1,ABCC4,ABCE1,ABCG2,ABCG8,ABR,ACAD9,ACAP2,ACOT7,ACOX1,ACSL1,ACSM4,ACTR1A,ACTR1B,ACTR3C,ADCK3,ADCY3,ADCY5,ADCY7,ADIPOQ,ADK,AFAP1,AGAP1,AGAP3,AK8,AKT2,AKT3,ALK,ALKBH3,ALOX5AP,ALPK2,ALS2,ANXA2,ANXA3,ARF6,ARHGAP22,ARHGAP23,ARHGAP26,ARHGAP9,ARHGEF18,ARHGEF28,ARHGEF7,ARL15,ARL4D,ARL5A,ASAP1,ASAP2,ATAD2B,ATAD3A,ATP10A,ATP11A,ATP2A1,ATP2A2,ATP2B1,ATP2C2,ATP9B,BAZ1B,BCR,BDH1,BM…
GO Molecular Function	GO:0047485	protein N-terminus binding	11	3.83939e-06	0.0141597	0.00128724	ACOX1,ACTN4,ALG2,ALOX5AP,CALM2,CHMP6,CSNK2A1,GRIN2C,MNAT1,NCOA3,NCOR2,PEX14,PEX5,RBPJ,RPS21,SMARCA4,SMARCE1,STX1A,STXBP1,TBL1XR1
GO Molecular Function	GO:0030234	enzyme regulator activity	12	6.9582e-06	0.0256618	0.00213849	ABCE1,ABI1,ABR,ACAP2,ADRB1,AGAP1,AGAP3,AHSA2,ALOX5AP,ALS2,ANKLE2,ANP32E,ANXA2,ANXA3,APOC2,APOC4-APOC2,ARFGAP2,ARFGAP3,ARFGEF1,ARFGEF2,ARHGAP11B,ARHGAP17,ARHGAP22,ARHGAP23,ARHGAP26,ARHGAP8,ARHGAP9,ARHGEF10,ARHGEF18,ARHGEF28,ARHGEF7,ASAP1,ASAP2,ATPIF1,AXIN1,BCR,BIRC7,BMP2K,CABLES1,CALM2,CCND1,CCNY,CD55,CDC42BPA,CHP1,CIT,CKS2,CSNK2A1,CTSH,CYTH1,DENND1A,DENND2C,DNAJB6,DNMBP,DOCK10,DOCK5,DOCK8,DOCK9,E…
GO Molecular Function	GO:0046872	metal ion binding	13	7.80801e-06	0.0287959	0.00221507	ABLIM2,ACAP2,ACO1,ACSM4,ACTN4,ADA,ADAL,ADAM17,ADAM23,ADAMTS16,ADAMTS17,ADAMTS9,ADAMTSL1,ADAMTSL3,ADCY3,ADCY5,ADCY7,ADI1,ADK,ADNP,ADNP2,ADPRHL1,AGAP1,AGAP3,AGO2,AGTPBP1,ALKBH3,ALKBH5,AMPD1,AMY1C,ANGPT2,ANKFY1,ANKIB1,ANTXR2,ANXA2,ANXA3,APLF,APOBEC3D,APOBEC3F,APOBEC3G,APOBEC3H,ARFGAP2,ARFGAP3,ARHGEF28,ARID2,ARIH1,ARMC1,ARSA,ARSJ,ARSK,ASAP1,ASAP2,ASXL1,ATP10A,ATP11A,ATP2A1,ATP2A2,ATP2B1,ATP2C2,ATP9B,…
GO Molecular Function	GO:0060589	nucleoside-triphosphatase regulator activity	14	1.00873e-05	0.037202	0.00265728	ABR,ACAP2,ADRB1,AGAP1,AGAP3,AHSA2,ALS2,ARFGAP2,ARFGAP3,ARFGEF1,ARFGEF2,ARHGAP11B,ARHGAP17,ARHGAP22,ARHGAP23,ARHGAP26,ARHGAP8,ARHGAP9,ARHGEF10,ARHGEF18,ARHGEF28,ARHGEF7,ASAP1,ASAP2,ATPIF1,AXIN1,BCR,CDC42BPA,CIT,CYTH1,DENND1A,DENND2C,DNAJB6,DNMBP,DOCK10,DOCK5,DOCK8,DOCK9,ECT2,ELMOD2,FNIP1,GAPVD1,GNAQ,HERC1,HTR2B,IPO5,LLGL1,LRRK2,MADD,MINK1,MYBPC3,PLEKHG2,PREX1,RABEP2,RALBP1,RALGAPA2,RAP1GAP2,RAP1GD…
GO Molecular Function	GO:0016879	ligase activity, forming carbon-nitrogen bonds	15	1.31114e-05	0.0483547	0.00322365	ARIH1,ATG10,BIRC7,BTD,BTRC,CBLB,CDC23,CTPS1,CUL3,DPH6,DTL,FBXL3,FBXL5,FBXL7,FBXO11,FBXW11,FEM1A,GART,HECTD2,HECTD4,HECW1,HERC1,HERC4,HLCS,MALT1,MARCH2,MARCH6,MDM2,MGRN1,MTHFD1L,MYCBP2,MYLIP,NEDD4,NEDD4L,PIAS1,PJA2,PPIL2,PRKCQ,RBBP6,RBX1,RFWD3,RNF146,RNF20,RNF213,RNF217,RNF220,RNF6,SIAH1,SIAH2,SMURF1,TMEM189-UBE2V1,TRAF3,TRAF5,TRIM13,UBE2D2,UBE2G1,UBE2V1,UBE2V2,UBE3A,UBE3C,UBR4,UFC1,UHRF2,VHL
GO Molecular Function	GO:0043169	cation binding	16	1.42442e-05	0.0525325	0.00328328	ABLIM2,ACAP2,ACHE,ACO1,ACSM4,ACTN4,ADA,ADAL,ADAM17,ADAM23,ADAMTS16,ADAMTS17,ADAMTS9,ADAMTSL1,ADAMTSL3,ADCY3,ADCY5,ADCY7,ADI1,ADK,ADNP,ADNP2,ADPRHL1,ADRB1,AGAP1,AGAP3,AGO2,AGTPBP1,ALKBH3,ALKBH5,AMPD1,AMY1C,ANGPT2,ANKFY1,ANKIB1,ANTXR2,ANXA2,ANXA3,APLF,APOBEC3D,APOBEC3F,APOBEC3G,APOBEC3H,ARFGAP2,ARFGAP3,ARHGEF28,ARID2,ARIH1,ARMC1,ARSA,ARSJ,ARSK,ASAP1,ASAP2,ASXL1,ATP10A,ATP11A,ATP2A1,ATP2A2,ATP2B1,AT…
GO Molecular Function	GO:0036094	small molecule binding	17	1.42537e-05	0.0525675	0.00309221	AACS,ABCA3,ABCA5,ABCB10,ABCC1,ABCC4,ABCE1,ABCG2,ABCG8,ACAD9,ACOX1,ACSL1,ACSM4,ACTN4,ACTR1A,ACTR1B,ACTR3C,ADA,ADCK3,ADCY3,ADCY5,ADCY7,ADIPOQ,ADK,AGAP1,AGAP3,AK8,AKT2,AKT3,ALK,ALKBH3,ALOX5AP,ALPK2,APLF,ARF6,ARL15,ARL4D,ARL5A,ATAD2B,ATAD3A,ATP10A,ATP11A,ATP2A1,ATP2A2,ATP2B1,ATP2C2,ATP9B,BAZ1B,BCR,BMP2K,BMPR2,BTAF1,C17orf85,C8orf44-SGK3,CAMK1D,CAMK4,CDC42BPA,CDK17,CELF2,CELF3,CHD2,CHD5,CHD6,CHKA,CHUK…
GO Molecular Function	GO:0003676	nucleic acid binding	18	1.74288e-05	0.0642776	0.00357098	ACO1,ADNP,ADNP2,AGO2,AHCTF1,AIM2,AKAP1,ALX4,ANKRD17,APOBEC3F,APOBEC3G,ARHGEF28,ARID1A,ARID1B,ARID2,ARID4A,ARID5B,ARNT,ASXL1,ATF3,ATOH1,ATXN2,AUH,BANP,BATF3,BCL11B,BHLHE23,BHLHE40,BNC1,BPTF,BRPF1,BTAF1,C3orf33,CALCOCO1,CAMTA1,CASZ1,CBX7,CC2D1B,CDC5L,CDK5RAP2,CELF2,CELF3,CENPC,CENPW,CERS3,CHD2,CHD5,CHD6,CHERP,CPEB3,CPEB4,CPSF2,CPSF4L,CREM,CTCF,CTIF,CUX1,CXXC5,DARS2,DDX18,DDX19A,DDX25,DDX28,DDX31,DD…
GO Molecular Function	GO:0016881	acid-amino acid ligase activity	19	1.77711e-05	0.06554	0.00344947	ARIH1,ATG10,BIRC7,BTRC,CBLB,CDC23,CUL3,DPH6,DTL,FBXL3,FBXL5,FBXL7,FBXO11,FBXW11,FEM1A,HECTD2,HECTD4,HECW1,HERC1,HERC4,MALT1,MARCH2,MARCH6,MDM2,MGRN1,MYCBP2,MYLIP,NEDD4,NEDD4L,PIAS1,PJA2,PPIL2,PRKCQ,RBBP6,RBX1,RFWD3,RNF146,RNF20,RNF213,RNF217,RNF220,RNF6,SIAH1,SIAH2,SMURF1,TMEM189-UBE2V1,TRAF3,TRAF5,TRIM13,UBE2D2,UBE2G1,UBE2V1,UBE2V2,UBE3A,UBE3C,UBR4,UFC1,UHRF2,VHL
GO Molecular Function	GO:0017111	nucleoside-triphosphatase activity	20	1.83787e-05	0.0677805	0.00338902	ABCA3,ABCA5,ABCB10,ABCC1,ABCC4,ABCE1,ABCG2,ABCG8,AGAP3,ARF6,ARL4D,ATAD2B,ATAD3A,ATF7IP,ATP10A,ATP11A,ATP1B3,ATP2A1,ATP2A2,ATP2B1,ATP2C2,ATP5H,ATP6V0E2,ATP9B,BPTF,BTAF1,CHD2,CHD5,CHD6,DDX18,DDX19A,DDX25,DDX28,DDX31,DDX52,DDX54,DHX34,DHX9,DICER1,DMC1,DNAH17,DNALI1,DYNC1H1,EEFSEC,ENSG00000180574,ERCC6L2,GBP1,GBP3,GNA14,GNAO1,GNAQ,GNAS,GNL2,GTPBP4,HSP90AA1,KATNAL1,KIF13B,KIF21A,KIF2A,KIF5B,KIF9,LONP2…
GO Molecular Function	GO:0003723	RNA binding	21	2.01943e-05	0.0744767	0.00354651	ACO1,AGO2,AKAP1,ANKRD17,APOBEC3F,APOBEC3G,ARHGEF28,ATXN2,AUH,CBX7,CDC5L,CELF2,CELF3,CHERP,CPEB3,CPEB4,CPSF2,CPSF4L,CTIF,DARS2,DDX18,DDX19A,DDX25,DDX28,DDX31,DDX52,DDX54,DHX34,DHX9,DICER1,DNMT1,EEF2K,EEFSEC,EIF4E3,ELAVL2,ENDOV,ENSG00000180574,ERI1,EZH2,FAM103A1,FAM120A,FARSB,FUBP1,FUBP3,FXR1,GRSF1,GTF3A,HDLBP,HNRNPH1,HNRNPM,HSP90AA1,ICT1,IGF2BP2,IMPDH2,KHDC1,KHDRBS1,KIAA0430,LARP1,LARP1B,LARP4B,LR…
GO Molecular Function	GO:0019787	small conjugating protein ligase activity	22	2.16276e-05	0.0797624	0.00362557	ARIH1,ATG10,BIRC7,BTRC,CBLB,CDC23,CUL3,DTL,FBXL3,FBXL5,FBXL7,FBXO11,FBXW11,FEM1A,HECTD2,HECTD4,HECW1,HERC1,HERC4,MALT1,MARCH2,MARCH6,MDM2,MGRN1,MYCBP2,MYLIP,NEDD4,NEDD4L,PIAS1,PJA2,PPIL2,PRKCQ,RBBP6,RBX1,RFWD3,RNF146,RNF20,RNF213,RNF217,RNF220,RNF6,SIAH1,SIAH2,SMURF1,TRAF3,TRAF5,TRIM13,UBE2D2,UBE2G1,UBE3A,UBE3C,UBR4,UFC1,UHRF2,VHL
GO Molecular Function	GO:0000166	nucleotide binding	23	2.19479e-05	0.0809437	0.00351929	AACS,ABCA3,ABCA5,ABCB10,ABCC1,ABCC4,ABCE1,ABCG2,ABCG8,ACAD9,ACOX1,ACSL1,ACSM4,ACTR1A,ACTR1B,ACTR3C,ADCK3,ADCY3,ADCY5,ADCY7,ADK,AGAP1,AGAP3,AK8,AKT2,AKT3,ALK,ALPK2,APLF,ARF6,ARL15,ARL4D,ARL5A,ATAD2B,ATAD3A,ATP10A,ATP11A,ATP2A1,ATP2A2,ATP2B1,ATP2C2,ATP9B,BAZ1B,BCR,BMP2K,BMPR2,BTAF1,C17orf85,C8orf44-SGK3,CAMK1D,CAMK4,CDC42BPA,CDK17,CELF2,CELF3,CHD2,CHD5,CHD6,CHKA,CHUK,CIT,CNNM2,COQ6,CPEB3,CPEB4,CRYL…
GO Molecular Function	GO:1901265	nucleoside phosphate binding	24	2.27907e-05	0.0840522	0.00350217	AACS,ABCA3,ABCA5,ABCB10,ABCC1,ABCC4,ABCE1,ABCG2,ABCG8,ACAD9,ACOX1,ACSL1,ACSM4,ACTR1A,ACTR1B,ACTR3C,ADCK3,ADCY3,ADCY5,ADCY7,ADK,AGAP1,AGAP3,AK8,AKT2,AKT3,ALK,ALPK2,APLF,ARF6,ARL15,ARL4D,ARL5A,ATAD2B,ATAD3A,ATP10A,ATP11A,ATP2A1,ATP2A2,ATP2B1,ATP2C2,ATP9B,BAZ1B,BCR,BMP2K,BMPR2,BTAF1,C17orf85,C8orf44-SGK3,CAMK1D,CAMK4,CDC42BPA,CDK17,CELF2,CELF3,CHD2,CHD5,CHD6,CHKA,CHUK,CIT,CNNM2,COQ6,CPEB3,CPEB4,CRYL…
GO Molecular Function	GO:0002039	p53 binding	25	3.78019e-05	0.139413	0.00557653	BANP,GSK3B,MDM2,RFWD3,RNF20,SETD8,SIRT1,SMARCA4,STK11,TP63,TRIM29,USP10,USP7,ZNF385B
GO Molecular Function	GO:0016887	ATPase activity	26	3.91892e-05	0.14453	0.00555884	ABCA3,ABCA5,ABCB10,ABCC1,ABCC4,ABCE1,ABCG2,ABCG8,ATF7IP,ATP10A,ATP11A,ATP1B3,ATP2A1,ATP2A2,ATP2B1,ATP2C2,ATP5H,ATP6V0E2,ATP9B,BPTF,CHD2,CHD5,CHD6,DDX18,DDX19A,DDX25,DDX28,DDX31,DDX52,DDX54,DHX34,DHX9,DICER1,DMC1,DNAH17,DYNC1H1,ERCC6L2,HSP90AA1,KATNAL1,LONP2,MACF1,MNAT1,MRE11A,MSH2,MYH9,MYO1E,PEX6,PPP2R4,PSMD6,RAD54B,RALBP1,RBBP4,RFC3,RNF213,RTEL1-TNFRSF6B,RUVBL1,SKIV2L2,SMARCA4
GO Molecular Function	GO:0008270	zinc ion binding	27	4.52569e-05	0.166908	0.00618176	ABLIM2,ACAP2,ADA,ADAM17,ADAM23,ADAMTS16,ADAMTS17,ADAMTS9,ADAMTSL1,ADAMTSL3,AGAP1,AGAP3,AGTPBP1,ANKIB1,APOBEC3D,APOBEC3F,APOBEC3G,APOBEC3H,ARFGAP2,ARFGAP3,ARIH1,ASAP1,ASAP2,BAZ1A,BAZ1B,BFAR,BIRC7,BPTF,BRD1,BRPF1,CA4,CBLB,CD4,CHD5,CPA6,CPB2,CPN1,CTCF,CXXC5,DCTD,DIDO1,DNMT1,DPF1,DPYS,ENSG00000174093,ESR2,ESRRG,FBXO11,GATA3,GATAD1,GCM1,GLI2,GRIN2B,GTF2B,HDAC4,HHIP,HKR1,ING1,ING3,KAT6B,KDM5A,KMT2E,LIM…
GO Molecular Function	GO:0004842	ubiquitin-protein ligase activity	28	4.71564e-05	0.173913	0.00621117	ARIH1,BIRC7,BTRC,CBLB,CDC23,CUL3,DTL,FBXL3,FBXL5,FBXL7,FBXO11,FBXW11,FEM1A,HECTD2,HECTD4,HECW1,HERC1,HERC4,MALT1,MARCH2,MARCH6,MDM2,MGRN1,MYCBP2,MYLIP,NEDD4,NEDD4L,PJA2,PPIL2,PRKCQ,RBBP6,RBX1,RFWD3,RNF146,RNF20,RNF213,RNF217,RNF220,RNF6,SIAH1,SIAH2,SMURF1,TRAF3,TRAF5,TRIM13,UBE2D2,UBE2G1,UBE3A,UBE3C,UBR4,UHRF2,VHL
GO Molecular Function	GO:0046914	transition metal ion binding	29	5.51623e-05	0.203438	0.00701512	ABLIM2,ACAP2,ADA,ADAM17,ADAM23,ADAMTS16,ADAMTS17,ADAMTS9,ADAMTSL1,ADAMTSL3,ADI1,AGAP1,AGAP3,AGTPBP1,ALKBH3,ANKIB1,APOBEC3D,APOBEC3F,APOBEC3G,APOBEC3H,ARFGAP2,ARFGAP3,ARIH1,ASAP1,ASAP2,BAZ1A,BAZ1B,BFAR,BIRC7,BPTF,BRD1,BRPF1,CA4,CBLB,CD4,CHD5,CPA6,CPB2,CPN1,CTCF,CXXC5,CYP26A1,CYP26B1,CYP4F2,DCT,DCTD,DIDO1,DNMT1,DPF1,DPYS,DYRK2,ENSG00000174093,ESR2,ESRRG,F5,FBXL5,FBXO11,FTO,GATA3,GATAD1,GCM1,GLI2,GR…
GO Molecular Function	GO:0030695	GTPase regulator activity	30	6.25227e-05	0.230584	0.00768613	ABR,ACAP2,ADRB1,AGAP1,AGAP3,ALS2,ARFGAP2,ARFGAP3,ARFGEF1,ARFGEF2,ARHGAP11B,ARHGAP17,ARHGAP22,ARHGAP23,ARHGAP26,ARHGAP8,ARHGAP9,ARHGEF10,ARHGEF18,ARHGEF28,ARHGEF7,ASAP1,ASAP2,AXIN1,BCR,CDC42BPA,CIT,CYTH1,DENND1A,DENND2C,DNMBP,DOCK10,DOCK5,DOCK8,DOCK9,ECT2,ELMOD2,FNIP1,GAPVD1,GNAQ,HERC1,HTR2B,IPO5,LLGL1,LRRK2,MADD,MINK1,PLEKHG2,PREX1,RABEP2,RALBP1,RALGAPA2,RAP1GAP2,RAP1GDS1,RAPGEF6,RASAL1,RASGEF1A,…
GO Molecular Function	GO:0031624	ubiquitin conjugating enzyme binding	31	6.69237e-05	0.246815	0.00796177	FOXL2,MARCH6,SIAH2,TOLLIP,ZMYM2
GO Molecular Function	GO:0001882	nucleoside binding	32	0.00012168	0.448756	0.0140236	AACS,ABCA3,ABCA5,ABCB10,ABCC1,ABCC4,ABCE1,ABCG2,ABCG8,ACSL1,ACSM4,ACTN4,ACTR1A,ACTR1B,ACTR3C,ADA,ADCK3,ADCY3,ADCY5,ADCY7,ADK,AGAP1,AGAP3,AK8,AKT2,AKT3,ALK,ALPK2,ARF6,ARL15,ARL4D,ARL5A,ATAD2B,ATAD3A,ATP10A,ATP11A,ATP2A1,ATP2A2,ATP2B1,ATP2C2,ATP9B,BAZ1B,BCR,BMP2K,BMPR2,BTAF1,C8orf44-SGK3,CAMK1D,CAMK4,CDC42BPA,CDK17,CHD2,CHD5,CHD6,CHKA,CHUK,CIT,CSNK1E,CSNK2A1,CTPS1,DARS2,DDX18,DDX19A,DDX25,DDX28,DDX…
GO Molecular Function	GO:0001883	purine nucleoside binding	33	0.000125996	0.464674	0.014081	AACS,ABCA3,ABCA5,ABCB10,ABCC1,ABCC4,ABCE1,ABCG2,ABCG8,ACSL1,ACSM4,ACTR1A,ACTR1B,ACTR3C,ADA,ADCK3,ADCY3,ADCY5,ADCY7,ADK,AGAP1,AGAP3,AK8,AKT2,AKT3,ALK,ALPK2,ARF6,ARL15,ARL4D,ARL5A,ATAD2B,ATAD3A,ATP10A,ATP11A,ATP2A1,ATP2A2,ATP2B1,ATP2C2,ATP9B,BAZ1B,BCR,BMP2K,BMPR2,BTAF1,C8orf44-SGK3,CAMK1D,CAMK4,CDC42BPA,CDK17,CHD2,CHD5,CHD6,CHKA,CHUK,CIT,CSNK1E,CSNK2A1,CTPS1,DARS2,DDX18,DDX19A,DDX25,DDX28,DDX31,DDX…
GO Molecular Function	GO:0008234	cysteine-type peptidase activity	34	0.000128128	0.472536	0.0138981	CAPN11,CAPN12,CAPN8,CTSC,CTSH,FAM105B,LGMN,MALT1,PGPEP1,SENP2,SENP5,SENP6,SENP7,USP10,USP13,USP17L15,USP17L17,USP20,USP22,USP24,USP25,USP3,USP32,USP34,USP36,USP4,USP40,USP44,USP7,USP8
GO Molecular Function	GO:0008289	lipid binding	35	0.000133006	0.490524	0.014015	ABR,ACAP2,ACOX1,AFAP1,AGAP1,AGAP3,AKT2,AKT3,ALOX5AP,ALS2,ANXA2,ANXA3,AP2A2,APOC2,ARHGAP22,ARHGAP23,ARHGAP26,ARHGAP9,ARHGEF18,ARHGEF28,ARHGEF7,ASAP1,ASAP2,BCR,BDH1,C8orf44-SGK3,CDC42BPA,CIT,CLINT1,CMIP,CYP26A1,CYP26B1,CYTH1,DGKH,DOCK10,DOCK9,DOK5,DYSF,ECT2,EPN2,ESR2,ESRRG,FAM129B,FER,FNBP1,GAS6,GRK5,HDLBP,HIP1,IRS2,ITPR1,KCNJ1,LAMC1,LANCL2,LPAR3,MAPKAP1,MARK2,MELK,MPPE1,MYO1E,MYOF,NPC1,NR3C1,NR5A1…
GO Molecular Function	GO:0005083	small GTPase regulator activity	36	0.000140897	0.51963	0.0144342	ABR,ACAP2,ADRB1,AGAP1,AGAP3,ALS2,ARFGAP2,ARFGAP3,ARFGEF1,ARFGEF2,ARHGAP26,ARHGAP8,ARHGEF10,ARHGEF18,ARHGEF28,ARHGEF7,ASAP1,ASAP2,BCR,CDC42BPA,CIT,CYTH1,DENND1A,DENND2C,DNMBP,DOCK10,DOCK9,ECT2,HERC1,HTR2B,LLGL1,MADD,MINK1,PLEKHG2,PREX1,RALBP1,RALGAPA2,RASAL1,RASGEF1A,RASGRF1,RGL3,RIN2,RIN3,SGSM2,SH3BP4,SMAP1,TBC1D20,TBC1D23,TBC1D29,TBC1D3,TBC1D5,TRIO,USP6NL,WASL
GO Molecular Function	GO:0016462	pyrophosphatase activity	37	0.00014167	0.522479	0.0141211	ABCA3,ABCA5,ABCB10,ABCC1,ABCC4,ABCE1,ABCG2,ABCG8,AGAP3,ARF6,ARL4D,ATAD2B,ATAD3A,ATF7IP,ATP10A,ATP11A,ATP1B3,ATP2A1,ATP2A2,ATP2B1,ATP2C2,ATP5H,ATP6V0E2,ATP9B,BPTF,BTAF1,CHD2,CHD5,CHD6,DDX18,DDX19A,DDX25,DDX28,DDX31,DDX52,DDX54,DHX34,DHX9,DICER1,DMC1,DNAH17,DNALI1,DYNC1H1,EEFSEC,ENSG00000180574,ERCC6L2,GBP1,GBP3,GNA14,GNAO1,GNAQ,GNAS,GNL2,GTPBP4,HSP90AA1,KATNAL1,KIF13B,KIF21A,KIF2A,KIF5B,KIF9,LONP2…
GO Molecular Function	GO:0035639	purine ribonucleoside triphosphate binding	38	0.000150724	0.555871	0.0146282	AACS,ABCA3,ABCA5,ABCB10,ABCC1,ABCC4,ABCE1,ABCG2,ABCG8,ACSL1,ACSM4,ACTR1A,ACTR1B,ACTR3C,ADCK3,ADCY3,ADCY5,ADCY7,ADK,AGAP1,AGAP3,AK8,AKT2,AKT3,ALK,ALPK2,ARF6,ARL15,ARL4D,ARL5A,ATAD2B,ATAD3A,ATP10A,ATP11A,ATP2A1,ATP2A2,ATP2B1,ATP2C2,ATP9B,BAZ1B,BCR,BMP2K,BMPR2,BTAF1,C8orf44-SGK3,CAMK1D,CAMK4,CDC42BPA,CDK17,CHD2,CHD5,CHD6,CHKA,CHUK,CIT,CSNK1E,CSNK2A1,CTPS1,DARS2,DDX18,DDX19A,DDX25,DDX28,DDX31,DDX52,D…
GO Molecular Function	GO:0032550	purine ribonucleoside binding	39	0.00015969	0.588939	0.015101	AACS,ABCA3,ABCA5,ABCB10,ABCC1,ABCC4,ABCE1,ABCG2,ABCG8,ACSL1,ACSM4,ACTR1A,ACTR1B,ACTR3C,ADCK3,ADCY3,ADCY5,ADCY7,ADK,AGAP1,AGAP3,AK8,AKT2,AKT3,ALK,ALPK2,ARF6,ARL15,ARL4D,ARL5A,ATAD2B,ATAD3A,ATP10A,ATP11A,ATP2A1,ATP2A2,ATP2B1,ATP2C2,ATP9B,BAZ1B,BCR,BMP2K,BMPR2,BTAF1,C8orf44-SGK3,CAMK1D,CAMK4,CDC42BPA,CDK17,CHD2,CHD5,CHD6,CHKA,CHUK,CIT,CSNK1E,CSNK2A1,CTPS1,DARS2,DDX18,DDX19A,DDX25,DDX28,DDX31,DDX52,D…
GO Molecular Function	GO:0016818	hydrolase activity, acting on acid anhydrides, in phosphorus-containing anhydrides	40	0.000161063	0.594	0.01485	ABCA3,ABCA5,ABCB10,ABCC1,ABCC4,ABCE1,ABCG2,ABCG8,AGAP3,ARF6,ARL4D,ATAD2B,ATAD3A,ATF7IP,ATP10A,ATP11A,ATP1B3,ATP2A1,ATP2A2,ATP2B1,ATP2C2,ATP5H,ATP6V0E2,ATP9B,BPTF,BTAF1,CHD2,CHD5,CHD6,DDX18,DDX19A,DDX25,DDX28,DDX31,DDX52,DDX54,DHX34,DHX9,DICER1,DMC1,DNAH17,DNALI1,DYNC1H1,EEFSEC,ENSG00000180574,ERCC6L2,GBP1,GBP3,GNA14,GNAO1,GNAQ,GNAS,GNL2,GTPBP4,HSP90AA1,KATNAL1,KIF13B,KIF21A,KIF2A,KIF5B,KIF9,LONP2…
GO Molecular Function	GO:0032549	ribonucleoside binding	41	0.000172005	0.634354	0.015472	AACS,ABCA3,ABCA5,ABCB10,ABCC1,ABCC4,ABCE1,ABCG2,ABCG8,ACSL1,ACSM4,ACTR1A,ACTR1B,ACTR3C,ADCK3,ADCY3,ADCY5,ADCY7,ADK,AGAP1,AGAP3,AK8,AKT2,AKT3,ALK,ALPK2,ARF6,ARL15,ARL4D,ARL5A,ATAD2B,ATAD3A,ATP10A,ATP11A,ATP2A1,ATP2A2,ATP2B1,ATP2C2,ATP9B,BAZ1B,BCR,BMP2K,BMPR2,BTAF1,C8orf44-SGK3,CAMK1D,CAMK4,CDC42BPA,CDK17,CHD2,CHD5,CHD6,CHKA,CHUK,CIT,CSNK1E,CSNK2A1,CTPS1,DARS2,DDX18,DDX19A,DDX25,DDX28,DDX31,DDX52,D…
GO Molecular Function	GO:0004535	poly(A)-specific ribonuclease activity	42	0.000174143	0.64224	0.0152914	CCRN4L,CNOT2,PAN3,PARN
GO Molecular Function	GO:0016817	hydrolase activity, acting on acid anhydrides	43	0.000174925	0.645124	0.0150029	ABCA3,ABCA5,ABCB10,ABCC1,ABCC4,ABCE1,ABCG2,ABCG8,AGAP3,ARF6,ARL4D,ATAD2B,ATAD3A,ATF7IP,ATP10A,ATP11A,ATP1B3,ATP2A1,ATP2A2,ATP2B1,ATP2C2,ATP5H,ATP6V0E2,ATP9B,BPTF,BTAF1,CHD2,CHD5,CHD6,DDX18,DDX19A,DDX25,DDX28,DDX31,DDX52,DDX54,DHX34,DHX9,DICER1,DMC1,DNAH17,DNALI1,DYNC1H1,EEFSEC,ENSG00000180574,ERCC6L2,GBP1,GBP3,GNA14,GNAO1,GNAQ,GNAS,GNL2,GTPBP4,HSP90AA1,KATNAL1,KIF13B,KIF21A,KIF2A,KIF5B,KIF9,LONP2…
GO Molecular Function	GO:0008047	enzyme activator activity	44	0.000176758	0.651885	0.0148156	ABI1,ABR,ACAP2,AGAP1,AGAP3,AHSA2,ALOX5AP,ALS2,APOC2,APOC4-APOC2,ARFGAP2,ARFGAP3,ARHGAP11B,ARHGAP17,ARHGAP22,ARHGAP23,ARHGAP26,ARHGAP8,ARHGAP9,ASAP1,ASAP2,AXIN1,BCR,CALM2,CTSH,DNAJB6,ECT2,ELMOD2,FN1,GAPVD1,GAS6,GNAQ,HTR2B,LLGL1,LRRK2,MADD,MALT1,MYBPC3,NOD1,PAK2,PIK3CA,PPP2R4,PREX1,PRKAG2,RABEP2,RALBP1,RALGAPA2,RAP1GAP2,RAP1GDS1,RASAL1,RCVRN,RGS10,RGS7,RIN2,RIN3,SAE1,SGSM2,SIPA1L1,SIPA1L3,SMAP1,SPR…
GO Molecular Function	GO:0042393	histone binding	45	0.000191189	0.705104	0.015669	ATAD2B,BAZ1B,BRD1,CBX5,CBX7,COPRS,ING1,ING3,JAK2,MPHOSPH8,MTF2,NASP,NCAPG2,PHF2,PHIP,PRKCB,RAG2,RBBP4,RNF20,SFMBT1,SFMBT2,SIRT1,SMARCA4,TBL1X,TBL1XR1,UHRF2,USP3
GO Molecular Function	GO:0017076	purine nucleotide binding	46	0.000210138	0.774989	0.0168476	AACS,ABCA3,ABCA5,ABCB10,ABCC1,ABCC4,ABCE1,ABCG2,ABCG8,ACSL1,ACSM4,ACTR1A,ACTR1B,ACTR3C,ADCK3,ADCY3,ADCY5,ADCY7,ADK,AGAP1,AGAP3,AK8,AKT2,AKT3,ALK,ALPK2,ARF6,ARL15,ARL4D,ARL5A,ATAD2B,ATAD3A,ATP10A,ATP11A,ATP2A1,ATP2A2,ATP2B1,ATP2C2,ATP9B,BAZ1B,BCR,BMP2K,BMPR2,BTAF1,C8orf44-SGK3,CAMK1D,CAMK4,CDC42BPA,CDK17,CHD2,CHD5,CHD6,CHKA,CHUK,CIT,CNNM2,CSNK1E,CSNK2A1,CTPS1,DARS2,DDX18,DDX19A,DDX25,DDX28,DDX31,D…
GO Molecular Function	GO:0042623	ATPase activity, coupled	47	0.000222534	0.820704	0.0174618	ABCA3,ABCB10,ABCC1,ABCC4,ABCG2,ATP10A,ATP11A,ATP1B3,ATP2A1,ATP2A2,ATP2B1,ATP2C2,ATP6V0E2,ATP9B,BPTF,CHD2,CHD5,CHD6,DDX18,DDX19A,DDX25,DDX28,DDX31,DDX52,DDX54,DHX34,DHX9,DICER1,DMC1,DYNC1H1,ERCC6L2,KATNAL1,LONP2,MNAT1,MRE11A,MSH2,MYH9,MYO1E,PEX6,RAD54B,RALBP1,RBBP4,RFC3,RTEL1-TNFRSF6B,RUVBL1,SKIV2L2,SMARCA4
GO Molecular Function	GO:0005543	phospholipid binding	48	0.000350397	1	0.0269222	ABR,ACAP2,AFAP1,AGAP1,AGAP3,AKT2,AKT3,ALS2,ANXA2,ANXA3,ARHGAP22,ARHGAP23,ARHGAP26,ARHGAP9,ARHGEF18,ARHGEF28,ARHGEF7,ASAP1,ASAP2,BCR,BDH1,C8orf44-SGK3,CDC42BPA,CIT,CMIP,CYTH1,DGKH,DOCK10,DOCK9,DOK5,DYSF,ECT2,FAM129B,GAS6,GRK5,HIP1,IRS2,ITPR1,KCNJ1,LANCL2,LPAR3,MAPKAP1,MPPE1,MYO1E,MYOF,NR5A1,OSBPL3,P2RX2,PACSIN2,PFN2,PICALM,PIK3C2B,PIK3R1,PLA2G4A,PLA2G4C,PLCG1,PLCG2,PLCH1,PLCL2,PLD2,PLEK,PLEK2,PLEK…
GO Molecular Function	GO:0032553	ribonucleotide binding	49	0.000357926	1	0.0269394	AACS,ABCA3,ABCA5,ABCB10,ABCC1,ABCC4,ABCE1,ABCG2,ABCG8,ACSL1,ACSM4,ACTR1A,ACTR1B,ACTR3C,ADCK3,ADCY3,ADCY5,ADCY7,ADK,AGAP1,AGAP3,AK8,AKT2,AKT3,ALK,ALPK2,ARF6,ARL15,ARL4D,ARL5A,ATAD2B,ATAD3A,ATP10A,ATP11A,ATP2A1,ATP2A2,ATP2B1,ATP2C2,ATP9B,BAZ1B,BCR,BMP2K,BMPR2,BTAF1,C8orf44-SGK3,CAMK1D,CAMK4,CDC42BPA,CDK17,CHD2,CHD5,CHD6,CHKA,CHUK,CIT,CSNK1E,CSNK2A1,CTPS1,DARS2,DDX18,DDX19A,DDX25,DDX28,DDX31,DDX52,D…
GO Molecular Function	GO:0032555	purine ribonucleotide binding	50	0.000457299	1	0.0337304	AACS,ABCA3,ABCA5,ABCB10,ABCC1,ABCC4,ABCE1,ABCG2,ABCG8,ACSL1,ACSM4,ACTR1A,ACTR1B,ACTR3C,ADCK3,ADCY3,ADCY5,ADCY7,ADK,AGAP1,AGAP3,AK8,AKT2,AKT3,ALK,ALPK2,ARF6,ARL15,ARL4D,ARL5A,ATAD2B,ATAD3A,ATP10A,ATP11A,ATP2A1,ATP2A2,ATP2B1,ATP2C2,ATP9B,BAZ1B,BCR,BMP2K,BMPR2,BTAF1,C8orf44-SGK3,CAMK1D,CAMK4,CDC42BPA,CDK17,CHD2,CHD5,CHD6,CHKA,CHUK,CIT,CSNK1E,CSNK2A1,CTPS1,DARS2,DDX18,DDX19A,DDX25,DDX28,DDX31,DDX52,D…
GO Molecular Function	GO:0050104	L-gulonate 3-dehydrogenase activity	51	0.000463665	1	0.0335293	CRYL1
GO Molecular Function	GO:0003730	mRNA 3'-UTR binding	52	0.000511689	1	0.0362906	AUH,CPEB3,ELAVL2,FXR1,IGF2BP2,PARN,RNPS1
GO Molecular Function	GO:0005524	ATP binding	53	0.000537639	1	0.0374116	AACS,ABCA3,ABCA5,ABCB10,ABCC1,ABCC4,ABCE1,ABCG2,ABCG8,ACSL1,ACSM4,ACTR1A,ACTR1B,ACTR3C,ADCK3,ADCY3,ADCY5,ADCY7,ADK,AK8,AKT2,AKT3,ALK,ALPK2,ATAD2B,ATAD3A,ATP10A,ATP11A,ATP2A1,ATP2A2,ATP2B1,ATP2C2,ATP9B,BAZ1B,BCR,BMP2K,BMPR2,BTAF1,C8orf44-SGK3,CAMK1D,CAMK4,CDC42BPA,CDK17,CHD2,CHD5,CHD6,CHKA,CHUK,CIT,CSNK1E,CSNK2A1,CTPS1,DARS2,DDX18,DDX19A,DDX25,DDX28,DDX31,DDX52,DDX54,DGKG,DGKH,DHX34,DHX9,DICER1,DM…
GO Molecular Function	GO:0047708	biotinidase activity	54	0.000569674	1	0.0389066	BTD
GO Molecular Function	GO:0051219	phosphoprotein binding	55	0.000587434	1	0.0393901	BTRC,CBLB,CRK,DPYS,FKBP4,NEDD4,PAFAH1B1,PTPN3,SRC,TBK1,YWHAB,ZAP70
GO Molecular Function	GO:0035259	glucocorticoid receptor binding	56	0.000615443	1	0.0405313	FKBP4,NCOR2,STAT5B
GO Molecular Function	GO:0030554	adenyl nucleotide binding	57	0.000658751	1	0.0426224	AACS,ABCA3,ABCA5,ABCB10,ABCC1,ABCC4,ABCE1,ABCG2,ABCG8,ACSL1,ACSM4,ACTR1A,ACTR1B,ACTR3C,ADCK3,ADCY3,ADCY5,ADCY7,ADK,AK8,AKT2,AKT3,ALK,ALPK2,ATAD2B,ATAD3A,ATP10A,ATP11A,ATP2A1,ATP2A2,ATP2B1,ATP2C2,ATP9B,BAZ1B,BCR,BMP2K,BMPR2,BTAF1,C8orf44-SGK3,CAMK1D,CAMK4,CDC42BPA,CDK17,CHD2,CHD5,CHD6,CHKA,CHUK,CIT,CNNM2,CSNK1E,CSNK2A1,CTPS1,DARS2,DDX18,DDX19A,DDX25,DDX28,DDX31,DDX52,DDX54,DGKG,DGKH,DHX34,DHX9,DIC…
GO Molecular Function	GO:0050786	RAGE receptor binding	58	0.000659342	1	0.0419251	HMGB1,HMGB2
GO Molecular Function	GO:0016922	ligand-dependent nuclear receptor binding	59	0.000747558	1	0.0467287	ARID1A,MED1,NCOA3,NCOR2,PPARGC1A,SLC30A9,SMARCE1
GO Molecular Function	GO:0005088	Ras guanyl-nucleotide exchange factor activity	60	0.000919042	1	0.0564904	ABR,ADRB1,ALS2,ARHGEF10,ARHGEF18,ARHGEF28,ARHGEF7,BCR,DENND1A,DENND2C,DNMBP,DOCK10,DOCK9,ECT2,MADD,PLEKHG2,PREX1,RASGEF1A,RASGRF1,RGL3,RIN2,RIN3,TRIO
GO Molecular Function	GO:0016886	ligase activity, forming phosphoric ester bonds	61	0.00102461	1	0.0619471	LIG1,LIG4,RTCB
GO Molecular Function	GO:0005085	guanyl-nucleotide exchange factor activity	62	0.00111708	1	0.0664484	ABR,ADRB1,ALS2,ARFGEF1,ARFGEF2,ARHGEF10,ARHGEF18,ARHGEF28,ARHGEF7,BCR,CYTH1,DENND1A,DENND2C,DNMBP,DOCK10,DOCK5,DOCK8,DOCK9,ECT2,FNIP1,GAPVD1,HERC1,MADD,PLEKHG2,PREX1,RAPGEF6,RASGEF1A,RASGRF1,RGL3,RIN2,RIN3,TAGAP,TRIO
GO Molecular Function	GO:0031710	neuromedin B receptor binding	63	0.00126137	1	0.0738402	NMB
GO Molecular Function	GO:0004331	fructose-2,6-bisphosphate 2-phosphatase activity	64	0.00128894	1	0.0742749	C12orf5,FBP2,PFKFB3
GO Molecular Function	GO:0004540	ribonuclease activity	65	0.0013184	1	0.074804	AGO2,CCRN4L,CNOT2,DICER1,ENDOV,PAN3,PARN,RNASEH2A,XRN2
GO Molecular Function	GO:0097367	carbohydrate derivative binding	66	0.00134592	1	0.0752087	AACS,ABCA3,ABCA5,ABCB10,ABCC1,ABCC4,ABCE1,ABCG2,ABCG8,ACSL1,ACSM4,ACTN4,ACTR1A,ACTR1B,ACTR3C,ADA,ADCK3,ADCY3,ADCY5,ADCY7,ADIPOQ,ADK,AGAP1,AGAP3,AK8,AKT2,AKT3,ALK,ALPK2,ARF6,ARL15,ARL4D,ARL5A,ATAD2B,ATAD3A,ATP10A,ATP11A,ATP2A1,ATP2A2,ATP2B1,ATP2C2,ATP9B,BAZ1B,BCR,BMP2K,BMPR2,BTAF1,C8orf44-SGK3,CAMK1D,CAMK4,CD4,CDC42BPA,CDK17,CHD2,CHD5,CHD6,CHKA,CHUK,CIT,COL5A3,CRISPLD2,CSNK1E,CSNK2A1,CTPS1,DARS2,D…
GO Molecular Function	GO:0000175	3'-5'-exoribonuclease activity	67	0.00149142	1	0.0820946	CCRN4L,CNOT2,PAN3,PARN
GO Molecular Function	GO:0032559	adenyl ribonucleotide binding	68	0.00153874	1	0.083454	AACS,ABCA3,ABCA5,ABCB10,ABCC1,ABCC4,ABCE1,ABCG2,ABCG8,ACSL1,ACSM4,ACTR1A,ACTR1B,ACTR3C,ADCK3,ADCY3,ADCY5,ADCY7,ADK,AK8,AKT2,AKT3,ALK,ALPK2,ATAD2B,ATAD3A,ATP10A,ATP11A,ATP2A1,ATP2A2,ATP2B1,ATP2C2,ATP9B,BAZ1B,BCR,BMP2K,BMPR2,BTAF1,C8orf44-SGK3,CAMK1D,CAMK4,CDC42BPA,CDK17,CHD2,CHD5,CHD6,CHKA,CHUK,CIT,CSNK1E,CSNK2A1,CTPS1,DARS2,DDX18,DDX19A,DDX25,DDX28,DDX31,DDX52,DDX54,DGKG,DGKH,DHX34,DHX9,DICER1,DM…
GO Molecular Function	GO:0008565	protein transporter activity	69	0.0015468	1	0.0826753	AP1S3,AP2A2,AP3S2,ARFGAP3,COX18,CSE1L,IPO5,KPNA6,RUFY1,SEC61G,TIMM22,TOMM20,TOMM7,TOMM70A,XPO1,XPO6
GO Molecular Function	GO:0016788	hydrolase activity, acting on ester bonds	70	0.00161554	1	0.0851158	ACHE,ACOT7,ACPL2,AGO2,APLF,ARSA,ARSJ,ARSK,C12orf5,C3orf33,CCRN4L,CDC14B,CES5A,CHKA,CNOT2,DICER1,DLG1,DUSP1,DUSP22,DUSP5,ELAC2,ENDOV,ERI1,EYA2,FAN1,FBP2,HDDC2,HIBCH,HRASLS,HTR2B,IAH1,ICT1,LARS2,LIPI,LPIN1,MPPE1,MRE11A,MTMR10,MTMR14,MTMR2,NT5C2,PAN3,PARN,PDE6B,PFKFB3,PLA2G10,PLA2G12B,PLA2G4A,PLA2G4C,PLCG1,PLCG2,PLCH1,PLCL2,PLD2,PLD3,PPAP2A,PPP1R15B,PPP2CB,PPP3CA,PTPLA,PTPN3,PTPRG,PTPRN2,PTRHD1,PXDN…
GO Molecular Function	GO:0016896	exoribonuclease activity, producing 5'-phosphomonoesters	71	0.00161715	1	0.0840009	CCRN4L,CNOT2,PAN3,PARN,XRN2
GO Molecular Function	GO:0008408	3'-5' exonuclease activity	72	0.00164109	1	0.0840601	APLF,CCRN4L,CNOT2,ERI1,MRE11A,PAN3,PARN
GO Molecular Function	GO:0004532	exoribonuclease activity	73	0.00184993	1	0.0934595	CCRN4L,CNOT2,PAN3,PARN,XRN2
GO Molecular Function	GO:0003910	DNA ligase (ATP) activity	74	0.00187889	1	0.0936396	LIG1,LIG4
GO Molecular Function	GO:0003924	GTPase activity	75	0.0021769	1	0.107045	AGAP3,ARF6,ARL4D,EEFSEC,ENSG00000180574,GBP1,GBP3,GNA14,GNAO1,GNAQ,GNAS,GNL2,GTPBP4,LRRK2,LSG1,RAB38,RAB8B,RABL2A,RALA,RALB,RAP2A,RAP2B,RASL11A,RHEB,RIT1,RND3,SEPT9,TBCC,TUBB2B,TUBD1
GO Molecular Function	GO:0003938	IMP dehydrogenase activity	76	0.00228584	1	0.110923	IMPDH2
GO Molecular Function	GO:0070300	phosphatidic acid binding	77	0.00240633	1	0.115254	MAPKAP1,PACSIN2,SESTD1
GO Molecular Function	GO:0001671	ATPase activator activity	78	0.00251835	1	0.119073	AHSA2,DNAJB6,MYBPC3
GO Molecular Function	GO:0005089	Rho guanyl-nucleotide exchange factor activity	79	0.00253996	1	0.118574	ABR,ALS2,ARHGEF10,ARHGEF18,ARHGEF28,ARHGEF7,BCR,DNMBP,DOCK10,DOCK9,ECT2,PLEKHG2,PREX1,RASGRF1,TRIO
GO Molecular Function	GO:0060590	ATPase regulator activity	80	0.00258669	1	0.119247	AHSA2,ATPIF1,DNAJB6,MYBPC3
GO Molecular Function	GO:0016741	transferase activity, transferring one-carbon groups	81	0.00259464	1	0.118136	ATIC,DNMT1,EZH1,EZH2,FBXO11,GART,GNMT,IRF4,KMT2E,METTL21D,METTL24,METTL4,MGMT,N6AMT2,NSUN6,NSUN7,NTMT1,PRDM1,PRDM12,PRDM4,SETD2,SETD3,SETD4,SETD8,SETDB1,SETMAR,SMYD3,SMYD4,TARBP1,TGS1,THUMPD2,TRMT11,WBSCR22
GO Molecular Function	GO:0003682	chromatin binding	82	0.00260154	1	0.117006	ADNP,ATOH1,ATXN7,BAZ1B,CALCOCO1,CBX1,CBX5,CBX7,CDC5L,CENPF,CHAF1A,CHD6,CTCF,CUX1,DPPA2,EOMES,EZH1,EZH2,FLI1,FOXC1,FOXO1,FOXP1,GLI1,GLI2,HOXC13,JARID2,KDM5A,MBD3,MED1,MEF2A,MEF2C,MEIS3,MITF,MKRN1,MNT,NCOA3,NCOR2,NFATC3,NR5A1,POLE,PPARGC1A,PRKCB,RAG2,RBPJ,RCOR1,RERE,RNF20,RPA1,RUNX2,SKIL,SLC30A9,SMARCA4,SMARCE1,SMC3,SOX9,SRF,STAT5B,SUPT5H,TBL1X,TERF2,TP63,TWIST2,ZKSCAN2
GO Molecular Function	GO:0051020	GTPase binding	83	0.00265385	1	0.11792	ADCYAP1R1,ALS2,ANXA2,BNIP3,CCDC64,CSE1L,DAAM1,DIAPH1,DOCK10,DOCK9,ECT2,FER,FMNL1,GOLGA4,IPO5,LRRK2,MAPKAP1,MLPH,NXT1,PEX5,PEX5L,RAB11FIP4,RALBP1,RANBP9,RAPGEF6,RGL3,RIMS2,RIN3,SH3BP4,SYTL2,VCL,XPO1,XPO6
GO Molecular Function	GO:0032036	myosin heavy chain binding	84	0.00271332	1	0.119128	AMPD1,MYBPC3,STX1A
GO Molecular Function	GO:0008060	ARF GTPase activator activity	85	0.00323081	1	0.140179	ACAP2,AGAP1,AGAP3,ARFGAP2,ARFGAP3,ASAP1,ASAP2,SMAP1
GO Molecular Function	GO:0008026	ATP-dependent helicase activity	86	0.00338002	1	0.144948	CHD2,CHD5,CHD6,DDX18,DDX19A,DDX25,DDX28,DDX31,DDX52,DDX54,DHX34,DHX9,DICER1,ERCC6L2,MRE11A,RTEL1-TNFRSF6B,RUVBL1,SKIV2L2
GO Molecular Function	GO:0060090	binding, bridging	87	0.00338876	1	0.143652	ARHGAP26,BAIAP2L1,BLNK,CBX5,CNTNAP1,CRK,CUX1,FKBP4,FLRT2,FRMD4A,FSCN1,GAS6,GRAP2,KHDRBS1,KSR1,LAT,MAPK8IP3,MTSS1L,PIK3R1,SH2B2,SH2D1A,SH3RF1,SHB,SKAP2,SRC,ST13,STX1A,TCAP,WWC1
GO Molecular Function	GO:0000009	alpha-1,6-mannosyltransferase activity	88	0.00342445	1	0.143515	ALG12,ALG2
GO Molecular Function	GO:0008168	methyltransferase activity	89	0.0034553	1	0.143181	DNMT1,EZH1,EZH2,FBXO11,GART,GNMT,IRF4,KMT2E,METTL21D,METTL24,METTL4,MGMT,N6AMT2,NSUN6,NSUN7,NTMT1,PRDM1,PRDM12,PRDM4,SETD2,SETD3,SETD4,SETD8,SETDB1,SETMAR,SMYD3,SMYD4,TARBP1,TGS1,THUMPD2,TRMT11,WBSCR22
GO Molecular Function	GO:0003677	DNA binding	90	0.00357895	1	0.146658	ADNP,ADNP2,AHCTF1,AIM2,ALX4,ARID1A,ARID1B,ARID2,ARID4A,ARID5B,ARNT,ASXL1,ATF3,ATOH1,BANP,BATF3,BCL11B,BHLHE23,BHLHE40,BNC1,BPTF,BRPF1,BTAF1,CALCOCO1,CAMTA1,CASZ1,CC2D1B,CDC5L,CDK5RAP2,CENPC,CENPW,CERS3,CHD2,CHD5,CHD6,CREM,CTCF,CUX1,CXXC5,DHX9,DMC1,DMRTA1,DNAJB6,DNMT1,E2F3,EBF1,EGR3,ELF2,ELF3,ENDOV,EOMES,EPAS1,ERCC6L2,ESR2,ESRRG,ETV5,EZH2,FAM170A,FAN1,FEZF2,FLI1,FOSL2,FOXA2,FOXB1,FOXC1,FOXD4L1,FOX…
GO Molecular Function	GO:0042975	peroxisome proliferator activated receptor binding	91	0.0036129	1	0.146422	ASXL1,LPIN1,MDM2,MED1
GO Molecular Function	GO:0004126	cytidine deaminase activity	92	0.00363661	1	0.145781	APOBEC3F,APOBEC3G,APOBEC3H
GO Molecular Function	GO:0031267	small GTPase binding	93	0.00373182	1	0.147989	ADCYAP1R1,ALS2,ANXA2,CCDC64,CSE1L,DAAM1,DIAPH1,DOCK10,DOCK9,ECT2,FER,FMNL1,IPO5,LRRK2,MAPKAP1,MLPH,NXT1,PEX5,PEX5L,RAB11FIP4,RALBP1,RANBP9,RAPGEF6,RGL3,RIMS2,RIN3,SH3BP4,SYTL2,VCL,XPO1,XPO6
GO Molecular Function	GO:0031072	heat shock protein binding	94	0.00431812	1	0.169417	CSNK2A1,DNAJA1,DNAJA2,DNAJB6,FKBP4,FKBP5,NASP,NPAS2,SACS,ST13,UNC45B
GO Molecular Function	GO:0019901	protein kinase binding	95	0.00466348	1	0.181041	ARHGEF7,AXIN1,CACUL1,CCNB1,CCND1,CCND2,CCNL1,CCNY,CD4,CDK5RAP2,DACT1,DLG1,FER,GRK5,GSK3B,HDAC4,HDAC9,HINT1,HSP90AA1,IRS2,ITGAV,ITGB1,JAK2,JUP,KAT2B,KIF13B,LAT,LIME1,LLGL1,MAP2K6,MAPK8IP3,MARCKS,MEF2A,MEF2C,MSH2,NBEA,NFATC1,PAK2,PARN,PJA2,PLEK,PRKAB1,PRKAG2,PRKAR1A,PRKAR2A,PRKCB,PTK2,RHEB,RPTOR,SIRT1,SOX9,SPRY2,SRCIN1,STXBP1,SYK,TICAM1,TPCN2,TRAF3,TSKS
GO Molecular Function	GO:0005096	GTPase activator activity	96	0.00473	1	0.181711	ABR,ACAP2,AGAP1,AGAP3,ARFGAP2,ARFGAP3,ARHGAP11B,ARHGAP17,ARHGAP22,ARHGAP23,ARHGAP26,ARHGAP8,ARHGAP9,ASAP1,ASAP2,AXIN1,BCR,ECT2,ELMOD2,GAPVD1,GNAQ,HTR2B,LLGL1,LRRK2,PREX1,RABEP2,RALBP1,RALGAPA2,RAP1GAP2,RAP1GDS1,RASAL1,RGS10,RGS7,RIN2,RIN3,SGSM2,SIPA1L1,SIPA1L3,SMAP1,STARD13,TBC1D20,TBC1D23,TBC1D29,TBC1D3,TBC1D5,USP6NL
GO Molecular Function	GO:0050308	sugar-phosphatase activity	97	0.00479818	1	0.18243	C12orf5,FBP2,PFKFB3
GO Molecular Function	GO:0031852	mu-type opioid receptor binding	98	0.00488863	1	0.183972	GNAO1,GNAS
GO Molecular Function	GO:0043141	ATP-dependent 5'-3' DNA helicase activity	99	0.0049277	1	0.183569	RUVBL1
GO Molecular Function	GO:0051721	protein phosphatase 2A binding	100	0.00500547	1	0.184602	ANKLE2,FOXO1,PPP2R4
GO Molecular Function	GO:0016796	exonuclease activity, active with either ribo- or deoxyribonucleic acids and producing 5'-phosphomonoesters	101	0.00521903	1	0.190572	CCRN4L,CNOT2,PAN3,PARN,XRN2
GO Molecular Function	GO:0004065	arylsulfatase activity	102	0.00559302	1	0.202226	ARSA,ARSJ,ARSK,SULF2
GO Molecular Function	GO:0008320	protein transmembrane transporter activity	103	0.00567343	1	0.203142	SEC61G,TIMM22,TOMM20,TOMM7,TOMM70A
GO Molecular Function	GO:0002058	uracil binding	104	0.00572844	1	0.203139	DPYS
GO Molecular Function	GO:0002059	thymine binding	104	0.00572844	1	0.203139	DPYS
GO Molecular Function	GO:0019871	sodium channel inhibitor activity	106	0.00580043	1	0.201811	NEDD4,NEDD4L,PCSK9
GO Molecular Function	GO:0000049	tRNA binding	107	0.00630836	1	0.217432	DARS2,EEFSEC,RARS,SEPSECS,TRMT11,TRNT1,YARS
GO Molecular Function	GO:0017112	Rab guanyl-nucleotide exchange factor activity	108	0.00653089	1	0.223018	ALS2,DENND1A,DENND2C,MADD,RIN2,RIN3
GO Molecular Function	GO:0019783	small conjugating protein-specific protease activity	109	0.00665877	1	0.225299	FAM105B,SENP2,SENP6,USP10,USP13,USP22,USP25,USP3,USP34,USP4,USP44,USP7,USP8
GO Molecular Function	GO:0004715	non-membrane spanning protein tyrosine kinase activity	110	0.00676256	1	0.22673	BAZ1B,ENSG00000182319,FER,HCK,JAK2,MELK,PTK2,SRC,SYK,TYK2,ZAP70
GO Molecular Function	GO:0016740	transferase activity	111	0.00683995	1	0.227259	AANAT,ABHD5,ACSM4,ADCK3,ADK,AGPAT4,AGPAT5,AK8,AKT2,AKT3,ALG12,ALG2,ALK,ALPK2,ATIC,B3GALTL,B3GAT2,B3GNT7,B4GALT5,BAZ1B,BCR,BMP2K,BMPR2,C8orf44-SGK3,CALM2,CAMK1D,CAMK4,CCBL1,CCNB1,CCND1,CDC42BPA,CDK17,CDKAL1,CERS3,CHKA,CHST11,CHST2,CHSY3,CHUK,CIT,CPT1C,CRLS1,CS,CSGALNACT2,CSNK1E,CSNK2A1,DGKG,DGKH,DLG1,DNMT1,DPY19L3,DYRK2,EEF2K,EIF2AK3,ELOVL5,ENSG00000177453,ENSG00000182319,EPC1,EZH1,EZH2,FASTK,FBXO…
GO Molecular Function	GO:0019900	kinase binding	112	0.0069491	1	0.228824	ARHGEF7,AXIN1,CACUL1,CCNB1,CCND1,CCND2,CCNL1,CCNY,CD4,CDK5RAP2,CHP1,DACT1,DLG1,FER,GRK5,GSK3B,HDAC4,HDAC9,HINT1,HSP90AA1,IRS2,ITGAV,ITGB1,JAK2,JUP,KAT2B,KIF13B,LAT,LDHB,LIME1,LLGL1,MAP2K6,MAPK8IP3,MARCKS,MEF2A,MEF2C,MSH2,NBEA,NFATC1,PAK2,PARN,PJA2,PLEK,PPP2R5A,PRKAB1,PRKAG2,PRKAR1A,PRKAR2A,PRKCB,PTK2,RHEB,RPTOR,SIRT1,SOX9,SPRY2,SRCIN1,STXBP1,SYK,TICAM1,TOLLIP,TPCN2,TRAF3,TSKS
GO Molecular Function	GO:0046934	phosphatidylinositol-4,5-bisphosphate 3-kinase activity	113	0.00704252	1	0.229848	PIK3CA,PIK3CB,PIK3CD,PIK3R6
GO Molecular Function	GO:0050333	thiamin-triphosphatase activity	114	0.0071871	1	0.232509	THTPA
GO Molecular Function	GO:0016151	nickel cation binding	115	0.00719507	1	0.230743	P2RX2
GO Molecular Function	GO:0004221	ubiquitin thiolesterase activity	116	0.00739831	1	0.235215	USP10,USP13,USP17L15,USP17L17,USP20,USP22,USP24,USP25,USP3,USP32,USP34,USP36,USP4,USP40,USP44,USP7,USP8
GO Molecular Function	GO:0042826	histone deacetylase binding	117	0.00766241	1	0.24153	CBX5,HDAC4,HDAC9,KAT2B,LPIN1,MAPK8,MEF2A,MEF2C,MEF2D,NCOR2,PHB,PKN2,PRDM1,RBBP4,YWHAB
GO Molecular Function	GO:0016814	hydrolase activity, acting on carbon-nitrogen (but not peptide) bonds, in cyclic amidines	118	0.00797777	1	0.249339	ADA,ADAL,AMPD1,APOBEC3D,APOBEC3F,APOBEC3G,APOBEC3H,ATIC,DCTD,ZBP1
GO Molecular Function	GO:0022884	macromolecule transmembrane transporter activity	119	0.00810399	1	0.251156	SEC61G,TIMM22,TOMM20,TOMM7,TOMM70A
GO Molecular Function	GO:0043139	5'-3' DNA helicase activity	120	0.00899981	1	0.276594	RUVBL1
GO Molecular Function	GO:0043548	phosphatidylinositol 3-kinase binding	121	0.00943555	1	0.287589	CALM2,FLT3,IRS2,JAK2,PIK3AP1,PIK3R1,PTK2
GO Molecular Function	GO:0031996	thioesterase binding	122	0.00948133	1	0.286616	ARF6,CALM2,TRAF3,TRAF5
GO Molecular Function	GO:0016538	cyclin-dependent protein serine/threonine kinase regulator activity	123	0.00980201	1	0.293901	CABLES1,CCND1,CCNY,CKS2,KAT2B
GO Molecular Function	GO:0030674	protein binding, bridging	124	0.00985875	1	0.293218	ARHGAP26,BAIAP2L1,BLNK,CBX5,CNTNAP1,CRK,CUX1,FKBP4,FLRT2,FRMD4A,FSCN1,GRAP2,KHDRBS1,LAT,MTSS1L,PIK3R1,SH2B2,SH2D1A,SHB,SKAP2,SRC,ST13,STX1A,TCAP,WWC1
GO Molecular Function	GO:0033867	Fas-activated serine/threonine kinase activity	125	0.00997868	1	0.294411	FASTK
GO Molecular Function	GO:0004518	nuclease activity	126	0.0100706	1	0.294765	AGO2,APLF,CCRN4L,CNOT2,DICER1,ELAC2,ENDOV,ERI1,FAN1,MRE11A,PAN3,PARN,PXDNL,RAG2,RBBP8,RNASEH2A,SETMAR,XRN2
GO Molecular Function	GO:0004375	glycine dehydrogenase (decarboxylating) activity	127	0.0104468	1	0.303367	GLDC
GO Molecular Function	GO:0072542	protein phosphatase activator activity	128	0.0105104	1	0.30283	CALM2,PPP2R4
GO Molecular Function	GO:0008601	protein phosphatase type 2A regulator activity	129	0.0111538	1	0.318879	ANKLE2,PPP2R2D,PPP2R4,PPP2R5A,PPP2R5C,PPP2R5E
GO Molecular Function	GO:0019207	kinase regulator activity	130	0.0113415	1	0.32175	ABI1,ALS2,CABLES1,CCND1,CCNY,CHP1,CKS2,GAS6,KAT2B,MADD,MALT1,PAK2,PIK3CA,PIK3R1,PIK3R5,PIK3R6,PRKAG2,PRKAR1A,PRKAR2A,SPRY2,STK11,TRIB2,VAC14
GO Molecular Function	GO:0004527	exonuclease activity	131	0.0115681	1	0.325672	APLF,CCRN4L,CNOT2,ERI1,FAN1,MRE11A,PAN3,PARN,XRN2
GO Molecular Function	GO:0003857	3-hydroxyacyl-CoA dehydrogenase activity	132	0.0116415	1	0.325256	CRYL1,HADHB
GO Molecular Function	GO:0045340	mercury ion binding	133	0.0116852	1	0.324022	P2RX2
GO Molecular Function	GO:0017016	Ras GTPase binding	134	0.0124847	1	0.34361	ALS2,ANXA2,CCDC64,CSE1L,DAAM1,DIAPH1,DOCK10,DOCK9,ECT2,FER,FMNL1,IPO5,LRRK2,MAPKAP1,MLPH,NXT1,RAB11FIP4,RALBP1,RANBP9,RAPGEF6,RGL3,RIMS2,RIN3,SH3BP4,SYTL2,VCL,XPO1,XPO6
GO Molecular Function	GO:0008641	small protein activating enzyme activity	135	0.0126085	1	0.344445	ATG7,SAE1,UBA7
GO Molecular Function	GO:0051539	4 iron, 4 sulfur cluster binding	136	0.0126884	1	0.344079	ACO1,CDKAL1,NDUFS8,POLE,REV3L,RSAD1,TYW1
GO Molecular Function	GO:0045309	protein phosphorylated amino acid binding	137	0.0129847	1	0.349545	BTRC,CBLB,CRK,NEDD4,PTPN3,YWHAB,ZAP70
GO Molecular Function	GO:0003712	transcription cofactor activity	138	0.0132904	1	0.35518	ARID1A,ARID1B,ARID5B,ARNT,ASXL1,ATF3,ATF7IP,BATF3,CALCOCO1,CBFA2T2,CNOT2,CREM,CTBP1,CTCF,DDX54,ELF3,ESR2,GATA3,HAND1,HDAC4,HDAC9,HDGF,JUP,KAT2B,KMT2E,LIMD1,LPIN1,MAML2,MAX,MED1,MEF2A,MKL2,MNT,MXI1,NCOA3,NCOR2,NFE2L1,NR1I2,NR5A1,PEX14,PHF2,PIAS1,PPARGC1A,PRKCB,PRRX1,PSMD9,RBBP8,RNF20,SAP18,SERTAD2,SETD3,SETD8,SF1,SFMBT1,SIAH2,SIRT1,SKIL,SKOR1,SLC30A9,SMARCA4,SMARCE1,SOX4,TAF5L,TBL1X,TBL1XR1,TFCP2L…
GO Molecular Function	GO:0005112	Notch binding	139	0.0137685	1	0.365312	JAG1,NCOR2
GO Molecular Function	GO:0004045	aminoacyl-tRNA hydrolase activity	140	0.0141765	1	0.373448	ICT1,PTRHD1
GO Molecular Function	GO:0005052	peroxisome matrix targeting signal-1 binding	141	0.0142371	1	0.372387	PEX5,PEX5L
GO Molecular Function	GO:0019902	phosphatase binding	142	0.0145954	1	0.379071	AKAP11,ANAPC7,ANKLE2,CHCHD3,CNST,DLG1,EIF2AK3,ELFN1,ELFN2,FER,FOXO1,HSP90AA1,JUP,MYO16,NEK2,PIK3R1,PPP1R21,PPP2R4,SYTL2,TPRN
GO Molecular Function	GO:0004386	helicase activity	143	0.01478	1	0.38118	BTAF1,CHD2,CHD5,CHD6,DDX18,DDX19A,DDX25,DDX28,DDX31,DDX52,DDX54,DHX34,DHX9,DICER1,ERCC6L2,MRE11A,RAD54B,RTEL1-TNFRSF6B,RUVBL1,SKIV2L2,SMARCA4,SMARCAD1
GO Molecular Function	GO:0035258	steroid hormone receptor binding	144	0.0147842	1	0.37864	DDX54,FKBP4,FOXL2,MED1,NCOA3,NCOR2,PIAS1,PPARGC1A,PRKCB,RNF6,SMARCA4,STAT5B,WIPI1
GO Molecular Function	GO:0042974	retinoic acid receptor binding	145	0.0156508	1	0.398071	ASXL1,MED1,NCOR2
GO Molecular Function	GO:0047499	calcium-independent phospholipase A2 activity	146	0.0156813	1	0.396115	PLA2G4C
GO Molecular Function	GO:0004197	cysteine-type endopeptidase activity	147	0.0157217	1	0.394433	CAPN11,CAPN12,CAPN8,CTSH,LGMN,MALT1,USP10,USP13,USP20,USP34,USP7,USP8
GO Molecular Function	GO:0042301	phosphate ion binding	148	0.0159533	1	0.39754	NCEH1,SH2B3
GO Molecular Function	GO:0051536	iron-sulfur cluster binding	149	0.016138	1	0.399442	ABCE1,ACO1,CDKAL1,ISCA1,NDUFS8,POLE,REV3L,RSAD1,TYW1,XDH
GO Molecular Function	GO:0016790	thiolester hydrolase activity	150	0.0163987	1	0.403188	ACOT7,HIBCH,USP10,USP13,USP17L15,USP17L17,USP20,USP22,USP24,USP25,USP3,USP32,USP34,USP36,USP4,USP40,USP44,USP7,USP8
GO Molecular Function	GO:0008568	microtubule-severing ATPase activity	151	0.0164058	1	0.400694	KATNAL1
GO Molecular Function	GO:0043325	phosphatidylinositol-3,4-bisphosphate binding	152	0.0164143	1	0.398263	MAPKAP1,PLEK,PLEKHA1,RAG2,SESTD1
GO Molecular Function	GO:0019239	deaminase activity	153	0.0166283	1	0.400819	ADA,ADAL,AMPD1,APOBEC3F,APOBEC3G,APOBEC3H,DCTD,ZBP1
GO Molecular Function	GO:0010314	phosphatidylinositol-5-phosphate binding	154	0.016629	1	0.398233	LANCL2,SESTD1
GO Molecular Function	GO:0008094	DNA-dependent ATPase activity	155	0.0166706	1	0.396654	BPTF,CHD2,DHX9,DMC1,MNAT1,MRE11A,MSH2,RAD54B,RBBP4,RFC3,RTEL1-TNFRSF6B,RUVBL1,SMARCA4
GO Molecular Function	GO:0003713	transcription coactivator activity	156	0.0168014	1	0.397202	ARID1A,ARID1B,ARID5B,ARNT,ASXL1,CALCOCO1,CREM,ELF3,ESR2,GATA3,HAND1,JUP,KAT2B,KMT2E,LPIN1,MAML2,MAX,MED1,MEF2A,MKL2,MNT,NCOA3,NR1I2,NR5A1,PHF2,PIAS1,PPARGC1A,PRKCB,PRRX1,PSMD9,RNF20,SERTAD2,SETD3,SLC30A9,SMARCA4,SMARCE1,SOX4,TAF5L,TFDP1,TRRAP,UBE3A,USP22,WWC1,ZFPM2,ZFX
GO Molecular Function	GO:0004703	G-protein coupled receptor kinase activity	157	0.0168935	1	0.396836	GRK1,GRK5
GO Molecular Function	GO:0005078	MAP-kinase scaffold activity	158	0.0170507	1	0.397994	KSR1,MAPK8IP3,SH3RF1
GO Molecular Function	GO:0016279	protein-lysine N-methyltransferase activity	159	0.0185205	1	0.429581	EZH1,EZH2,IRF4,KMT2E,METTL21D,SETD2,SETD3,SETD8,SETDB1,SETMAR,SMYD3
GO Molecular Function	GO:0004843	ubiquitin-specific protease activity	160	0.0186206	1	0.429206	FAM105B,USP10,USP13,USP22,USP25,USP3,USP34,USP4,USP44,USP7,USP8
GO Molecular Function	GO:0008276	protein methyltransferase activity	161	0.0189315	1	0.433661	EZH1,EZH2,FBXO11,IRF4,KMT2E,METTL21D,NTMT1,SETD2,SETD3,SETD8,SETDB1,SETMAR,SMYD3
GO Molecular Function	GO:0004900	erythropoietin receptor activity	162	0.0189835	1	0.432167	EPOR
GO Molecular Function	GO:0050560	aspartate-tRNA(Asn) ligase activity	163	0.019516	1	0.441564	DARS2
GO Molecular Function	GO:0000989	transcription factor binding transcription factor activity	164	0.019686	1	0.442694	ARID1A,ARID1B,ARID5B,ARNT,ASXL1,ATF3,ATF7IP,BATF3,BHLHE40,CALCOCO1,CBFA2T2,CNOT2,CREM,CTBP1,CTCF,DDX54,ELF3,EOMES,ESR2,GATA3,HAND1,HDAC4,HDAC9,HDGF,JUP,KAT2B,KMT2E,LIMD1,LPIN1,MAML2,MAX,MED1,MEF2A,MKL2,MNT,MXI1,NCOA3,NCOR2,NFE2L1,NR1I2,NR5A1,PEX14,PHF2,PIAS1,PPARGC1A,PRKCB,PRRX1,PSMD9,RBBP8,RNF20,SAP18,SERTAD2,SETD3,SETD8,SF1,SFMBT1,SIAH2,SIRT1,SKIL,SKOR1,SLC30A9,SMARCA4,SMARCE1,SOX4,SRF,TAF5L,TB…
GO Molecular Function	GO:0004637	phosphoribosylamine-glycine ligase activity	165	0.0204031	1	0.45604	GART
GO Molecular Function	GO:0004641	phosphoribosylformylglycinamidine cyclo-ligase activity	165	0.0204031	1	0.45604	GART
GO Molecular Function	GO:0004644	phosphoribosylglycinamide formyltransferase activity	165	0.0204031	1	0.45604	GART
GO Molecular Function	GO:0016616	oxidoreductase activity, acting on the CH-OH group of donors, NAD or NADP as acceptor	168	0.0206743	1	0.45385	ABCC4,AKR1A1,AKR1E2,BDH1,CRYL1,CTBP1,DHCR24,HADHB,HSD17B12,IMPDH2,LDHB,RDH10,RDH8,XDH
GO Molecular Function	GO:0004004	ATP-dependent RNA helicase activity	169	0.0208758	1	0.455562	DDX18,DDX25,DDX54,DHX9
GO Molecular Function	GO:0004108	citrate (Si)-synthase activity	170	0.021113	1	0.458028	CS
GO Molecular Function	GO:0017174	glycine N-methyltransferase activity	171	0.0213514	1	0.460491	GNMT
GO Molecular Function	GO:0004839	ubiquitin activating enzyme activity	172	0.0219188	1	0.46998	ATG7,SAE1
GO Molecular Function	GO:0032028	myosin head/neck binding	173	0.0219639	1	0.468226	STX1A
GO Molecular Function	GO:0019782	ISG15 activating enzyme activity	174	0.0225493	1	0.477941	UBA7
GO Molecular Function	GO:0035591	signaling adaptor activity	175	0.0225931	1	0.476133	BLNK,CNTNAP1,CRK,GRAP2,KHDRBS1,KSR1,LAT,MAPK8IP3,PIK3R1,SH2B2,SH2D1A,SH3RF1,SHB,SKAP2,SRC
GO Molecular Function	GO:0051087	chaperone binding	176	0.0228185	1	0.47815	AHSA2,DNAJB6,SACS,ST13,TBCC
GO Molecular Function	GO:0019798	procollagen-proline dioxygenase activity	177	0.0229198	1	0.477561	LEPREL1,P4HA1
GO Molecular Function	GO:0036327	VEGF-B-activated receptor activity	178	0.0229454	1	0.475408	FLT1
GO Molecular Function	GO:0036332	placental growth factor-activated receptor activity	178	0.0229454	1	0.475408	FLT1
GO Molecular Function	GO:0036326	VEGF-A-activated receptor activity	178	0.0229454	1	0.475408	FLT1
GO Molecular Function	GO:0004059	aralkylamine N-acetyltransferase activity	181	0.0231251	1	0.471189	AANAT
GO Molecular Function	GO:0047939	L-glucuronate reductase activity	182	0.0231536	1	0.469178	AKR1A1
GO Molecular Function	GO:0047312	L-phenylalanine:pyruvate aminotransferase activity	183	0.0232019	1	0.467588	CCBL1
GO Molecular Function	GO:0036141	L-phenylalanine-oxaloacetate transaminase activity	183	0.0232019	1	0.467588	CCBL1
GO Molecular Function	GO:0047316	glutamine-phenylpyruvate transaminase activity	183	0.0232019	1	0.467588	CCBL1
GO Molecular Function	GO:0047945	L-glutamine:pyruvate aminotransferase activity	183	0.0232019	1	0.467588	CCBL1
GO Molecular Function	GO:0008186	RNA-dependent ATPase activity	187	0.0232455	1	0.458445	DDX18,DDX25,DDX54,DHX9
GO Molecular Function	GO:0000030	mannosyltransferase activity	188	0.0233722	1	0.458492	ALG12,ALG2,PIGV
GO Molecular Function	GO:0004013	adenosylhomocysteinase activity	189	0.0234164	1	0.45693	AHCYL2
GO Molecular Function	GO:0051427	hormone receptor binding	190	0.0241978	1	0.469692	ASXL1,BAZ1B,DDX54,FKBP4,FOXL2,GNAO1,GTF2B,JAK2,MED1,NCOA3,NCOR2,NPPC,PIAS1,PPARGC1A,PRKCB,RNF6,SMARCA4,STAT5B,TACC2,TYK2,WIPI1
GO Molecular Function	GO:0035005	1-phosphatidylinositol-4-phosphate 3-kinase activity	191	0.0245997	1	0.474993	PIK3C2B,PIK3CA,PIK3CB,PIK3CD
GO Molecular Function	GO:0046965	retinoid X receptor binding	192	0.024769	1	0.47577	NCOR2
GO Molecular Function	GO:0016893	endonuclease activity, active with either ribo- or deoxyribonucleic acids and producing 5'-phosphomonoesters	193	0.0250394	1	0.478473	AGO2,DICER1,ENDOV,FAN1,RNASEH2A
GO Molecular Function	GO:0035091	phosphatidylinositol binding	194	0.0252512	1	0.480033	ANXA2,C8orf44-SGK3,HIP1,ITPR1,KCNJ1,LANCL2,MAPKAP1,MPPE1,MYO1E,P2RX2,PFN2,PICALM,PIK3C2B,PIK3R1,PLD2,PLEK,PLEKHA1,PLEKHA2,RAG2,SCARB1,SESTD1,SGK3,SNX24,SNX27,SNX29,SYTL2,TULP1,WDFY1,WDR45B,WIPI1,ZFYVE9
GO Molecular Function	GO:0016891	endoribonuclease activity, producing 5'-phosphomonoesters	195	0.0255001	1	0.482278	AGO2,DICER1,ENDOV,RNASEH2A
GO Molecular Function	GO:0001222	transcription corepressor binding	196	0.0257135	1	0.483833	CNOT2,HDGF
GO Molecular Function	GO:0000268	peroxisome targeting sequence binding	197	0.0261398	1	0.489359	PEX5,PEX5L
GO Molecular Function	GO:0008536	Ran GTPase binding	198	0.0262199	1	0.488379	CSE1L,IPO5,NXT1,RANBP9,XPO1,XPO6
GO Molecular Function	GO:0002054	nucleobase binding	199	0.0266407	1	0.493723	DPYS
GO Molecular Function	GO:0016810	hydrolase activity, acting on carbon-nitrogen (but not peptide) bonds	200	0.0270298	1	0.498429	ADA,ADAL,AMPD1,APOBEC3D,APOBEC3F,APOBEC3G,APOBEC3H,ATIC,BTD,DCTD,DPYS,GLS2,HDAC4,HDAC9,NIT2,SIRT1,ZBP1
GO Molecular Function	GO:0000988	protein binding transcription factor activity	201	0.0276713	1	0.50772	ARID1A,ARID1B,ARID5B,ARNT,ASXL1,ATF3,ATF7IP,BATF3,BHLHE40,CALCOCO1,CBFA2T2,CNOT2,CREM,CTBP1,CTCF,DDX54,ELF3,EOMES,ESR2,GATA3,HAND1,HDAC4,HDAC9,HDGF,JUP,KAT2B,KMT2E,LIMD1,LPIN1,MAML2,MAX,MED1,MEF2A,MKL2,MNT,MXI1,NCOA3,NCOR2,NFE2L1,NR1I2,NR5A1,PEX14,PHF2,PIAS1,PPARGC1A,PRKCB,PRRX1,PSMD9,RBBP8,RNF20,SAP18,SERTAD2,SETD3,SETD8,SF1,SFMBT1,SIAH2,SIRT1,SKIL,SKOR1,SLC30A9,SMARCA4,SMARCE1,SOX4,SRF,TAF5L,TB…
GO Molecular Function	GO:0016614	oxidoreductase activity, acting on CH-OH group of donors	202	0.0280002	1	0.511211	ABCC4,AKR1A1,AKR1E2,BDH1,CRYL1,CTBP1,CYP4F2,DHCR24,HADHB,HHIP,HSD17B12,IMPDH2,LDHB,RDH10,RDH8,XDH
GO Molecular Function	GO:0004810	tRNA adenylyltransferase activity	203	0.0280646	1	0.509863	TRNT1
GO Molecular Function	GO:0052929	ATP:3'-cytidine-cytidine-tRNA adenylyltransferase activity	203	0.0280646	1	0.509863	TRNT1
GO Molecular Function	GO:0052927	CTP:tRNA cytidylyltransferase activity	203	0.0280646	1	0.509863	TRNT1
GO Molecular Function	GO:0009022	tRNA nucleotidyltransferase activity	203	0.0280646	1	0.509863	TRNT1
GO Molecular Function	GO:0052928	CTP:3'-cytidine-tRNA cytidylyltransferase activity	203	0.0280646	1	0.509863	TRNT1
GO Molecular Function	GO:0016150	translation release factor activity, codon nonspecific	208	0.0285773	1	0.506698	ICT1
GO Molecular Function	GO:0031593	polyubiquitin binding	209	0.0286673	1	0.505862	AGAP3,TAB2,TNIP3,UBQLN4
GO Molecular Function	GO:0001156	TFIIIC-class transcription factor binding	210	0.0288756	1	0.507111	RPTOR
GO Molecular Function	GO:0032564	dATP binding	211	0.0290424	1	0.507623	HSP90AA1,ST13
GO Molecular Function	GO:0030377	urokinase plasminogen activator receptor activity	212	0.0293018	1	0.509741	PLAUR
GO Molecular Function	GO:0004157	dihydropyrimidinase activity	213	0.0297317	1	0.514791	DPYS
GO Molecular Function	GO:0043560	insulin receptor substrate binding	214	0.0299066	1	0.515399	IL4R,JAK2,PIK3CA,PIK3CB,PIK3R1
GO Molecular Function	GO:0004098	cerebroside-sulfatase activity	215	0.0300733	1	0.515862	ARSA
GO Molecular Function	GO:0005199	structural constituent of cell wall	216	0.0302245	1	0.516056	JUP
GO Molecular Function	GO:0001012	RNA polymerase II regulatory region DNA binding	217	0.0302387	1	0.513918	BCL11B,CC2D1B,EOMES,FEZF2,FLI1,FOSL2,FOXA2,GATA3,MEF2A,MEF2C,MEF2D,NCOR2,NFATC1,PHOX2B,POU4F1,RBPJ,SMARCA4,SRF,STAT5B,TBX5,TFAP2C
GO Molecular Function	GO:0052917	dol-P-Man:Man(7)GlcNAc(2)-PP-Dol alpha-1,6-mannosyltransferase activity	218	0.0303688	1	0.513762	ALG12
GO Molecular Function	GO:0015929	hexosaminidase activity	219	0.0306265	1	0.515756	HYAL4,MGEA5,NAGLU
GO Molecular Function	GO:0019208	phosphatase regulator activity	220	0.0310258	1	0.520106	ANKLE2,ANP32E,BMP2K,CALM2,CSNK2A1,ELFN1,ELFN2,PHACTR3,PPP2R2D,PPP2R4,PPP2R5A,PPP2R5C,PPP2R5E,ZEB2
GO Molecular Function	GO:0004519	endonuclease activity	221	0.0312015	1	0.520683	AGO2,APLF,DICER1,ELAC2,ENDOV,FAN1,MRE11A,PXDNL,RAG2,RBBP8,RNASEH2A,SETMAR
GO Molecular Function	GO:0070403	NAD+ binding	222	0.0317027	1	0.526664	CRYL1,SIRT1
GO Molecular Function	GO:0016888	endodeoxyribonuclease activity, producing 5'-phosphomonoesters	223	0.0317486	1	0.525061	ENDOV,FAN1
GO Molecular Function	GO:0001032	RNA polymerase III type 3 promoter DNA binding	224	0.0319524	1	0.526074	RPTOR
GO Molecular Function	GO:0001031	RNA polymerase III type 2 promoter DNA binding	224	0.0319524	1	0.526074	RPTOR
GO Molecular Function	GO:0001030	RNA polymerase III type 1 promoter DNA binding	224	0.0319524	1	0.526074	RPTOR
GO Molecular Function	GO:0004823	leucine-tRNA ligase activity	227	0.0321349	1	0.522086	LARS2
GO Molecular Function	GO:0019888	protein phosphatase regulator activity	228	0.0324537	1	0.524952	ANKLE2,CALM2,CSNK2A1,ELFN1,ELFN2,PHACTR3,PPP2R2D,PPP2R4,PPP2R5A,PPP2R5C,PPP2R5E
GO Molecular Function	GO:0008160	protein tyrosine phosphatase activator activity	229	0.0325847	1	0.52477	PPP2R4
GO Molecular Function	GO:0080025	phosphatidylinositol-3,5-bisphosphate binding	230	0.0334135	1	0.535779	MAPKAP1,RAG2,SESTD1,WDR45B,WIPI1
GO Molecular Function	GO:0032558	adenyl deoxyribonucleotide binding	231	0.0338899	1	0.541065	HSP90AA1,ST13
GO Molecular Function	GO:0004931	extracellular ATP-gated cation channel activity	232	0.03403	1	0.540959	P2RX2
GO Molecular Function	GO:0042392	sphingosine-1-phosphate phosphatase activity	233	0.0352797	1	0.558418	SGPP1,SGPP2
GO Molecular Function	GO:0001016	RNA polymerase III regulatory region DNA binding	234	0.0359204	1	0.56613	RPTOR
GO Molecular Function	GO:0032403	protein complex binding	235	0.0359619	1	0.564372	ACTN4,ADAM17,ADAM23,CCND1,CDK5RAP2,CENPH,CHP1,CORO1C,CTSH,DOK5,DST,ECM2,ERBB2IP,EZR,FLCN,FMNL1,FSCN1,GAS7,GLI1,GNA14,GNAO1,GNAQ,GNAS,GSK3B,HADHB,HTR2A,ICAM3,IRS2,ITGB1,KAT2B,KHDRBS1,KIF13B,KIF21A,KIF2A,KIF5B,KIF9,LRPPRC,LTBP4,MACF1,MARCKS,MAX,MED1,MLPH,MSH2,MYH9,MYO16,MYO1E,NCOR2,NEXN,PAFAH1B1,PEX14,PEX6,PHIP,PIK3R1,PIK3R5,PTCH1,PTK2,RBX1,RPTOR,SACS,SH2B3,SKIL,SMAD7,SMC3,SMURF1,SRC,ST13,STK11,SYK…
GO Molecular Function	GO:0005164	tumor necrosis factor receptor binding	236	0.0360896	1	0.563977	CD70,TNFSF10,TNFSF11,TNFSF15
GO Molecular Function	GO:0032266	phosphatidylinositol-3-phosphate binding	237	0.036109	1	0.561899	LANCL2,SESTD1,SNX27,WDR45B,WIPI1
GO Molecular Function	GO:0018024	histone-lysine N-methyltransferase activity	238	0.0362491	1	0.561709	EZH1,EZH2,KMT2E,SETD2,SETD3,SETD8,SETDB1,SETMAR,SMYD3
GO Molecular Function	GO:0051018	protein kinase A binding	239	0.0366208	1	0.565094	AKAP11,AKAP12,ARFGEF1,ARFGEF2,C2orf88,DACT1,GSK3B,PJA2,PRKAR1A,PRKAR2A,SOX9
GO Molecular Function	GO:0004561	alpha-N-acetylglucosaminidase activity	240	0.0371941	1	0.57155	NAGLU
GO Molecular Function	GO:0032552	deoxyribonucleotide binding	241	0.0374789	1	0.573536	HSP90AA1,ST13
GO Molecular Function	GO:0005528	FK506 binding	242	0.0378379	1	0.576638	FKBP4,FKBP5,NFATC1
GO Molecular Function	GO:0030372	high molecular weight B cell growth factor receptor binding	243	0.0380653	1	0.577715	TXLNA
GO Molecular Function	GO:0032090	Pyrin domain binding	244	0.0383571	1	0.579758	NLRP2
GO Molecular Function	GO:0016307	phosphatidylinositol phosphate kinase activity	245	0.0384554	1	0.578871	PIK3C2B,PIK3CA,PIK3CB,PIK3CD,PIP5K1C
GO Molecular Function	GO:0019887	protein kinase regulator activity	246	0.0385863	1	0.578481	ABI1,ALS2,CABLES1,CCND1,CCNY,CHP1,CKS2,GAS6,KAT2B,MADD,PAK2,PIK3CA,PRKAG2,PRKAR1A,PRKAR2A,SPRY2,STK11,TRIB2
GO Molecular Function	GO:0004623	phospholipase A2 activity	247	0.0396102	1	0.591427	PLA2G10,PLA2G12B,PLA2G4A,PLA2G4C
GO Molecular Function	GO:0044183	protein binding involved in protein folding	248	0.0399653	1	0.594322	DNAJB8
GO Molecular Function	GO:0035515	oxidative RNA demethylase activity	249	0.0399791	1	0.59214	ALKBH5,FTO
GO Molecular Function	GO:0004520	endodeoxyribonuclease activity	250	0.0399867	1	0.589883	APLF,ENDOV,FAN1,MRE11A,RBBP8
GO Molecular Function	GO:0000250	lanosterol synthase activity	251	0.040473	1	0.594679	LSS
GO Molecular Function	GO:0015197	peptide transporter activity	252	0.0409233	1	0.598909	ABCB10,DISP1,SLC15A1
GO Molecular Function	GO:0015248	sterol transporter activity	253	0.0410967	1	0.59907	ABCG8,NPC1,STARD3,STARD4
GO Molecular Function	GO:0008449	N-acetylglucosamine-6-sulfatase activity	254	0.041531	1	0.603016	SULF2
GO Molecular Function	GO:0035257	nuclear hormone receptor binding	255	0.042415	1	0.613438	ASXL1,BAZ1B,DDX54,FKBP4,FOXL2,GTF2B,MED1,NCOA3,NCOR2,PIAS1,PPARGC1A,PRKCB,RNF6,SMARCA4,STAT5B,TACC2,WIPI1
GO Molecular Function	GO:0016702	oxidoreductase activity, acting on single donors with incorporation of molecular oxygen, incorporation of two atoms of oxygen	256	0.0425183	1	0.612529	ADI1,HAAO,HPD,P4HA1,PTGS2
GO Molecular Function	GO:0050429	calcium-dependent phospholipase C activity	257	0.0427891	1	0.614032	PLCH1
GO Molecular Function	GO:0016701	oxidoreductase activity, acting on single donors with incorporation of molecular oxygen	258	0.043288	1	0.618784	ADI1,HAAO,HPD,P4HA1,PTGS2
GO Molecular Function	GO:0008484	sulfuric ester hydrolase activity	259	0.0433593	1	0.61741	ARSA,ARSJ,ARSK,SULF2
GO Molecular Function	GO:0002134	UTP binding	260	0.0438925	1	0.622599	HSP90AA1,MTPAP
GO Molecular Function	GO:0005070	SH3/SH2 adaptor activity	261	0.0445829	1	0.629969	BLNK,CNTNAP1,CRK,GRAP2,KHDRBS1,LAT,SH2B2,SH2D1A,SHB,SKAP2,SRC
GO Molecular Function	GO:0031867	EP4 subtype prostaglandin E2 receptor binding	262	0.0447403	1	0.62978	FEM1A
GO Molecular Function	GO:0031861	prolactin-releasing peptide receptor binding	263	0.0447768	1	0.627897	PRLH
GO Molecular Function	GO:0008269	JAK pathway signal transduction adaptor activity	264	0.0447778	1	0.625532	SH2B2
GO Molecular Function	GO:0031628	opioid receptor binding	265	0.0451302	1	0.628077	GNAO1,GNAS
GO Molecular Function	GO:0016772	transferase activity, transferring phosphorus-containing groups	266	0.0452257	1	0.627039	ADCK3,ADK,AK8,AKT2,AKT3,ALK,ALPK2,BAZ1B,BCR,BMP2K,BMPR2,C8orf44-SGK3,CALM2,CAMK1D,CAMK4,CCNB1,CCND1,CDC42BPA,CDK17,CHKA,CHUK,CIT,CRLS1,CSNK1E,CSNK2A1,DGKG,DGKH,DLG1,DYRK2,EEF2K,EIF2AK3,ENSG00000177453,ENSG00000182319,FASTK,FER,FLT1,FLT3,GRK1,GRK5,GSK3B,HCK,HIPK3,IP6K2,IPPK,JAK2,KIDINS220,KSR1,LATS2,LRRK2,LTBP4,MAP2K5,MAP2K6,MAPK8,MAPK8IP3,MAPKAP1,MARK2,MELK,MINK1,MNAT1,MOK,MTPAP,NEK1,NEK10,NEK2,N…
GO Molecular Function	GO:0008158	hedgehog receptor activity	267	0.045637	1	0.630372	B9D1,DISP1,NPC1,PTCH1,PTCHD2
GO Molecular Function	GO:0008762	UDP-N-acetylmuramate dehydrogenase activity	268	0.0459029	1	0.631678	DHCR24,XDH
GO Molecular Function	GO:0003972	RNA ligase (ATP) activity	269	0.0459319	1	0.629728	RTCB
GO Molecular Function	GO:0005546	phosphatidylinositol-4,5-bisphosphate binding	270	0.0460326	1	0.628771	ANXA2,KCNJ1,MAPKAP1,PFN2,RAG2,SESTD1,SYTL2,TULP1
GO Molecular Function	GO:0019797	procollagen-proline 3-dioxygenase activity	271	0.0461442	1	0.627969	LEPREL1
GO Molecular Function	GO:0005534	galactose binding	272	0.0463746	1	0.628784	LGALS9
GO Molecular Function	GO:0004874	aryl hydrocarbon receptor activity	273	0.0473874	1	0.640164	ARNT
GO Molecular Function	GO:0043035	chromatin insulator sequence binding	274	0.0478912	1	0.644609	CTCF
GO Molecular Function	GO:0004855	xanthine oxidase activity	275	0.0483918	1	0.648978	XDH
GO Molecular Function	GO:0015616	DNA translocase activity	276	0.0484854	1	0.647878	RAD54B
GO Molecular Function	GO:0031403	lithium ion binding	277	0.0486441	1	0.647651	PDXK
GO Molecular Function	GO:0008478	pyridoxal kinase activity	277	0.0486441	1	0.647651	PDXK
GO Molecular Function	GO:0031625	ubiquitin protein ligase binding	279	0.0502699	1	0.664499	ARIH1,AXIN1,CACUL1,CUL1,CUL3,DIO2,GSK3B,PIAS1,PRKAR1A,PRKAR2A,RBX1,RNF20,SMAD7,SUMO2,TANK,TOLLIP,TRAF3,TRAF5,TRIB2,UBE2G1,USP13,USP7
GO Molecular Function	GO:0004630	phospholipase D activity	280	0.0509066	1	0.670512	PLD2,PLD3
GO Molecular Function	GO:0050897	cobalt ion binding	281	0.0510401	1	0.669879	P2RX2
GO Molecular Function	GO:0008170	N-methyltransferase activity	282	0.0513411	1	0.671439	EZH1,EZH2,FBXO11,GNMT,IRF4,KMT2E,METTL21D,SETD2,SETD3,SETD8,SETDB1,SETMAR,SMYD3
GO Molecular Function	GO:0005388	calcium-transporting ATPase activity	283	0.0516495	1	0.673087	ATP2A1,ATP2A2,ATP2B1,ATP2C2
GO Molecular Function	GO:0008134	transcription factor binding	284	0.0522947	1	0.679095	ARNT,ASXL1,BAZ1B,BHLHE40,BPTF,CBX5,CENPF,CNOT2,COMMD7,CTBP1,DHX9,DIP2A,DIP2C,DNMT1,EOMES,EPAS1,FOXA2,FOXB1,FOXC1,FOXD4L1,FOXL2,GATA3,GCM1,GSC,GSK3B,GTF2B,HAND1,HDAC4,HDAC9,HDGF,HMGB1,IRF4,KAT2B,KAT6B,LPIN1,MED1,MEF2A,MEF2C,MEF2D,NCOA3,NCOR2,NFATC1,PPARGC1A,PPP1R13B,PSMD9,RBBP8,RBPJ,RNF19A,RPTOR,RUNX1,RUNX2,SETD3,SIRT1,SMARCA4,SOX9,SRF,TBL1X,TBX3,TBX5,TFDP1,TFDP2,TOX2,TPT1,TRIB2,TWIST1,USP7,VHL,ZF…
GO Molecular Function	GO:0031705	bombesin receptor binding	285	0.0525762	1	0.680355	NMB
GO Molecular Function	GO:0008603	cAMP-dependent protein kinase regulator activity	286	0.0526276	1	0.678639	PRKAG2,PRKAR1A,PRKAR2A
GO Molecular Function	GO:0052872	tocotrienol omega-hydroxylase activity	287	0.052807	1	0.678579	CYP4F2
GO Molecular Function	GO:0033164	glycolipid 6-alpha-mannosyltransferase activity	288	0.0528747	1	0.67709	ALG2
GO Molecular Function	GO:0004378	GDP-Man:Man1GlcNAc2-PP-Dol alpha-1,3-mannosyltransferase activity	288	0.0528747	1	0.67709	ALG2
GO Molecular Function	GO:0071884	vitamin D receptor activator activity	290	0.0534517	1	0.679759	BAZ1B
GO Molecular Function	GO:0030911	TPR domain binding	291	0.0540961	1	0.685589	HSP90AA1,RAB8B
GO Molecular Function	GO:0000182	rDNA binding	292	0.0542719	1	0.685462	RPTOR
GO Molecular Function	GO:0019209	kinase activator activity	293	0.0545086	1	0.686101	ABI1,ALS2,GAS6,MADD,MALT1,PAK2,PIK3CA,PRKAG2,SPRY2,STK11,VAC14
GO Molecular Function	GO:0070290	NAPE-specific phospholipase D activity	294	0.0545129	1	0.683822	PLD2,PLD3
GO Molecular Function	GO:0004686	elongation factor-2 kinase activity	295	0.0546796	1	0.683588	EEF2K
GO Molecular Function	GO:0000980	RNA polymerase II distal enhancer sequence-specific DNA binding	296	0.0549308	1	0.684409	FLI1,NFATC1,POU4F1,TFAP2C
GO Molecular Function	GO:0019103	pyrimidine nucleotide binding	297	0.0550474	1	0.683551	HSP90AA1,MTPAP
GO Molecular Function	GO:0051267	CP2 mannose-ethanolamine phosphotransferase activity	298	0.0552165	1	0.68335	PIGG
GO Molecular Function	GO:0008080	N-acetyltransferase activity	299	0.0552638	1	0.681649	AANAT,EPC1,HGSNAT,ING3,KANSL3,KAT2B,KAT6B,MGEA5,NAA20,NCOA3,SMARCE1,TAF5L,USP22
GO Molecular Function	GO:0003724	RNA helicase activity	300	0.0552737	1	0.679498	DDX18,DDX25,DDX54,DHX9,RAD54B
GO Molecular Function	GO:0042834	peptidoglycan binding	301	0.0563547	1	0.690485	NOD1,TLR2
GO Molecular Function	GO:0004415	hyalurononglucosaminidase activity	302	0.0577869	1	0.705689	HYAL4,MGEA5
GO Molecular Function	GO:0019855	calcium channel inhibitor activity	303	0.0578599	1	0.704248	CCDC109B,STX1A
GO Molecular Function	GO:0004376	glycolipid mannosyltransferase activity	304	0.0580865	1	0.704681	ALG2
GO Molecular Function	GO:0015362	high affinity sodium:dicarboxylate symporter activity	305	0.0581119	1	0.702678	SLC13A3
GO Molecular Function	GO:0008106	alcohol dehydrogenase (NADP+) activity	306	0.0585335	1	0.705463	AKR1A1,RDH10,RDH8
GO Molecular Function	GO:0050815	phosphoserine binding	307	0.0585824	1	0.703752	NEDD4,YWHAB
GO Molecular Function	GO:0005138	interleukin-6 receptor binding	308	0.0591951	1	0.708804	ADAM17,IL6
GO Molecular Function	GO:0097016	L27 domain binding	309	0.0596657	1	0.712127	DLG1
GO Molecular Function	GO:0005068	transmembrane receptor protein tyrosine kinase adaptor activity	310	0.0597555	1	0.710898	BLNK,PIK3R1,SH2B2
GO Molecular Function	GO:0000010	trans-hexaprenyltranstransferase activity	311	0.0599065	1	0.710402	PDSS2
GO Molecular Function	GO:0050347	trans-octaprenyltranstransferase activity	311	0.0599065	1	0.710402	PDSS2
GO Molecular Function	GO:0050152	omega-amidase activity	313	0.0603031	1	0.710536	NIT2
GO Molecular Function	GO:0032813	tumor necrosis factor receptor superfamily binding	314	0.0603501	1	0.708825	CD70,MADD,TNFSF10,TNFSF11,TNFSF15
GO Molecular Function	GO:0060230	lipoprotein lipase activator activity	315	0.0609356	1	0.71343	APOC2
GO Molecular Function	GO:0035758	chemokine (C-C motif) ligand 21 binding	316	0.0613686	1	0.716225	CCR7
GO Molecular Function	GO:0038121	C-C motif chemokine 21 receptor activity	316	0.0613686	1	0.716225	CCR7
GO Molecular Function	GO:0035757	chemokine (C-C motif) ligand 19 binding	316	0.0613686	1	0.716225	CCR7
GO Molecular Function	GO:0038117	C-C motif chemokine 19 receptor activity	316	0.0613686	1	0.716225	CCR7
GO Molecular Function	GO:0004198	calcium-dependent cysteine-type endopeptidase activity	320	0.061718	1	0.7113	CAPN11,CAPN12,CAPN8
GO Molecular Function	GO:0019904	protein domain specific binding	321	0.06186	1	0.710715	AATF,ADAM17,ADRB1,AIDA,ALX4,ARHGAP17,ARHGAP26,AXIN1,BAIAP2L1,BHLHE40,CALCOCO1,CALM2,CDC5L,CHAF1A,CIT,CNTNAP1,CRK,CTBP1,CUL3,DENND1A,DLG1,EPS15,ESRRG,FOXA2,FUT8,FZD10,GATA3,GRIN2C,GRM7,HMGB2,HNRNPM,HSP90AA1,ICA1L,ITGB1,JAK2,KHDRBS1,KIDINS220,LNX2,LRRFIP2,MED1,MEF2A,MEF2C,MRPS31,MTSS1L,NDFIP2,NEDD4,NLRP2,NOD1,PIAS1,PLEKHA1,PLEKHA2,PMEPA1,POU3F3,PRKCI,PRRX1,PTK2,PTTG2,RAB8B,RAP2B,RUNX2,SCAF1,SCNN1B,…
GO Molecular Function	GO:0004913	interleukin-4 receptor activity	322	0.062166	1	0.712013	IL4R
GO Molecular Function	GO:0031702	type 1 angiotensin receptor binding	323	0.0622694	1	0.71099	EDNRB,JAK2
GO Molecular Function	GO:0003875	ADP-ribosylarginine hydrolase activity	324	0.0631371	1	0.718672	ADPRHL1
GO Molecular Function	GO:0004003	ATP-dependent DNA helicase activity	325	0.0634422	1	0.719923	CHD2,DHX9,MRE11A,RTEL1-TNFRSF6B,RUVBL1
GO Molecular Function	GO:0003692	left-handed Z-DNA binding	326	0.0638594	1	0.722434	ZBP1
GO Molecular Function	GO:0004362	glutathione-disulfide reductase activity	327	0.0646152	1	0.728749	GSR
GO Molecular Function	GO:0004021	L-alanine:2-oxoglutarate aminotransferase activity	328	0.065375	1	0.73507	GPT2
GO Molecular Function	GO:0001846	opsonin binding	329	0.0655294	1	0.734566	CD93,ITGAV
GO Molecular Function	GO:0048156	tau protein binding	330	0.0656877	1	0.734109	AATF,FKBP4,GSK3B
GO Molecular Function	GO:0043236	laminin binding	331	0.0659911	1	0.735272	ACHE,ITGB1,NID1,NTN4,PLEKHA2,SLIT2
GO Molecular Function	GO:0003887	DNA-directed DNA polymerase activity	332	0.0662617	1	0.736064	PAPD5,POLE,POLE4,POLL,REV3L
GO Molecular Function	GO:0047804	cysteine-S-conjugate beta-lyase activity	333	0.0666793	1	0.738478	CCBL1
GO Molecular Function	GO:0003678	DNA helicase activity	334	0.0668459	1	0.738106	CHD2,DHX9,MRE11A,RAD54B,RTEL1-TNFRSF6B,RUVBL1
GO Molecular Function	GO:0004647	phosphoserine phosphatase activity	335	0.0670987	1	0.738686	VPS29
GO Molecular Function	GO:0019211	phosphatase activator activity	336	0.0671768	1	0.737345	CALM2,PPP2R4
GO Molecular Function	GO:0036033	mediator complex binding	337	0.0672536	1	0.735997	MED1,SMC3
GO Molecular Function	GO:0016929	SUMO-specific protease activity	338	0.0676359	1	0.737992	SENP2,SENP6
GO Molecular Function	GO:0043008	ATP-dependent protein binding	339	0.0677965	1	0.737561	SAE1,STX1A
GO Molecular Function	GO:0003860	3-hydroxyisobutyryl-CoA hydrolase activity	340	0.0679671	1	0.737243	HIBCH
GO Molecular Function	GO:0010309	acireductone dioxygenase [iron(II)-requiring] activity	341	0.0694254	1	0.750853	ADI1
GO Molecular Function	GO:0047726	iron-cytochrome-c reductase activity	342	0.070691	1	0.762306	POR
GO Molecular Function	GO:0042288	MHC class I protein binding	343	0.0713468	1	0.767134	DERL1
GO Molecular Function	GO:0004398	histidine decarboxylase activity	344	0.0739596	1	0.792915	HDC
GO Molecular Function	GO:0031701	angiotensin receptor binding	345	0.0739802	1	0.790838	EDNRB,JAK2
GO Molecular Function	GO:0043734	DNA-N1-methyladenine dioxygenase activity	346	0.0743435	1	0.792424	ALKBH3,FTO
GO Molecular Function	GO:0035514	DNA demethylase activity	346	0.0743435	1	0.792424	ALKBH3,FTO
GO Molecular Function	GO:0015485	cholesterol binding	348	0.0745501	1	0.790059	NPC1,OSBPL3,PTCH1,SOAT1,STARD3,STARD4
GO Molecular Function	GO:0016410	N-acyltransferase activity	349	0.0746251	1	0.788588	AANAT,CERS3,EPC1,HGSNAT,ING3,KANSL3,KAT2B,KAT6B,MGEA5,NAA20,NCOA3,SMARCE1,TAF5L,USP22
GO Molecular Function	GO:0032767	copper-dependent protein binding	350	0.0752261	1	0.792668	FKBP4
GO Molecular Function	GO:0016765	transferase activity, transferring alkyl or aryl (other than methyl) groups	351	0.0767731	1	0.806665	HPGDS,MAT2A,MGST1,PDSS2,PTAR1,UBIAD1
GO Molecular Function	GO:0008432	JUN kinase binding	352	0.0768071	1	0.804729	MAPK8IP3,PTK2
GO Molecular Function	GO:0042801	polo kinase kinase activity	353	0.0784389	1	0.819498	STK10
GO Molecular Function	GO:0004536	deoxyribonuclease activity	354	0.0784426	1	0.817221	APLF,ENDOV,FAN1,MRE11A,RBBP8
GO Molecular Function	GO:0005198	structural molecule activity	355	0.0785191	1	0.815714	AXIN1,BAZ1B,BFAR,BFSP2,CCIN,CD4,CHCHD3,CLDN10,CLDN11,CLDN23,CLDN3,COL18A1,COL4A1,COL4A2,COL5A3,COPB2,DLG1,EPB41L4B,ERBB2IP,FN1,HIP1,IFLTD1,IMPG2,ISCA1,JAG1,JUP,KLHL3,KRTAP11-1,KSR1,LAMA3,LAMC1,LLGL1,MAPK8IP3,MRP63,MRPL9,MRPS21,MRPS22,MRPS31,MRPS7,MRPS9,MUC3A,MUC5B,MUC6,MYBPC3,MYL9,MYOM2,NEXN,RPL21,RPL22,RPL31,RPL39L,RPS16,RPS21,SEPT2,SH3RF1,SPTBN1,SYNM,TCAP,TELO2,TUBB2B,TUBD1,TUBGCP3,VAPA,VCL
GO Molecular Function	GO:0047844	deoxycytidine deaminase activity	356	0.0787259	1	0.815565	APOBEC3G
GO Molecular Function	GO:0031432	titin binding	357	0.0788239	1	0.814293	CALM2,MYBPC3,TCAP
GO Molecular Function	GO:0019948	SUMO activating enzyme activity	358	0.079483	1	0.818808	SAE1
GO Molecular Function	GO:0004103	choline kinase activity	359	0.0802415	1	0.824319	CHKA
GO Molecular Function	GO:0004018	N6-(1,2-dicarboxyethyl)AMP AMP-lyase (fumarate-forming) activity	360	0.0804828	1	0.824502	ADSL
GO Molecular Function	GO:0070626	(S)-2-(5-amino-1-(5-phospho-D-ribosyl)imidazole-4-carboxamido)succinate AMP-lyase (fumarate-forming) activity	360	0.0804828	1	0.824502	ADSL
GO Molecular Function	GO:0052650	NADP-retinol dehydrogenase activity	362	0.080715	1	0.822312	RDH10,RDH8
GO Molecular Function	GO:0033872	[heparan sulfate]-glucosamine 3-sulfotransferase 3 activity	363	0.0808426	1	0.821343	HS3ST3A1
GO Molecular Function	GO:0019903	protein phosphatase binding	364	0.0808606	1	0.819269	AKAP11,ANAPC7,ANKLE2,EIF2AK3,FER,FOXO1,HSP90AA1,JUP,MYO16,NEK2,PIK3R1,PPP2R4
GO Molecular Function	GO:0032947	protein complex scaffold	365	0.0813079	1	0.821544	AXIN1,BAZ1B,CHCHD3,DLG1,KSR1,MAPK8IP3,SEPT2,SH3RF1,TELO2
GO Molecular Function	GO:0005525	GTP binding	366	0.0817701	1	0.823957	AGAP1,AGAP3,ARF6,ARL15,ARL4D,ARL5A,DNAJC27,EEFSEC,ENSG00000180574,FKBP4,GBP1,GBP3,GNA14,GNAO1,GNAQ,GNAS,GNL2,GPN3,GTPBP4,HSP90AA1,IFT27,LANCL2,LRRK2,LSG1,NIN,RAB19,RAB20,RAB38,RAB8B,RABL2A,RALA,RALB,RAP2A,RAP2B,RASL11A,RHEB,RIT1,RND3,SEPT2,SEPT9,TUBB2B,TUBD1
GO Molecular Function	GO:0004016	adenylate cyclase activity	367	0.0820811	1	0.824836	ADCY3,ADCY5,ADCY7,GNAS
GO Molecular Function	GO:0004492	methylmalonyl-CoA decarboxylase activity	368	0.0821741	1	0.823528	ECHDC1
GO Molecular Function	GO:0004854	xanthine dehydrogenase activity	369	0.0826575	1	0.826127	XDH
GO Molecular Function	GO:0016785	transferase activity, transferring selenium-containing groups	370	0.0831278	1	0.828582	SEPSECS
GO Molecular Function	GO:0008233	peptidase activity	371	0.0831474	1	0.826543	ABHD5,ADAM17,ADAM23,ADAMTS16,ADAMTS17,ADAMTS9,ADAMTSL1,ADAMTSL3,AGTPBP1,APH1B,BACE2,CAPN11,CAPN12,CAPN8,CPA6,CPB2,CPN1,CTSC,CTSH,DESI2,DPP9,ENSG00000174093,FAM105B,KY,LGMN,LONP2,MALT1,MBTPS1,MME,NAALADL2,NRIP2,NRIP3,OMA1,PCSK6,PCSK9,PGPEP1,PPP2R5C,PREP,PROZ,PRSS38,PSMB1,RHBDD2,RHBDF2,RHBDL3,SENP2,SENP5,SENP6,SENP7,SPCS3,TBC1D3,TSHZ2,USP10,USP13,USP17L15,USP17L17,USP20,USP22,USP24,USP25,USP3,USP32…
GO Molecular Function	GO:0035673	oligopeptide transmembrane transporter activity	372	0.0833285	1	0.826117	ABCB10,SLC15A1
GO Molecular Function	GO:0005131	growth hormone receptor binding	373	0.0837202	1	0.827775	JAK2,TYK2
GO Molecular Function	GO:0008973	phosphopentomutase activity	374	0.0837927	1	0.826277	PGM2
GO Molecular Function	GO:0070087	chromo shadow domain binding	375	0.083908	1	0.825207	CHAF1A
GO Molecular Function	GO:0015378	sodium:chloride symporter activity	376	0.0843008	1	0.826865	SLC12A3
GO Molecular Function	GO:0008048	calcium sensitive guanylate cyclase activator activity	377	0.0843703	1	0.825352	RCVRN
GO Molecular Function	GO:0002161	aminoacyl-tRNA editing activity	378	0.086322	1	0.84221	LARS2
GO Molecular Function	GO:0003868	4-hydroxyphenylpyruvate dioxygenase activity	379	0.0864257	1	0.840998	HPD
GO Molecular Function	GO:0032182	small conjugating protein binding	380	0.0866616	1	0.841074	AGAP3,DYRK2,FAN1,NEDD4,TAB2,TNIP3,TOLLIP,UBQLN4,USP13,USP25
GO Molecular Function	GO:0016742	hydroxymethyl-, formyl- and related transferase activity	381	0.0868247	1	0.840445	ATIC,GART
GO Molecular Function	GO:1901981	phosphatidylinositol phosphate binding	382	0.0868747	1	0.838727	ANXA2,KCNJ1,LANCL2,MAPKAP1,PFN2,PLEK,PLEKHA1,RAG2,SESTD1,SNX27,SYTL2,TULP1,WDR45B,WIPI1
GO Molecular Function	GO:0032181	dinucleotide repeat insertion binding	383	0.0883455	1	0.8507	MSH2
GO Molecular Function	GO:0000406	double-strand/single-strand DNA junction binding	383	0.0883455	1	0.8507	MSH2
GO Molecular Function	GO:0050614	delta24-sterol reductase activity	385	0.0885442	1	0.848184	DHCR24
GO Molecular Function	GO:0031685	adenosine receptor binding	386	0.0886019	1	0.846539	GRM5,P2RY1,USP4
GO Molecular Function	GO:0046870	cadmium ion binding	387	0.088864	1	0.846849	P2RX2
GO Molecular Function	GO:0070080	titin Z domain binding	388	0.0892199	1	0.848049	TCAP
GO Molecular Function	GO:0047057	vitamin-K-epoxide reductase (warfarin-sensitive) activity	389	0.0896521	1	0.849966	CYP4F2
GO Molecular Function	GO:0008444	CDP-diacylglycerol-glycerol-3-phosphate 3-phosphatidyltransferase activity	390	0.090607	1	0.856817	PGS1
GO Molecular Function	GO:0035004	phosphatidylinositol 3-kinase activity	391	0.0917642	1	0.86554	PIK3C2B,PIK3CA,PIK3CB,PIK3CD,PIK3R6
GO Molecular Function	GO:0003755	peptidyl-prolyl cis-trans isomerase activity	392	0.0919388	1	0.864976	FKBP4,FKBP5,NKTR,PPIL2,PPP2R4
GO Molecular Function	GO:0003714	transcription corepressor activity	393	0.0920096	1	0.863439	ASXL1,ATF3,ATF7IP,BATF3,CBFA2T2,CTBP1,CTCF,DDX54,HDAC4,HDAC9,HDGF,LIMD1,MNT,MXI1,NCOR2,PEX14,PIAS1,RBBP8,SAP18,SETD8,SF1,SFMBT1,SIAH2,SIRT1,SKIL,SKOR1,SMARCA4,TBL1X,TBL1XR1,TFCP2L1,YWHAB,ZFPM2,ZHX2,ZMYND8
GO Molecular Function	GO:0030108	HLA-A specific activating MHC class I receptor activity	394	0.0925024	1	0.86586	CTSH
GO Molecular Function	GO:0055106	ubiquitin-protein ligase regulator activity	395	0.0927731	1	0.866196	TRIB2
GO Molecular Function	GO:0050571	1,5-anhydro-D-fructose reductase activity	396	0.0928435	1	0.864664	AKR1E2
GO Molecular Function	GO:0032139	dinucleotide insertion or deletion binding	397	0.0938764	1	0.872081	MSH2
GO Molecular Function	GO:0017065	single-strand selective uracil DNA N-glycosylase activity	398	0.0945062	1	0.875726	SMUG1
GO Molecular Function	GO:0003883	CTP synthase activity	399	0.0945359	1	0.873806	CTPS1
GO Molecular Function	GO:0072572	poly-ADP-D-ribose binding	400	0.0950734	1	0.876577	RNF146
GO Molecular Function	GO:0035299	inositol pentakisphosphate 2-kinase activity	401	0.0952706	1	0.876205	IPPK
GO Molecular Function	GO:0015296	anion:cation symporter activity	402	0.0955658	1	0.876733	SLC10A2,SLC12A2,SLC12A3,SLC13A3,SLC17A2,SLC1A3,SLC4A7,SLC6A13
GO Molecular Function	GO:0009881	photoreceptor activity	403	0.0956855	1	0.875653	GRK1,RHO,TULP1
GO Molecular Function	GO:0004109	coproporphyrinogen oxidase activity	404	0.0959438	1	0.875843	RSAD1
GO Molecular Function	GO:0008116	prostaglandin-I synthase activity	405	0.0962761	1	0.876707	PTGIS
GO Molecular Function	GO:0070491	repressing transcription factor binding	406	0.0965889	1	0.877389	CBX5,CTBP1,GSC,HDAC4,HDAC9,HMGB1,RBBP8,RBPJ,RUNX1,RUNX2,ZMYND8
GO Molecular Function	GO:0003684	damaged DNA binding	407	0.0966878	1	0.876129	HMGB1,HMGB2,MSH2,RBBP8,TP63
GO Molecular Function	GO:0005102	receptor binding	408	0.0967535	1	0.874576	ACOX1,ACTN4,ADAM17,ADAM23,ADIPOQ,ADRB1,ALCAM,ANGPT2,ANKS1A,ARFGEF2,ARID1A,ARNT,ASXL1,ATXN2,BAMBI,BAZ1B,BLNK,BMP6,BMP7,BMP8A,C19orf80,CACNG2,CCL26,CCNB1,CD4,CD70,CDNF,CMTM3,CMTM4,CRK,CRTAM,DDX54,DERL1,DIAPH1,DNAJA1,DOK5,DST,ECM2,EDN3,EDNRB,ENSG00000166503,ERBB2IP,ESR2,FAM3B,FEM1A,FER,FGF23,FGF9,FKBP4,FOXL2,GAS6,GATA3,GFRA3,GLG1,GNA14,GNAO1,GNAQ,GNAS,GNRH1,GREM2,GRM5,GSK3B,GTF2B,HDGF,HMGB1,HMGB2,HS…
GO Molecular Function	GO:0016407	acetyltransferase activity	409	0.0968938	1	0.873702	AANAT,EPC1,HGSNAT,ING3,KANSL3,KAT2B,KAT6B,MGEA5,NAA20,NCOA3,SMARCE1,TAF5L,USP22
GO Molecular Function	GO:0008144	drug binding	410	0.0981688	1	0.88304	ADRB1,CHKA,FKBP4,FKBP5,FSCN1,HTR2A,HTR2B,NFATC1,NKTR,NR1I2,P2RX2,PPP3CA,UGT1A8
GO Molecular Function	GO:0003697	single-stranded DNA binding	411	0.0982825	1	0.881912	FUBP1,HMGB1,HMGB2,LRPPRC,MSH2,RBMS1,RPA1,SSBP2
GO Molecular Function	GO:0001532	interleukin-21 receptor activity	412	0.0983081	1	0.880001	IL21R
GO Molecular Function	GO:0031997	N-terminal myristoylation domain binding	413	0.0984351	1	0.879004	CALM2
GO Molecular Function	GO:0051373	FATZ binding	414	0.0991629	1	0.883364	TCAP
GO Molecular Function	GO:0042054	histone methyltransferase activity	415	0.0994441	1	0.883734	EZH1,EZH2,KMT2E,SETD2,SETD3,SETD8,SETDB1,SETMAR,SMYD3
GO Molecular Function	GO:0043237	laminin-1 binding	416	0.0996114	1	0.883094	NID1,NTN4,SLIT2
GO Molecular Function	GO:0070273	phosphatidylinositol-4-phosphate binding	417	0.0998148	1	0.882775	LANCL2,SESTD1
GO Molecular Function	GO:0047760	butyrate-CoA ligase activity	418	0.100339	1	0.885285	AACS,ACSM4
GO Molecular Function	GO:0015278	calcium-release channel activity	419	0.101525	1	0.893614	ITPR1,JPH2,TPCN2
GO Molecular Function	GO:0001875	lipopolysaccharide receptor activity	420	0.10162	1	0.892321	SCARB1,TLR2,TLR4
GO Molecular Function	GO:0004043	L-aminoadipate-semialdehyde dehydrogenase activity	421	0.101968	1	0.893247	ALDH7A1
GO Molecular Function	GO:0008802	betaine-aldehyde dehydrogenase activity	421	0.101968	1	0.893247	ALDH7A1
GO Molecular Function	GO:0030306	ADP-ribosylation factor binding	423	0.102208	1	0.891114	ADCYAP1R1,RAB11FIP4
GO Molecular Function	GO:0005097	Rab GTPase activator activity	424	0.103682	1	0.901838	LLGL1,SGSM2,TBC1D20,TBC1D23,TBC1D29,TBC1D3,TBC1D5,USP6NL
GO Molecular Function	GO:0016859	cis-trans isomerase activity	425	0.10403	1	0.902734	FKBP4,FKBP5,NKTR,PPIL2,PPP2R4
GO Molecular Function	GO:0032794	GTPase activating protein binding	426	0.104361	1	0.90348	FMNL1,GAPVD1
GO Molecular Function	GO:0031005	filamin binding	427	0.104578	1	0.903242	FAM101B
GO Molecular Function	GO:0017150	tRNA dihydrouridine synthase activity	428	0.104808	1	0.903116	ENSG00000267157
GO Molecular Function	GO:0043022	ribosome binding	429	0.10483	1	0.901197	ERI1,SEC61A1
GO Molecular Function	GO:0052742	phosphatidylinositol kinase activity	430	0.104861	1	0.899363	PI4K2B,PIK3C2B,PIK3CA,PIK3CB,PIK3CD
GO Molecular Function	GO:0055103	ligase regulator activity	431	0.105068	1	0.899053	TRIB2
GO Molecular Function	GO:0003994	aconitate hydratase activity	432	0.105167	1	0.897811	ACO1
GO Molecular Function	GO:0016801	hydrolase activity, acting on ether bonds	433	0.10575	1	0.900708	AHCYL2
GO Molecular Function	GO:0033829	O-fucosylpeptide 3-beta-N-acetylglucosaminyltransferase activity	434	0.106079	1	0.901424	MFNG
GO Molecular Function	GO:0003735	structural constituent of ribosome	435	0.106377	1	0.901878	MRP63,MRPL9,MRPS21,MRPS22,MRPS31,MRPS7,MRPS9,RPL21,RPL22,RPL31,RPL39L,RPS16,RPS21
GO Molecular Function	GO:0005168	neurotrophin TRKA receptor binding	436	0.107047	1	0.905476	PIK3R1,PLCG1
GO Molecular Function	GO:0008020	G-protein coupled photoreceptor activity	437	0.107909	1	0.910679	GRK1,TULP1
GO Molecular Function	GO:0030250	guanylate cyclase activator activity	438	0.107983	1	0.90923	RCVRN
GO Molecular Function	GO:0015198	oligopeptide transporter activity	439	0.108423	1	0.910852	ABCB10,SLC15A1
GO Molecular Function	GO:0004075	biotin carboxylase activity	440	0.108494	1	0.90938	BTD
GO Molecular Function	GO:0008381	mechanically-gated ion channel activity	441	0.108555	1	0.907824	PIEZO2
GO Molecular Function	GO:0051015	actin filament binding	442	0.109193	1	0.911096	ACTN4,CORO1C,EZR,FMNL1,FSCN1,GAS7,MACF1,MARCKS,MYH9,MYO16,MYO1E,NEXN,TULP1
GO Molecular Function	GO:0015292	uniporter activity	443	0.109279	1	0.909756	MCU
GO Molecular Function	GO:0016401	palmitoyl-CoA oxidase activity	444	0.109403	1	0.908738	ACOX1
GO Molecular Function	GO:0050660	flavin adenine dinucleotide binding	445	0.109634	1	0.908611	ACAD9,ACOX1,COQ6,DHCR24,ENSG00000267157,GSR,NOS2,POR,XDH
GO Molecular Function	GO:0005153	interleukin-8 receptor binding	446	0.1097	1	0.907112	YARS
GO Molecular Function	GO:0001614	purinergic nucleotide receptor activity	447	0.109946	1	0.907114	P2RX2,P2RY1
GO Molecular Function	GO:0035325	Toll-like receptor binding	448	0.110109	1	0.906431	TOLLIP
GO Molecular Function	GO:0004033	aldo-keto reductase (NADP) activity	449	0.111719	1	0.917643	AKR1A1,RDH10,RDH8
GO Molecular Function	GO:0043546	molybdopterin cofactor binding	450	0.111882	1	0.916934	XDH
GO Molecular Function	GO:0008262	importin-alpha export receptor activity	451	0.112079	1	0.91651	CSE1L
GO Molecular Function	GO:0030249	guanylate cyclase regulator activity	452	0.112495	1	0.917878	RCVRN
GO Molecular Function	GO:0004831	tyrosine-tRNA ligase activity	453	0.113534	1	0.92431	YARS
GO Molecular Function	GO:0005183	gonadotropin hormone-releasing hormone activity	454	0.113536	1	0.922293	GNRH1
GO Molecular Function	GO:0015421	oligopeptide-transporting ATPase activity	455	0.113595	1	0.920744	ABCB10
GO Molecular Function	GO:0070577	histone acetyl-lysine binding	456	0.114763	1	0.928169	ATAD2B,BAZ1B,PHIP,SMARCA4
GO Molecular Function	GO:0015266	protein channel activity	457	0.1152	1	0.929667	TIMM22
GO Molecular Function	GO:0043274	phospholipase binding	458	0.115638	1	0.931162	APOC2,CALM2,PAFAH1B1
GO Molecular Function	GO:0001071	nucleic acid binding transcription factor activity	459	0.116197	1	0.933625	AATF,ADNP,ADNP2,AHCTF1,ALX4,ARID4A,ARNT,ATF3,ATOH1,BATF3,BCL11B,BHLHE40,BNC1,BTAF1,CBFA2T2,CC2D1B,CCRN4L,CELF3,CERS3,CHCHD3,CREM,CTBP1,CTCF,CUX1,DMRTA1,E2F3,EBF1,EGR3,ELF2,ELF3,EOMES,EPAS1,ESR2,ESRRG,ETV5,FLI1,FOSL2,FOXA2,FOXB1,FOXC1,FOXD4L1,FOXG1,FOXK2,FOXL2,FOXN2,FOXO1,FOXP1,FOXP4,FUBP1,GABPB1,GAS7,GATA3,GATAD1,GBX1,GCM1,GLI1,GLI2,GSC,GSX1,HMBOX1,HMGB1,HMGB2,HNF1B,HOXA1,HOXC13,IRF4,IRX1,IRX3,KD…
GO Molecular Function	GO:0086039	calcium-transporting ATPase activity involved in regulation of cardiac muscle cell membrane potential	460	0.117203	1	0.939659	ATP2A2
GO Molecular Function	GO:0004402	histone acetyltransferase activity	461	0.117208	1	0.937666	EPC1,ING3,KANSL3,KAT2B,KAT6B,MGEA5,NCOA3,TAF5L,USP22
GO Molecular Function	GO:0034211	GTP-dependent protein kinase activity	462	0.117274	1	0.936164	LRRK2
GO Molecular Function	GO:0004815	aspartate-tRNA ligase activity	463	0.117328	1	0.934566	DARS2
GO Molecular Function	GO:0005150	interleukin-1, Type I receptor binding	464	0.117355	1	0.932773	TOLLIP
GO Molecular Function	GO:0003876	AMP deaminase activity	465	0.117609	1	0.93278	AMPD1
GO Molecular Function	GO:0047225	acetylgalactosaminyl-O-glycosyl-glycoprotein beta-1,6-N-acetylglucosaminyltransferase activity	466	0.117712	1	0.931592	GCNT3
GO Molecular Function	GO:0052871	alpha-tocopherol omega-hydroxylase activity	467	0.117844	1	0.930643	CYP4F2
GO Molecular Function	GO:0004521	endoribonuclease activity	468	0.118192	1	0.931392	AGO2,DICER1,ENDOV,RNASEH2A
GO Molecular Function	GO:0008092	cytoskeletal protein binding	469	0.118814	1	0.934297	AATF,ABI1,ABLIM2,ACTN4,ACTR3C,AFAP1,AGTPBP1,AMPD1,ANXA2,ARFGEF1,ARFGEF2,ARHGAP26,ARHGEF10,BAIAP2L1,BCL7B,CALM2,CAPG,CCDC64,CDC42EP3,CDK5RAP2,CFL2,CHP1,CORO1C,COTL1,DAAM1,DIAPH1,DLG1,DST,ENC1,EPB41L4B,EZR,FAM101B,FER,FKBP4,FMNL1,FSCN1,FXYD5,GAS7,GLI1,GSK3B,HIP1,ITGB1,KIF13B,KIF21A,KIF2A,KIF5B,KIF9,KLHL1,KLHL3,LRPPRC,LRRK2,MACF1,MAPK8IP3,MARCKS,MKL2,MLPH,MTSS1L,MYBPC3,MYH9,MYLIP,MYO16,MYO1E,NEXN,PA…
GO Molecular Function	GO:0055102	lipase inhibitor activity	470	0.119126	1	0.934756	ANXA2,ANXA3,APOC2
GO Molecular Function	GO:0010736	serum response element binding	471	0.119212	1	0.933445	SRF
GO Molecular Function	GO:0003700	sequence-specific DNA binding transcription factor activity	472	0.119345	1	0.932508	AATF,ADNP,ADNP2,AHCTF1,ALX4,ARID4A,ARNT,ATF3,ATOH1,BATF3,BCL11B,BHLHE40,BNC1,BTAF1,CBFA2T2,CC2D1B,CCRN4L,CELF3,CERS3,CHCHD3,CREM,CTBP1,CTCF,CUX1,DMRTA1,E2F3,EBF1,EGR3,ELF2,ELF3,EOMES,EPAS1,ESR2,ESRRG,ETV5,FLI1,FOSL2,FOXA2,FOXB1,FOXC1,FOXD4L1,FOXG1,FOXK2,FOXL2,FOXN2,FOXO1,FOXP1,FOXP4,FUBP1,GABPB1,GAS7,GATA3,GATAD1,GBX1,GCM1,GLI1,GLI2,GSC,GSX1,HMBOX1,HMGB1,HMGB2,HNF1B,HOXA1,HOXC13,IRF4,IRX1,IRX3,KD…
GO Molecular Function	GO:0016509	long-chain-3-hydroxyacyl-CoA dehydrogenase activity	473	0.119416	1	0.931091	HADHB
GO Molecular Function	GO:0015440	peptide-transporting ATPase activity	474	0.119507	1	0.929835	ABCB10
GO Molecular Function	GO:0050254	rhodopsin kinase activity	475	0.119879	1	0.930765	GRK1
GO Molecular Function	GO:0004667	prostaglandin-D synthase activity	476	0.119879	1	0.928813	HPGDS
GO Molecular Function	GO:0017127	cholesterol transporter activity	477	0.120364	1	0.930617	ABCG8,STARD3,STARD4
GO Molecular Function	GO:0000033	alpha-1,3-mannosyltransferase activity	478	0.120826	1	0.93223	ALG2
GO Molecular Function	GO:0008479	queuine tRNA-ribosyltransferase activity	479	0.121031	1	0.93186	QTRTD1
GO Molecular Function	GO:0016747	transferase activity, transferring acyl groups other than amino-acyl groups	480	0.121066	1	0.930187	AANAT,ABHD5,ACSM4,AGPAT4,AGPAT5,CERS3,CPT1C,ELOVL5,EPC1,HADHB,HGSNAT,ING3,KANSL3,KAT2B,KAT6B,MBOAT2,MGEA5,NAA20,NCOA3,SMARCE1,SOAT1,TAF5L,USP22,ZDHHC20,ZDHHC23
GO Molecular Function	GO:0016492	G-protein coupled neurotensin receptor activity	481	0.121439	1	0.93112	NTSR2
GO Molecular Function	GO:0004862	cAMP-dependent protein kinase inhibitor activity	482	0.122104	1	0.934274	PRKAG2,PRKAR1A,PRKAR2A
GO Molecular Function	GO:0004643	phosphoribosylaminoimidazolecarboxamide formyltransferase activity	483	0.122894	1	0.938372	ATIC
GO Molecular Function	GO:0003937	IMP cyclohydrolase activity	483	0.122894	1	0.938372	ATIC
GO Molecular Function	GO:0046935	1-phosphatidylinositol-3-kinase regulator activity	485	0.122895	1	0.934512	PIK3R5,PIK3R6
GO Molecular Function	GO:0042497	triacyl lipopeptide binding	486	0.122951	1	0.933007	TLR2
GO Molecular Function	GO:0008301	DNA binding, bending	487	0.125111	1	0.947452	FOXA2,FOXB1,FOXC1,FOXD4L1,FOXK2,FOXL2,FOXO1,FOXP1,HMGB1,HMGB2
GO Molecular Function	GO:0004079	biotin-[methylmalonyl-CoA-carboxytransferase] ligase activity	488	0.126704	1	0.957551	HLCS
GO Molecular Function	GO:0004080	biotin-[propionyl-CoA-carboxylase (ATP-hydrolyzing)] ligase activity	488	0.126704	1	0.957551	HLCS
GO Molecular Function	GO:0004077	biotin-[acetyl-CoA-carboxylase] ligase activity	488	0.126704	1	0.957551	HLCS
GO Molecular Function	GO:0004078	biotin-[methylcrotonoyl-CoA-carboxylase] ligase activity	488	0.126704	1	0.957551	HLCS
GO Molecular Function	GO:0052798	beta-galactoside alpha-2,3-sialyltransferase activity	492	0.126915	1	0.951346	ST3GAL6
GO Molecular Function	GO:0031862	prostanoid receptor binding	493	0.127099	1	0.950796	FEM1A
GO Molecular Function	GO:0008321	Ral guanyl-nucleotide exchange factor activity	494	0.127735	1	0.953618	RGL3
GO Molecular Function	GO:0004095	carnitine O-palmitoyltransferase activity	495	0.128535	1	0.957648	CPT1C
GO Molecular Function	GO:0071855	neuropeptide receptor binding	496	0.129045	1	0.959511	GNAO1,NMB,POMC,PRLH
GO Molecular Function	GO:0034061	DNA polymerase activity	497	0.12925	1	0.959106	PAPD5,POLE,POLE4,POLL,REV3L
GO Molecular Function	GO:0015018	galactosylgalactosylxylosylprotein 3-beta-glucuronosyltransferase activity	498	0.129569	1	0.959538	B3GAT2
GO Molecular Function	GO:0016301	kinase activity	499	0.130867	1	0.967206	ADCK3,ADK,AK8,AKT2,AKT3,ALK,ALPK2,BAZ1B,BCR,BMP2K,BMPR2,C8orf44-SGK3,CALM2,CAMK1D,CAMK4,CCNB1,CCND1,CDC42BPA,CDK17,CHKA,CHUK,CIT,CSNK1E,CSNK2A1,DGKG,DGKH,DLG1,DYRK2,EEF2K,EIF2AK3,ENSG00000177453,ENSG00000182319,FASTK,FER,FLT1,FLT3,GRK1,GRK5,GSK3B,HCK,HIPK3,IP6K2,IPPK,JAK2,KIDINS220,KSR1,LATS2,LRRK2,LTBP4,MAP2K5,MAP2K6,MAPK8,MAPK8IP3,MAPKAP1,MARK2,MELK,MINK1,MNAT1,MOK,NEK1,NEK10,NEK2,NEK3,NME3,NME…
GO Molecular Function	GO:0003958	NADPH-hemoprotein reductase activity	500	0.131882	1	0.972763	NOS2,POR
GO Biological Process	GO:0019222	regulation of metabolic process	1	1.30859e-17	1.36617e-13	1.36617e-13	AATF,ABHD5,ABI1,ABLIM2,ABR,ACAP2,ACHE,ACO1,ACSL1,ADAM17,ADCY3,ADCY5,ADCY7,ADCYAP1R1,ADIPOQ,ADK,ADNP,ADNP2,ADRB1,AGAP1,AGAP3,AGO2,AHCTF1,AHSA2,AIDA,AIM2,AKAP12,AKT2,ALK,ALKBH3,ALOX5AP,ALS2,ALX4,ANAPC7,ANKLE2,ANXA3,APBA2,APH1B,APOBEC3F,APOC2,APOC4-APOC2,ARFGAP2,ARFGAP3,ARFGEF1,ARHGAP11B,ARHGAP17,ARHGAP22,ARHGAP23,ARHGAP26,ARHGAP8,ARHGAP9,ARHGEF10,ARHGEF7,ARID1A,ARID1B,ARID2,ARID4A,ARID5B,ARNT,ASAP1…
GO Biological Process	GO:0008152	metabolic process	2	9.76606e-17	1.01958e-12	5.09788e-13	AACS,AANAT,ABCA3,ABCA5,ABCB10,ABCC1,ABCC4,ABCE1,ABCG2,ABCG8,ABHD5,ABI1,ACAD9,ACHE,ACO1,ACOT7,ACOX1,ACSL1,ACSM4,ADA,ADAL,ADAM17,ADAM23,ADAMTS16,ADAMTS17,ADAMTS9,ADCK3,ADCY3,ADCY5,ADCY7,ADI1,ADIPOQ,ADK,ADNP,ADNP2,ADPRHL1,ADRB1,ADSL,AGAP3,AGO2,AGPAT4,AGPAT5,AGTPBP1,AHCYL2,AK8,AKR1A1,AKR1E2,AKT2,AKT3,ALDH7A1,ALG12,ALG2,ALK,ALKBH3,ALKBH5,ALOX5AP,ALPK2,ALS2,ALX4,AMN,AMPD1,AMY1C,ANAPC7,APH1B,APLF,APOBEC…
GO Biological Process	GO:0044238	primary metabolic process	3	2.85324e-16	2.97879e-12	9.92929e-13	AACS,AANAT,ABCA3,ABCA5,ABCB10,ABCC1,ABCC4,ABCE1,ABCG2,ABCG8,ABHD5,ABI1,ACHE,ACO1,ACOT7,ACOX1,ACSL1,ACSM4,ADA,ADAL,ADAM17,ADAM23,ADAMTS16,ADAMTS17,ADAMTS9,ADCY3,ADCY5,ADCY7,ADI1,ADIPOQ,ADK,ADNP,ADNP2,ADPRHL1,ADRB1,ADSL,AGAP3,AGO2,AGPAT4,AGPAT5,AGTPBP1,AK8,AKR1A1,AKT2,AKT3,ALDH7A1,ALG12,ALG2,ALK,ALKBH3,ALKBH5,ALOX5AP,ALPK2,ALX4,AMN,AMPD1,AMY1C,ANAPC7,APH1B,APLF,APOBEC3D,APOBEC3F,APOBEC3G,APOBEC3H,A…
GO Biological Process	GO:0071704	organic substance metabolic process	4	5.74492e-16	5.9977e-12	1.49942e-12	AACS,AANAT,ABCA3,ABCA5,ABCB10,ABCC1,ABCC4,ABCE1,ABCG2,ABCG8,ABHD5,ABI1,ACHE,ACO1,ACOT7,ACOX1,ACSL1,ACSM4,ADA,ADAL,ADAM17,ADAM23,ADAMTS16,ADAMTS17,ADAMTS9,ADCK3,ADCY3,ADCY5,ADCY7,ADI1,ADIPOQ,ADK,ADNP,ADNP2,ADPRHL1,ADRB1,ADSL,AGAP3,AGO2,AGPAT4,AGPAT5,AGTPBP1,AK8,AKR1A1,AKT2,AKT3,ALDH7A1,ALG12,ALG2,ALK,ALKBH3,ALKBH5,ALOX5AP,ALPK2,ALS2,ALX4,AMN,AMPD1,AMY1C,ANAPC7,APH1B,APLF,APOBEC3D,APOBEC3F,APOBEC3G…
GO Biological Process	GO:0044237	cellular metabolic process	5	1.14524e-14	1.19563e-10	2.39126e-11	AACS,AANAT,ABCA3,ABCA5,ABCB10,ABCC1,ABCC4,ABCE1,ABCG2,ABCG8,ABHD5,ABI1,ACHE,ACO1,ACOT7,ACOX1,ACSL1,ACSM4,ADA,ADAL,ADAMTS9,ADCK3,ADCY3,ADCY5,ADCY7,ADI1,ADIPOQ,ADK,ADNP,ADNP2,ADPRHL1,ADRB1,ADSL,AGAP3,AGO2,AGPAT4,AGPAT5,AGTPBP1,AHCYL2,AK8,AKR1A1,AKT2,AKT3,ALDH7A1,ALG12,ALG2,ALK,ALKBH3,ALKBH5,ALOX5AP,ALPK2,ALS2,ALX4,AMN,AMPD1,ANAPC7,APH1B,APLF,APOBEC3D,APOBEC3F,APOBEC3G,APOBEC3H,APOC2,ARF6,ARFGEF2,AR…
GO Biological Process	GO:0065007	biological regulation	6	1.21731e-14	1.27087e-10	2.11811e-11	AACS,AANAT,AATF,ABCA5,ABCC4,ABCE1,ABCG2,ABCG8,ABHD5,ABI1,ABLIM2,ABR,ACAP2,ACHE,ACO1,ACOX1,ACSL1,ACTN4,ACTR3C,ADA,ADAM17,ADAM23,ADAMTS9,ADCY3,ADCY5,ADCY7,ADCYAP1R1,ADIPOQ,ADK,ADNP,ADNP2,ADRB1,AGAP1,AGAP3,AGO2,AGTPBP1,AHCTF1,AHSA2,AIDA,AIM2,AKAP1,AKAP11,AKAP12,AKT2,AKT3,ALCAM,ALK,ALKBH3,ALOX5AP,ALS2,ALX4,ANAPC7,ANGPT2,ANKH,ANKLE2,ANKRD11,ANKRD17,ANKS1A,ANO1,ANXA2,ANXA3,AP1S3,AP2A2,APBA2,APCDD1,APH1…
GO Biological Process	GO:0031323	regulation of cellular metabolic process	7	2.3959e-14	2.50132e-10	3.57332e-11	AATF,ABHD5,ABI1,ABLIM2,ABR,ACAP2,ACHE,ACO1,ACSL1,ADAM17,ADCY3,ADCY5,ADCY7,ADCYAP1R1,ADIPOQ,ADNP,ADNP2,ADRB1,AGAP1,AGAP3,AGO2,AHCTF1,AHSA2,AIDA,AIM2,AKAP12,AKT2,ALK,ALS2,ALX4,ANAPC7,ANKLE2,ANXA3,APOC2,ARFGAP2,ARFGAP3,ARFGEF1,ARHGAP11B,ARHGAP17,ARHGAP22,ARHGAP23,ARHGAP26,ARHGAP8,ARHGAP9,ARHGEF10,ARHGEF7,ARID1A,ARID1B,ARID2,ARID4A,ARID5B,ARNT,ASAP1,ASAP2,ASXL1,ATF3,ATF7IP,ATG10,ATG7,ATOH1,ATPIF1,ATX…
GO Biological Process	GO:0060255	regulation of macromolecule metabolic process	8	2.4046e-14	2.5104e-10	3.138e-11	AATF,ABI1,ABLIM2,ACHE,ACO1,ACSL1,ADAM17,ADCY3,ADCY5,ADCY7,ADIPOQ,ADK,ADNP,ADNP2,AGO2,AHCTF1,AIDA,AIM2,AKT2,ALK,ALKBH3,ALS2,ALX4,ANAPC7,ANKLE2,ANXA3,APBA2,APOBEC3F,ARFGEF1,ARHGAP22,ARID1A,ARID1B,ARID2,ARID4A,ARID5B,ARNT,ASXL1,ATF3,ATF7IP,ATG10,ATG7,ATOH1,ATXN2,ATXN7,AXIN1,BACE2,BAMBI,BANP,BATF3,BAZ1A,BAZ1B,BCL11B,BCL7A,BHLHE23,BHLHE40,BIRC7,BMP6,BMP7,BMPR2,BNC1,BPTF,BRPF1,BTAF1,BTRC,BUB3,C19orf10,…
GO Biological Process	GO:0080090	regulation of primary metabolic process	9	4.43408e-14	4.62918e-10	5.14354e-11	AATF,ABHD5,ABI1,ABLIM2,ABR,ACAP2,ACO1,ACSL1,ADAM17,ADCY3,ADCY5,ADCY7,ADCYAP1R1,ADIPOQ,ADNP,ADNP2,ADRB1,AGAP1,AGAP3,AGO2,AHCTF1,AHSA2,AIDA,AIM2,AKAP12,AKT2,ALK,ALS2,ALX4,ANAPC7,ANKLE2,ANXA3,APOC2,ARFGAP2,ARFGAP3,ARFGEF1,ARHGAP11B,ARHGAP17,ARHGAP22,ARHGAP23,ARHGAP26,ARHGAP8,ARHGAP9,ARHGEF10,ARHGEF7,ARID1A,ARID1B,ARID2,ARID4A,ARID5B,ARNT,ASAP1,ASAP2,ASXL1,ATF3,ATF7IP,ATG10,ATG7,ATOH1,ATPIF1,ATXN2,AT…
GO Biological Process	GO:1901575	organic substance catabolic process	10	4.55601e-14	4.75647e-10	4.75647e-11	ABCA3,ABCA5,ABCB10,ABCC1,ABCC4,ABCE1,ABCG2,ABCG8,ABHD5,ACHE,ACOT7,ACOX1,ADA,ADAL,ADAMTS9,ADIPOQ,ADRB1,AGAP3,AKR1A1,ALDH7A1,ANAPC7,APOBEC3F,APOBEC3G,APOBEC3H,APOC2,ARF6,ARIH1,ARL4D,ATF7IP,ATG7,ATP2A1,ATP5H,AUH,AXIN1,BIRC7,BNIP3,BTRC,BUB3,C2orf40,CACUL1,CALM2,CCBL1,CCNB1,CCRN4L,CDC16,CDC23,CLN8,CNOT2,COLQ,CPT1C,CTIF,CTSH,CUL1,CUL3,CYP26A1,CYP26B1,CYP4F2,DERL1,DERL2,DIO2,DNAH17,DPYS,DTL,DYNC1H1,EEFS…
GO Biological Process	GO:0009987	cellular process	11	7.0883e-14	7.40018e-10	6.72744e-11	AACS,AANAT,AATF,ABCA3,ABCA5,ABCB10,ABCC1,ABCC4,ABCE1,ABCG2,ABCG8,ABHD5,ABI1,ABLIM2,ABR,ACAP2,ACHE,ACO1,ACOT7,ACOX1,ACSL1,ACSM4,ACTN4,ACTR1A,ACTR3C,ADA,ADAL,ADAM17,ADAM23,ADAMTS9,ADCK3,ADCY3,ADCY5,ADCY7,ADCYAP1R1,ADI1,ADIPOQ,ADK,ADNP,ADNP2,ADPRHL1,ADRB1,ADSL,AGAP1,AGAP3,AGO2,AGPAT4,AGPAT5,AGTPBP1,AHCTF1,AHCYL2,AIM2,AK8,AKAP11,AKAP12,AKR1A1,AKT2,AKT3,ALCAM,ALDH7A1,ALG12,ALG2,ALK,ALKBH3,ALKBH5,ALOX5…
GO Biological Process	GO:0044248	cellular catabolic process	12	1.30011e-13	1.35732e-09	1.1311e-10	ABCA3,ABCA5,ABCB10,ABCC1,ABCC4,ABCE1,ABCG2,ABCG8,ABHD5,ACHE,ACOT7,ACOX1,ACSL1,ADA,ADAL,ADAMTS9,ADIPOQ,AGAP3,AKR1A1,ALDH7A1,ANAPC7,APOBEC3F,APOBEC3G,APOBEC3H,ARF6,ARIH1,ARL4D,ATF7IP,ATG10,ATG16L2,ATG7,ATP2A1,ATP5H,AUH,BDH1,BIRC7,BNIP3,BTRC,BUB3,C2orf40,CACUL1,CCBL1,CCNB1,CCRN4L,CDC16,CDC23,CLN8,CNOT2,COLQ,CPT1C,CTIF,CTSH,CUL1,CUL3,CYP26A1,CYP26B1,CYP4F2,DERL1,DERL2,DIO2,DNAH17,DPYS,DTL,DYNC1H1,EEF…
GO Biological Process	GO:0009056	catabolic process	13	1.65066e-13	1.72329e-09	1.32561e-10	ABCA3,ABCA5,ABCB10,ABCC1,ABCC4,ABCE1,ABCG2,ABCG8,ABHD5,ACHE,ACOT7,ACOX1,ACSL1,ADA,ADAL,ADAM17,ADAMTS9,ADIPOQ,ADRB1,AGAP3,AKR1A1,ALDH7A1,ANAPC7,APOBEC3F,APOBEC3G,APOBEC3H,APOC2,ARF6,ARIH1,ARL4D,ATF7IP,ATG10,ATG16L2,ATG7,ATP2A1,ATP5H,AUH,AXIN1,BDH1,BIRC7,BNIP3,BTRC,BUB3,C2orf40,CACUL1,CALM2,CCBL1,CCNB1,CCRN4L,CDC16,CDC23,CLN8,CNOT2,COL18A1,COL23A1,COL4A1,COL4A2,COL5A3,COLQ,CPT1C,CTIF,CTSH,CUL1,CUL3…
GO Biological Process	GO:0043170	macromolecule metabolic process	14	6.50936e-13	6.79577e-09	4.85412e-10	AANAT,ABCE1,ABHD5,ABI1,ACHE,ADAM17,ADAM23,ADAMTS16,ADAMTS17,ADAMTS9,ADNP,ADNP2,ADPRHL1,ADRB1,AGAP3,AGO2,AGTPBP1,AKT2,AKT3,ALG12,ALG2,ALK,ALKBH3,ALKBH5,ALPK2,ALS2,ALX4,AMN,ANAPC7,APH1B,APLF,APOBEC3D,APOBEC3F,APOBEC3G,APOBEC3H,APOC2,ARFGEF2,ARHGAP22,ARID1A,ARID1B,ARID2,ARID4A,ARID5B,ARIH1,ARNT,ARSA,ARSJ,ARSK,ASB7,ASXL1,ATF3,ATF7IP,ATG10,ATG7,ATOH1,ATXN2,ATXN7,AUH,AXIN1,B3GALTL,B3GAT2,B3GNT7,B4GALT5…
GO Biological Process	GO:0044265	cellular macromolecule catabolic process	15	8.72025e-13	9.10394e-09	6.0693e-10	ABCE1,ADAMTS9,AGAP3,ANAPC7,ARIH1,AUH,BIRC7,BNIP3,BTRC,BUB3,C2orf40,CACUL1,CCNB1,CCRN4L,CDC16,CDC23,CLN8,CNOT2,CTIF,CUL1,CUL3,DERL1,DERL2,DTL,ENC1,ERLEC1,FBXL3,FBXL5,FBXL7,FBXO11,FBXW11,FOXL2,HECTD2,HECTD4,HECW1,HERC4,HERPUD1,HMGB1,HMGB2,KLHL3,LGMN,LONP2,LSM4,MDM2,MGEA5,MNAT1,MTPAP,MYLIP,NEDD4,NEDD4L,OMA1,PAN3,PAPD5,PARN,PCSK9,PPP2CB,PPP2R5C,PSMB1,PSMD6,PSMD9,RBBP6,RBBP8,RBX1,RNASEH2A,RNASEH2B,RNF…
GO Biological Process	GO:0050789	regulation of biological process	16	1.26828e-12	1.32408e-08	8.2755e-10	AACS,AATF,ABCA5,ABCG8,ABHD5,ABI1,ABLIM2,ABR,ACAP2,ACHE,ACO1,ACOX1,ACSL1,ACTN4,ACTR3C,ADA,ADAM17,ADAM23,ADAMTS9,ADCY3,ADCY5,ADCY7,ADCYAP1R1,ADIPOQ,ADK,ADNP,ADNP2,ADRB1,AGAP1,AGAP3,AGO2,AHCTF1,AHSA2,AIDA,AIM2,AKAP11,AKAP12,AKT2,AKT3,ALCAM,ALK,ALKBH3,ALOX5AP,ALS2,ALX4,ANAPC7,ANGPT2,ANKH,ANKLE2,ANKRD17,ANKS1A,ANXA2,ANXA3,AP1S3,AP2A2,APBA2,APCDD1,APH1B,APOBEC3D,APOBEC3F,APOBEC3G,APOBEC3H,APOC2,APOC4,A…
GO Biological Process	GO:0044260	cellular macromolecule metabolic process	17	2.01008e-12	2.09852e-08	1.23442e-09	AANAT,ABCE1,ABI1,ACHE,ADAMTS9,ADNP,ADNP2,ADPRHL1,ADRB1,AGAP3,AGO2,AGTPBP1,AKT2,AKT3,ALG12,ALG2,ALK,ALKBH3,ALKBH5,ALPK2,ALS2,ALX4,ANAPC7,APH1B,APLF,APOBEC3D,APOBEC3F,APOBEC3G,APOBEC3H,ARFGEF2,ARHGAP22,ARID1A,ARID1B,ARID2,ARID4A,ARID5B,ARIH1,ARNT,ARSA,ARSJ,ARSK,ASB7,ASXL1,ATF3,ATF7IP,ATG10,ATG7,ATOH1,ATXN2,ATXN7,AUH,AXIN1,B3GALTL,B3GAT2,B3GNT7,B4GALT5,BANP,BATF3,BAZ1A,BAZ1B,BCL11B,BCR,BHLHE23,BHLHE…
GO Biological Process	GO:0044763	single-organism cellular process	18	3.35023e-12	3.49764e-08	1.94314e-09	AACS,AANAT,AATF,ABCA3,ABCB10,ABCC1,ABCC4,ABCG2,ABCG8,ABHD5,ABI1,ABLIM2,ABR,ACAP2,ACHE,ACO1,ACOX1,ACSL1,ACTN4,ACTR1A,ACTR3C,ADA,ADAM17,ADAM23,ADAMTS9,ADCK3,ADCY3,ADCY5,ADCY7,ADCYAP1R1,ADIPOQ,ADNP2,ADRB1,AGAP1,AGAP3,AGO2,AGTPBP1,AHCTF1,AIM2,AKAP11,AKAP12,AKT2,AKT3,ALCAM,ALK,ALKBH3,ALKBH5,ALOX5AP,ALS2,ANAPC7,ANGPT2,ANKH,ANKLE2,ANKS1A,ANO1,ANO7,ANXA2,ANXA3,AP1S3,AP2A2,AP3M1,AP3S2,APBA2,APCDD1,APH1B,A…
GO Biological Process	GO:0009057	macromolecule catabolic process	19	8.44125e-12	8.81267e-08	4.63825e-09	ABCE1,ADAMTS9,ADRB1,AGAP3,ANAPC7,ARIH1,ATG7,AUH,AXIN1,BIRC7,BNIP3,BTRC,BUB3,C2orf40,CACUL1,CALM2,CCNB1,CCRN4L,CDC16,CDC23,CLN8,CNOT2,CTIF,CUL1,CUL3,DERL1,DERL2,DTL,ENC1,ERLEC1,FBXL3,FBXL5,FBXL7,FBXO11,FBXW11,FOXL2,FUCA1,HECTD2,HECTD4,HECW1,HERC4,HERPUD1,HGSNAT,HMGB1,HMGB2,HYAL4,KLHL3,LDLR,LGMN,LONP2,LSM4,MDM2,MGEA5,MNAT1,MTPAP,MYLIP,NAGLU,NCCRP1,NEDD4,NEDD4L,OMA1,PAN3,PAPD5,PARN,PCSK9,PGM2,PPP2CB…
GO Biological Process	GO:0046907	intracellular transport	20	1.27049e-11	1.32639e-07	6.63197e-09	AGAP3,AKAP12,AKT2,ALKBH5,ALS2,AP1S3,AP2A2,AP3M1,AP3S2,ARFGAP3,ARFGEF2,ATP2A2,ATP5H,AXIN1,BBC3,BET1L,BNIP3,CACNG1,CAMK4,CBLB,CCDC109B,CCDC64,CCR7,CDC40,CHERP,CHMP6,CHP1,CLINT1,CNTNAP1,COG6,COG7,COPB2,CPSF2,CSE1L,CUL3,CUX1,DDX25,DERL1,DERL2,DNAJC19,DST,DTNBP1,EPS15,ERBB2IP,ERGIC1,FGF9,GAS6,GNAS,GOLGA3,GOLGA4,GSK3B,HGSNAT,HSP90AA1,HSPA9,HTR2A,HTR2B,IFNG,IFT122,IFT46,ING1,IPO5,ITGB1,ITPR1,JAK2,JPH2,K…
GO Biological Process	GO:0050794	regulation of cellular process	21	1.83952e-11	1.92046e-07	9.14504e-09	AACS,AATF,ABCA5,ABHD5,ABI1,ABLIM2,ABR,ACAP2,ACHE,ACO1,ACSL1,ACTN4,ACTR3C,ADA,ADAM17,ADAM23,ADAMTS9,ADCY3,ADCY5,ADCY7,ADCYAP1R1,ADIPOQ,ADK,ADNP,ADNP2,ADRB1,AGAP1,AGAP3,AGO2,AHCTF1,AHSA2,AIDA,AIM2,AKAP11,AKAP12,AKT2,AKT3,ALCAM,ALK,ALS2,ALX4,ANAPC7,ANGPT2,ANKLE2,ANKRD17,ANKS1A,ANXA2,ANXA3,AP2A2,APCDD1,APH1B,APOBEC3D,APOBEC3F,APOBEC3G,APOBEC3H,APOC2,ARF6,ARFGAP2,ARFGAP3,ARFGEF1,ARFGEF2,ARHGAP11B,ARHG…
GO Biological Process	GO:0051641	cellular localization	22	3.03531e-11	3.16886e-07	1.44039e-08	ABCC4,ACAP2,ACTN4,ADIPOQ,ADRB1,AGAP3,AIM2,AKAP12,AKT2,ALKBH5,ALS2,ANXA3,AP1S3,AP2A2,AP3M1,AP3S2,ARF6,ARFGAP3,ARFGEF1,ARFGEF2,ARL4D,ATP2A1,ATP2A2,ATP5H,ATP9B,AXIN1,BANP,BBC3,BET1L,BMP7,BNIP3,BUB3,CACNG1,CALM2,CAMK4,CBLB,CCDC109B,CCDC64,CCNB1,CCR7,CD4,CDC23,CDC40,CDC42BPA,CDK5RAP2,CENPF,CHERP,CHMP6,CHP1,CLINT1,CLUH,CNTNAP1,COG6,COG7,COPB2,COX18,CPSF2,CSE1L,CSNK1E,CUL3,CUX1,DDX25,DENND1A,DERL1,DERL2…
GO Biological Process	GO:0010468	regulation of gene expression	23	3.66174e-11	3.82286e-07	1.66211e-08	AATF,ABLIM2,ACO1,ADIPOQ,ADK,ADNP,ADNP2,AGO2,AHCTF1,AIM2,AKT2,ALK,ALKBH3,ALX4,ANXA3,APBA2,APOBEC3F,ARHGAP22,ARID1A,ARID1B,ARID2,ARID4A,ARID5B,ARNT,ASXL1,ATF3,ATF7IP,ATOH1,ATXN2,ATXN7,AXIN1,BAMBI,BANP,BATF3,BAZ1A,BAZ1B,BCL11B,BCL7A,BHLHE23,BHLHE40,BMP6,BMP7,BMPR2,BNC1,BPTF,BRPF1,BTAF1,BTRC,C19orf80,C8orf44-SGK3,CALCOCO1,CAMK1D,CAMK4,CAMTA1,CASZ1,CBFA2T2,CBX1,CBX5,CBX7,CBY1,CC2D1B,CCNB1,CCNL1,CCRN4L…
GO Biological Process	GO:0007049	cell cycle	24	5.36078e-11	5.59666e-07	2.33194e-08	ACTR1A,AHCTF1,ANAPC7,ANKLE2,ARHGEF10,BANP,BTRC,BUB3,C2orf40,CABLES1,CACUL1,CCNB1,CCND1,CCND2,CCNY,CDC14B,CDC16,CDC23,CDC5L,CDK5RAP2,CENPC,CENPF,CENPH,CENPW,CEP63,CEP78,CHAF1A,CIT,CKS2,CRLF3,CSNK1E,CSNK2A1,CUL1,CUL3,CYP26B1,DBC1,DCLRE1A,DHCR24,DICER1,DLG1,DMC1,DSN1,DST,DTL,DUSP1,DYNC1H1,E2F3,ECT2,ERBB2IP,EZH2,FBXL7,FBXW11,FER,GAS6,GAS7,GINS1,GINS2,GSK3B,HSP90AA1,HUS1,HUS1B,ID2,IFNG,ING1,ITGB1,KAT2…
GO Biological Process	GO:0019941	modification-dependent protein catabolic process	25	1.65456e-10	1.72736e-06	6.90944e-08	AGAP3,ANAPC7,ARIH1,BTRC,BUB3,C2orf40,CACUL1,CCNB1,CDC16,CDC23,CUL1,CUL3,DERL1,DERL2,DTL,ERLEC1,FBXL3,FBXL5,FBXL7,FBXO11,FBXW11,HECTD2,HECTD4,HECW1,HERC4,HERPUD1,KLHL3,MDM2,MYLIP,NEDD4,NEDD4L,PPP2CB,PPP2R5C,PSMB1,PSMD6,PSMD9,RBBP6,RBX1,RNF146,RNF20,RNF216,RNF217,RNF6,SIAH1,SIAH2,SIRT1,SMURF1,TBL1X,TBL1XR1,TRIM13,TRIM38,UBA7,UBE2D2,UBE2G1,UBE3A,UBE3C,UBR4,UHRF2,USP10,USP13,USP17L15,USP17L17,USP20,U…
GO Biological Process	GO:0043632	modification-dependent macromolecule catabolic process	26	2.67062e-10	2.78813e-06	1.07236e-07	AGAP3,ANAPC7,ARIH1,BTRC,BUB3,C2orf40,CACUL1,CCNB1,CDC16,CDC23,CUL1,CUL3,DERL1,DERL2,DTL,ERLEC1,FBXL3,FBXL5,FBXL7,FBXO11,FBXW11,HECTD2,HECTD4,HECW1,HERC4,HERPUD1,KLHL3,MDM2,MYLIP,NEDD4,NEDD4L,PPP2CB,PPP2R5C,PSMB1,PSMD6,PSMD9,RBBP6,RBX1,RNF146,RNF20,RNF216,RNF217,RNF6,SIAH1,SIAH2,SIRT1,SMURF1,TBL1X,TBL1XR1,TRIM13,TRIM38,UBA7,UBE2D2,UBE2G1,UBE3A,UBE3C,UBR4,UHRF2,USP10,USP13,USP17L15,USP17L17,USP20,U…
GO Biological Process	GO:0051603	proteolysis involved in cellular protein catabolic process	27	2.78043e-10	2.90277e-06	1.0751e-07	AGAP3,ANAPC7,ARIH1,BTRC,BUB3,C2orf40,CACUL1,CCNB1,CDC16,CDC23,CUL1,CUL3,DERL1,DERL2,DTL,ENC1,ERLEC1,FBXL3,FBXL5,FBXL7,FBXO11,FBXW11,HECTD2,HECTD4,HECW1,HERC4,HERPUD1,KLHL3,LGMN,LONP2,MDM2,MYLIP,NEDD4,NEDD4L,OMA1,PPP2CB,PPP2R5C,PSMB1,PSMD6,PSMD9,RBBP6,RBX1,RNF146,RNF20,RNF216,RNF217,RNF6,SIAH1,SIAH2,SIRT1,SMURF1,TBL1X,TBL1XR1,TRIM13,TRIM38,UBA7,UBE2D2,UBE2G1,UBE3A,UBE3C,UBR4,UHRF2,USP10,USP13,USP1…
GO Biological Process	GO:0006511	ubiquitin-dependent protein catabolic process	28	3.21299e-10	3.35436e-06	1.19799e-07	AGAP3,ANAPC7,ARIH1,BTRC,BUB3,C2orf40,CACUL1,CCNB1,CDC16,CDC23,CUL1,CUL3,DERL1,DERL2,DTL,ERLEC1,FBXL3,FBXL5,FBXL7,FBXO11,FBXW11,HECTD2,HECTD4,HECW1,HERC4,HERPUD1,KLHL3,MDM2,MYLIP,NEDD4,NEDD4L,PPP2CB,PPP2R5C,PSMB1,PSMD6,PSMD9,RBBP6,RBX1,RNF146,RNF20,RNF216,RNF217,RNF6,SIAH1,SIAH2,SIRT1,SMURF1,TBL1X,TBL1XR1,TRIM13,TRIM38,UBE2D2,UBE2G1,UBE3A,UBE3C,UBR4,UHRF2,USP10,USP13,USP17L15,USP17L17,USP20,USP22,…
GO Biological Process	GO:0031326	regulation of cellular biosynthetic process	29	3.28549e-10	3.43005e-06	1.18277e-07	AATF,ABLIM2,ACO1,ADCY7,ADCYAP1R1,ADIPOQ,ADNP,ADNP2,ADRB1,AGO2,AHCTF1,AIM2,AKAP12,AKT2,ALK,ALX4,ANXA3,APOC2,ARFGEF1,ARHGAP22,ARID1A,ARID1B,ARID2,ARID4A,ARID5B,ARNT,ASXL1,ATF3,ATF7IP,ATOH1,ATXN2,ATXN7,AXIN1,BACE2,BAMBI,BANP,BATF3,BAZ1A,BAZ1B,BCL11B,BCL7A,BHLHE23,BHLHE40,BMP6,BMP7,BMPR2,BNC1,BPTF,BRPF1,BTAF1,BTRC,C8orf44-SGK3,CALCOCO1,CAMK1D,CAMK4,CAMTA1,CASZ1,CBFA2T2,CBX1,CBX5,CBX7,CBY1,CC2D1B,CCNL…
GO Biological Process	GO:0009889	regulation of biosynthetic process	30	4.41444e-10	4.60867e-06	1.53622e-07	AATF,ABLIM2,ACO1,ADCY7,ADCYAP1R1,ADIPOQ,ADNP,ADNP2,ADRB1,AGO2,AHCTF1,AIM2,AKAP12,AKT2,ALK,ALX4,ANXA3,APOC2,ARFGEF1,ARHGAP22,ARID1A,ARID1B,ARID2,ARID4A,ARID5B,ARNT,ASXL1,ATF3,ATF7IP,ATOH1,ATXN2,ATXN7,AXIN1,BACE2,BAMBI,BANP,BATF3,BAZ1A,BAZ1B,BCL11B,BCL7A,BHLHE23,BHLHE40,BMP6,BMP7,BMPR2,BNC1,BPTF,BRPF1,BTAF1,BTRC,C8orf44-SGK3,CALCOCO1,CAMK1D,CAMK4,CAMTA1,CASZ1,CBFA2T2,CBX1,CBX5,CBX7,CBY1,CC2D1B,CCNL…
GO Biological Process	GO:0030163	protein catabolic process	31	5.84051e-10	6.0975e-06	1.96693e-07	ADAMTS9,AGAP3,ANAPC7,ARIH1,ATG7,AXIN1,BNIP3,BTRC,BUB3,C2orf40,CACUL1,CCNB1,CDC16,CDC23,CLN8,CUL1,CUL3,DERL1,DERL2,DTL,ENC1,ERLEC1,FBXL3,FBXL5,FBXL7,FBXO11,FBXW11,HECTD2,HECTD4,HECW1,HERC4,HERPUD1,KLHL3,LDLR,LGMN,LONP2,MDM2,MGEA5,MYLIP,NCCRP1,NEDD4,NEDD4L,OMA1,PCSK9,PPP2CB,PPP2R5C,PSMB1,PSMD6,PSMD9,RBBP6,RBX1,RNF146,RNF20,RNF216,RNF217,RNF6,SIAH1,SIAH2,SIRT1,SMURF1,TBL1X,TBL1XR1,TRIM13,TRIM38,UBA7…
GO Biological Process	GO:0044257	cellular protein catabolic process	32	6.20585e-10	6.4789e-06	2.02466e-07	AGAP3,ANAPC7,ARIH1,BNIP3,BTRC,BUB3,C2orf40,CACUL1,CCNB1,CDC16,CDC23,CLN8,CUL1,CUL3,DERL1,DERL2,DTL,ENC1,ERLEC1,FBXL3,FBXL5,FBXL7,FBXO11,FBXW11,HECTD2,HECTD4,HECW1,HERC4,HERPUD1,KLHL3,LGMN,LONP2,MDM2,MYLIP,NEDD4,NEDD4L,OMA1,PCSK9,PPP2CB,PPP2R5C,PSMB1,PSMD6,PSMD9,RBBP6,RBX1,RNF146,RNF20,RNF216,RNF217,RNF6,SIAH1,SIAH2,SIRT1,SMURF1,TBL1X,TBL1XR1,TRIM13,TRIM38,UBA7,UBE2D2,UBE2G1,UBE3A,UBE3C,UBR4,UHRF2…
GO Biological Process	GO:0010556	regulation of macromolecule biosynthetic process	33	6.36494e-10	6.64499e-06	2.01363e-07	AATF,ABLIM2,ACO1,ADIPOQ,ADNP,ADNP2,AGO2,AHCTF1,AIM2,AKT2,ALK,ALX4,ANXA3,ARFGEF1,ARHGAP22,ARID1A,ARID1B,ARID2,ARID4A,ARID5B,ARNT,ASXL1,ATF3,ATF7IP,ATOH1,ATXN2,ATXN7,AXIN1,BACE2,BAMBI,BANP,BATF3,BAZ1A,BAZ1B,BCL11B,BCL7A,BHLHE23,BHLHE40,BMP6,BMP7,BMPR2,BNC1,BPTF,BRPF1,BTAF1,BTRC,C8orf44-SGK3,CALCOCO1,CAMK1D,CAMK4,CAMTA1,CASZ1,CBFA2T2,CBX1,CBX5,CBX7,CBY1,CC2D1B,CCNL1,CCR7,CCRN4L,CD4,CDC5L,CDK5RAP2,CD…
GO Biological Process	GO:2000112	regulation of cellular macromolecule biosynthetic process	34	1.07615e-09	1.1235e-05	3.30442e-07	AATF,ABLIM2,ACO1,ADIPOQ,ADNP,ADNP2,AGO2,AHCTF1,AIM2,AKT2,ALK,ALX4,ANXA3,ARFGEF1,ARHGAP22,ARID1A,ARID1B,ARID2,ARID4A,ARID5B,ARNT,ASXL1,ATF3,ATF7IP,ATOH1,ATXN2,ATXN7,AXIN1,BACE2,BAMBI,BANP,BATF3,BAZ1A,BAZ1B,BCL11B,BCL7A,BHLHE23,BHLHE40,BMP6,BMP7,BMPR2,BNC1,BPTF,BRPF1,BTAF1,BTRC,C8orf44-SGK3,CALCOCO1,CAMK1D,CAMK4,CAMTA1,CASZ1,CBFA2T2,CBX1,CBX5,CBX7,CBY1,CC2D1B,CCNL1,CCR7,CCRN4L,CDC5L,CDK5RAP2,CDON,C…
GO Biological Process	GO:0033036	macromolecule localization	35	1.12579e-09	1.17533e-05	3.35807e-07	ABCA5,ABCG8,ACAP2,ACSL1,ACTN4,ADAMTS9,ADIPOQ,ADRB1,AFTPH,AGAP1,AGAP3,AHCTF1,AIM2,AKAP12,AKT2,ALKBH5,ALS2,AMN,AP1S3,AP2A2,AP3M1,AP3S2,APBA2,APOC2,APOC4,APOC4-APOC2,ARF6,ARFGAP2,ARFGAP3,ARFGEF1,ARFGEF2,ARL4D,ATG10,ATG16L2,ATG7,ATP10A,ATP11A,ATP6V0A1,ATP6V0E2,ATP9B,ATXN2,BANP,BET1L,BMP7,BUB3,CADM3,CBLB,CBY1,CCR7,CD4,CDC40,CDK5RAP2,CENPF,CHKA,CHMP6,CHP1,CHP2,CHST11,CLN8,CNTNAP1,COG6,COG7,COLQ,COPB2,C…
GO Biological Process	GO:0044699	single-organism process	36	1.18283e-09	1.23487e-05	3.43021e-07	AACS,AANAT,AATF,ABCA3,ABCA5,ABCB10,ABCC1,ABCC4,ABCG2,ABCG8,ABHD5,ABI1,ABLIM2,ABR,ACAP2,ACHE,ACO1,ACOX1,ACSL1,ACTN4,ACTR1A,ACTR3C,ADA,ADAM17,ADAM23,ADAMTS9,ADCK3,ADCY3,ADCY5,ADCY7,ADCYAP1R1,ADIPOQ,ADK,ADNP2,ADRB1,AGAP1,AGAP3,AGO2,AGTPBP1,AHCTF1,AIDA,AIM2,AK8,AKAP1,AKAP11,AKAP12,AKT2,AKT3,ALCAM,ALDH7A1,ALK,ALKBH3,ALKBH5,ALOX5AP,ALS2,ALX4,AMN,AMY1C,ANAPC7,ANGPT2,ANKH,ANKLE2,ANKRD11,ANKRD17,ANKS1A,AN…
GO Biological Process	GO:0019219	regulation of nucleobase-containing compound metabolic process	37	1.29234e-09	1.34921e-05	3.64651e-07	AATF,ABLIM2,ABR,ACAP2,ADCY7,ADCYAP1R1,ADIPOQ,ADNP,ADNP2,ADRB1,AGAP1,AGAP3,AGO2,AHCTF1,AHSA2,AIM2,AKAP12,AKT2,ALK,ALS2,ALX4,ANXA3,ARFGAP2,ARFGAP3,ARFGEF1,ARHGAP11B,ARHGAP17,ARHGAP22,ARHGAP23,ARHGAP26,ARHGAP8,ARHGAP9,ARHGEF10,ARHGEF7,ARID1A,ARID1B,ARID2,ARID4A,ARID5B,ARNT,ASAP1,ASAP2,ASXL1,ATF3,ATF7IP,ATOH1,ATPIF1,ATXN7,AXIN1,BAMBI,BANP,BATF3,BAZ1A,BAZ1B,BCL11B,BCL7A,BCR,BHLHE23,BHLHE40,BMP6,BMP7,B…
GO Biological Process	GO:0051649	establishment of localization in cell	38	1.39597e-09	1.45739e-05	3.83524e-07	ABCC4,ACTN4,AGAP3,AIM2,AKAP12,AKT2,ALKBH5,ALS2,ANXA3,AP1S3,AP2A2,AP3M1,AP3S2,ARFGAP3,ARFGEF1,ARFGEF2,ARL4D,ATP2A2,ATP5H,AXIN1,BBC3,BET1L,BNIP3,CACNG1,CALM2,CAMK4,CBLB,CCDC109B,CCDC64,CCNB1,CCR7,CDC23,CDC40,CDC42BPA,CDK5RAP2,CENPF,CHERP,CHMP6,CHP1,CLINT1,CNTNAP1,COG6,COG7,COPB2,COX18,CPSF2,CSE1L,CUL3,CUX1,DDX25,DENND1A,DERL1,DERL2,DNAJC19,DST,DTNBP1,EDN3,EIF2AK3,EPS15,ERBB2IP,ERGIC1,F5,FAM3B,FGF9,…
GO Biological Process	GO:0044267	cellular protein metabolic process	39	3.58725e-09	3.74509e-05	9.60278e-07	AANAT,ABI1,ADPRHL1,AGAP3,AGO2,AGTPBP1,AKT2,AKT3,ALG12,ALG2,ALK,ALPK2,ANAPC7,APH1B,ARID4A,ARIH1,ARSA,ARSJ,ARSK,ASB7,ASXL1,ATF3,ATG10,ATG7,ATXN7,AXIN1,B3GALTL,B3GAT2,B3GNT7,B4GALT5,BAZ1B,BCR,BIRC7,BMP2K,BMPR2,BNIP3,BRD1,BRPF1,BTBD1,BTRC,BUB3,C19orf10,C2orf40,C8orf44-SGK3,CACUL1,CAMK1D,CAMK4,CBLB,CCNB1,CCND1,CD4,CDC14B,CDC16,CDC23,CDC42BPA,CDK17,CHUK,CIT,CLN8,COG7,COPRS,COPS3,COPS7B,CSNK1E,CSNK2A1,C…
GO Biological Process	GO:0046483	heterocycle metabolic process	40	3.63671e-09	3.79673e-05	9.49182e-07	AANAT,ABCA3,ABCA5,ABCB10,ABCC1,ABCC4,ABCE1,ABCG2,ABCG8,ACHE,ADA,ADAL,ADCY3,ADCY5,ADCY7,ADK,ADNP,ADNP2,ADSL,AGAP3,AGO2,AK8,ALKBH3,ALKBH5,ALX4,AMN,AMPD1,APLF,APOBEC3D,APOBEC3F,APOBEC3G,APOBEC3H,ARF6,ARHGAP22,ARID1A,ARID1B,ARID2,ARID4A,ARID5B,ARL4D,ARNT,ASXL1,ATF3,ATF7IP,ATIC,ATOH1,ATP2A1,ATP5H,ATPIF1,ATXN2,ATXN7,AUH,AXIN1,BANP,BATF3,BAZ1A,BAZ1B,BCL11B,BHLHE23,BHLHE40,BIRC7,BMPR2,BNC1,BNIP3,BPTF,BRP…
GO Biological Process	GO:0006139	nucleobase-containing compound metabolic process	41	3.72228e-09	3.88606e-05	9.47819e-07	ABCA3,ABCA5,ABCB10,ABCC1,ABCC4,ABCE1,ABCG2,ABCG8,ACHE,ADA,ADAL,ADCY3,ADCY5,ADCY7,ADK,ADNP,ADNP2,ADSL,AGAP3,AGO2,AK8,ALKBH3,ALKBH5,ALX4,AMPD1,APLF,APOBEC3D,APOBEC3F,APOBEC3G,APOBEC3H,ARF6,ARHGAP22,ARID1A,ARID1B,ARID2,ARID4A,ARID5B,ARL4D,ARNT,ASXL1,ATF3,ATF7IP,ATIC,ATOH1,ATP2A1,ATP5H,ATXN2,ATXN7,AUH,AXIN1,BANP,BATF3,BAZ1A,BAZ1B,BCL11B,BHLHE23,BHLHE40,BIRC7,BMPR2,BNC1,BNIP3,BPTF,BRPF1,CACNB4,CALCOCO…
GO Biological Process	GO:0034641	cellular nitrogen compound metabolic process	42	4.61755e-09	4.82072e-05	1.14779e-06	AANAT,ABCA3,ABCA5,ABCB10,ABCC1,ABCC4,ABCE1,ABCG2,ABCG8,ACHE,ADA,ADAL,ADCY3,ADCY5,ADCY7,ADI1,ADK,ADNP,ADNP2,ADSL,AGAP3,AGO2,AK8,ALDH7A1,ALKBH3,ALKBH5,ALX4,AMPD1,APLF,APOBEC3D,APOBEC3F,APOBEC3G,APOBEC3H,ARF6,ARHGAP22,ARID1A,ARID1B,ARID2,ARID4A,ARID5B,ARL4D,ARNT,ASXL1,ATF3,ATF7IP,ATIC,ATOH1,ATP2A1,ATP5H,ATPIF1,ATXN2,ATXN7,AUH,AXIN1,BANP,BATF3,BAZ1A,BAZ1B,BCL11B,BHLHE23,BHLHE40,BIRC7,BMPR2,BNC1,BNIP3…
GO Biological Process	GO:0051171	regulation of nitrogen compound metabolic process	43	4.82209e-09	5.03426e-05	1.17076e-06	AATF,ABLIM2,ABR,ACAP2,ADCY7,ADCYAP1R1,ADIPOQ,ADNP,ADNP2,ADRB1,AGAP1,AGAP3,AGO2,AHCTF1,AHSA2,AIM2,AKAP12,AKT2,ALK,ALS2,ALX4,ANXA3,ARFGAP2,ARFGAP3,ARFGEF1,ARHGAP11B,ARHGAP17,ARHGAP22,ARHGAP23,ARHGAP26,ARHGAP8,ARHGAP9,ARHGEF10,ARHGEF7,ARID1A,ARID1B,ARID2,ARID4A,ARID5B,ARNT,ASAP1,ASAP2,ASXL1,ATF3,ATF7IP,ATOH1,ATPIF1,ATXN7,AXIN1,BAMBI,BANP,BATF3,BAZ1A,BAZ1B,BCL11B,BCL7A,BCR,BHLHE23,BHLHE40,BMP6,BMP7,B…
GO Biological Process	GO:1901360	organic cyclic compound metabolic process	44	8.62012e-09	8.99941e-05	2.04532e-06	AANAT,ABCA3,ABCA5,ABCB10,ABCC1,ABCC4,ABCE1,ABCG2,ABCG8,ACHE,ADA,ADAL,ADCY3,ADCY5,ADCY7,ADK,ADNP,ADNP2,ADSL,AGAP3,AGO2,AK8,ALKBH3,ALKBH5,ALX4,AMN,AMPD1,APLF,APOBEC3D,APOBEC3F,APOBEC3G,APOBEC3H,ARF6,ARHGAP22,ARID1A,ARID1B,ARID2,ARID4A,ARID5B,ARL4D,ARNT,ASXL1,ATF3,ATF7IP,ATIC,ATOH1,ATP2A1,ATP5H,ATPIF1,ATXN2,ATXN7,AUH,AXIN1,BANP,BATF3,BAZ1A,BAZ1B,BCL11B,BHLHE23,BHLHE40,BIRC7,BMPR2,BNC1,BNIP3,BPTF,BRP…
GO Biological Process	GO:0002376	immune system process	45	1.46736e-08	0.000153192	3.40427e-06	ABI1,ACTR1A,ACTR1B,ADA,ADAM17,ADCY3,ADCY5,ADCY7,AGO2,AIM2,ANGPT2,ANXA3,AP1S3,AP2A2,APOBEC3D,APOBEC3F,APOBEC3G,APOBEC3H,ARID4A,ATP1B3,ATPIF1,BANK1,BATF3,BCL11B,BLNK,BMP6,BNIP3,BRK1,CACNB4,CALM2,CAMK4,CBLB,CCL26,CCR7,CD180,CD4,CD5,CD55,CD70,CD83,CD93,CHUK,CNR2,CR2,CRK,CSF3R,CTSC,CTSH,DHX9,DICER1,DLG1,DYNC1H1,EDN3,EDNRB,ELMOD2,EMR2,EOMES,EPAS1,FAM105B,FER,FGF23,FGF9,FLCN,FLI1,FLT1,FLT3,FN1,FNIP1,FOX…
GO Biological Process	GO:0008104	protein localization	46	1.98184e-08	0.000206904	4.49791e-06	ACAP2,ACTN4,ADAMTS9,ADIPOQ,ADRB1,AFTPH,AGAP1,AGAP3,AHCTF1,AIM2,AKAP12,AKT2,ALS2,AMN,AP1S3,AP2A2,AP3M1,AP3S2,APBA2,APOC2,APOC4-APOC2,ARF6,ARFGAP2,ARFGAP3,ARFGEF1,ARFGEF2,ARL4D,ATG10,ATG16L2,ATG7,ATP6V0A1,ATP6V0E2,ATP9B,BANP,BET1L,BMP7,BUB3,CADM3,CBLB,CBY1,CCR7,CD4,CDK5RAP2,CENPF,CHMP6,CHP1,CHP2,CNTNAP1,COG6,COG7,COLQ,COPB2,COX18,CSE1L,CSNK1E,DDX19A,DENND1A,DERL1,DERL2,DHCR24,DIAPH1,DLG1,DNAJB6,DNA…
GO Biological Process	GO:0006725	cellular aromatic compound metabolic process	47	2.94031e-08	0.000306968	6.53123e-06	AANAT,ABCA3,ABCA5,ABCB10,ABCC1,ABCC4,ABCE1,ABCG2,ABCG8,ACHE,ADA,ADAL,ADCY3,ADCY5,ADCY7,ADK,ADNP,ADNP2,ADSL,AGAP3,AGO2,AK8,ALKBH3,ALKBH5,ALX4,AMN,AMPD1,APLF,APOBEC3D,APOBEC3F,APOBEC3G,APOBEC3H,ARF6,ARHGAP22,ARID1A,ARID1B,ARID2,ARID4A,ARID5B,ARL4D,ARNT,ASXL1,ATF3,ATF7IP,ATIC,ATOH1,ATP2A1,ATP5H,ATPIF1,ATXN2,ATXN7,AUH,AXIN1,BANP,BATF3,BAZ1A,BAZ1B,BCL11B,BHLHE23,BHLHE40,BIRC7,BMPR2,BNC1,BNIP3,BPTF,BRP…
GO Biological Process	GO:0006996	organelle organization	48	3.11262e-08	0.000324957	6.76994e-06	ABI1,ABLIM2,ABR,ACOX1,ACTR3C,AGTPBP1,AHCTF1,AKT3,ALS2,ANAPC7,ANKLE2,ARF6,ARFGEF1,ARFGEF2,ARHGAP26,ARHGAP8,ARHGEF10,ARHGEF18,ARHGEF28,ARID1A,ARID1B,ARID2,ARID4A,ASXL1,ATG7,ATP2A1,ATP6V0A1,ATP6V0E2,ATXN2,ATXN7,AXIN1,B9D1,BANP,BAZ1A,BAZ1B,BBC3,BCR,BFSP2,BNC1,BNIP3,BPTF,BRD1,BRK1,BRPF1,BUB3,CBX7,CBY1,CC2D2A,CCDC41,CCNB1,CCRN4L,CDC16,CDC23,CDC42BPA,CDK5RAP2,CENPC,CENPF,CENPH,CENPW,CEP63,CFL2,CHAF1A,CH…
GO Biological Process	GO:0043412	macromolecule modification	49	3.90836e-08	0.000408033	8.32721e-06	AANAT,ABI1,ADPRHL1,AGTPBP1,AKT2,AKT3,ALG12,ALG2,ALK,ALKBH3,ALKBH5,ALPK2,ANAPC7,APOBEC3D,APOBEC3F,APOBEC3G,APOBEC3H,ARID4A,ARIH1,ARSA,ARSJ,ARSK,ASB7,ASXL1,ATF7IP,ATG10,ATG7,ATXN7,AXIN1,B3GALTL,B3GAT2,B3GNT7,B4GALT5,BAZ1B,BCR,BIRC7,BMP2K,BMPR2,BRD1,BRPF1,BTBD1,BTRC,C8orf44-SGK3,CAMK1D,CAMK4,CBLB,CCNB1,CCND1,CD4,CDC14B,CDC16,CDC23,CDC42BPA,CDK17,CDKAL1,CHUK,CIT,COG7,COPRS,COPS3,COPS7B,CSNK1E,CSNK2A1…
GO Biological Process	GO:0006355	regulation of transcription, DNA-dependent	50	4.1148e-08	0.000429585	8.5917e-06	AATF,ABLIM2,ADIPOQ,ADNP,ADNP2,AGO2,AHCTF1,AIM2,ALK,ALX4,ANXA3,ARHGAP22,ARID1A,ARID1B,ARID2,ARID4A,ARID5B,ARNT,ASXL1,ATF3,ATF7IP,ATOH1,ATXN7,AXIN1,BAMBI,BANP,BATF3,BAZ1A,BAZ1B,BCL11B,BCL7A,BHLHE23,BHLHE40,BMP6,BMP7,BMPR2,BNC1,BPTF,BRPF1,BTAF1,BTRC,C8orf44-SGK3,CALCOCO1,CAMK1D,CAMK4,CAMTA1,CASZ1,CBFA2T2,CBX1,CBX5,CBX7,CBY1,CC2D1B,CCNL1,CCRN4L,CDC5L,CDK5RAP2,CDON,CELF3,CENPF,CERS3,CHAF1A,CHCHD3,CHD2…
GO Biological Process	GO:2001141	regulation of RNA biosynthetic process	51	4.69429e-08	0.000490084	9.60948e-06	AATF,ABLIM2,ADIPOQ,ADNP,ADNP2,AGO2,AHCTF1,AIM2,ALK,ALX4,ANXA3,ARHGAP22,ARID1A,ARID1B,ARID2,ARID4A,ARID5B,ARNT,ASXL1,ATF3,ATF7IP,ATOH1,ATXN7,AXIN1,BAMBI,BANP,BATF3,BAZ1A,BAZ1B,BCL11B,BCL7A,BHLHE23,BHLHE40,BMP6,BMP7,BMPR2,BNC1,BPTF,BRPF1,BTAF1,BTRC,C8orf44-SGK3,CALCOCO1,CAMK1D,CAMK4,CAMTA1,CASZ1,CBFA2T2,CBX1,CBX5,CBX7,CBY1,CC2D1B,CCNL1,CCRN4L,CDC5L,CDK5RAP2,CDON,CELF3,CENPF,CERS3,CHAF1A,CHCHD3,CHD2…
GO Biological Process	GO:0070647	protein modification by small protein conjugation or removal	52	4.93183e-08	0.000514883	9.90159e-06	ANAPC7,ARIH1,ASB7,ASXL1,ATG10,ATG7,ATXN7,AXIN1,BIRC7,BTBD1,BTRC,CBLB,CDC16,CDC23,COPS3,COPS7B,CUL1,CUL3,DTL,ENC1,FAM105B,FBXL22,FBXL3,FBXL5,FBXL7,FBXO11,FBXW11,FEM1A,HECTD2,HECTD4,HECW1,HERC1,HERC4,KLHL3,MALT1,MARCH11,MARCH2,MARCH6,MDM2,MGRN1,MKRN1,MKRN3,MYCBP2,MYLIP,NEDD4,NEDD4L,PELI2,PIAS1,PJA2,PPIL2,PRKCQ,PSMB1,PSMD6,PSMD9,RBBP6,RBX1,RFWD2,RFWD3,RNF144A,RNF146,RNF19A,RNF20,RNF213,RNF216,RNF217…
GO Biological Process	GO:0034655	nucleobase-containing compound catabolic process	53	5.06895e-08	0.000529199	9.98488e-06	ABCA3,ABCA5,ABCB10,ABCC1,ABCC4,ABCE1,ABCG2,ABCG8,ADA,ADAL,AGAP3,APOBEC3F,APOBEC3G,APOBEC3H,ARF6,ARL4D,ATF7IP,ATP2A1,ATP5H,AUH,BIRC7,BNIP3,CCRN4L,CNOT2,CTIF,DNAH17,DPYS,DYNC1H1,EEFSEC,ENSG00000180574,FOXL2,GBP1,GBP3,GNA14,GNAO1,GNAQ,GNAS,GNL2,GTPBP4,HINT1,HMGB1,HMGB2,HSP90AA1,LONP2,LRRK2,LSG1,LSM4,MACF1,MNAT1,MSH2,MTPAP,MYH9,NT5C2,PAN3,PAPD5,PARN,PEX6,PPP2R4,PSMD6,RAB38,RAB8B,RABL2A,RALA,RALB,RALB…
GO Biological Process	GO:0048519	negative regulation of biological process	54	5.52078e-08	0.00057637	1.06735e-05	AATF,ABCA5,ABCG8,ABHD5,ABI1,ABR,ACHE,ACTN4,ADA,ADAM17,ADCYAP1R1,ADIPOQ,ADNP,ADNP2,ADRB1,AGO2,AIDA,AKT2,ANAPC7,ANGPT2,ANKLE2,ANKRD17,ANXA2,AP2A2,APCDD1,APOBEC3D,APOBEC3F,APOBEC3G,APOBEC3H,APOC2,ARF6,ARFGEF1,ARHGEF7,ARID4A,ARID5B,ASXL1,ATAD3A,ATF3,ATF7IP,ATG7,ATP2A1,ATP2A2,ATPIF1,ATXN2,ATXN7,AXIN1,BACE2,BAI3,BAMBI,BANP,BBC3,BCL11B,BCL7A,BCR,BFAR,BHLHE23,BHLHE40,BIRC7,BMP7,BMP8A,BMPR2,BNIP3,BPTF,BTA…
GO Biological Process	GO:0006807	nitrogen compound metabolic process	55	5.57007e-08	0.000581516	1.0573e-05	AANAT,ABCA3,ABCA5,ABCB10,ABCC1,ABCC4,ABCE1,ABCG2,ABCG8,ACHE,ADA,ADAL,ADCY3,ADCY5,ADCY7,ADI1,ADK,ADNP,ADNP2,ADSL,AGAP3,AGO2,AK8,ALDH7A1,ALKBH3,ALKBH5,ALX4,AMN,AMPD1,APLF,APOBEC3D,APOBEC3F,APOBEC3G,APOBEC3H,ARF6,ARHGAP22,ARID1A,ARID1B,ARID2,ARID4A,ARID5B,ARL4D,ARNT,ARSA,ARSJ,ARSK,ASXL1,ATF3,ATF7IP,ATG7,ATIC,ATOH1,ATP2A1,ATP5H,ATPIF1,ATXN2,ATXN7,AUH,AXIN1,B3GAT2,B3GNT7,B4GALT5,BANP,BATF3,BAZ1A,BAZ1B…
GO Biological Process	GO:0048518	positive regulation of biological process	56	5.91335e-08	0.000617354	1.10242e-05	AACS,AATF,ABHD5,ABI1,ABLIM2,ABR,ACHE,ACOX1,ACSL1,ACTN4,ACTR3C,ADA,ADAM17,ADAMTS9,ADCY3,ADCY5,ADCY7,ADCYAP1R1,ADIPOQ,ADK,ADNP2,ADRB1,AGO2,AIM2,AKAP12,AKT2,ALK,ALOX5AP,ALS2,ALX4,ANAPC7,ANGPT2,ANKLE2,ANXA2,ANXA3,APH1B,APOC2,APOC4,ARF6,ARFGEF1,ARFGEF2,ARHGAP8,ARHGEF10,ARHGEF18,ARHGEF7,ARID1A,ARID1B,ARNT,ASXL1,ATF3,ATF7IP,ATG10,ATG7,ATOH1,ATP2A1,ATP2A2,ATXN7,AXIN1,BAIAP2L1,BAMBI,BAZ1B,BBC3,BCL11B,BCR,…
GO Biological Process	GO:0015031	protein transport	57	6.13541e-08	0.000640537	1.12375e-05	ACTN4,ADAMTS9,AFTPH,AGAP1,AGAP3,AHCTF1,AIM2,AKAP12,AKT2,AP1S3,AP2A2,AP3M1,AP3S2,APBA2,APOC2,APOC4-APOC2,ARF6,ARFGAP2,ARFGAP3,ARFGEF1,ARFGEF2,ARL4D,ATG10,ATG16L2,ATG7,ATP6V0A1,ATP6V0E2,BET1L,CBLB,CCR7,CENPF,CHMP6,CHP1,CHP2,COG6,COG7,COPB2,COX18,CSE1L,DDX19A,DENND1A,DERL1,DERL2,DNAJC19,DST,ECT2,EPS15,ERBB2IP,FGF9,GAS6,GATA3,GNAS,GOLGA4,GSK3B,HSP90AA1,HSPA9,IFNG,ING1,IPO5,ITGB1,JAK2,KIF13B,KPNA6,LMA…
GO Biological Process	GO:0044270	cellular nitrogen compound catabolic process	58	6.42492e-08	0.000670762	1.15649e-05	ABCA3,ABCA5,ABCB10,ABCC1,ABCC4,ABCE1,ABCG2,ABCG8,ADA,ADAL,AGAP3,APOBEC3F,APOBEC3G,APOBEC3H,ARF6,ARL4D,ATF7IP,ATP2A1,ATP5H,AUH,BIRC7,BNIP3,CCBL1,CCRN4L,CNOT2,CTIF,DNAH17,DPYS,DYNC1H1,EEFSEC,ENSG00000180574,FOXL2,GBP1,GBP3,GNA14,GNAO1,GNAQ,GNAS,GNL2,GTPBP4,HAAO,HDC,HINT1,HMGB1,HMGB2,HSP90AA1,LONP2,LRRK2,LSG1,LSM4,MACF1,MNAT1,MSH2,MTPAP,MYH9,NT5C2,PAN3,PAPD5,PARN,PEX6,POR,PPP2R4,PSMD6,RAB38,RAB8B,RA…
GO Biological Process	GO:0051252	regulation of RNA metabolic process	59	6.58329e-08	0.000687296	1.16491e-05	AATF,ABLIM2,ADIPOQ,ADNP,ADNP2,AGO2,AHCTF1,AIM2,ALK,ALX4,ANXA3,ARHGAP22,ARID1A,ARID1B,ARID2,ARID4A,ARID5B,ARNT,ASXL1,ATF3,ATF7IP,ATOH1,ATXN7,AXIN1,BAMBI,BANP,BATF3,BAZ1A,BAZ1B,BCL11B,BCL7A,BHLHE23,BHLHE40,BMP6,BMP7,BMPR2,BNC1,BPTF,BRPF1,BTAF1,BTRC,C8orf44-SGK3,CALCOCO1,CAMK1D,CAMK4,CAMTA1,CASZ1,CBFA2T2,CBX1,CBX5,CBX7,CBY1,CC2D1B,CCNB1,CCNL1,CCRN4L,CDC5L,CDK5RAP2,CDON,CELF3,CENPF,CERS3,CHAF1A,CHCHD…
GO Biological Process	GO:0019538	protein metabolic process	60	7.23426e-08	0.000755257	1.25876e-05	AANAT,ABHD5,ABI1,ACHE,ADAM17,ADAM23,ADAMTS16,ADAMTS17,ADAMTS9,ADPRHL1,AGAP3,AGO2,AGTPBP1,AKT2,AKT3,ALG12,ALG2,ALK,ALPK2,AMN,ANAPC7,APH1B,APOC2,ARID4A,ARIH1,ARSA,ARSJ,ARSK,ASB7,ASXL1,ATF3,ATG10,ATG7,ATXN7,AXIN1,B3GALTL,B3GAT2,B3GNT7,B4GALT5,BACE2,BAZ1B,BCR,BIRC7,BMP2K,BMPR2,BNIP3,BRD1,BRPF1,BTBD1,BTRC,BUB3,C19orf10,C2orf40,C8orf44-SGK3,CACUL1,CAMK1D,CAMK4,CAPN11,CAPN12,CAPN8,CBLB,CCNB1,CCND1,CD4,C…
GO Biological Process	GO:0045184	establishment of protein localization	61	7.61404e-08	0.000794906	1.30312e-05	ACTN4,ADAMTS9,AFTPH,AGAP1,AGAP3,AHCTF1,AIM2,AKAP12,AKT2,AP1S3,AP2A2,AP3M1,AP3S2,APBA2,APOC2,APOC4-APOC2,ARF6,ARFGAP2,ARFGAP3,ARFGEF1,ARFGEF2,ARL4D,ATG10,ATG16L2,ATG7,ATP6V0A1,ATP6V0E2,ATP9B,BET1L,CBLB,CCR7,CENPF,CHMP6,CHP1,CHP2,COG6,COG7,COPB2,COX18,CSE1L,DDX19A,DENND1A,DERL1,DERL2,DNAJC19,DST,ECT2,EPS15,ERBB2IP,FGF9,GAS6,GATA3,GNAS,GOLGA4,GSK3B,HSP90AA1,HSPA9,IFNG,ING1,IPO5,ITGA8,ITGB1,JAK2,KIF1…
GO Biological Process	GO:0051179	localization	62	9.0798e-08	0.000947931	1.52892e-05	ABCA3,ABCA5,ABCB10,ABCC1,ABCC4,ABCG2,ABCG8,ABI1,ACAP2,ACHE,ACSL1,ACTN4,ACTR1A,ADA,ADAM17,ADAMTS9,ADCY3,ADCY5,ADCY7,ADIPOQ,ADRB1,AFTPH,AGAP1,AGAP3,AHCTF1,AIM2,AKAP12,AKT2,ALKBH5,ALS2,AMN,ANGPT2,ANKH,ANKS1A,ANO1,ANO7,ANXA2,ANXA3,AP1S3,AP2A2,AP3M1,AP3S2,APBA2,APCDD1,APOC2,APOC4,APOC4-APOC2,AQP8,ARF6,ARFGAP2,ARFGAP3,ARFGEF1,ARFGEF2,ARID5B,ARL4D,ARMC1,ATG10,ATG16L2,ATG7,ATOH1,ATP10A,ATP11A,ATP1B3,ATP2…
GO Biological Process	GO:0019439	aromatic compound catabolic process	63	1.1152e-07	0.00116427	1.84805e-05	ABCA3,ABCA5,ABCB10,ABCC1,ABCC4,ABCE1,ABCG2,ABCG8,ADA,ADAL,AGAP3,APOBEC3F,APOBEC3G,APOBEC3H,ARF6,ARL4D,ATF7IP,ATP2A1,ATP5H,AUH,BIRC7,BNIP3,CCBL1,CCRN4L,CNOT2,CTIF,DIO2,DNAH17,DPYS,DYNC1H1,EEFSEC,ENSG00000180574,FOXL2,GBP1,GBP3,GNA14,GNAO1,GNAQ,GNAS,GNL2,GTPBP4,HAAO,HDC,HINT1,HMGB1,HMGB2,HPD,HSP90AA1,LONP2,LRRK2,LSG1,LSM4,MACF1,MNAT1,MSH2,MTPAP,MYH9,NT5C2,PAN3,PAPD5,PARN,PEX6,PPP2R4,PSMD6,RAB38,RAB…
GO Biological Process	GO:0022402	cell cycle process	64	1.31903e-07	0.00137706	2.15166e-05	ACTR1A,AHCTF1,ANAPC7,ANKLE2,ARHGEF10,BTRC,BUB3,C2orf40,CACUL1,CCNB1,CCND1,CCNY,CDC14B,CDC16,CDC23,CDK5RAP2,CENPC,CENPF,CENPW,CEP63,CEP78,CIT,CKS2,CRLF3,CSNK1E,CSNK2A1,CUL1,CUL3,CYP26B1,DBC1,DCLRE1A,DHCR24,DICER1,DLG1,DMC1,DSN1,DST,DTL,DYNC1H1,E2F3,ECT2,EZH2,FBXL7,GAS6,GAS7,GSK3B,HSP90AA1,HUS1,HUS1B,ID2,IFNG,ITGB1,KAT2B,KHDRBS1,KIAA0430,KIF2A,KMT2E,LATS2,LEPREL4,LIG1,MACF1,MAD1L1,MAP2K6,MDM2,MELK,…
GO Biological Process	GO:0046700	heterocycle catabolic process	65	1.41575e-07	0.00147804	2.27391e-05	ABCA3,ABCA5,ABCB10,ABCC1,ABCC4,ABCE1,ABCG2,ABCG8,ADA,ADAL,AGAP3,APOBEC3F,APOBEC3G,APOBEC3H,ARF6,ARL4D,ATF7IP,ATP2A1,ATP5H,AUH,BIRC7,BNIP3,CCBL1,CCRN4L,CNOT2,CTIF,DNAH17,DPYS,DYNC1H1,EEFSEC,ENSG00000180574,FOXL2,GBP1,GBP3,GNA14,GNAO1,GNAQ,GNAS,GNL2,GTPBP4,HAAO,HDC,HINT1,HMGB1,HMGB2,HSP90AA1,LONP2,LRRK2,LSG1,LSM4,MACF1,MNAT1,MSH2,MTPAP,MYH9,NT5C2,PAN3,PAPD5,PARN,PEX6,PPP2R4,PSMD6,RAB38,RAB8B,RABL2A…
GO Biological Process	GO:0016482	cytoplasmic transport	66	1.66575e-07	0.00173904	2.63492e-05	AGAP3,ALKBH5,AP3M1,ARFGEF2,AXIN1,BBC3,CAMK4,CBLB,CCDC64,CCR7,CDC40,CHERP,CHP1,CPSF2,CUL3,DDX25,DNAJC19,DST,ERGIC1,FGF9,GOLGA4,GSK3B,HSP90AA1,HSPA9,HTR2A,HTR2B,IFNG,ING1,IPO5,ITPR1,JAK2,JPH2,KIDINS220,KPNA6,LLGL1,LMAN2L,LONP2,LSG1,LYST,MACF1,MALT1,MGRN1,MPPE1,NEDD4,NXT1,PEX14,PEX5,PEX5L,PEX6,PHIP,PIK3R1,PLCG2,PPP3CA,PRICKLE1,RAB8B,RERE,RNPS1,RPL21,RPL22,RPL31,RPS16,RPS21,SEC22A,SEC24B,SEC61A1,SEC6…
GO Biological Process	GO:0048522	positive regulation of cellular process	67	1.72942e-07	0.00180552	2.6948e-05	AACS,AATF,ABHD5,ABI1,ABLIM2,ABR,ACHE,ACSL1,ACTN4,ACTR3C,ADA,ADAM17,ADAMTS9,ADCY3,ADCY5,ADCY7,ADCYAP1R1,ADIPOQ,ADK,ADNP2,ADRB1,AGO2,AIM2,AKAP12,AKT2,ALK,ALS2,ALX4,ANAPC7,ANKLE2,ANXA2,ANXA3,APH1B,APOC2,ARF6,ARFGEF1,ARHGAP8,ARHGEF10,ARHGEF18,ARHGEF7,ARID1A,ARID1B,ARNT,ASXL1,ATF3,ATF7IP,ATG10,ATG7,ATOH1,ATXN7,AXIN1,BAIAP2L1,BAMBI,BAZ1B,BBC3,BCL11B,BHLHE23,BIRC7,BMP6,BMP7,BMPR2,BNC1,BNIP3,BPTF,BRK1,BR…
GO Biological Process	GO:0051234	establishment of localization	68	1.79472e-07	0.00187369	2.75543e-05	ABCA3,ABCA5,ABCB10,ABCC1,ABCC4,ABCG2,ABCG8,ABI1,ACHE,ACSL1,ACTN4,ACTR1A,ADA,ADAMTS9,ADCY3,ADCY5,ADCY7,AFTPH,AGAP1,AGAP3,AHCTF1,AIM2,AKAP12,AKT2,ALKBH5,ALS2,ANKH,ANO1,ANO7,ANXA2,ANXA3,AP1S3,AP2A2,AP3M1,AP3S2,APBA2,APOC2,APOC4,APOC4-APOC2,AQP8,ARF6,ARFGAP2,ARFGAP3,ARFGEF1,ARFGEF2,ARL4D,ARMC1,ATG10,ATG16L2,ATG7,ATP10A,ATP11A,ATP1B3,ATP2A1,ATP2A2,ATP2B1,ATP2C2,ATP5H,ATP6V0A1,ATP6V0E2,ATP9B,ATXN2,AXIN…
GO Biological Process	GO:0033365	protein localization to organelle	69	2.91857e-07	0.00304698	4.41592e-05	ACAP2,ADRB1,AGAP3,AP3M1,ARF6,ATP9B,BANP,BMP7,CBLB,COG7,COX18,DIAPH1,DNAJB6,DNAJC19,DST,FGF9,GOLGA4,GSK3B,HDGF,HSP90AA1,HSPA9,IFNG,ING1,IPO5,JAK2,KPNA6,LONP2,MACF1,MDM2,NEDD4,NR5A1,PACSIN2,PDIA2,PEX14,PEX5,PEX5L,PEX6,PHIP,PIK3R1,PPP3CA,PRICKLE1,RAB8B,RERE,RPL21,RPL22,RPL31,RPS16,RPS21,SEC61A1,SEC61G,SH3BP4,SPCS3,SPTBN1,SSR2,SYNE2,TERF2,TIMM22,TIMM50,TMEM30A,TNKS,TNPO3,TOMM20,TOMM7,TOMM70A,TRAM1,TR…
GO Biological Process	GO:1901361	organic cyclic compound catabolic process	70	2.96419e-07	0.00309461	4.42087e-05	ABCA3,ABCA5,ABCB10,ABCC1,ABCC4,ABCE1,ABCG2,ABCG8,ADA,ADAL,AGAP3,APOBEC3F,APOBEC3G,APOBEC3H,ARF6,ARL4D,ATF7IP,ATP2A1,ATP5H,AUH,BIRC7,BNIP3,CCBL1,CCRN4L,CNOT2,CTIF,DIO2,DNAH17,DPYS,DYNC1H1,EEFSEC,ENSG00000180574,FGF23,FOXL2,GBP1,GBP3,GNA14,GNAO1,GNAQ,GNAS,GNL2,GTPBP4,HAAO,HDC,HINT1,HMGB1,HMGB2,HPD,HSP90AA1,LONP2,LRRK2,LSG1,LSM4,MACF1,MNAT1,MSH2,MTPAP,MYH9,NT5C2,PAN3,PAPD5,PARN,PEX6,PPP2R4,PSMD6,RAB…
GO Biological Process	GO:0006810	transport	71	3.54072e-07	0.00369651	5.20635e-05	ABCA3,ABCA5,ABCB10,ABCC1,ABCC4,ABCG2,ABCG8,ABI1,ACHE,ACSL1,ACTN4,ACTR1A,ADA,ADAMTS9,ADCY3,ADCY5,ADCY7,AFTPH,AGAP1,AGAP3,AHCTF1,AIM2,AKAP12,AKT2,ALKBH5,ALS2,ANKH,ANO1,ANO7,ANXA2,ANXA3,AP1S3,AP2A2,AP3M1,AP3S2,APBA2,APOC2,APOC4,APOC4-APOC2,AQP8,ARF6,ARFGAP2,ARFGAP3,ARFGEF1,ARFGEF2,ARL4D,ARMC1,ATG10,ATG16L2,ATG7,ATP10A,ATP11A,ATP1B3,ATP2A1,ATP2A2,ATP2B1,ATP2C2,ATP5H,ATP6V0A1,ATP6V0E2,ATP9B,ATXN2,AXIN…
GO Biological Process	GO:0010467	gene expression	72	3.59784e-07	0.00375614	5.21686e-05	ADNP,ADNP2,AGO2,ALKBH5,ALX4,APH1B,ARHGAP22,ARID1A,ARID1B,ARID2,ARID4A,ARID5B,ARNT,ASXL1,ATF3,ATF7IP,ATOH1,ATXN7,BACE2,BANP,BATF3,BAZ1A,BAZ1B,BCL11B,BHLHE23,BHLHE40,BMPR2,BNC1,BPTF,BRPF1,CALCOCO1,CAMTA1,CASZ1,CBX7,CC2D1B,CCNL1,CCRN4L,CDC40,CDC5L,CDKAL1,CELF2,CELF3,CHAF1A,CHCHD3,CHD5,CHD6,CHERP,CNOT2,COL4A2,COPRS,CPSF2,CREM,CSNK2A1,CTBP1,CTCF,CTNND2,CTSH,CUX1,DARS2,DDX54,DHCR24,DHX9,DICER1,DIDO1,DI…
GO Biological Process	GO:0031329	regulation of cellular catabolic process	73	4.7582e-07	0.00496756	6.80487e-05	ABHD5,ABR,ACAP2,ADRB1,AGAP1,AGAP3,AGO2,AHSA2,AKT2,ALS2,APOC2,ARFGAP2,ARFGAP3,ARFGEF1,ARHGAP11B,ARHGAP17,ARHGAP22,ARHGAP23,ARHGAP26,ARHGAP8,ARHGAP9,ARHGEF10,ARHGEF7,ARNT,ASAP1,ASAP2,ATG7,AXIN1,BCR,BTRC,C12orf5,CCL26,CCR7,CPEB3,CRK,CSNK1E,DNAJB6,ECT2,ELMOD2,EZH2,FZD10,GAPVD1,GNAO1,GNAQ,GNAS,GSK3B,HDAC4,HERC1,HTR2B,IFNG,IRS2,LARP1,LDLR,LLGL1,LONP2,LRPPRC,LRRK2,MDM2,MTMR2,MYBPC3,MYLIP,NPC1,NTRK2,PAFA…
GO Biological Process	GO:0048583	regulation of response to stimulus	74	6.21483e-07	0.00648829	8.76795e-05	ABI1,ABR,ACAP2,ADA,ADAM17,ADIPOQ,ADK,ADRB1,AGAP1,AGAP3,AGO2,AIDA,AIM2,AKAP12,AKT2,ALK,ALOX5AP,ALS2,ANGPT2,ANXA2,AP1S3,AP2A2,APCDD1,APOBEC3F,APOBEC3G,ARF6,ARFGAP2,ARFGAP3,ARFGEF1,ARFGEF2,ARHGAP11B,ARHGAP17,ARHGAP22,ARHGAP23,ARHGAP26,ARHGAP8,ARHGAP9,ARHGEF10,ARHGEF18,ARHGEF28,ARHGEF7,ARNT,ASAP1,ASAP2,ASXL1,ATG7,ATXN7,AXIN1,BAMBI,BBC3,BCR,BIRC7,BMP6,BMP7,BMPR2,BNIP3,BRK1,BTRC,C12orf5,CACNB4,CACNG2,C…
GO Biological Process	GO:0009893	positive regulation of metabolic process	75	6.98951e-07	0.00729705	9.72939e-05	AATF,ABHD5,ABI1,ABLIM2,ACSL1,ADAM17,ADCY3,ADCY5,ADCY7,ADCYAP1R1,ADIPOQ,ADRB1,AGO2,AKAP12,AKT2,ALK,ALS2,ALX4,ANAPC7,ANKLE2,APOC2,ARFGEF1,ARHGEF10,ARID1A,ARID1B,ARNT,ASXL1,ATF3,ATF7IP,ATG10,ATG7,ATOH1,ATXN7,AXIN1,BAMBI,BAZ1B,BCL11B,BHLHE23,BIRC7,BMP6,BMP7,BMP8A,BMPR2,BPTF,BRPF1,BTRC,C19orf10,C19orf80,CACUL1,CALCOCO1,CALM2,CAMK1D,CAMK4,CBFA2T2,CBLB,CCNB1,CCND1,CCND2,CCNY,CCR7,CD4,CDC14B,CDC16,CDC23,…
GO Biological Process	GO:0006508	proteolysis	76	1.11123e-06	0.0116013	0.000152648	ABHD5,ADAM17,ADAM23,ADAMTS16,ADAMTS17,ADAMTS9,AGAP3,AGTPBP1,ANAPC7,APH1B,ARIH1,BACE2,BTRC,BUB3,C2orf40,CACUL1,CAPN11,CAPN12,CAPN8,CCNB1,CDC16,CDC23,CPA6,CPB2,CPN1,CTSC,CTSH,CUL1,CUL3,DERL1,DERL2,DESI2,DPP9,DTL,ENC1,ENSG00000174093,ERLEC1,FAM105B,FBXL3,FBXL5,FBXL7,FBXO11,FBXW11,GAS6,HECTD2,HECTD4,HECW1,HERC4,HERPUD1,KLHL3,KY,LGMN,LONP2,MALT1,MBTPS1,MDM2,MME,MYH9,MYLIP,NAALADL2,NEDD4,NEDD4L,NRIP2,N…
GO Biological Process	GO:0072364	regulation of cellular ketone metabolic process by regulation of transcription from RNA polymerase II promoter	77	1.28901e-06	0.0134573	0.00017477	FOXO1,NCOR2
GO Biological Process	GO:0032446	protein modification by small protein conjugation	78	1.34716e-06	0.0140643	0.000180312	ANAPC7,ARIH1,ASB7,ATG10,ATG7,AXIN1,BIRC7,BTBD1,BTRC,CBLB,CDC16,CDC23,CUL1,CUL3,DTL,ENC1,FBXL22,FBXL3,FBXL5,FBXL7,FBXO11,FBXW11,FEM1A,HECTD2,HECTD4,HECW1,HERC1,HERC4,KLHL3,MALT1,MARCH11,MARCH2,MARCH6,MDM2,MGRN1,MKRN1,MKRN3,MYCBP2,MYLIP,NEDD4,NEDD4L,PELI2,PIAS1,PJA2,PPIL2,PRKCQ,PSMB1,PSMD6,PSMD9,RBBP6,RBX1,RFWD2,RFWD3,RNF144A,RNF146,RNF19A,RNF20,RNF213,RNF216,RNF217,RNF220,RNF6,SAE1,SENP2,SENP5,SEN…
GO Biological Process	GO:0043067	regulation of programmed cell death	79	1.36759e-06	0.0142776	0.000180729	AATF,ABR,ACTN4,ADA,ADAM17,ADIPOQ,ADNP,ALK,ALX4,APH1B,ARHGEF18,ARHGEF7,ATAD3A,ATG7,ATPIF1,BBC3,BCL11B,BFAR,BHLHE23,BIRC7,BMP7,BNIP3,C12orf5,CAMK1D,CCR7,CFDP1,CHL1,CHST11,CLN8,COL18A1,CPEB4,CSNK2A1,CTSH,DFNA5,DHCR24,DICER1,DNAJB6,DUSP1,ECT2,EDNRB,EGR3,EIF2AK3,ESR2,FAM129B,FLCN,FLT3,FNIP1,FOXB1,FOXC1,FOXL2,FOXO1,GAS6,GATA3,GLS2,GNRH1,GRK5,GSK3B,HCK,HERPUD1,HIP1,HIPK3,HMGB1,HMGB2,HNF1B,HSPA9,HTR2B,IF…
GO Biological Process	GO:0031325	positive regulation of cellular metabolic process	80	1.45279e-06	0.0151672	0.00018959	AATF,ABHD5,ABI1,ABLIM2,ACSL1,ADAM17,ADCY3,ADCY5,ADCY7,ADCYAP1R1,ADIPOQ,ADRB1,AGO2,AKAP12,AKT2,ALK,ALS2,ALX4,ANAPC7,ANKLE2,APOC2,ARFGEF1,ARHGEF10,ARID1A,ARID1B,ARNT,ASXL1,ATF3,ATF7IP,ATG10,ATG7,ATOH1,ATXN7,AXIN1,BAMBI,BAZ1B,BCL11B,BHLHE23,BIRC7,BMP6,BMP7,BMPR2,BPTF,BRPF1,BTRC,C19orf10,CACUL1,CALCOCO1,CALM2,CAMK4,CBFA2T2,CCNB1,CCND1,CCND2,CCNY,CCR7,CD4,CDC14B,CDC16,CDC23,CDK5RAP2,CDON,CELF3,CHP1,CH…
GO Biological Process	GO:0051246	regulation of protein metabolic process	81	1.52096e-06	0.0158788	0.000196035	AATF,ABI1,ACO1,ACSL1,ADAM17,ADCY3,ADCY5,ADCY7,ADIPOQ,AGO2,AIDA,AKT2,ALK,ALS2,ANAPC7,ANKLE2,ARFGEF1,ARNT,ATF3,ATG10,ATG7,ATXN2,AXIN1,BACE2,BANP,BIRC7,BMP6,BMP7,BMPR2,BTRC,BUB3,C19orf10,C19orf80,CACUL1,CALM2,CBLB,CCNB1,CCND1,CCND2,CCNL1,CCNY,CCR7,CD4,CD55,CDC14B,CDC16,CDC23,CDON,CHP1,CKS2,CLN8,CNOT2,CPEB3,CRK,CSNK1E,CSNK2A1,CTBP1,CTCF,CTIF,CUL1,DACT1,DDX25,DIO2,DLG1,DNMT1,DPPA2,DUSP1,DUSP22,DUSP5,E…
GO Biological Process	GO:0031331	positive regulation of cellular catabolic process	82	1.55041e-06	0.0161862	0.000197393	ABHD5,AGO2,AKT2,APOC2,ARHGEF10,ARNT,ATG7,AXIN1,CPEB3,CSNK1E,IFNG,IRS2,LARP1,LRRK2,MDM2,PIAS1,PIK3CB,PRICKLE1,SH3BP4,SIRT1,SMAD7,SUMO2,SUPT5H,TNRC6B,TNRC6C,TRIB2,TRIM13,TWIST1,UBE2V2,ZFP36L2
GO Biological Process	GO:0090304	nucleic acid metabolic process	83	1.56166e-06	0.0163037	0.000196431	ABCE1,ACHE,ADNP,ADNP2,AGO2,ALKBH3,ALKBH5,ALX4,APLF,APOBEC3D,APOBEC3F,APOBEC3G,APOBEC3H,ARHGAP22,ARID1A,ARID1B,ARID2,ARID4A,ARID5B,ARNT,ASXL1,ATF3,ATF7IP,ATOH1,ATXN2,ATXN7,AUH,BANP,BATF3,BAZ1A,BAZ1B,BCL11B,BHLHE23,BHLHE40,BIRC7,BMPR2,BNC1,BNIP3,BPTF,BRPF1,CALCOCO1,CAMTA1,CASZ1,CBX7,CC2D1B,CCNL1,CCRN4L,CDC14B,CDC40,CDC5L,CDKAL1,CELF2,CELF3,CENPF,CENPH,CENPW,CHAF1A,CHCHD3,CHD5,CHD6,CHERP,CNOT2,COL4A…
GO Biological Process	GO:0006955	immune response	84	1.67394e-06	0.0174759	0.000208047	ABI1,ADA,ADAM17,ADCY3,ADCY5,ADCY7,AGO2,AIM2,ANXA3,APOBEC3D,APOBEC3F,APOBEC3G,APOBEC3H,BLNK,BMP6,BRK1,CALM2,CAMK4,CBLB,CCL26,CCR7,CD180,CD4,CD55,CD70,CD83,CHUK,CNR2,CR2,CRK,CTSC,CTSH,DHX9,DLG1,EOMES,FAM105B,FGF23,FGF9,FOXO1,GAS6,GATA3,GBP1,GCNT3,GRAP2,GSK3B,HCK,HMGB1,HSP90AA1,IFI44L,IFNG,IFNGR2,IGLL1,IL18,IL4R,IL6,IP6K2,IRF4,IRS2,ITPR1,JAK2,KLHL6,LAT,LGMN,LIG4,LYST,MADCAM1,MALT1,MAP2K6,MAPK8,MAPKA…
GO Biological Process	GO:0043968	histone H2A acetylation	85	1.73872e-06	0.0181522	0.000213555	EPC1,ING3,MEAF6,RUVBL1,TRRAP
GO Biological Process	GO:0009966	regulation of signal transduction	86	1.83819e-06	0.0191907	0.000223147	ABR,ACAP2,ADA,ADAM17,ADIPOQ,ADRB1,AGAP1,AGAP3,AIDA,AKAP12,AKT2,ALK,ALS2,AP2A2,APCDD1,ARF6,ARFGAP2,ARFGAP3,ARFGEF1,ARFGEF2,ARHGAP11B,ARHGAP17,ARHGAP22,ARHGAP23,ARHGAP26,ARHGAP8,ARHGAP9,ARHGEF10,ARHGEF18,ARHGEF28,ARHGEF7,ARNT,ASAP1,ASAP2,ASXL1,ATXN7,AXIN1,BAMBI,BBC3,BCR,BIRC7,BMP6,BMP7,BMPR2,BNIP3,BTRC,CACNG2,CACNG4,CALM2,CBLB,CBY1,CCL26,CCND1,CCNY,CCR7,CD180,CD4,CDON,CHP1,CHP2,CHST11,CHUK,CNOT2,CR…
GO Biological Process	GO:0018130	heterocycle biosynthetic process	87	1.91763e-06	0.02002	0.000230115	AANAT,ADA,ADAL,ADCY3,ADCY5,ADCY7,ADK,ADNP,ADNP2,ADSL,AGO2,AK8,ALX4,AMPD1,ARHGAP22,ARID1A,ARID1B,ARID2,ARID4A,ARID5B,ARNT,ASXL1,ATF3,ATF7IP,ATIC,ATOH1,ATP5H,ATPIF1,ATXN7,BANP,BATF3,BAZ1A,BAZ1B,BCL11B,BHLHE23,BHLHE40,BMPR2,BNC1,BPTF,BRPF1,CALCOCO1,CAMTA1,CASZ1,CBX7,CC2D1B,CCNL1,CCRN4L,CDC40,CDC5L,CHAF1A,CHCHD3,CHD5,CHD6,CNOT2,COL4A2,COPRS,CPSF2,CREM,CSNK2A1,CTBP1,CTCF,CTNND2,CTPS1,CUX1,DCTD,DDX54,D…
GO Biological Process	GO:0010646	regulation of cell communication	88	1.99455e-06	0.0208231	0.000236626	AACS,ABR,ACAP2,ACHE,ADA,ADAM17,ADIPOQ,ADRB1,AGAP1,AGAP3,AIDA,AKAP12,AKT2,ALK,ALS2,AP2A2,APCDD1,ARF6,ARFGAP2,ARFGAP3,ARFGEF1,ARFGEF2,ARHGAP11B,ARHGAP17,ARHGAP22,ARHGAP23,ARHGAP26,ARHGAP8,ARHGAP9,ARHGEF10,ARHGEF18,ARHGEF28,ARHGEF7,ARNT,ASAP1,ASAP2,ASXL1,ATG7,ATXN7,AXIN1,BAMBI,BBC3,BCR,BIRC7,BMP6,BMP7,BMP8A,BMPR2,BNIP3,BTBD9,BTRC,C12orf5,CACNG2,CACNG4,CALM2,CBLB,CBY1,CCL26,CCND1,CCNY,CCR7,CD180,CD4,…
GO Biological Process	GO:0034654	nucleobase-containing compound biosynthetic process	89	2.01232e-06	0.0210086	0.000236052	ADA,ADAL,ADCY3,ADCY5,ADCY7,ADK,ADNP,ADNP2,ADSL,AGO2,AK8,ALX4,AMPD1,ARHGAP22,ARID1A,ARID1B,ARID2,ARID4A,ARID5B,ARNT,ASXL1,ATF3,ATF7IP,ATIC,ATOH1,ATP5H,ATXN7,BANP,BATF3,BAZ1A,BAZ1B,BCL11B,BHLHE23,BHLHE40,BMPR2,BNC1,BPTF,BRPF1,CALCOCO1,CAMTA1,CASZ1,CBX7,CC2D1B,CCNL1,CCRN4L,CDC40,CDC5L,CHAF1A,CHCHD3,CHD5,CHD6,CNOT2,COL4A2,COPRS,CPSF2,CREM,CSNK2A1,CTBP1,CTCF,CTNND2,CTPS1,CUX1,DCTD,DDX54,DIDO1,DMRTA1,D…
GO Biological Process	GO:0002429	immune response-activating cell surface receptor signaling pathway	90	2.16224e-06	0.0225738	0.00025082	ABI1,BRK1,CACNB4,CD4,CHUK,CR2,CRK,GATA3,GRAP2,HCK,HSP90AA1,ITPR1,KLHL6,LAT,LIME1,MALT1,MEF2A,MEF2C,NFATC2,PAK2,PIK3CA,PIK3CB,PIK3CD,PIK3R1,PLCG1,PLCG2,PLD2,PLEKHA1,PRKCB,PRKCQ,PTK2,SH2B2,SRC,SYK,TAB2,TLR2,TMEM189-UBE2V1,WASL,ZAP70
GO Biological Process	GO:0002764	immune response-regulating signaling pathway	91	2.31635e-06	0.0241827	0.000265744	ABI1,AGO2,BRK1,CACNB4,CALM2,CD4,CHUK,CR2,CRK,CTSH,FAM105B,FER,FGF23,FGF9,FOXO1,GATA3,GRAP2,GSK3B,HCK,HSP90AA1,IRS2,ITPR1,KLHL6,LAT,LGMN,LIME1,MALT1,MAP2K6,MAPK8,MAPKAP1,MDM2,MEF2A,MEF2C,NFATC1,NFATC2,NFATC3,NOD1,PAK2,PELI2,PIK3AP1,PIK3CA,PIK3CB,PIK3CD,PIK3R1,PLCG1,PLCG2,PLD2,PLEKHA1,PPP3CA,PRKCB,PRKCQ,PTK2,RPS6KA2,SH2B2,SRC,SYK,TAB2,TBK1,TICAM1,TLR2,TLR4,TMEM189-UBE2V1,TNIP3,TNRC6A,TNRC6B,TNRC6C,…
GO Biological Process	GO:0044271	cellular nitrogen compound biosynthetic process	92	2.35145e-06	0.0245491	0.000266838	AANAT,ADA,ADAL,ADCY3,ADCY5,ADCY7,ADK,ADNP,ADNP2,ADSL,AGO2,AK8,ALDH7A1,ALX4,AMPD1,ARHGAP22,ARID1A,ARID1B,ARID2,ARID4A,ARID5B,ARNT,ASXL1,ATF3,ATF7IP,ATIC,ATOH1,ATP5H,ATPIF1,ATXN7,BANP,BATF3,BAZ1A,BAZ1B,BCL11B,BHLHE23,BHLHE40,BMPR2,BNC1,BPTF,BRPF1,CALCOCO1,CAMTA1,CASZ1,CBX7,CC2D1B,CCNL1,CCRN4L,CDC40,CDC5L,CHAF1A,CHCHD3,CHD5,CHD6,CNOT2,COL4A2,COPRS,CPSF2,CREM,CSNK2A1,CTBP1,CTCF,CTNND2,CTPS1,CUX1,DCTD…
GO Biological Process	GO:0009894	regulation of catabolic process	93	2.49746e-06	0.0260735	0.00028036	ABHD5,ABR,ACAP2,ADRB1,AGAP1,AGAP3,AGO2,AHSA2,AKT2,ALS2,APOC2,ARFGAP2,ARFGAP3,ARFGEF1,ARHGAP11B,ARHGAP17,ARHGAP22,ARHGAP23,ARHGAP26,ARHGAP8,ARHGAP9,ARHGEF10,ARHGEF7,ARNT,ASAP1,ASAP2,ATG7,AXIN1,BANP,BCR,BTRC,C12orf5,CBLB,CCL26,CCR7,CPEB3,CRK,CSNK1E,CSNK2A1,DACT1,DNAJB6,ECT2,ELMOD2,EZH2,FZD10,GAPVD1,GNAO1,GNAQ,GNAS,GRIN2C,GSK3B,HDAC4,HERC1,HTR2B,IFNG,IRS2,LARP1,LDLR,LLGL1,LONP2,LRPPRC,LRRK2,MDM2,MTM…
GO Biological Process	GO:0051345	positive regulation of hydrolase activity	94	2.6581e-06	0.0277506	0.000295219	ABHD5,ABR,ACAP2,ADCY3,ADCY5,ADCY7,ADCYAP1R1,ADRB1,AGAP1,AGAP3,AHSA2,AIM2,AKT2,ALS2,APOC2,ARFGAP2,ARFGAP3,ARHGAP11B,ARHGAP17,ARHGAP22,ARHGAP23,ARHGAP26,ARHGAP8,ARHGAP9,ARHGEF7,ASAP1,ASAP2,ATF3,AXIN1,BBC3,BCR,C19orf10,CALM2,CAMK4,CCL26,CCR7,CHP2,CTSH,DNAJB6,ECT2,EIF2AK3,ELMOD2,EZH2,FLT1,FN1,FOXL2,FZD10,GAPVD1,GNAO1,GNAQ,GNAS,GSK3B,HDGF,HERPUD1,HIP1,HMGB1,HMGB2,HTR2A,HTR2B,IFNG,ITPR1,JAK2,LLGL1,LRRK…
GO Biological Process	GO:0034613	cellular protein localization	95	3.31477e-06	0.0346062	0.000364276	ACAP2,ADIPOQ,ADRB1,AGAP3,AKAP12,AKT2,AP1S3,AP2A2,AP3M1,AP3S2,ARF6,ARFGAP3,ATP9B,BANP,BMP7,BUB3,CBLB,CD4,CHP1,CNTNAP1,COG7,COPB2,COX18,CSE1L,CSNK1E,DERL1,DERL2,DIAPH1,DLG1,DNAJB6,DNAJC19,DST,ERBB2IP,ETV5,EZR,FGF9,FOPNL,GAS6,GOLGA4,GSK3B,HDGF,HSP90AA1,HSPA9,IFNG,IFT122,ING1,IPO5,ITGB1,JAK2,JUP,KIF13B,KPNA6,LATS2,LONP2,MACF1,MDM2,MGEA5,MLPH,MXI1,NAPG,NEDD4,NIN,NR5A1,NXT1,P2RY1,PACSIN2,PAN3,PDIA2,PEX…
GO Biological Process	GO:0019438	aromatic compound biosynthetic process	96	3.44757e-06	0.0359926	0.000374923	AANAT,ADA,ADAL,ADCY3,ADCY5,ADCY7,ADK,ADNP,ADNP2,ADSL,AGO2,AK8,ALX4,AMPD1,ARHGAP22,ARID1A,ARID1B,ARID2,ARID4A,ARID5B,ARNT,ASXL1,ATF3,ATF7IP,ATIC,ATOH1,ATP5H,ATPIF1,ATXN7,BANP,BATF3,BAZ1A,BAZ1B,BCL11B,BHLHE23,BHLHE40,BMPR2,BNC1,BPTF,BRPF1,CALCOCO1,CAMTA1,CASZ1,CBX7,CC2D1B,CCNL1,CCRN4L,CDC40,CDC5L,CHAF1A,CHCHD3,CHD5,CHD6,CNOT2,COL4A2,COPRS,CPSF2,CREM,CSNK2A1,CTBP1,CTCF,CTNND2,CTPS1,CUX1,DCT,DCTD,DDX…
GO Biological Process	GO:0010604	positive regulation of macromolecule metabolic process	97	3.52448e-06	0.0367956	0.000379336	AATF,ABI1,ABLIM2,ACSL1,ADAM17,ADCY3,ADCY5,ADCY7,ADIPOQ,AGO2,AKT2,ALK,ALS2,ALX4,ANAPC7,ANKLE2,ARFGEF1,ARID1A,ARID1B,ARNT,ASXL1,ATF3,ATF7IP,ATG10,ATG7,ATOH1,ATXN7,AXIN1,BAMBI,BAZ1B,BCL11B,BHLHE23,BIRC7,BMP6,BMP7,BMPR2,BPTF,BRPF1,BTRC,C19orf10,C19orf80,CACUL1,CALCOCO1,CALM2,CAMK4,CBFA2T2,CBLB,CCNB1,CCND1,CCND2,CCNY,CCR7,CD4,CDC14B,CDC16,CDC23,CDK5RAP2,CDON,CELF3,CHP1,CHP2,CHUK,CPEB3,CREM,CRK,CRLF3,C…
GO Biological Process	GO:0070727	cellular macromolecule localization	98	3.56358e-06	0.0372038	0.00037963	ACAP2,ADIPOQ,ADRB1,AGAP3,AKAP12,AKT2,AP1S3,AP2A2,AP3M1,AP3S2,ARF6,ARFGAP3,ATP9B,BANP,BMP7,BUB3,CBLB,CD4,CHP1,CNTNAP1,COG7,COPB2,COX18,CSE1L,CSNK1E,DERL1,DERL2,DIAPH1,DLG1,DNAJB6,DNAJC19,DST,ERBB2IP,ETV5,EZR,FGF9,FOPNL,GAS6,GOLGA4,GSK3B,HDGF,HSP90AA1,HSPA9,IFNG,IFT122,ING1,IPO5,ITGB1,JAK2,JUP,KIF13B,KPNA6,LATS2,LONP2,MACF1,MDM2,MGEA5,MLPH,MXI1,NAPG,NEDD4,NIN,NR5A1,NXT1,P2RY1,PACSIN2,PAN3,PDIA2,PEX…
GO Biological Process	GO:0071702	organic substance transport	99	3.75429e-06	0.0391948	0.000395907	ABCA5,ABCG2,ABCG8,ACSL1,ACTN4,ADA,ADAMTS9,AFTPH,AGAP1,AGAP3,AHCTF1,AIM2,AKAP12,AKT2,ALKBH5,AP1S3,AP2A2,AP3M1,AP3S2,APBA2,APOC2,APOC4,APOC4-APOC2,AQP8,ARF6,ARFGAP2,ARFGAP3,ARFGEF1,ARFGEF2,ARL4D,ATG10,ATG16L2,ATG7,ATP10A,ATP11A,ATP6V0A1,ATP6V0E2,ATP9B,ATXN2,BET1L,CA4,CACNB4,CBLB,CCR7,CDC40,CENPF,CHKA,CHMP6,CHP1,CHP2,CLN8,COG6,COG7,COPB2,COX18,CPSF2,CSE1L,DDX19A,DDX25,DENND1A,DERL1,DERL2,DISP1,DNAJC…
GO Biological Process	GO:0044249	cellular biosynthetic process	100	3.88739e-06	0.0405844	0.000405844	AANAT,ABHD5,ACHE,ACSL1,ADA,ADAL,ADCK3,ADCY3,ADCY5,ADCY7,ADI1,ADK,ADNP,ADNP2,ADSL,AGO2,AGPAT4,AGPAT5,AK8,AKR1A1,AKT2,ALDH7A1,ALG12,ALG2,ALOX5AP,ALX4,AMPD1,ARHGAP22,ARID1A,ARID1B,ARID2,ARID4A,ARID5B,ARNT,ASXL1,ATF3,ATF7IP,ATG10,ATG7,ATIC,ATOH1,ATP5H,ATPIF1,ATXN7,B3GALTL,B3GAT2,B3GNT7,B4GALT5,BANP,BATF3,BAZ1A,BAZ1B,BCL11B,BDH1,BHLHE23,BHLHE40,BMPR2,BNC1,BPTF,BRPF1,CALCOCO1,CAMTA1,CASZ1,CBX7,CC2D1B,C…
GO Biological Process	GO:0042981	regulation of apoptotic process	101	4.23624e-06	0.0442264	0.000437885	AATF,ABR,ACTN4,ADA,ADAM17,ADIPOQ,ADNP,ALK,ALX4,APH1B,ARHGEF18,ARHGEF7,ATAD3A,ATG7,ATPIF1,BBC3,BCL11B,BFAR,BIRC7,BMP7,BNIP3,C12orf5,CAMK1D,CCR7,CFDP1,CHL1,CHST11,CLN8,COL18A1,CPEB4,CSNK2A1,CTSH,DFNA5,DHCR24,DICER1,DNAJB6,DUSP1,ECT2,EDNRB,EGR3,EIF2AK3,ESR2,FAM129B,FLCN,FLT3,FNIP1,FOXB1,FOXC1,FOXL2,FOXO1,GAS6,GATA3,GLS2,GNRH1,GRK5,GSK3B,HCK,HERPUD1,HIP1,HIPK3,HMGB1,HMGB2,HNF1B,HSPA9,HTR2B,IFNG,IL18,…
GO Biological Process	GO:0010941	regulation of cell death	102	4.27905e-06	0.0446733	0.000437974	AATF,ABR,ACTN4,ADA,ADAM17,ADCYAP1R1,ADIPOQ,ADNP,ADNP2,ALK,ALX4,APH1B,ARHGEF18,ARHGEF7,ATAD3A,ATG7,ATPIF1,BBC3,BCL11B,BFAR,BHLHE23,BIRC7,BMP7,BNIP3,C12orf5,CAMK1D,CCR7,CFDP1,CHL1,CHST11,CLN8,COL18A1,CPEB4,CSNK2A1,CTSH,DFNA5,DHCR24,DICER1,DNAJB6,DUSP1,ECT2,EDNRB,EGR3,EIF2AK3,ESR2,FAM129B,FLCN,FLT3,FNIP1,FOXB1,FOXC1,FOXL2,FOXO1,GAS6,GATA3,GLS2,GNRH1,GRK5,GSK3B,HCK,HERPUD1,HIP1,HIPK3,HMGB1,HMGB2,HNF1…
GO Biological Process	GO:0006464	cellular protein modification process	103	4.5406e-06	0.0474038	0.000460232	AANAT,ABI1,ADPRHL1,AGTPBP1,AKT2,AKT3,ALG12,ALG2,ALK,ALPK2,ANAPC7,ARID4A,ARIH1,ARSA,ARSJ,ARSK,ASB7,ASXL1,ATG10,ATG7,ATXN7,AXIN1,B3GALTL,B3GAT2,B3GNT7,B4GALT5,BAZ1B,BCR,BIRC7,BMP2K,BMPR2,BRD1,BRPF1,BTBD1,BTRC,C8orf44-SGK3,CAMK1D,CAMK4,CBLB,CCNB1,CCND1,CD4,CDC14B,CDC16,CDC23,CDC42BPA,CDK17,CHUK,CIT,COG7,COPRS,COPS3,COPS7B,CSNK1E,CSNK2A1,CTBP1,CUL1,CUL3,CWH43,DPH6,DTL,DUSP1,DUSP22,DUSP5,DYRK2,EEF2K,E…
GO Biological Process	GO:0065009	regulation of molecular function	104	4.55281e-06	0.0475314	0.000457032	ABHD5,ABI1,ABR,ACAP2,ACSL1,ACTN4,ADAM17,ADCY3,ADCY5,ADCY7,ADCYAP1R1,ADIPOQ,ADRB1,AGAP1,AGAP3,AHSA2,AIDA,AIM2,AKT2,ALK,ALOX5AP,ALS2,ANAPC7,ANKLE2,ANXA2,ANXA3,APH1B,APOC2,APOC4-APOC2,ARFGAP2,ARFGAP3,ARFGEF1,ARHGAP11B,ARHGAP17,ARHGAP22,ARHGAP23,ARHGAP26,ARHGAP8,ARHGAP9,ARHGEF7,ARID5B,ASAP1,ASAP2,ATF3,ATPIF1,AXIN1,BAMBI,BBC3,BCR,BHLHE40,BIRC7,BMP7,BTBD1,BTRC,BUB3,C19orf10,C8orf44-SGK3,CACNG2,CACNG4,C…
GO Biological Process	GO:0044093	positive regulation of molecular function	105	4.78725e-06	0.0499789	0.000475989	ABHD5,ABI1,ABR,ACAP2,ACSL1,ACTN4,ADAM17,ADCY3,ADCY5,ADCY7,ADCYAP1R1,ADIPOQ,ADRB1,AGAP1,AGAP3,AHSA2,AIM2,AKT2,ALK,ALOX5AP,ALS2,ANAPC7,ANXA2,ANXA3,APH1B,APOC2,APOC4-APOC2,ARFGAP2,ARFGAP3,ARHGAP11B,ARHGAP17,ARHGAP22,ARHGAP23,ARHGAP26,ARHGAP8,ARHGAP9,ARHGEF7,ARID5B,ASAP1,ASAP2,ATF3,AXIN1,BAMBI,BBC3,BCR,BIRC7,BTRC,C19orf10,CACUL1,CALM2,CAMK1D,CAMK4,CCL26,CCNB1,CCND1,CCND2,CCNY,CCR7,CD4,CDC14B,CDC16,CD…
GO Biological Process	GO:0000278	mitotic cell cycle	106	5.04101e-06	0.0526281	0.000496492	ACTR1A,AHCTF1,ANAPC7,ANKLE2,ARHGEF10,BTRC,BUB3,CACUL1,CCNB1,CCND1,CCNY,CDC16,CDC23,CDK5RAP2,CENPC,CENPF,CENPH,CENPW,CEP63,CEP78,CIT,CRLF3,CSNK1E,CSNK2A1,CUL1,CUL3,DCLRE1A,DSN1,DYNC1H1,E2F3,FBXL7,FER,GINS1,GINS2,HSP90AA1,ID2,ITGB1,KHDRBS1,KIF2A,LATS2,LIG1,LIN54,MAD1L1,MELK,MIS12,MLF1IP,MNAT1,NCAPG2,NEDD1,NEK1,NEK2,NEK3,NFATC1,NINL,NSL1,NUP85,OIP5,ORC1,PAFAH1B1,PAPD5,PCNT,POLE,POM121,PPP2R2D,PPP2R4…
GO Biological Process	GO:0051103	DNA ligation involved in DNA repair	107	5.06189e-06	0.0528461	0.000493889	HMGB1,HMGB2,LIG1,LIG4
GO Biological Process	GO:0023051	regulation of signaling	108	5.14576e-06	0.0537217	0.000497423	AACS,ABR,ACAP2,ACHE,ADA,ADAM17,ADIPOQ,ADRB1,AGAP1,AGAP3,AIDA,AKAP12,AKT2,ALK,ALS2,AP2A2,APCDD1,ARF6,ARFGAP2,ARFGAP3,ARFGEF1,ARFGEF2,ARHGAP11B,ARHGAP17,ARHGAP22,ARHGAP23,ARHGAP26,ARHGAP8,ARHGAP9,ARHGEF10,ARHGEF18,ARHGEF28,ARHGEF7,ARNT,ASAP1,ASAP2,ASXL1,ATXN7,AXIN1,BAMBI,BBC3,BCR,BIRC7,BMP6,BMP7,BMP8A,BMPR2,BNIP3,BTBD9,BTRC,CACNG2,CACNG4,CALM2,CBLB,CBY1,CCL26,CCND1,CCNY,CCR7,CD180,CD4,CDON,CHP1,CHP…
GO Biological Process	GO:0006950	response to stress	109	5.25516e-06	0.0548639	0.000503339	AACS,AATF,ABCC4,ABI1,ACHE,ACTN4,ADA,ADAM17,ADCY3,ADCY5,ADCY7,ADCYAP1R1,ADIPOQ,ADNP2,ADRB1,ADSL,AGAP3,AGO2,AHSA2,AIM2,AKAP1,ALKBH3,ALKBH5,ALOX5AP,ALS2,ANGPT2,ANXA3,APLF,APOBEC3D,APOBEC3F,APOBEC3G,APOBEC3H,ARNT,ATF3,ATG10,ATG7,ATP1B3,ATP2A1,ATP2A2,ATP2B1,AXIN1,BAZ1B,BBC3,BDH1,BIRC7,BLNK,BMP6,BMP7,BMPR2,BNC1,BNIP3,BRK1,C19orf10,C2orf40,C8orf44-SGK3,CABLES1,CALM2,CAMK1D,CAMK4,CBX5,CCL26,CCNB1,CCND1,C…
GO Biological Process	GO:0016567	protein ubiquitination	110	5.74828e-06	0.060012	0.000545564	ANAPC7,ARIH1,ASB7,AXIN1,BIRC7,BTBD1,BTRC,CBLB,CDC16,CDC23,CUL1,CUL3,DTL,ENC1,FBXL22,FBXL3,FBXL5,FBXL7,FBXO11,FBXW11,FEM1A,HECTD2,HECTD4,HECW1,HERC1,HERC4,KLHL3,MALT1,MARCH11,MARCH2,MARCH6,MDM2,MGRN1,MKRN1,MKRN3,MYCBP2,MYLIP,NEDD4,NEDD4L,PELI2,PJA2,PPIL2,PRKCQ,PSMB1,PSMD6,PSMD9,RBBP6,RBX1,RFWD2,RFWD3,RNF144A,RNF146,RNF19A,RNF20,RNF213,RNF216,RNF217,RNF220,RNF6,SAE1,SH3RF1,SIAH1,SIAH2,SIRT1,SMURF1,…
GO Biological Process	GO:0016070	RNA metabolic process	111	5.81068e-06	0.0606635	0.000546518	ABCE1,ADNP,ADNP2,AGO2,ALKBH5,ALX4,APOBEC3F,APOBEC3G,ARHGAP22,ARID1A,ARID1B,ARID2,ARID4A,ARID5B,ARNT,ASXL1,ATF3,ATF7IP,ATOH1,ATXN2,ATXN7,AUH,BANP,BATF3,BAZ1A,BAZ1B,BCL11B,BHLHE23,BHLHE40,BMPR2,BNC1,BPTF,BRPF1,CALCOCO1,CAMTA1,CASZ1,CBX7,CC2D1B,CCNL1,CCRN4L,CDC40,CDC5L,CDKAL1,CELF2,CELF3,CHAF1A,CHCHD3,CHD5,CHD6,CHERP,CNOT2,COL4A2,COPRS,CPSF2,CREM,CSNK2A1,CTBP1,CTCF,CTIF,CTNND2,CUX1,DARS2,DDX54,DHX9,…
GO Biological Process	GO:1901576	organic substance biosynthetic process	112	6.23351e-06	0.0650779	0.000581053	AANAT,ABHD5,ACHE,ACSL1,ADA,ADAL,ADCK3,ADCY3,ADCY5,ADCY7,ADI1,ADK,ADNP,ADNP2,ADSL,AGO2,AGPAT4,AGPAT5,AK8,AKR1A1,AKT2,ALDH7A1,ALG12,ALG2,ALOX5AP,ALX4,AMPD1,ARHGAP22,ARID1A,ARID1B,ARID2,ARID4A,ARID5B,ARNT,ASXL1,ATF3,ATF7IP,ATG10,ATG7,ATIC,ATOH1,ATP5H,ATPIF1,ATXN7,B3GALTL,B3GAT2,B3GNT7,B4GALT5,BANP,BATF3,BAZ1A,BAZ1B,BCL11B,BHLHE23,BHLHE40,BMPR2,BNC1,BPTF,BRPF1,CALCOCO1,CAMTA1,CASZ1,CBX7,CC2D1B,CCBL1,…
GO Biological Process	GO:0042454	ribonucleoside catabolic process	113	6.30237e-06	0.0657967	0.000582272	ABCA3,ABCA5,ABCB10,ABCC1,ABCC4,ABCE1,ABCG2,ABCG8,ADA,ADAL,AGAP3,APOBEC3F,APOBEC3G,APOBEC3H,ARF6,ARL4D,ATF7IP,ATP2A1,ATP5H,DNAH17,DYNC1H1,EEFSEC,ENSG00000180574,GBP1,GBP3,GNA14,GNAO1,GNAQ,GNAS,GNL2,GTPBP4,HSP90AA1,LONP2,LRRK2,LSG1,MACF1,MSH2,MYH9,PEX6,PPP2R4,PSMD6,RAB38,RAB8B,RABL2A,RALA,RALB,RALBP1,RAP2A,RAP2B,RASL11A,RFC3,RHEB,RIT1,RND3,RNF213,SEPT9,SMARCA4,TBCC,TUBB2B,TUBD1
GO Biological Process	GO:0009164	nucleoside catabolic process	114	7.62777e-06	0.079634	0.000698544	ABCA3,ABCA5,ABCB10,ABCC1,ABCC4,ABCE1,ABCG2,ABCG8,ADA,ADAL,AGAP3,APOBEC3F,APOBEC3G,APOBEC3H,ARF6,ARL4D,ATF7IP,ATP2A1,ATP5H,DNAH17,DPYS,DYNC1H1,EEFSEC,ENSG00000180574,GBP1,GBP3,GNA14,GNAO1,GNAQ,GNAS,GNL2,GTPBP4,HSP90AA1,LONP2,LRRK2,LSG1,MACF1,MSH2,MYH9,PEX6,PPP2R4,PSMD6,RAB38,RAB8B,RABL2A,RALA,RALB,RALBP1,RAP2A,RAP2B,RASL11A,RFC3,RHEB,RIT1,RND3,RNF213,SEPT9,SMARCA4,TBCC,TUBB2B,TUBD1
GO Biological Process	GO:0016568	chromatin modification	115	7.7203e-06	0.0805999	0.000700869	ARID1A,ARID1B,ARID2,ARID4A,ASXL1,ATXN7,BANP,BAZ1A,BAZ1B,BNIP3,BPTF,BRD1,BRPF1,CBX7,CENPH,CENPW,CHD5,CHD6,COPRS,CTCF,DNMT1,EPC1,EYA2,EZH1,EZH2,FOXA2,HDAC4,HDAC9,HLCS,ING3,IRF4,JAK2,JARID2,KANSL3,KAT2B,KAT6B,KDM5A,KMT2E,MBD3,MEAF6,MGEA5,MLF1IP,MTF2,NASP,NCOA3,NR3C1,OIP5,PHB,PHF17,PHF2,POLE4,PRKCB,RAG2,RBBP4,RCOR1,RERE,RNF20,RUVBL1,SETD2,SETD3,SETD8,SETDB1,SETMAR,SFMBT1,SIRT1,SMARCA4,SMARCAD1,SMARCE…
GO Biological Process	GO:1901362	organic cyclic compound biosynthetic process	116	8.24995e-06	0.0861295	0.000742495	AANAT,ADA,ADAL,ADCY3,ADCY5,ADCY7,ADK,ADNP,ADNP2,ADSL,AGO2,AK8,ALX4,AMPD1,ARHGAP22,ARID1A,ARID1B,ARID2,ARID4A,ARID5B,ARNT,ASXL1,ATF3,ATF7IP,ATIC,ATOH1,ATP5H,ATPIF1,ATXN7,BANP,BATF3,BAZ1A,BAZ1B,BCL11B,BHLHE23,BHLHE40,BMPR2,BNC1,BPTF,BRPF1,CALCOCO1,CAMTA1,CASZ1,CBX7,CC2D1B,CCNL1,CCRN4L,CDC40,CDC5L,CHAF1A,CHCHD3,CHD5,CHD6,CNOT2,COL4A2,COPRS,CPSF2,CREM,CSNK2A1,CTBP1,CTCF,CTNND2,CTPS1,CUX1,DCT,DCTD,DDX…
GO Biological Process	GO:1901658	glycosyl compound catabolic process	117	8.58707e-06	0.089649	0.00076623	ABCA3,ABCA5,ABCB10,ABCC1,ABCC4,ABCE1,ABCG2,ABCG8,ADA,ADAL,AGAP3,APOBEC3F,APOBEC3G,APOBEC3H,ARF6,ARL4D,ATF7IP,ATP2A1,ATP5H,DNAH17,DPYS,DYNC1H1,EEFSEC,ENSG00000180574,GBP1,GBP3,GNA14,GNAO1,GNAQ,GNAS,GNL2,GTPBP4,HSP90AA1,LONP2,LRRK2,LSG1,MACF1,MSH2,MYH9,PEX6,PPP2R4,PSMD6,RAB38,RAB8B,RABL2A,RALA,RALB,RALBP1,RAP2A,RAP2B,RASL11A,RFC3,RHEB,RIT1,RND3,RNF213,SEPT9,SMARCA4,TBCC,TUBB2B,TUBD1
GO Biological Process	GO:0006915	apoptotic process	118	9.8982e-06	0.103337	0.000875739	AATF,ABR,ADAM17,ADRB1,AIM2,AKT2,APH1B,ARF6,ARHGEF18,ARHGEF7,ATOH1,ATP2A1,AXIN1,BBC3,BCL2L12,BFAR,BIRC7,BNIP3,CD5,CD70,CSE1L,CSNK2A1,CTSH,CUL1,CUL3,DAPL1,DFNA5,DHCR24,DICER1,DIDO1,DNAJB6,DPF1,DSG1,DUSP22,DYRK2,ECT2,EDAR,EIF2AK3,EYA2,FAM3B,FASTK,FNIP1,FOXL2,FOXO1,FXR1,GADD45B,GAS6,GGCT,GHITM,GLI2,GRK1,GRK5,GSK3B,HERPUD1,HINT1,HIP1,HIPK3,HMGB1,HMGB2,HSP90AA1,IFNG,IL6,INSL6,ITGAV,ITPR1,JAK2,KANK2,LGA…
GO Biological Process	GO:0006351	transcription, DNA-dependent	119	1.0017e-05	0.104577	0.000878799	ADNP,ADNP2,AGO2,ALX4,ARHGAP22,ARID1A,ARID1B,ARID2,ARID4A,ARID5B,ARNT,ASXL1,ATF3,ATF7IP,ATOH1,ATXN7,BANP,BATF3,BAZ1A,BAZ1B,BCL11B,BHLHE23,BHLHE40,BMPR2,BNC1,BPTF,BRPF1,CALCOCO1,CAMTA1,CASZ1,CBX7,CC2D1B,CCNL1,CCRN4L,CDC40,CDC5L,CHAF1A,CHCHD3,CHD5,CHD6,CNOT2,COL4A2,COPRS,CPSF2,CREM,CSNK2A1,CTBP1,CTCF,CTNND2,CUX1,DDX54,DIDO1,DMRTA1,DNMT1,DPF1,DPPA2,E2F3,EBF1,EGR3,EID3,ELF2,ELF3,EOMES,EPAS1,EPC1,ESR2,…
GO Biological Process	GO:0070887	cellular response to chemical stimulus	120	1.04243e-05	0.10883	0.000906915	AACS,AANAT,AATF,ABR,ACAP2,ACSL1,ADAM17,ADCY3,ADCY5,ADCY7,ADCYAP1R1,ADIPOQ,ADNP2,AGAP3,AGO2,AIM2,AKT2,ALOX5AP,ANGPT2,ANXA2,AP2A2,APH1B,AQP8,ARHGEF18,ARHGEF7,ARIH1,ARNT,ATF3,ATP6V0A1,ATP6V0E2,AXIN1,BAMBI,BBC3,BMP7,BNIP3,BTRC,C19orf10,CALM2,CAMK4,CCNB1,CCND1,CCR7,CD180,CHP2,CHUK,CLIC4,COL4A1,COL4A2,COMMD7,CPEB3,CPEB4,CRK,CSF3R,CTSH,CYP26A1,CYP26B1,CYP4F2,DERL1,DERL2,DIAPH1,DICER1,DNMT1,DUSP1,DUSP22,…
GO Biological Process	GO:0045321	leukocyte activation	121	1.08748e-05	0.113533	0.000938293	ADA,ADAM17,ANXA3,BANK1,BATF3,BCL11B,BLNK,CAMK4,CBLB,CCR7,CD180,CD4,CD93,CR2,DLG1,EOMES,FLT3,FNIP1,FOXP1,GATA3,HDAC4,HDAC9,HMGB1,ID2,IFNG,IL18,IL21R,IL6,IMPDH2,IRF4,ITGB1,KIF13B,KLF6,KMT2E,LAT,LIG4,LRRC8A,MALT1,MEF2A,MEF2C,MINK1,MSH2,MYH9,NEDD4,PAX1,PIK3CD,PIK3R1,PLCG2,PPP3CA,PREX1,PRKCB,RAG2,RBPJ,RPL22,RUNX2,SBNO2,SELPLG,SKAP2,SNX27,SOX4,SRF,STAT5B,SYK,TICAM1,TLR4,TOLLIP,TXLNA,UNC13D,ZAP70
GO Biological Process	GO:0002768	immune response-regulating cell surface receptor signaling pathway	122	1.10703e-05	0.115574	0.000947332	ABI1,AGO2,BRK1,CACNB4,CALM2,CD4,CHUK,CR2,CRK,FER,FGF23,FGF9,FOXO1,GATA3,GRAP2,GSK3B,HCK,HSP90AA1,IRS2,ITPR1,KLHL6,LAT,LIME1,MALT1,MAPK8,MAPKAP1,MDM2,MEF2A,MEF2C,NFATC1,NFATC2,NFATC3,PAK2,PIK3CA,PIK3CB,PIK3CD,PIK3R1,PLCG1,PLCG2,PLD2,PLEKHA1,PPP3CA,PRKCB,PRKCQ,PTK2,SH2B2,SRC,SYK,TAB2,TLR2,TMEM189-UBE2V1,TNRC6A,TNRC6B,TNRC6C,WASL,YWHAB,ZAP70
GO Biological Process	GO:0002757	immune response-activating signal transduction	123	1.13452e-05	0.118444	0.000962958	ABI1,BRK1,CACNB4,CD4,CHUK,CR2,CRK,FAM105B,GATA3,GRAP2,HCK,HSP90AA1,ITPR1,KLHL6,LAT,LGMN,LIME1,MALT1,MAP2K6,MAPK8,MEF2A,MEF2C,NFATC2,NOD1,PAK2,PELI2,PIK3AP1,PIK3CA,PIK3CB,PIK3CD,PIK3R1,PLCG1,PLCG2,PLD2,PLEKHA1,PRKCB,PRKCQ,PTK2,RPS6KA2,SH2B2,SRC,SYK,TAB2,TBK1,TICAM1,TLR2,TLR4,TMEM189-UBE2V1,TNIP3,TRAF3,UBE2D2,WASL,ZAP70
GO Biological Process	GO:0006886	intracellular protein transport	124	1.18117e-05	0.123314	0.000994466	AGAP3,AKAP12,AKT2,AP1S3,AP2A2,AP3M1,AP3S2,ARFGAP3,CBLB,CHP1,COG7,COPB2,CSE1L,DERL1,DERL2,DNAJC19,DST,ERBB2IP,FGF9,GAS6,GOLGA4,GSK3B,HSP90AA1,HSPA9,IFNG,ING1,IPO5,ITGB1,JAK2,KIF13B,KPNA6,LONP2,MACF1,MGEA5,MLPH,NAPG,NEDD4,NXT1,PAN3,PEX14,PEX5,PEX5L,PEX6,PHIP,PIK3R1,PPP3CA,PRICKLE1,PRKCI,PTCH1,RAB8B,RERE,RILPL2,RIMS2,RPL21,RPL22,RPL31,RPS16,RPS21,SEC24B,SEC61A1,SEC61G,SMURF1,SNX27,SPCS3,SPTBN1,SSR2,…
GO Biological Process	GO:0009058	biosynthetic process	125	1.23452e-05	0.128884	0.00103107	AANAT,ABHD5,ACHE,ACSL1,ADA,ADAL,ADCK3,ADCY3,ADCY5,ADCY7,ADI1,ADK,ADNP,ADNP2,ADSL,AGO2,AGPAT4,AGPAT5,AK8,AKR1A1,AKT2,ALDH7A1,ALG12,ALG2,ALOX5AP,ALX4,AMPD1,ARHGAP22,ARID1A,ARID1B,ARID2,ARID4A,ARID5B,ARNT,ASXL1,ATF3,ATF7IP,ATG10,ATG7,ATIC,ATOH1,ATP5H,ATPIF1,ATXN7,B3GALTL,B3GAT2,B3GNT7,B4GALT5,BANP,BATF3,BAZ1A,BAZ1B,BCL11B,BDH1,BHLHE23,BHLHE40,BMPR2,BNC1,BPTF,BRPF1,CALCOCO1,CAMTA1,CASZ1,CBX7,CC2D1B,C…
GO Biological Process	GO:0043161	proteasome-mediated ubiquitin-dependent protein catabolic process	126	1.37141e-05	0.143176	0.00113631	AGAP3,ANAPC7,BTRC,BUB3,C2orf40,CCNB1,CDC16,CDC23,CUL1,CUL3,DERL1,DERL2,ERLEC1,FBXL3,FBXL5,FBXL7,FBXW11,NEDD4L,PPP2CB,PPP2R5C,PSMB1,PSMD6,PSMD9,RBX1,RNF216,SIAH1,SIRT1,SMURF1,TBL1X,TBL1XR1,TRIM13,TRIM38,USP44
GO Biological Process	GO:0032270	positive regulation of cellular protein metabolic process	127	1.41976e-05	0.148223	0.00116711	ABI1,ACSL1,ADAM17,ADCY3,ADCY5,ADCY7,ADIPOQ,AKT2,ALK,ALS2,ANAPC7,ANKLE2,ARFGEF1,ARNT,ATF3,ATG10,ATG7,AXIN1,BIRC7,BMP6,BMP7,BMPR2,BTRC,C19orf10,CACUL1,CALM2,CCNB1,CCND1,CCND2,CCNY,CCR7,CD4,CDC14B,CDC16,CDC23,CDON,CHP1,CPEB3,CRK,CSNK1E,CTBP1,CUL1,DLG1,DNMT1,ECT2,EDN3,EDNRB,EIF2AK3,EZH2,FBXW11,FLCN,FLT1,FLT3,FNIP1,FZD10,GADD45B,GAS6,GRM5,GSK3B,HDAC4,HDGF,HERPUD1,HTR2A,HTR2B,IFNG,IL6,ITGB1,JAK2,JARID2…
GO Biological Process	GO:0001824	blastocyst development	128	1.59262e-05	0.16627	0.00129898	ADA,CNOT2,CUL3,ELF3,EOMES,GINS1,HAND1,HNF1B,NASP,NCAPG2,NEK2,NLE1,RBBP8,SALL4,SETDB1,SKIL,SMARCA4,SRF,TFAP2C,TGFBR1
GO Biological Process	GO:0032774	RNA biosynthetic process	129	1.64778e-05	0.172028	0.00133355	ADNP,ADNP2,AGO2,ALX4,ARHGAP22,ARID1A,ARID1B,ARID2,ARID4A,ARID5B,ARNT,ASXL1,ATF3,ATF7IP,ATOH1,ATXN7,BANP,BATF3,BAZ1A,BAZ1B,BCL11B,BHLHE23,BHLHE40,BMPR2,BNC1,BPTF,BRPF1,CALCOCO1,CAMTA1,CASZ1,CBX7,CC2D1B,CCNL1,CCRN4L,CDC40,CDC5L,CHAF1A,CHCHD3,CHD5,CHD6,CNOT2,COL4A2,COPRS,CPSF2,CREM,CSNK2A1,CTBP1,CTCF,CTNND2,CUX1,DDX54,DIDO1,DMRTA1,DNMT1,DPF1,DPPA2,E2F3,EBF1,EGR3,EID3,ELF2,ELF3,EOMES,EPAS1,EPC1,ESR2,…
GO Biological Process	GO:0012501	programmed cell death	130	1.65809e-05	0.173104	0.00133157	AATF,ABR,ADAM17,ADRB1,AIM2,AKT2,APH1B,ARF6,ARHGEF18,ARHGEF7,ATOH1,ATP2A1,AXIN1,BBC3,BCL2L12,BFAR,BIRC7,BNIP3,CD5,CD70,CSE1L,CSNK2A1,CTSH,CUL1,CUL3,DAPL1,DFNA5,DHCR24,DICER1,DIDO1,DNAJB6,DPF1,DSG1,DUSP22,DYRK2,ECT2,EDAR,EIF2AK3,EYA2,FAM3B,FASTK,FNIP1,FOXL2,FOXO1,FXR1,GADD45B,GAS6,GGCT,GHITM,GLI2,GRK1,GRK5,GSK3B,HERPUD1,HINT1,HIP1,HIPK3,HMGB1,HMGB2,HSP90AA1,IFNG,IL6,INSL6,ITGAV,ITPR1,JAK2,KANK2,LGA…
GO Biological Process	GO:0010948	negative regulation of cell cycle process	131	1.69282e-05	0.176731	0.00134909	ANAPC7,BMP7,BUB3,CCNB1,CCND1,CDC16,CDC23,CDK5RAP2,CENPF,CSNK2A1,DACT1,DLG1,EZH2,HUS1,KANK2,MAD1L1,MDM2,MRE11A,MSH2,MYO16,NME6,PPP2R5C,PRCC,PRKAR1A,PSMB1,PSMD6,PSMD9,PSMG2,RFWD2,RFWD3,RPS6KA2,SETMAR,SMARCA4,SMC3,SOX4,STAG2,TERF2,TP63,TRRAP,USP44
GO Biological Process	GO:0051726	regulation of cell cycle	132	1.73394e-05	0.181023	0.00137139	AATF,ADAM17,AKT2,ANAPC7,BCR,BMP7,BTRC,BUB3,CABLES1,CALM2,CCNB1,CCND1,CCND2,CCNL1,CCNY,CDC16,CDC23,CDK5RAP2,CENPF,CKS2,CRLF3,CSNK2A1,CTBP1,CTCF,CUL1,CUL3,DACT1,DBC1,DHCR24,DICER1,DLG1,DST,DTL,DUSP1,ECT2,EDN3,EZH2,FLCN,FOXC1,FOXG1,GADD45B,GAS6,GAS7,GATA3,GTPBP4,HUS1,ID2,IFNG,ITGB1,KANK2,KAT2B,KHDRBS1,KMT2E,LATS2,MACF1,MAD1L1,MADD,MAP2K6,MDM2,MED1,MNAT1,MNT,MRE11A,MSH2,MYO16,NEK2,NME6,PAFAH1B1,PCID2…
GO Biological Process	GO:0045087	innate immune response	133	1.76648e-05	0.184421	0.00138662	ABI1,ADCY3,ADCY5,ADCY7,AGO2,AIM2,APOBEC3D,APOBEC3F,APOBEC3G,APOBEC3H,BRK1,CALM2,CAMK4,CD180,CD4,CD55,CHUK,CR2,CRK,DHX9,FAM105B,FGF23,FGF9,FOXO1,GBP1,GRAP2,GSK3B,HCK,HMGB1,HSP90AA1,IFNG,IFNGR2,IL18,IP6K2,IRF4,IRS2,ITPR1,JAK2,LAT,LGMN,LYST,MALT1,MAP2K6,MAPK8,MAPKAP1,MDM2,MEF2A,MEF2C,MRE11A,NAIP,NCR2,NFATC1,NFATC2,NFATC3,NOD1,NOS2,PAK2,PELI2,PIAS1,PIK3CA,PIK3CB,PIK3CD,PIK3R1,PLCG1,PLCG2,PLD2,POLR1D,…
GO Biological Process	GO:0048011	neurotrophin TRK receptor signaling pathway	134	1.79601e-05	0.187503	0.00139928	AATF,ABR,ADAM17,ADCY3,ADCY5,ADCY7,ADCYAP1R1,AGO2,AP2A2,APH1B,ARHGEF18,ARHGEF7,CALM2,CAMK4,CHUK,CRK,ECT2,FGF23,FGF9,FOXO1,GSK3B,IRS2,ITPR1,KIDINS220,MAP2K5,MAPK8,MAPKAP1,MDM2,MEF2A,MEF2C,NTRK2,PCSK6,PIK3CA,PIK3CB,PIK3CD,PIK3R1,PLCG1,PLEKHG2,PRDM4,PRKAR1A,PRKAR2A,PRKCI,RALA,RALB,RIT1,RPS6KA2,SHC3,SRC,TNRC6A,TNRC6B,TNRC6C,TRIO,YWHAB
GO Biological Process	GO:0071375	cellular response to peptide hormone stimulus	135	1.98187e-05	0.206907	0.00153265	ADAM17,ADCY3,ADCY5,ADCY7,ADIPOQ,AKT2,ATP6V0A1,ATP6V0E2,CRK,EEF2K,FER,FGF23,FGF9,FOXO1,GNAS,GNG7,HDAC9,IL18,INHBB,IRS2,JAK2,KAT2B,LPIN1,MAX,MDM2,PCSK9,PHIP,PIK3CA,PIK3CB,PIK3R1,POR,PRKAB1,PRKAB2,PRKAG2,PRKAR1A,PRKAR2A,PRKCI,PTK2,RHEB,RPTOR,SH2B2,SHC3,STAT5B,STK11,TCIRG1,YWHAB
GO Biological Process	GO:0034723	DNA replication-dependent nucleosome organization	136	1.98622e-05	0.207361	0.00152472	BAZ1B,CHAF1A
GO Biological Process	GO:0010498	proteasomal protein catabolic process	137	2.01741e-05	0.210617	0.00153735	AGAP3,ANAPC7,BTRC,BUB3,C2orf40,CCNB1,CDC16,CDC23,CUL1,CUL3,DERL1,DERL2,ENC1,ERLEC1,FBXL3,FBXL5,FBXL7,FBXW11,NEDD4L,PPP2CB,PPP2R5C,PSMB1,PSMD6,PSMD9,RBX1,RNF216,SIAH1,SIRT1,SMURF1,TBL1X,TBL1XR1,TRIM13,TRIM38,USP44
GO Biological Process	GO:0050790	regulation of catalytic activity	138	2.06406e-05	0.215487	0.0015615	ABHD5,ABI1,ABR,ACAP2,ACSL1,ADAM17,ADCY3,ADCY5,ADCY7,ADCYAP1R1,ADIPOQ,ADRB1,AGAP1,AGAP3,AHSA2,AIDA,AIM2,AKT2,ALK,ALOX5AP,ALS2,ANAPC7,ANKLE2,APH1B,APOC2,APOC4-APOC2,ARFGAP2,ARFGAP3,ARFGEF1,ARHGAP11B,ARHGAP17,ARHGAP22,ARHGAP23,ARHGAP26,ARHGAP8,ARHGAP9,ARHGEF7,ASAP1,ASAP2,ATF3,ATPIF1,AXIN1,BBC3,BCR,BIRC7,BMP7,BTRC,BUB3,C19orf10,CACUL1,CALM2,CAMK4,CCL26,CCNB1,CCND1,CCND2,CCNL1,CCNY,CCR7,CD4,CD55,CDC14…
GO Biological Process	GO:0006473	protein acetylation	139	2.08435e-05	0.217606	0.00156551	AANAT,BRD1,BRPF1,EPC1,FOXO1,ING3,IRF4,KANSL3,KAT2B,KAT6B,MBD3,MEAF6,MGEA5,NCOA3,PHF17,POLE4,POR,RUVBL1,SIRT1,SMARCA4,TAF5L,TRRAP,USP22
GO Biological Process	GO:0071822	protein complex subunit organization	140	2.08897e-05	0.218088	0.00155777	ABI1,ACHE,ACTR3C,ADIPOQ,ADSL,AHCTF1,ALOX5AP,ARHGEF10,ARID1A,ARID2,ATPIF1,AXIN1,BAZ1B,CAPG,CCNB1,CENPC,CENPF,CENPH,CENPW,CEP63,CFL2,CHAF1A,CHP1,CKS2,CLRN1,COX18,CTCF,CUL3,DGKH,DIAPH1,DICER1,DISP1,DLG1,DNAJB6,DPYS,DST,DYNC1H1,ECT2,EIF2AK3,ENSG00000170091,EPS15,EZR,FAT1,FKBP4,FSCN1,GAS7,GNMT,HGSNAT,HIP1,HIST1H2BL,HMGB2,HSP90AA1,ICT1,IMPDH2,JAK2,JUP,KAT6B,KCNG1,KCNG2,KCNQ5,KCNRG,KCTD4,KIF2A,LAMC1,LLG…
GO Biological Process	GO:0018205	peptidyl-lysine modification	141	2.15196e-05	0.224665	0.00159337	ARID4A,BRD1,BRPF1,EPC1,HDAC4,HDAC9,ING3,IRF4,KANSL3,KAT2B,KAT6B,MBD3,MDM2,MEAF6,METTL21D,MGEA5,NCOA3,PHF17,POLE4,POR,RUVBL1,SETD2,SETD3,SETD8,SIRT1,SMARCA4,TAF5L,TRRAP,USP22
GO Biological Process	GO:0034645	cellular macromolecule biosynthetic process	142	2.19335e-05	0.228986	0.00161257	ACHE,ADNP,ADNP2,AGO2,AKT2,ALG12,ALG2,ALX4,ARHGAP22,ARID1A,ARID1B,ARID2,ARID4A,ARID5B,ARNT,ASXL1,ATF3,ATF7IP,ATG10,ATG7,ATOH1,ATXN7,B3GALTL,B3GAT2,B3GNT7,B4GALT5,BANP,BATF3,BAZ1A,BAZ1B,BCL11B,BHLHE23,BHLHE40,BMPR2,BNC1,BPTF,BRPF1,CALCOCO1,CAMTA1,CASZ1,CBX7,CC2D1B,CCNL1,CCRN4L,CD4,CDC40,CDC5L,CENPF,CHAF1A,CHCHD3,CHD5,CHD6,CHST11,CHSY3,CNOT2,COG7,COL4A2,COPRS,CPSF2,CREM,CSGALNACT2,CSNK2A1,CTBP1,CTCF…
GO Biological Process	GO:0048523	negative regulation of cellular process	143	2.24253e-05	0.23412	0.0016372	AATF,ABCA5,ABI1,ABR,ACHE,ACTN4,ADA,ADCYAP1R1,ADIPOQ,ADNP,ADNP2,AGO2,AIDA,AKT2,ANAPC7,ANGPT2,ANKLE2,ANKRD17,AP2A2,APCDD1,APOBEC3D,APOBEC3F,APOBEC3G,APOBEC3H,ARFGEF1,ARHGEF7,ARID4A,ARID5B,ASXL1,ATAD3A,ATF3,ATF7IP,ATG7,ATPIF1,ATXN2,ATXN7,AXIN1,BACE2,BAMBI,BCL11B,BCL7A,BCR,BFAR,BHLHE23,BHLHE40,BIRC7,BMP7,BMP8A,BMPR2,BNIP3,BPTF,BTAF1,BTRC,BUB3,C12orf5,CAPG,CBFA2T2,CBLB,CBX1,CBX5,CBX7,CBY1,CC2D1B,CCNB1…
GO Biological Process	GO:0043085	positive regulation of catalytic activity	144	2.34343e-05	0.244654	0.00169899	ABHD5,ABI1,ABR,ACAP2,ACSL1,ADAM17,ADCY3,ADCY5,ADCY7,ADCYAP1R1,ADIPOQ,ADRB1,AGAP1,AGAP3,AHSA2,AIM2,AKT2,ALK,ALOX5AP,ALS2,ANAPC7,APH1B,APOC2,APOC4-APOC2,ARFGAP2,ARFGAP3,ARHGAP11B,ARHGAP17,ARHGAP22,ARHGAP23,ARHGAP26,ARHGAP8,ARHGAP9,ARHGEF7,ASAP1,ASAP2,ATF3,AXIN1,BBC3,BCR,BIRC7,BTRC,C19orf10,CACUL1,CALM2,CAMK4,CCL26,CCNB1,CCND1,CCND2,CCNY,CCR7,CD4,CDC14B,CDC16,CDC23,CHP2,CRK,CTSH,CUL1,DLG1,DNAJB6,ECT…
GO Biological Process	GO:0051276	chromosome organization	145	2.44135e-05	0.254877	0.00175778	ARID1A,ARID1B,ARID2,ARID4A,ASXL1,ATXN7,BANP,BAZ1A,BAZ1B,BNC1,BNIP3,BPTF,BRD1,BRPF1,BUB3,CBX7,CCNB1,CDC23,CENPC,CENPF,CENPH,CENPW,CHAF1A,CHD5,CHD6,CIT,COPRS,CTBP1,CTCF,DMC1,DNMT1,EPC1,EYA2,EZH1,EZH2,FOXA2,HDAC4,HDAC9,HIST1H2BL,HLCS,HMGB2,ING3,IRF4,JAK2,JARID2,KANSL3,KAT2B,KAT6B,KDM5A,KMT2E,LEPREL4,LIG1,LIG4,MBD3,MEAF6,MGEA5,MIS12,MLF1IP,MRE11A,MSH2,MTF2,NASP,NCAPG2,NCOA3,NEK2,NR3C1,OIP5,PHB,PHF17,…
GO Biological Process	GO:0051247	positive regulation of protein metabolic process	146	2.59099e-05	0.2705	0.00185274	ABI1,ACSL1,ADAM17,ADCY3,ADCY5,ADCY7,ADIPOQ,AKT2,ALK,ALS2,ANAPC7,ANKLE2,ARFGEF1,ARNT,ATF3,ATG10,ATG7,AXIN1,BIRC7,BMP6,BMP7,BMPR2,BTRC,C19orf10,C19orf80,CACUL1,CALM2,CBLB,CCNB1,CCND1,CCND2,CCNY,CCR7,CD4,CDC14B,CDC16,CDC23,CDON,CHP1,CPEB3,CRK,CSNK1E,CSNK2A1,CTBP1,CUL1,DACT1,DLG1,DNMT1,ECT2,EDN3,EDNRB,EIF2AK3,EZH2,FBXW11,FLCN,FLT1,FLT3,FNIP1,FZD10,GADD45B,GAS6,GRM5,GSK3B,HDAC4,HDGF,HERPUD1,HTR2A,HTR2…
GO Biological Process	GO:0009146	purine nucleoside triphosphate catabolic process	147	2.64537e-05	0.276177	0.00187875	ABCA3,ABCA5,ABCB10,ABCC1,ABCC4,ABCE1,ABCG2,ABCG8,ADA,AGAP3,ARF6,ARL4D,ATF7IP,ATP2A1,ATP5H,DNAH17,DYNC1H1,EEFSEC,ENSG00000180574,GBP1,GBP3,GNA14,GNAO1,GNAQ,GNAS,GNL2,GTPBP4,HSP90AA1,LONP2,LRRK2,LSG1,MACF1,MSH2,MYH9,PEX6,PPP2R4,PSMD6,RAB38,RAB8B,RABL2A,RALA,RALB,RALBP1,RAP2A,RAP2B,RASL11A,RFC3,RHEB,RIT1,RND3,RNF213,SEPT9,SMARCA4,TBCC,TUBB2B,TUBD1
GO Biological Process	GO:0046130	purine ribonucleoside catabolic process	148	2.7992e-05	0.292237	0.00197457	ABCA3,ABCA5,ABCB10,ABCC1,ABCC4,ABCE1,ABCG2,ABCG8,ADA,ADAL,AGAP3,ARF6,ARL4D,ATF7IP,ATP2A1,ATP5H,DNAH17,DYNC1H1,EEFSEC,ENSG00000180574,GBP1,GBP3,GNA14,GNAO1,GNAQ,GNAS,GNL2,GTPBP4,HSP90AA1,LONP2,LRRK2,LSG1,MACF1,MSH2,MYH9,PEX6,PPP2R4,PSMD6,RAB38,RAB8B,RABL2A,RALA,RALB,RALBP1,RAP2A,RAP2B,RASL11A,RFC3,RHEB,RIT1,RND3,RNF213,SEPT9,SMARCA4,TBCC,TUBB2B,TUBD1
GO Biological Process	GO:0043933	macromolecular complex subunit organization	149	2.95677e-05	0.308687	0.00207172	ABCA5,ABI1,ACHE,ACTR3C,ADIPOQ,ADSL,AHCTF1,ALOX5AP,APOC2,ARHGEF10,ARID1A,ARID2,ATPIF1,ATXN2,AXIN1,BAZ1B,CAPG,CCNB1,CCRN4L,CELF2,CENPC,CENPF,CENPH,CENPW,CEP63,CFL2,CHAF1A,CHP1,CKS2,CLRN1,COX18,CTCF,CUL3,DGKH,DIAPH1,DICER1,DISP1,DLG1,DNAJB6,DPYS,DST,DYNC1H1,ECT2,EIF2AK3,ENSG00000170091,EPS15,EZR,FAM103A1,FAT1,FKBP4,FSCN1,GAS7,GNMT,HGSNAT,HIP1,HIST1H2BL,HMGB2,HSP90AA1,ICT1,IMPDH2,JAK2,JUP,KAT6B,KCNG1…
GO Biological Process	GO:0009143	nucleoside triphosphate catabolic process	150	3.12258e-05	0.325997	0.00217332	ABCA3,ABCA5,ABCB10,ABCC1,ABCC4,ABCE1,ABCG2,ABCG8,ADA,AGAP3,ARF6,ARL4D,ATF7IP,ATP2A1,ATP5H,DNAH17,DYNC1H1,EEFSEC,ENSG00000180574,GBP1,GBP3,GNA14,GNAO1,GNAQ,GNAS,GNL2,GTPBP4,HSP90AA1,LONP2,LRRK2,LSG1,MACF1,MSH2,MYH9,PEX6,PPP2R4,PSMD6,RAB38,RAB8B,RABL2A,RALA,RALB,RALBP1,RAP2A,RAP2B,RASL11A,RFC3,RHEB,RIT1,RND3,RNF213,SEPT9,SMARCA4,TBCC,TUBB2B,TUBD1
GO Biological Process	GO:0044765	single-organism transport	151	3.42906e-05	0.357994	0.00237082	ABCA3,ABCA5,ABCB10,ABCC1,ABCC4,ABCG2,ABCG8,ABI1,ACHE,ACSL1,ACTN4,ADA,ADCY3,ADCY5,ADCY7,AGAP3,AIM2,AKAP12,AKT2,ALS2,ANKH,ANO1,ANO7,ANXA2,ANXA3,AP1S3,AP3M1,AP3S2,APOC2,APOC4,APOC4-APOC2,AQP8,ARFGAP3,ARFGEF1,ARFGEF2,ARL4D,ARMC1,ATP10A,ATP11A,ATP1B3,ATP2A1,ATP2A2,ATP2B1,ATP2C2,ATP5H,ATP6V0A1,ATP6V0E2,ATP9B,BBC3,BET1L,BNIP3,BRK1,C8orf44-SGK3,CA4,CACNA2D4,CACNB2,CACNB4,CACNG1,CACNG2,CACNG4,CALM2,CATSPE…
GO Biological Process	GO:0050776	regulation of immune response	152	3.47877e-05	0.363183	0.00238937	ABI1,ABR,ADA,AGO2,AIM2,BCR,BRK1,CACNB4,CALM2,CCR7,CD4,CD55,CHUK,CR2,CRK,CRTAM,CTSH,FAM105B,FER,FGF23,FGF9,FOXO1,GATA3,GRAP2,GSK3B,HCK,HSP90AA1,ICAM3,IFNG,IFNGR2,IL4R,IL6,IRF4,IRS2,ITGB1,ITPR1,JAK2,KLHL6,LAT,LGMN,LIME1,MADCAM1,MALT1,MAP2K6,MAPK8,MAPKAP1,MDM2,MED1,MEF2A,MEF2C,NFATC1,NFATC2,NFATC3,NOD1,PAK2,PELI2,PIAS1,PIK3AP1,PIK3CA,PIK3CB,PIK3CD,PIK3R1,PLCG1,PLCG2,PLD2,PLEKHA1,POLR3F,PPP3CA,PRAM1,…
GO Biological Process	GO:0009207	purine ribonucleoside triphosphate catabolic process	153	3.78734e-05	0.395398	0.0025843	ABCA3,ABCA5,ABCB10,ABCC1,ABCC4,ABCE1,ABCG2,ABCG8,AGAP3,ARF6,ARL4D,ATF7IP,ATP2A1,ATP5H,DNAH17,DYNC1H1,EEFSEC,ENSG00000180574,GBP1,GBP3,GNA14,GNAO1,GNAQ,GNAS,GNL2,GTPBP4,HSP90AA1,LONP2,LRRK2,LSG1,MACF1,MSH2,MYH9,PEX6,PPP2R4,PSMD6,RAB38,RAB8B,RABL2A,RALA,RALB,RALBP1,RAP2A,RAP2B,RASL11A,RFC3,RHEB,RIT1,RND3,RNF213,SEPT9,SMARCA4,TBCC,TUBB2B,TUBD1
GO Biological Process	GO:0009059	macromolecule biosynthetic process	154	3.97563e-05	0.415055	0.00269516	ACHE,ADNP,ADNP2,AGO2,AKT2,ALG12,ALG2,ALX4,ARHGAP22,ARID1A,ARID1B,ARID2,ARID4A,ARID5B,ARNT,ASXL1,ATF3,ATF7IP,ATG10,ATG7,ATOH1,ATXN7,B3GALTL,B3GAT2,B3GNT7,B4GALT5,BANP,BATF3,BAZ1A,BAZ1B,BCL11B,BHLHE23,BHLHE40,BMPR2,BNC1,BPTF,BRPF1,CALCOCO1,CAMTA1,CASZ1,CBX7,CC2D1B,CCNL1,CCRN4L,CD4,CDC40,CDC5L,CENPF,CHAF1A,CHCHD3,CHD5,CHD6,CHST11,CHST2,CHSY3,CNOT2,COG7,COL4A2,COPRS,CPSF2,CREM,CSGALNACT2,CSNK2A1,CTBP…
GO Biological Process	GO:0040029	regulation of gene expression, epigenetic	155	4.08047e-05	0.426001	0.00274839	AGO2,ALKBH3,APOBEC3F,ARID1A,ARID1B,ARID4A,ATF7IP,BAZ1B,CTCF,DICER1,DNMT1,EPC1,EZH2,FTO,GNAS,GSK3B,KMT2E,LIMD1,MBD3,MGMT,PHF2,SIRT1,SMARCA4,SNIP1,TNRC6A,TNRC6C,USP7
GO Biological Process	GO:0009141	nucleoside triphosphate metabolic process	156	4.15942e-05	0.434244	0.00278361	ABCA3,ABCA5,ABCB10,ABCC1,ABCC4,ABCE1,ABCG2,ABCG8,ADA,ADK,AGAP3,AK8,ARF6,ARL4D,ATF7IP,ATP2A1,ATP5H,CTPS1,DNAH17,DYNC1H1,EEFSEC,ENSG00000180574,GBP1,GBP3,GNA14,GNAO1,GNAQ,GNAS,GNL2,GTPBP4,HSP90AA1,LONP2,LRRK2,LSG1,MACF1,MGEA5,MSH2,MYH9,NME3,NME6,PEX6,PPP2R4,PRKAG2,PSMD6,RAB38,RAB8B,RABL2A,RALA,RALB,RALBP1,RAP2A,RAP2B,RASL11A,RFC3,RHEB,RIT1,RND3,RNF213,SEPT9,SMARCA4,TBCC,TUBB2B,TUBD1,UCK2
GO Biological Process	GO:0051050	positive regulation of transport	157	4.9473e-05	0.516498	0.0032898	AACS,ABR,ACHE,ACTN4,ADCYAP1R1,ADIPOQ,ADRB1,AIM2,AKT2,ANXA2,BAMBI,BCR,BMP6,CACNB2,CALM2,CAMK1D,CAMK4,CHERP,CHP1,CHP2,CNST,CRTAM,CYP4F2,DACT1,DLG1,DTNBP1,ECT2,EDAR,EDN3,EDNRB,GAS6,GATA3,GSK3B,HIP1,HSP90AA1,HTR2B,IFNG,IL18,IL4R,IL6,INHBB,IPO5,IRS2,ITGAV,ITGB1,JAK2,JPH2,JUP,KANK1,KHDRBS1,KIF5B,LPAR3,MCU,MDM2,MED1,MGEA5,MTMR2,NEDD4,NEDD4L,NLRP2,NMB,NNAT,P2RX2,P2RY1,PCSK9,PIK3R1,PLA2G10,PLCG2,PPP3CA,PR…
GO Biological Process	GO:0009116	nucleoside metabolic process	158	5.06109e-05	0.528378	0.00334417	ABCA3,ABCA5,ABCB10,ABCC1,ABCC4,ABCE1,ABCG2,ABCG8,ADA,ADAL,ADK,ADSL,AGAP3,APOBEC3F,APOBEC3G,APOBEC3H,ARF6,ARL4D,ATF7IP,ATIC,ATP2A1,ATP5H,CTPS1,DCTD,DNAH17,DPYS,DYNC1H1,EEFSEC,ENSG00000180574,GBP1,GBP3,GNA14,GNAO1,GNAQ,GNAS,GNL2,GNMT,GTPBP4,HSP90AA1,IMPDH2,LONP2,LRRK2,LSG1,MACF1,MAT2A,MSH2,MYH9,NME3,NME6,PDE6B,PEX6,PPP2R4,PRKAG2,PSMD6,QTRTD1,RAB38,RAB8B,RABL2A,RALA,RALB,RALBP1,RAP2A,RAP2B,RASL11A,R…
GO Biological Process	GO:0009144	purine nucleoside triphosphate metabolic process	159	5.08538e-05	0.530914	0.00333908	ABCA3,ABCA5,ABCB10,ABCC1,ABCC4,ABCE1,ABCG2,ABCG8,ADA,ADK,AGAP3,ARF6,ARL4D,ATF7IP,ATP2A1,ATP5H,DNAH17,DYNC1H1,EEFSEC,ENSG00000180574,GBP1,GBP3,GNA14,GNAO1,GNAQ,GNAS,GNL2,GTPBP4,HSP90AA1,LONP2,LRRK2,LSG1,MACF1,MGEA5,MSH2,MYH9,NME3,NME6,PEX6,PPP2R4,PRKAG2,PSMD6,RAB38,RAB8B,RABL2A,RALA,RALB,RALBP1,RAP2A,RAP2B,RASL11A,RFC3,RHEB,RIT1,RND3,RNF213,SEPT9,SMARCA4,TBCC,TUBB2B,TUBD1
GO Biological Process	GO:0044281	small molecule metabolic process	160	5.13467e-05	0.53606	0.00335038	AACS,AANAT,ABCA3,ABCA5,ABCB10,ABCC1,ABCC4,ABCE1,ABCG2,ABCG8,ABHD5,ACHE,ACO1,ACOT7,ACOX1,ACSL1,ACSM4,ADA,ADAL,ADCK3,ADCY3,ADCY5,ADCY7,ADI1,ADIPOQ,ADK,ADSL,AGAP3,AGPAT4,AGPAT5,AHCYL2,AK8,AKR1A1,ALDH7A1,ALOX5AP,AMN,AMPD1,APOBEC3F,APOBEC3G,APOBEC3H,APOC2,ARF6,ARL4D,ARSA,ARSJ,ARSK,ATF7IP,ATG7,ATIC,ATP2A1,ATP5H,AUH,B3GAT2,B3GNT7,B4GALT5,BDH1,BLOC1S5-TXNDC5,BTD,CA4,CACNB4,CALM2,CCBL1,CERS3,CHKA,CHST11,C…
GO Biological Process	GO:2000116	regulation of cysteine-type endopeptidase activity	161	5.55465e-05	0.579906	0.0036019	AIM2,BBC3,CSNK2A1,CTSH,DHCR24,DNAJB6,EIF2AK3,FNIP1,FOXL2,GAS6,HERPUD1,HIP1,HMGB1,IL6,JAK2,MAP2K5,MDM2,MGMT,NAIP,NLRP2,NOD1,PAK2,PCID2,POR,SH3RF1,SIAH2,SIRT1,SOX7,SRC,TNFSF10,TNFSF15,TPD52L1,UACA,XDH
GO Biological Process	GO:0090305	nucleic acid phosphodiester bond hydrolysis	162	5.88743e-05	0.614648	0.00379412	AGO2,BIRC7,BNIP3,CPSF2,DICER1,ELAC2,ENDOV,ERI1,FAN1,FOXL2,HMGB1,HMGB2,MRE11A,PARN,PXDNL,RBBP8,RNASEH2A,RPS21,SETMAR,SMARCAD1,TPD52L1,UBE2V2,XRN2
GO Biological Process	GO:0072365	regulation of cellular ketone metabolic process by negative regulation of transcription from RNA polymerase II promoter	163	5.92701e-05	0.61878	0.0037962	NCOR2
GO Biological Process	GO:0043281	regulation of cysteine-type endopeptidase activity involved in apoptotic process	164	6.91116e-05	0.721525	0.00439954	BBC3,CSNK2A1,CTSH,DHCR24,DNAJB6,EIF2AK3,FNIP1,FOXL2,GAS6,HERPUD1,HIP1,HMGB1,IL6,JAK2,MAP2K5,MDM2,MGMT,NAIP,NLRP2,NOD1,PAK2,POR,SH3RF1,SIAH2,SIRT1,SOX7,SRC,TNFSF10,TNFSF15,TPD52L1,UACA,XDH
GO Biological Process	GO:0071310	cellular response to organic substance	165	6.93551e-05	0.724067	0.00438828	AACS,AANAT,AATF,ABR,ACAP2,ACSL1,ADAM17,ADCY3,ADCY5,ADCY7,ADCYAP1R1,ADIPOQ,ADNP2,AGO2,AIM2,AKT2,ANGPT2,AP2A2,APH1B,AQP8,ARHGEF18,ARHGEF7,ARIH1,ATF3,ATP6V0A1,ATP6V0E2,AXIN1,BAMBI,BMP7,BTRC,C19orf10,CALM2,CAMK4,CCNB1,CCND1,CCR7,CD180,CHUK,COL4A1,COL4A2,COMMD7,CPEB3,CPEB4,CRK,CSF3R,CTSH,CYP26A1,CYP26B1,DERL1,DERL2,DIAPH1,DICER1,DNMT1,DUSP1,DUSP22,ECT2,EDNRB,EEF2K,EGR3,EIF2AK3,EIF4E3,EPOR,ESR2,ESRRG,F…
GO Biological Process	GO:0038179	neurotrophin signaling pathway	166	7.2838e-05	0.760428	0.00458089	AATF,ABR,ADAM17,ADCY3,ADCY5,ADCY7,ADCYAP1R1,AGO2,AP2A2,APH1B,ARHGEF18,ARHGEF7,CALM2,CAMK4,CHUK,CRK,ECT2,FGF23,FGF9,FOXO1,GSK3B,IRS2,ITPR1,KIDINS220,MAP2K5,MAPK8,MAPKAP1,MDM2,MEF2A,MEF2C,NTRK2,PCSK6,PIK3CA,PIK3CB,PIK3CD,PIK3R1,PLCG1,PLEKHG2,PRDM4,PRKAR1A,PRKAR2A,PRKCI,RALA,RALB,RIT1,RPS6KA2,SHC3,SRC,TNRC6A,TNRC6B,TNRC6C,TRIO,YWHAB
GO Biological Process	GO:0009119	ribonucleoside metabolic process	167	7.35934e-05	0.768315	0.00460069	ABCA3,ABCA5,ABCB10,ABCC1,ABCC4,ABCE1,ABCG2,ABCG8,ADA,ADAL,ADK,ADSL,AGAP3,APOBEC3F,APOBEC3G,APOBEC3H,ARF6,ARL4D,ATF7IP,ATP2A1,ATP5H,CTPS1,DNAH17,DYNC1H1,EEFSEC,ENSG00000180574,GBP1,GBP3,GNA14,GNAO1,GNAQ,GNAS,GNL2,GNMT,GTPBP4,HSP90AA1,IMPDH2,LONP2,LRRK2,LSG1,MACF1,MAT2A,MSH2,MYH9,NME3,NME6,PDE6B,PEX6,PPP2R4,PRKAG2,PSMD6,QTRTD1,RAB38,RAB8B,RABL2A,RALA,RALB,RALBP1,RAP2A,RAP2B,RASL11A,RFC3,RHEB,RIT1,R…
GO Biological Process	GO:0006325	chromatin organization	168	7.51659e-05	0.784732	0.00467102	ARID1A,ARID1B,ARID2,ARID4A,ASXL1,ATXN7,BANP,BAZ1A,BAZ1B,BNIP3,BPTF,BRD1,BRPF1,CBX7,CENPH,CENPW,CHAF1A,CHD5,CHD6,COPRS,CTBP1,CTCF,DNMT1,EPC1,EYA2,EZH1,EZH2,FOXA2,HDAC4,HDAC9,HIST1H2BL,HLCS,HMGB2,ING3,IRF4,JAK2,JARID2,KANSL3,KAT2B,KAT6B,KDM5A,KMT2E,MBD3,MEAF6,MGEA5,MLF1IP,MTF2,NASP,NCOA3,NR3C1,OIP5,PHB,PHF17,PHF2,POLE4,PRKCB,RAG2,RBBP4,RCOR1,RERE,RNF20,RUVBL1,SETD2,SETD3,SETD8,SETDB1,SETMAR,SFMBT1,…
GO Biological Process	GO:0006913	nucleocytoplasmic transport	169	7.69511e-05	0.80337	0.00475367	AGAP3,ALKBH5,AXIN1,CAMK4,CBLB,CDC40,CHP1,CPSF2,DDX25,FGF9,GSK3B,HSPA9,IFNG,ING1,IPO5,JAK2,KPNA6,LSG1,MALT1,NXT1,PHIP,PIK3R1,PPP3CA,PRICKLE1,RERE,RNPS1,SMURF1,SPTBN1,SRRM1,TGS1,TNPO3,UPF2,UPF3A,XPO1,XPO6,ZFYVE9
GO Biological Process	GO:0050764	regulation of phagocytosis	170	7.84871e-05	0.819405	0.00482003	ABR,ADIPOQ,BCR,CAMK1D,GAS6,HCK,HMGB1,ITGAV,PTK2,SCARB1,SYK,TULP1
GO Biological Process	GO:1901991	negative regulation of mitotic cell cycle phase transition	171	8.33325e-05	0.869992	0.00508767	ANAPC7,BUB3,CCNB1,CCND1,CDC16,CDC23,CENPF,CSNK2A1,DACT1,DLG1,EZH2,HUS1,KANK2,MAD1L1,MDM2,MYO16,PPP2R5C,PRCC,PSMB1,PSMD6,PSMD9,PSMG2,RFWD2,RFWD3,SMARCA4,SOX4,TP63,TRRAP,USP44
GO Biological Process	GO:0043543	protein acylation	172	8.57556e-05	0.895289	0.00520517	AANAT,BRD1,BRPF1,CD4,EPC1,FOXO1,ING3,IRF4,KANSL3,KAT2B,KAT6B,MBD3,MEAF6,MGEA5,NCOA3,PHF17,POLE4,POR,RUVBL1,SIRT1,SMARCA4,TAF5L,TRRAP,USP22,ZDHHC23
GO Biological Process	GO:0031401	positive regulation of protein modification process	173	8.65063e-05	0.903126	0.00522038	ABI1,ACSL1,ADAM17,ADCY3,ADCY5,ADCY7,ADIPOQ,AKT2,ALK,ALS2,ANAPC7,ANKLE2,ARFGEF1,ARNT,ATF3,ATG10,ATG7,AXIN1,BIRC7,BMP6,BMP7,BMPR2,BTRC,C19orf10,CACUL1,CALM2,CCNB1,CCND1,CCND2,CCNY,CCR7,CD4,CDC14B,CDC16,CDC23,CDON,CHP1,CRK,CTBP1,CUL1,DLG1,DNMT1,ECT2,EDN3,EDNRB,EIF2AK3,EZH2,FLCN,FLT1,FLT3,FNIP1,FZD10,GADD45B,GAS6,GRM5,GSK3B,HDAC4,HDGF,HERPUD1,HTR2A,HTR2B,IFNG,IL6,ITGB1,JAK2,JARID2,KIDINS220,LPAR3,LPI…
GO Biological Process	GO:0043122	regulation of I-kappaB kinase/NF-kappaB cascade	174	8.76792e-05	0.915371	0.00526075	ADIPOQ,BMP7,BTRC,CCR7,CHUK,CXXC5,ECT2,EDAR,FBXW11,HTR2B,IL18,LGALS9,LIME1,MALT1,NDFIP2,NOD1,PELI2,PRKCB,PTGS2,SIRT1,TAB2,TBK1,TICAM1,TLR2,TLR4,TMEM189-UBE2V1,TNFSF10,TNFSF11,TNIP3,TRAF5,TRIM13,TRIM38,UACA,VAPA,ZMYND11
GO Biological Process	GO:0002253	activation of immune response	175	8.85886e-05	0.924865	0.00528494	ABI1,AIM2,BRK1,CACNB4,CD4,CD55,CHUK,CR2,CRK,FAM105B,GATA3,GRAP2,HCK,HSP90AA1,ITPR1,KLHL6,LAT,LGMN,LIME1,MALT1,MAP2K6,MAPK8,MEF2A,MEF2C,NFATC2,NOD1,PAK2,PELI2,PIK3AP1,PIK3CA,PIK3CB,PIK3CD,PIK3R1,PLCG1,PLCG2,PLD2,PLEKHA1,PRKCB,PRKCQ,PTK2,RPS6KA2,SH2B2,SRC,SYK,TAB2,TBK1,TICAM1,TLR2,TLR4,TMEM189-UBE2V1,TNIP3,TRAF3,UBE2D2,WASL,ZAP70
GO Biological Process	GO:0009199	ribonucleoside triphosphate metabolic process	176	8.91471e-05	0.930695	0.00528804	ABCA3,ABCA5,ABCB10,ABCC1,ABCC4,ABCE1,ABCG2,ABCG8,AGAP3,ARF6,ARL4D,ATF7IP,ATP2A1,ATP5H,CTPS1,DNAH17,DYNC1H1,EEFSEC,ENSG00000180574,GBP1,GBP3,GNA14,GNAO1,GNAQ,GNAS,GNL2,GTPBP4,HSP90AA1,LONP2,LRRK2,LSG1,MACF1,MSH2,MYH9,NME3,NME6,PEX6,PPP2R4,PRKAG2,PSMD6,RAB38,RAB8B,RABL2A,RALA,RALB,RALBP1,RAP2A,RAP2B,RASL11A,RFC3,RHEB,RIT1,RND3,RNF213,SEPT9,SMARCA4,TBCC,TUBB2B,TUBD1,UCK2
GO Biological Process	GO:0045806	negative regulation of endocytosis	177	9.0311e-05	0.942847	0.00532682	ADIPOQ,APOC2,ARF6,ATXN2,HMGB1,MTMR2,PACSIN2,PICALM
GO Biological Process	GO:0019637	organophosphate metabolic process	178	9.20815e-05	0.961331	0.00540074	ABCA3,ABCA5,ABCB10,ABCC1,ABCC4,ABCE1,ABCG2,ABCG8,ABHD5,ACHE,ADA,ADAL,ADCY3,ADCY5,ADCY7,ADK,ADSL,AGAP3,AGPAT4,AGPAT5,AK8,AMPD1,ARF6,ARL4D,ATF7IP,ATIC,ATP2A1,ATP5H,CACNB4,CALM2,CHKA,CLN8,CRLS1,CTPS1,CWH43,DCTD,DNAH17,DYNC1H1,EEFSEC,ENSG00000180574,GART,GBP1,GBP3,GMDS,GNA14,GNAO1,GNAQ,GNAS,GNL2,GTPBP4,HAAO,HADHB,HINT1,HSP90AA1,HTR2B,IDI2,IMPDH2,IP6K2,IPPK,LDHB,LONP2,LPGAT1,LPIN1,LRRK2,LSG1,LYST,MACF…
GO Biological Process	GO:0001775	cell activation	179	9.26804e-05	0.967583	0.00540549	ABCC4,ACTN4,ADA,ADAM17,ANXA3,BANK1,BATF3,BCL11B,BLNK,CALM2,CAMK4,CBLB,CCR7,CD180,CD4,CD93,CR2,CRK,DGKG,DGKH,DLG1,EOMES,F5,FLT3,FN1,FNIP1,FOXP1,GAS6,GATA3,GNA14,GNAQ,HABP4,HDAC4,HDAC9,HMGB1,ID2,IFNG,IL18,IL21R,IL6,IMPDH2,IRF4,ITGB1,ITPR1,KIF13B,KLF6,KMT2E,LAT,LIG4,LRRC8A,MALT1,MEF2A,MEF2C,MINK1,MSH2,MYH9,NEDD4,P2RY1,PAX1,PIK3CA,PIK3CB,PIK3CD,PIK3R1,PIK3R5,PIK3R6,PLA2G4A,PLCG2,PLEK,PPP3CA,PREX1,PRK…
GO Biological Process	GO:0006288	base-excision repair, DNA ligation	180	9.28037e-05	0.968871	0.00538262	HMGB1,HMGB2
GO Biological Process	GO:1901657	glycosyl compound metabolic process	181	9.45673e-05	0.987283	0.0054546	ABCA3,ABCA5,ABCB10,ABCC1,ABCC4,ABCE1,ABCG2,ABCG8,ADA,ADAL,ADK,ADSL,AGAP3,APOBEC3F,APOBEC3G,APOBEC3H,ARF6,ARL4D,ATF7IP,ATIC,ATP2A1,ATP5H,CTPS1,DCTD,DNAH17,DPYS,DYNC1H1,EEFSEC,ENSG00000180574,GBP1,GBP3,GNA14,GNAO1,GNAQ,GNAS,GNL2,GNMT,GTPBP4,HSP90AA1,IMPDH2,LONP2,LRRK2,LSG1,MACF1,MAT2A,MSH2,MYH9,NME3,NME6,PDE6B,PEX6,PPP2R4,PRKAG2,PSMD6,QTRTD1,RAB38,RAB8B,RABL2A,RALA,RALB,RALBP1,RAP2A,RAP2B,RASL11A,R…
GO Biological Process	GO:0032268	regulation of cellular protein metabolic process	182	9.52193e-05	0.994089	0.00546203	ABI1,ACO1,ACSL1,ADAM17,ADCY3,ADCY5,ADCY7,ADIPOQ,AGO2,AIDA,AKT2,ALK,ALS2,ANAPC7,ANKLE2,ARFGEF1,ARNT,ATF3,ATG10,ATG7,ATXN2,AXIN1,BIRC7,BMP6,BMP7,BMPR2,BTRC,BUB3,C19orf10,CACUL1,CALM2,CCNB1,CCND1,CCND2,CCNL1,CCNY,CCR7,CD4,CDC14B,CDC16,CDC23,CDON,CHP1,CKS2,CLN8,CNOT2,CPEB3,CRK,CSNK1E,CTBP1,CTCF,CTIF,CUL1,DDX25,DIO2,DLG1,DNMT1,DPPA2,DUSP1,DUSP22,DUSP5,ECT2,EDN3,EDNRB,EEF2K,EEFSEC,EIF2AK3,EIF4E3,ENC1,E…
GO Biological Process	GO:0010608	posttranscriptional regulation of gene expression	183	9.59118e-05	1	0.00547169	ACO1,AGO2,AKT2,ATXN2,BTRC,CHP1,CNOT2,COG7,CPEB3,CTIF,CTSH,DACT1,DDX25,DHX9,DICER1,DIO2,DSC3,DSG1,EEFSEC,EIF2AK3,EIF4E3,ENC1,FBXW11,FXR1,GNAQ,GTPBP4,IFT46,IGF2BP2,IL6,JUP,KHDRBS1,LARP4B,LARS2,LIMD1,LRPPRC,MDM2,MTIF3,MYLIP,NANOS1,NAPG,PCID2,PEX6,PPARGC1A,PPP1R15B,PUM1,SEPSECS,SIAH1,SIRT1,SMAD7,SNIP1,SOX4,STXBP1,TNRC6A,TNRC6B,TNRC6C,UPF3A,USP13,USP3,USP4,VHL,ZFP36L2
GO Biological Process	GO:0051701	interaction with host	184	9.65642e-05	1	0.00547897	ABCE1,ANKRD17,APOBEC3G,ATF7IP,ATP6V0A1,ATP6V0E2,BNIP3,BTRC,CBX5,CD4,CD93,CTBP1,CUL1,DERL1,DLG1,GAS6,GTF2B,HCK,IPO5,ITGAV,ITGB1,KAT2B,LDLR,MDM2,MLF1IP,NEDD4,NEDD4L,NOS2,PAK2,PIK3R1,PILRA,PLCG1,PSMB1,PVRL1,RAB11FIP4,RALA,RBX1,RCOR1,RNF216,RTN3,SCARB1,SCRIB,SGTA,SIRT1,SRC,SYK,TBC1D20,TBK1,TCIRG1,TLR2,TRAM1,UBE3A,UBR4,USP7,VAC14,XPO1,ZMYND11
GO Biological Process	GO:0002682	regulation of immune system process	185	0.000100955	1	0.00569711	ABI1,ABR,ADA,ADAM17,ADIPOQ,ADK,AGO2,AIM2,AP1S3,AP2A2,APOBEC3F,APOBEC3G,ARNT,BCR,BRK1,CACNB4,CALM2,CAMK1D,CAMK4,CBLB,CCR7,CD4,CD5,CD55,CD83,CHUK,CNR2,CR2,CRK,CRTAM,CTSH,DLG1,EDN3,ELMOD2,FAM105B,FER,FGF23,FGF9,FLCN,FLT3,FNIP1,FOXO1,FOXP1,GAS6,GATA3,GLI2,GNAS,GRAP2,GSK3B,HCK,HMGB2,HSP90AA1,ICAM3,ID2,IFNG,IFNGR2,IL18,IL4R,IL6,IRF4,IRS2,ITGB1,ITPR1,JAG1,JAK2,KLHL6,KMT2E,LAT,LGMN,LIME1,LYST,MADCAM1,MAL…
GO Biological Process	GO:0038093	Fc receptor signaling pathway	186	0.000101165	1	0.00567828	ABI1,AGO2,BRK1,CALM2,CHUK,CRK,FER,FGF23,FGF9,FOXO1,GRAP2,GSK3B,HCK,HSP90AA1,IRS2,ITPR1,LAT,MALT1,MAPK8,MAPKAP1,MDM2,NFATC1,NFATC2,NFATC3,PAK2,PIK3CA,PIK3CB,PIK3CD,PIK3R1,PLCG1,PLCG2,PLD2,PPP3CA,PRKCQ,PTK2,SRC,SYK,TAB2,TMEM189-UBE2V1,TNRC6A,TNRC6B,TNRC6C,WASL,YWHAB
GO Biological Process	GO:0044772	mitotic cell cycle phase transition	187	0.000105469	1	0.00588819	ACTR1A,CACUL1,CCNB1,CCND1,CCNY,CDC23,CDK5RAP2,CEP63,CEP78,CIT,CRLF3,CSNK1E,CUL1,CUL3,DYNC1H1,FBXL7,HSP90AA1,ID2,ITGB1,KHDRBS1,LATS2,MELK,MNAT1,NEDD1,NEK2,NFATC1,NINL,ORC1,PAFAH1B1,PCNT,POLE,PPP3CA,PSMB1,PSMD6,PSMD9,RBBP8,RPA1,SDCCAG8,SSNA1,TFDP1,TPD52L1,TUBGCP3
GO Biological Process	GO:0044770	cell cycle phase transition	188	0.000112241	1	0.00623294	ACTR1A,CACUL1,CCNB1,CCND1,CCNY,CDC23,CDK5RAP2,CEP63,CEP78,CIT,CRLF3,CSNK1E,CUL1,CUL3,DYNC1H1,FBXL7,HSP90AA1,ID2,ITGB1,KHDRBS1,LATS2,MELK,MNAT1,NEDD1,NEK2,NFATC1,NINL,ORC1,PAFAH1B1,PCNT,POLE,PPP3CA,PSMB1,PSMD6,PSMD9,RBBP8,RPA1,SDCCAG8,SSNA1,TFDP1,TPD52L1,TUBGCP3
GO Biological Process	GO:0070646	protein modification by small protein removal	189	0.000112417	1	0.0062097	ASXL1,ATXN7,COPS3,COPS7B,FAM105B,SENP2,SENP6,TRRAP,USP10,USP13,USP20,USP22,USP25,USP3,USP32,USP34,USP4,USP44,USP7,USP8
GO Biological Process	GO:0045599	negative regulation of fat cell differentiation	190	0.000114547	1	0.00629406	ADIPOQ,ASXL1,AXIN1,FOXO1,GATA3,IL6,JAG1,NCOR2,SIRT1,TRIB2,ZFPM2
GO Biological Process	GO:0043628	ncRNA 3'-end processing	191	0.000117159	1	0.00640385	ELAC2,ERI1,RPS21,TRNT1
GO Biological Process	GO:0006611	protein export from nucleus	192	0.000121234	1	0.00659211	CHP1,GSK3B,HSPA9,NXT1,SMURF1,XPO1,XPO6
GO Biological Process	GO:0050851	antigen receptor-mediated signaling pathway	193	0.000128577	1	0.00695514	CACNB4,CD4,CHUK,GATA3,GRAP2,KLHL6,LAT,LIME1,MALT1,MEF2A,MEF2C,NFATC2,PAK2,PIK3CA,PIK3CB,PIK3CD,PIK3R1,PLCG1,PLCG2,PLEKHA1,PRKCB,PRKCQ,SH2B2,SYK,TAB2,TMEM189-UBE2V1,ZAP70
GO Biological Process	GO:0071840	cellular component organization or biogenesis	194	0.000128659	1	0.00692373	AATF,ABCA5,ABI1,ABLIM2,ABR,ACHE,ACOX1,ACTR3C,ADAM17,ADIPOQ,ADSL,AGTPBP1,AHCTF1,AKT2,AKT3,ALCAM,ALOX5AP,ALS2,ANAPC7,ANKLE2,ANXA2,AP2A2,APOC2,ARF6,ARFGEF1,ARFGEF2,ARHGAP26,ARHGAP8,ARHGEF10,ARHGEF18,ARHGEF28,ARHGEF7,ARID1A,ARID1B,ARID2,ARID4A,ASAP1,ASXL1,ATG7,ATOH1,ATP10A,ATP11A,ATP2A1,ATP6V0A1,ATP6V0E2,ATP9B,ATPIF1,ATXN2,ATXN7,AXIN1,B9D1,BAIAP2L1,BANP,BAZ1A,BAZ1B,BBC3,BCL11B,BCR,BFSP2,BIRC7,BMP7,BN…
GO Biological Process	GO:0031123	RNA 3'-end processing	195	0.000131022	1	0.00701474	CDC40,CNOT2,CPSF2,ELAC2,ERI1,GRSF1,MTPAP,PAN3,PARN,RNPS1,RPS21,SRRM1,TRNT1
GO Biological Process	GO:0046434	organophosphate catabolic process	196	0.000131727	1	0.00701646	ABCA3,ABCA5,ABCB10,ABCC1,ABCC4,ABCE1,ABCG2,ABCG8,ADA,AGAP3,ARF6,ARL4D,ATF7IP,ATP2A1,ATP5H,DNAH17,DYNC1H1,EEFSEC,ENSG00000180574,GBP1,GBP3,GNA14,GNAO1,GNAQ,GNAS,GNL2,GTPBP4,HINT1,HSP90AA1,LONP2,LRRK2,LSG1,MACF1,MSH2,MTMR2,MYH9,NT5C2,PEX6,PGM2,PLA2G4A,PLA2G4C,PLCG1,PLCG2,PPP2R4,PSMD6,RAB38,RAB8B,RABL2A,RALA,RALB,RALBP1,RAP2A,RAP2B,RASL11A,RFC3,RHEB,RIT1,RND3,RNF213,SEPT9,SMARCA4,SMUG1,TBCC,TUBB2B,T…
GO Biological Process	GO:0006605	protein targeting	197	0.000136426	1	0.00722986	AGAP3,AKAP12,AP3M1,CBLB,DNAJC19,DST,ERBB2IP,FGF9,GAS6,GOLGA4,HSP90AA1,HSPA9,IFNG,ING1,IPO5,JAK2,KIF13B,KPNA6,LONP2,MACF1,MGEA5,MLPH,NEDD4,PAN3,PEX14,PEX5,PEX5L,PEX6,PHIP,PIK3R1,PPP3CA,PRICKLE1,PRKCI,PTCH1,RAB8B,RERE,RPL21,RPL22,RPL31,RPS16,RPS21,SEC61A1,SEC61G,SPCS3,SPTBN1,SSR2,TIMM22,TIMM50,TNPO3,TOMM20,TOMM20L,TOMM7,TOMM70A,TRAM1,TRNT1,YWHAB,ZFYVE9
GO Biological Process	GO:0046649	lymphocyte activation	198	0.000140069	1	0.00738548	ADA,ADAM17,BANK1,BCL11B,BLNK,CBLB,CCR7,CD180,CD4,CR2,DLG1,EOMES,FLT3,FNIP1,FOXP1,GATA3,HDAC4,HDAC9,ID2,IFNG,IL18,IL21R,IL6,IMPDH2,IRF4,ITGB1,KIF13B,KLF6,LAT,LIG4,LRRC8A,MALT1,MEF2A,MEF2C,MINK1,MSH2,MYH9,NEDD4,PAX1,PIK3CD,PIK3R1,PLCG2,PPP3CA,PRKCB,RAG2,RBPJ,RPL22,RUNX2,SKAP2,SNX27,SOX4,SRF,STAT5B,SYK,TLR4,TXLNA,UNC13D,ZAP70
GO Biological Process	GO:0006335	DNA replication-dependent nucleosome assembly	199	0.000143541	1	0.00753051	CHAF1A
GO Biological Process	GO:0001507	acetylcholine catabolic process in synaptic cleft	200	0.000145622	1	0.00760149	ACHE,COLQ
GO Biological Process	GO:0006266	DNA ligation	201	0.000154962	1	0.00804878	HMGB1,HMGB2,LIG1,LIG4,MGMT
GO Biological Process	GO:0009205	purine ribonucleoside triphosphate metabolic process	202	0.000157124	1	0.00812066	ABCA3,ABCA5,ABCB10,ABCC1,ABCC4,ABCE1,ABCG2,ABCG8,AGAP3,ARF6,ARL4D,ATF7IP,ATP2A1,ATP5H,DNAH17,DYNC1H1,EEFSEC,ENSG00000180574,GBP1,GBP3,GNA14,GNAO1,GNAQ,GNAS,GNL2,GTPBP4,HSP90AA1,LONP2,LRRK2,LSG1,MACF1,MSH2,MYH9,NME3,NME6,PEX6,PPP2R4,PRKAG2,PSMD6,RAB38,RAB8B,RABL2A,RALA,RALB,RALBP1,RAP2A,RAP2B,RASL11A,RFC3,RHEB,RIT1,RND3,RNF213,SEPT9,SMARCA4,TBCC,TUBB2B,TUBD1
GO Biological Process	GO:0072523	purine-containing compound catabolic process	203	0.000165554	1	0.0085142	ABCA3,ABCA5,ABCB10,ABCC1,ABCC4,ABCE1,ABCG2,ABCG8,ADA,ADAL,AGAP3,ARF6,ARL4D,ATF7IP,ATP2A1,ATP5H,DNAH17,DYNC1H1,EEFSEC,ENSG00000180574,GBP1,GBP3,GNA14,GNAO1,GNAQ,GNAS,GNL2,GTPBP4,HINT1,HSP90AA1,LONP2,LRRK2,LSG1,MACF1,MSH2,MYH9,NT5C2,PEX6,PPP2R4,PSMD6,RAB38,RAB8B,RABL2A,RALA,RALB,RALBP1,RAP2A,RAP2B,RASL11A,RFC3,RHEB,RIT1,RND3,RNF213,SEPT9,SMARCA4,TBCC,TUBB2B,TUBD1,URAD,XDH
GO Biological Process	GO:0007010	cytoskeleton organization	204	0.000166392	1	0.00851534	ABI1,ABLIM2,ABR,ACTR3C,ARF6,ARHGAP26,ARHGAP8,ARHGEF10,ARHGEF18,ARHGEF28,ATXN7,AXIN1,BCR,BFSP2,BRK1,BUB3,CDC42BPA,CDK5RAP2,CEP63,CFL2,CHP1,CKS2,CLN8,CLRN1,CNTNAP1,CORO1C,CUL3,DAAM1,DIAPH1,DICER1,DLG1,DNAJB6,DST,DTNBP1,DYNC1H1,EPB41L4B,ERBB2IP,EZR,FAM101B,FAT1,FER,FITM2,FMNL1,FOPNL,FOXP1,FSCN1,GAS7,ITGB1,JAK2,JUP,KIF2A,KLHL1,LIMD1,LLGL1,LPIN1,MEF2A,MEF2C,MINK1,MYBPC3,MYH9,NEK2,NIN,NPHS2,NTMT1,PACSI…
GO Biological Process	GO:0051168	nuclear export	205	0.000166668	1	0.00848787	ALKBH5,CDC40,CHP1,CPSF2,DDX25,GSK3B,HSPA9,LSG1,MALT1,NXT1,RNPS1,SMURF1,SRRM1,UPF2,XPO1,XPO6
GO Biological Process	GO:0051169	nuclear transport	206	0.000169794	1	0.00860508	AGAP3,ALKBH5,AXIN1,CAMK4,CBLB,CDC40,CHP1,CPSF2,DDX25,FGF9,GSK3B,HSPA9,IFNG,ING1,IPO5,JAK2,KPNA6,LSG1,MALT1,NXT1,PHIP,PIK3R1,PPP3CA,PRICKLE1,RERE,RNPS1,SMURF1,SPTBN1,SRRM1,TGS1,TNPO3,UPF2,UPF3A,XPO1,XPO6,ZFYVE9
GO Biological Process	GO:0072594	establishment of protein localization to organelle	207	0.000183963	1	0.00927814	AGAP3,AP3M1,ATP9B,CBLB,COX18,DNAJC19,DST,FGF9,GOLGA4,HSP90AA1,HSPA9,IFNG,ING1,IPO5,JAK2,KPNA6,LONP2,MACF1,NEDD4,PEX14,PEX5,PEX5L,PEX6,PHIP,PIK3R1,PPP3CA,PRICKLE1,RAB8B,RERE,RPL21,RPL22,RPL31,RPS16,RPS21,SEC61A1,SEC61G,SPCS3,SPTBN1,SSR2,TIMM22,TIMM50,TNPO3,TOMM20,TOMM7,TOMM70A,TRAM1,TRNT1,ZFYVE9
GO Biological Process	GO:0070383	DNA cytosine deamination	208	0.000184824	1	0.00927672	APOBEC3D,APOBEC3F,APOBEC3G,APOBEC3H
GO Biological Process	GO:0009896	positive regulation of catabolic process	209	0.000187542	1	0.00936814	ABHD5,AGO2,AKT2,APOC2,ARHGEF10,ARNT,ATG7,AXIN1,CBLB,CPEB3,CSNK1E,CSNK2A1,DACT1,GSK3B,IFNG,IRS2,LARP1,LRRK2,MDM2,MYLIP,NEDD4,PIAS1,PIK3CB,PRICKLE1,SH3BP4,SIRT1,SMAD7,SOX9,SUMO2,SUPT5H,TNRC6B,TNRC6C,TRIB2,TRIM13,TWIST1,UBE2V2,ZFP36L2
GO Biological Process	GO:0007173	epidermal growth factor receptor signaling pathway	210	0.000188833	1	0.0093877	ADAM17,ADCY3,ADCY5,ADCY7,AGO2,AP2A2,ARHGEF7,CALM2,CAMK4,CHUK,EPS15,EPS15L1,ERBB2IP,FGF23,FGF9,FOXO1,GSK3B,IRS2,ITPR1,MAPKAP1,MDM2,PIK3CA,PIK3CB,PIK3CD,PIK3R1,PLCG1,PRKAR1A,PRKAR2A,SHC3,SOX9,SPRY2,SRC,TNRC6A,TNRC6B,TNRC6C,YWHAB
GO Biological Process	GO:0006952	defense response	211	0.000191568	1	0.00947853	ABI1,ADCY3,ADCY5,ADCY7,AGO2,AIM2,ALOX5AP,ALS2,ANXA3,APOBEC3D,APOBEC3F,APOBEC3G,APOBEC3H,BLNK,BMP6,BNIP3,BRK1,CALM2,CAMK1D,CAMK4,CCL26,CCR7,CD180,CD4,CD55,CD83,CHST2,CHUK,CNR2,COTL1,CR2,CRK,CSF3R,DEFB132,DHX9,DICER1,ELF3,ELMOD2,EMR2,FAM105B,FGF23,FGF9,FN1,FOXO1,GATA3,GBP1,GBP3,GNG7,GPR68,GRAP2,GRIN2B,GRM7,GSK3B,HCK,HDAC4,HDAC9,HMGB1,HSP90AA1,IFI44L,IFNG,IFNGR2,IL17D,IL18,IL4R,IL6,INHBB,IP6K2,IRF4,…
GO Biological Process	GO:0038127	ERBB signaling pathway	212	0.000191897	1	0.00945002	ADAM17,ADCY3,ADCY5,ADCY7,AGO2,AP2A2,ARHGEF7,CALM2,CAMK4,CHUK,EPS15,EPS15L1,ERBB2IP,FGF23,FGF9,FOXO1,GSK3B,IRS2,ITPR1,MAPKAP1,MDM2,PIK3CA,PIK3CB,PIK3CD,PIK3R1,PLCG1,PRKAR1A,PRKAR2A,SHC3,SOX9,SPRY2,SRC,TNRC6A,TNRC6B,TNRC6C,YWHAB
GO Biological Process	GO:0008219	cell death	213	0.000196033	1	0.00960838	AATF,ABR,ADAM17,ADCK3,ADRB1,AIM2,AKT2,ALS2,APH1B,ARF6,ARHGEF18,ARHGEF7,ATOH1,ATP2A1,ATXN2,ATXN7,AXIN1,BBC3,BCL2L12,BFAR,BIRC7,BNIP3,CD5,CD70,CLN8,CSE1L,CSNK2A1,CTSH,CUL1,CUL3,DAPL1,DBC1,DFNA5,DHCR24,DICER1,DIDO1,DNAJB6,DPF1,DSG1,DUSP22,DYNC1H1,DYRK2,ECT2,EDAR,EIF2AK3,EYA2,FAM3B,FASTK,FNIP1,FOSL2,FOXL2,FOXO1,FXR1,GADD45B,GAS6,GGCT,GHITM,GLI2,GRK1,GRK5,GSK3B,HERPUD1,HINT1,HIP1,HIPK3,HMGB1,HMGB2,HSP…
GO Biological Process	GO:0030100	regulation of endocytosis	214	0.000199435	1	0.00972946	ABR,ACTN4,ADIPOQ,APOC2,ARF6,ATXN2,BCR,BTBD9,CAMK1D,GAS6,HCK,HIP1,HMGB1,ITGAV,ITGB1,MTMR2,NEDD4L,PACSIN2,PCSK9,PICALM,PIK3CB,PTK2,RUFY1,SCARB1,SMAP1,STON1,SYK,TULP1,WASL
GO Biological Process	GO:0051336	regulation of hydrolase activity	215	0.00020578	1	0.00999231	ABHD5,ABR,ACAP2,ADCY3,ADCY5,ADCY7,ADCYAP1R1,ADRB1,AGAP1,AGAP3,AHSA2,AIM2,AKT2,ALS2,APOC2,ARFGAP2,ARFGAP3,ARFGEF1,ARHGAP11B,ARHGAP17,ARHGAP22,ARHGAP23,ARHGAP26,ARHGAP8,ARHGAP9,ARHGEF7,ASAP1,ASAP2,ATF3,ATPIF1,AXIN1,BBC3,BCR,BIRC7,C19orf10,CALM2,CAMK4,CCL26,CCR7,CHP1,CHP2,CNST,CRK,CSNK2A1,CTSH,DHCR24,DNAJB6,ECT2,EIF2AK3,ELFN1,ELFN2,ELMOD2,EZH2,FLT1,FN1,FNIP1,FOXL2,FZD10,GAPVD1,GAS6,GNAO1,GNAQ,GNAS,G…
GO Biological Process	GO:0043547	positive regulation of GTPase activity	216	0.000208655	1	0.010085	ABR,ACAP2,ADRB1,AGAP1,AGAP3,AKT2,ALS2,ARFGAP2,ARFGAP3,ARHGAP11B,ARHGAP17,ARHGAP22,ARHGAP23,ARHGAP26,ARHGAP8,ARHGAP9,ARHGEF7,ASAP1,ASAP2,AXIN1,BCR,CCL26,CCR7,ECT2,ELMOD2,EZH2,FZD10,GAPVD1,GNAO1,GNAQ,GNAS,GSK3B,HTR2B,LLGL1,LRRK2,PREX1,RABEP2,RALBP1,RALGAPA2,RAP1GAP2,RAP1GDS1,RASAL1,RASGRF1,RGS10,RGS7,RIN2,RIN3,SCRIB,SGSM2,SIPA1L1,SIPA1L3,SMAP1,STARD13,TBC1D20,TBC1D23,TBC1D29,TBC1D3,TBC1D5,USP6NL
GO Biological Process	GO:0002252	immune effector process	217	0.00020893	1	0.0100517	ABI1,ADA,ADAM17,ANXA3,APOBEC3D,APOBEC3F,APOBEC3G,APOBEC3H,BNIP3,BRK1,CD180,CD55,CR2,CRK,CTSC,CTSH,DICER1,DLG1,ELMOD2,EOMES,GATA3,GBP1,GBP3,GCNT3,HCK,HSP90AA1,IFI44L,IFNG,IL6,IRF4,ITPR1,KCNJ8,KMT2E,LAT,LIG4,LYST,MSH2,PIK3CA,PIK3CB,PIK3CD,PIK3R1,PLCG1,PLCG2,PLD2,POLR3E,POLR3F,PRF1,PTK2,SBNO2,SRC,SYK,TBK1,TICAM1,TLR4,UNC13D,WASL
GO Biological Process	GO:0044003	modification by symbiont of host morphology or physiology	218	0.000227849	1	0.0109117	ABCE1,ANKRD17,APOBEC3G,ATF7IP,BNIP3,BTRC,CBX5,CD4,CD93,CTBP1,CUL1,DERL1,DLG1,GTF2B,HCK,IPO5,ITGAV,ITGB1,KAT2B,LDLR,MDM2,MLF1IP,NEDD4,NEDD4L,PAK2,PIK3R1,PILRA,PLCG1,PSMB1,PVRL1,RAB11FIP4,RALA,RBX1,RCOR1,RNF216,RTN3,SCARB1,SCRIB,SGTA,SIRT1,SRC,SYK,TBC1D20,TBK1,TLR2,TRAM1,UBE3A,UBR4,USP7,VAC14,XPO1,ZMYND11
GO Biological Process	GO:0046128	purine ribonucleoside metabolic process	219	0.000229246	1	0.0109284	ABCA3,ABCA5,ABCB10,ABCC1,ABCC4,ABCE1,ABCG2,ABCG8,ADA,ADAL,ADK,ADSL,AGAP3,ARF6,ARL4D,ATF7IP,ATP2A1,ATP5H,DNAH17,DYNC1H1,EEFSEC,ENSG00000180574,GBP1,GBP3,GNA14,GNAO1,GNAQ,GNAS,GNL2,GNMT,GTPBP4,HSP90AA1,IMPDH2,LONP2,LRRK2,LSG1,MACF1,MAT2A,MSH2,MYH9,NME3,NME6,PDE6B,PEX6,PPP2R4,PRKAG2,PSMD6,RAB38,RAB8B,RABL2A,RALA,RALB,RALBP1,RAP2A,RAP2B,RASL11A,RFC3,RHEB,RIT1,RND3,RNF213,SEPT9,SMARCA4,TBCC,TUBB2B,TUB…
GO Biological Process	GO:0050765	negative regulation of phagocytosis	220	0.000234643	1	0.0111349	ADIPOQ,HMGB1
GO Biological Process	GO:0016265	death	221	0.000239751	1	0.0113258	AATF,ABR,ADAM17,ADCK3,ADRB1,AIM2,AKT2,ALS2,APH1B,ARF6,ARHGEF18,ARHGEF7,ATOH1,ATP2A1,ATXN2,ATXN7,AXIN1,BBC3,BCL2L12,BFAR,BIRC7,BNIP3,CD5,CD70,CLN8,CSE1L,CSNK2A1,CTSH,CUL1,CUL3,DAPL1,DBC1,DFNA5,DHCR24,DICER1,DIDO1,DNAJB6,DPF1,DSG1,DUSP22,DYNC1H1,DYRK2,ECT2,EDAR,EIF2AK3,EYA2,FAM3B,FASTK,FNIP1,FOSL2,FOXL2,FOXO1,FXR1,GADD45B,GAS6,GGCT,GHITM,GLI2,GRK1,GRK5,GSK3B,HERPUD1,HINT1,HIP1,HIPK3,HMGB1,HMGB2,HSP…
GO Biological Process	GO:0097190	apoptotic signaling pathway	222	0.000241399	1	0.0113523	AATF,ABR,ADAM17,APH1B,ARHGEF18,ARHGEF7,ATP2A1,BBC3,BNIP3,CD5,CD70,CUL1,CUL3,DYRK2,ECT2,FASTK,GGCT,GSK3B,HINT1,HIP1,IFNG,ITGAV,ITPR1,JAK2,MAPK8,MSH2,PLEKHG2,PPP1R13B,PPP2R5C,PTGIS,SIRT1,STK11,STK24,TICAM1,TIMM50,TNFSF10,TP63,TRIO,UACA,YWHAB,ZNF385B
GO Biological Process	GO:0006195	purine nucleotide catabolic process	223	0.000241485	1	0.0113054	ABCA3,ABCA5,ABCB10,ABCC1,ABCC4,ABCE1,ABCG2,ABCG8,ADA,AGAP3,ARF6,ARL4D,ATF7IP,ATP2A1,ATP5H,DNAH17,DYNC1H1,EEFSEC,ENSG00000180574,GBP1,GBP3,GNA14,GNAO1,GNAQ,GNAS,GNL2,GTPBP4,HINT1,HSP90AA1,LONP2,LRRK2,LSG1,MACF1,MSH2,MYH9,NT5C2,PEX6,PPP2R4,PSMD6,RAB38,RAB8B,RABL2A,RALA,RALB,RALBP1,RAP2A,RAP2B,RASL11A,RFC3,RHEB,RIT1,RND3,RNF213,SEPT9,SMARCA4,TBCC,TUBB2B,TUBD1,XDH
GO Biological Process	GO:0006356	regulation of transcription from RNA polymerase I promoter	224	0.000249738	1	0.0116396	BNC1,MED1,NOL11,RASL11A
GO Biological Process	GO:1901988	negative regulation of cell cycle phase transition	225	0.000252118	1	0.0116983	ANAPC7,BUB3,CCNB1,CCND1,CDC16,CDC23,CENPF,CSNK2A1,DACT1,DLG1,EZH2,HUS1,KANK2,MAD1L1,MDM2,MYO16,PPP2R5C,PRCC,PSMB1,PSMD6,PSMD9,PSMG2,RFWD2,RFWD3,SMARCA4,SOX4,TP63,TRRAP,USP44
GO Biological Process	GO:0018394	peptidyl-lysine acetylation	226	0.00025585	1	0.0118189	BRD1,BRPF1,EPC1,ING3,IRF4,KANSL3,KAT2B,KAT6B,MBD3,MEAF6,MGEA5,NCOA3,PHF17,POLE4,POR,RUVBL1,SIRT1,SMARCA4,TAF5L,TRRAP,USP22
GO Biological Process	GO:0019048	modulation by virus of host morphology or physiology	227	0.000255868	1	0.0117677	ABCE1,ANKRD17,APOBEC3G,ATF7IP,BNIP3,BTRC,CBX5,CD4,CD93,CTBP1,CUL1,DERL1,DLG1,GTF2B,HCK,IPO5,ITGAV,ITGB1,KAT2B,LDLR,MDM2,MLF1IP,NEDD4,NEDD4L,PAK2,PIK3R1,PILRA,PLCG1,PSMB1,PVRL1,RAB11FIP4,RALA,RBX1,RCOR1,RNF216,RTN3,SCARB1,SCRIB,SGTA,SIRT1,SRC,SYK,TBC1D20,TBK1,TRAM1,UBE3A,UBR4,USP7,VAC14,XPO1,ZMYND11
GO Biological Process	GO:0042278	purine nucleoside metabolic process	228	0.000257607	1	0.0117957	ABCA3,ABCA5,ABCB10,ABCC1,ABCC4,ABCE1,ABCG2,ABCG8,ADA,ADAL,ADK,ADSL,AGAP3,ARF6,ARL4D,ATF7IP,ATP2A1,ATP5H,DNAH17,DYNC1H1,EEFSEC,ENSG00000180574,GBP1,GBP3,GNA14,GNAO1,GNAQ,GNAS,GNL2,GNMT,GTPBP4,HSP90AA1,IMPDH2,LONP2,LRRK2,LSG1,MACF1,MAT2A,MSH2,MYH9,NME3,NME6,PDE6B,PEX6,PPP2R4,PRKAG2,PSMD6,RAB38,RAB8B,RABL2A,RALA,RALB,RALBP1,RAP2A,RAP2B,RASL11A,RFC3,RHEB,RIT1,RND3,RNF213,SEPT9,SMARCA4,TBCC,TUBB2B,TUB…
GO Biological Process	GO:0044710	single-organism metabolic process	229	0.000271678	1	0.0123857	AACS,AANAT,ABCA3,ABCA5,ABCB10,ABCC1,ABCC4,ABCE1,ABCG2,ABCG8,ABHD5,ACAD9,ACHE,ACO1,ACOT7,ACOX1,ACSL1,ACSM4,ADA,ADAL,ADAM17,ADCK3,ADCY3,ADCY5,ADCY7,ADI1,ADIPOQ,ADK,ADRB1,ADSL,AGAP3,AGPAT4,AGPAT5,AHCYL2,AK8,AKR1A1,AKR1E2,AKT2,ALDH7A1,ALKBH3,ALKBH5,ALOX5AP,AMN,AMPD1,APOBEC3F,APOBEC3G,APOBEC3H,APOC2,APOC4,APOC4-APOC2,ARF6,ARL4D,ARSA,ARSJ,ARSK,ATF7IP,ATG7,ATIC,ATP2A1,ATP5H,ATPIF1,AUH,B3GAT2,B3GNT7,B4GA…
GO Biological Process	GO:0000209	protein polyubiquitination	230	0.000279166	1	0.0126717	ANAPC7,AXIN1,BTRC,CDC16,CDC23,CUL3,DTL,FBXW11,KLHL3,MARCH6,MGRN1,NEDD4,NEDD4L,PPIL2,PSMB1,PSMD6,PSMD9,RNF146,RNF20,RNF216,RNF6,SMURF1,TMEM189-UBE2V1,TNKS,TRIM38,UBE2D2,UBE2G1,UBE2V2,UBE3A,UBE3C
GO Biological Process	GO:0010529	negative regulation of transposition	231	0.000284282	1	0.0128481	APOBEC3D,APOBEC3F,APOBEC3G,APOBEC3H
GO Biological Process	GO:0071801	regulation of podosome assembly	232	0.000295623	1	0.013303	HCK,SRC
GO Biological Process	GO:0032880	regulation of protein localization	233	0.000302619	1	0.0135594	ACHE,ADIPOQ,AIM2,AKT2,ARF6,AXIN1,B9D1,BAMBI,BBC3,BMP6,BMP7,CAMK4,CCNB1,CCR7,CHERP,CHP1,CHP2,CNST,CRTAM,DACT1,DISP1,DLG1,DYRK2,ECT2,EDAR,FBXW11,FLCN,GAPVD1,GAS6,GATA3,GNAQ,GSK3B,HSP90AA1,HTR2B,IFNG,IL18,IL4R,IL6,IPO5,JAK2,JUP,KANK1,KIF5B,LIME1,MAPK8,MBTPS1,MDM2,MED1,MXI1,MYCBP2,NDFIP2,NEDD4L,NEK2,NLRP2,NNAT,PICALM,PIK3R1,PPP2R5A,PRKCI,PTCH1,PTGS2,RALB,RALGAPA2,RHBDF2,SEPT2,SIRT1,SOX4,SRCIN1,SYK,TG…
GO Biological Process	GO:0031647	regulation of protein stability	234	0.000308285	1	0.0137543	BTRC,CHP1,COG7,CTSH,DACT1,DSC3,DSG1,FBXW11,GNAQ,GTPBP4,IFT46,MDM2,MYLIP,NAPG,PEX6,PPARGC1A,SIAH1,SIRT1,SMAD7,SOX4,STXBP1,USP13,USP3,USP4,VHL
GO Biological Process	GO:0009167	purine ribonucleoside monophosphate metabolic process	235	0.000328953	1	0.0146139	ABCA3,ABCA5,ABCB10,ABCC1,ABCC4,ABCE1,ABCG2,ABCG8,ADA,ADAL,ADK,ADSL,AMPD1,ATF7IP,ATIC,ATP2A1,ATP5H,DNAH17,DYNC1H1,GART,HSP90AA1,IMPDH2,LONP2,MACF1,MSH2,MYH9,PDE6B,PEX6,PPP2R4,PRKAG2,PSMD6,RALBP1,RFC3,RNF213,SMARCA4
GO Biological Process	GO:0051301	cell division	236	0.000332062	1	0.0146895	AATF,AHCTF1,ANAPC7,ANKLE2,BUB3,CABLES1,CCNB1,CCND1,CCND2,CCNY,CDC16,CDC23,CDC40,CENPC,CENPF,CENPW,CEP63,CIT,CKS2,CUL3,DCLRE1A,DCT,DICER1,DSN1,ECT2,ETV5,FBXL7,KIF2A,LATS2,LIG1,LIG4,MAD1L1,MIS12,MYH9,NCAPG2,NEDD1,NEK1,NEK2,NEK3,NSL1,NUMBL,OIP5,PAFAH1B1,PAPD5,PARD6G,PIK3CB,PKN2,POU3F3,PPP2R2D,PRPF40A,RAB11FIP4,RALA,RALB,RBBP8,RUVBL1,SENP5,SEPT2,SEPT9,SETD8,SGOL1,SMC3,SPC24,SPIRE1,SPTBN1,STAG2,TACC1,…
GO Biological Process	GO:0009126	purine nucleoside monophosphate metabolic process	237	0.000335033	1	0.0147584	ABCA3,ABCA5,ABCB10,ABCC1,ABCC4,ABCE1,ABCG2,ABCG8,ADA,ADAL,ADK,ADSL,AMPD1,ATF7IP,ATIC,ATP2A1,ATP5H,DNAH17,DYNC1H1,GART,HSP90AA1,IMPDH2,LONP2,MACF1,MSH2,MYH9,PDE6B,PEX6,PPP2R4,PRKAG2,PSMD6,RALBP1,RFC3,RNF213,SMARCA4
GO Biological Process	GO:0010033	response to organic substance	238	0.00034578	1	0.0151678	AACS,AANAT,AATF,ABR,ACAP2,ACSL1,ADA,ADAM17,ADCY3,ADCY5,ADCY7,ADCYAP1R1,ADIPOQ,ADNP2,AGO2,AIM2,AKT2,AMPD1,ANGPT2,AP2A2,APH1B,AQP8,ARHGEF18,ARHGEF7,ARIH1,ASXL1,ATF3,ATP6V0A1,ATP6V0E2,AXIN1,BAMBI,BCR,BDH1,BMP6,BMP7,BTRC,C19orf10,CA4,CALM2,CAMK4,CCNB1,CCND1,CCR7,CD180,CD55,CD83,CHRNB1,CHUK,CNR2,COL4A1,COL4A2,COMMD7,CPEB3,CPEB4,CPN1,CRK,CSF3R,CTSC,CTSH,CYP26A1,CYP26B1,DERL1,DERL2,DHCR24,DIAPH1,DICER1,…
GO Biological Process	GO:0009451	RNA modification	239	0.000369578	1	0.0161439	ALKBH5,APOBEC3F,APOBEC3G,CDKAL1,ENSG00000267157,FTO,PARN,PUS3,QTRTD1,TARBP1,TGS1
GO Biological Process	GO:0009166	nucleotide catabolic process	240	0.00037444	1	0.0162881	ABCA3,ABCA5,ABCB10,ABCC1,ABCC4,ABCE1,ABCG2,ABCG8,ADA,AGAP3,ARF6,ARL4D,ATF7IP,ATP2A1,ATP5H,DNAH17,DYNC1H1,EEFSEC,ENSG00000180574,GBP1,GBP3,GNA14,GNAO1,GNAQ,GNAS,GNL2,GTPBP4,HINT1,HSP90AA1,LONP2,LRRK2,LSG1,MACF1,MSH2,MYH9,NT5C2,PEX6,PPP2R4,PSMD6,RAB38,RAB8B,RABL2A,RALA,RALB,RALBP1,RAP2A,RAP2B,RASL11A,RFC3,RHEB,RIT1,RND3,RNF213,SEPT9,SMARCA4,SMUG1,TBCC,TUBB2B,TUBD1,XDH
GO Biological Process	GO:0002684	positive regulation of immune system process	241	0.0003762	1	0.0162968	ABI1,ADA,ADAM17,ADK,AIM2,BRK1,CACNB4,CAMK1D,CBLB,CCR7,CD4,CD5,CD55,CD83,CHUK,CR2,CRK,CRTAM,EDN3,FAM105B,FER,FOXP1,GAS6,GATA3,GLI2,GRAP2,HCK,HSP90AA1,IFNG,IL18,IL4R,IL6,IRS2,ITPR1,KLHL6,LAT,LGMN,LIME1,LYST,MADCAM1,MALT1,MAP2K6,MAPK8,MAPKAP1,MEF2A,MEF2C,MIA3,NFATC2,NOD1,NOS2,PAK2,PCID2,PELI2,PIK3AP1,PIK3CA,PIK3CB,PIK3CD,PIK3R1,PLCG1,PLCG2,PLD2,PLEKHA1,POLR3F,PRDM1,PRKCB,PRKCQ,PTK2,RPS6KA2,SH2B2,SH2…
GO Biological Process	GO:0001701	in utero embryonic development	242	0.000390363	1	0.0168404	ADA,ALS2,ANKRD11,APBA2,ARNT,AXIN1,B9D1,BPTF,BRK1,CCNB1,CNOT2,COPS3,CUL3,DNAJB6,DSC3,ELF3,EOMES,EPAS1,EPN2,FLCN,FOXA2,FOXC1,FOXP1,FUT8,GATA3,GCM1,GINS1,GLI2,GRIN2B,HAND1,HNF1B,HS6ST1,ITGB1,KIDINS220,KLF2,LIG4,MAN2A1,MAPK8IP3,MBD3,MED1,MKL2,MSH2,MYH9,MYO1E,NASP,NCAPG2,NCOR2,NEK2,NLE1,PCNT,PLCG1,PRDM1,RBBP8,RBPJ,RDH10,RPA1,RTCB,RUNX1,SALL4,SETD2,SETDB1,SKIL,SLC8A1,SLIT2,SMARCA4,SRF,TBX3,TFAP2C,TGFBR…
GO Biological Process	GO:0016043	cellular component organization	243	0.00040427	1	0.0173686	ABCA5,ABI1,ABLIM2,ABR,ACHE,ACOX1,ACTR3C,ADAM17,ADIPOQ,ADSL,AGTPBP1,AHCTF1,AKT2,AKT3,ALCAM,ALOX5AP,ALS2,ANAPC7,ANKLE2,ANXA2,AP2A2,APOC2,ARF6,ARFGEF1,ARFGEF2,ARHGAP26,ARHGAP8,ARHGEF10,ARHGEF18,ARHGEF28,ARHGEF7,ARID1A,ARID1B,ARID2,ARID4A,ASAP1,ASXL1,ATG7,ATOH1,ATP10A,ATP11A,ATP2A1,ATP6V0A1,ATP6V0E2,ATP9B,ATPIF1,ATXN2,ATXN7,AXIN1,B9D1,BAIAP2L1,BANP,BAZ1A,BAZ1B,BBC3,BCL11B,BCR,BFSP2,BIRC7,BMP7,BNC1,BN…
GO Biological Process	GO:2000426	negative regulation of apoptotic cell clearance	244	0.000405761	1	0.0173612	HMGB1
GO Biological Process	GO:0071393	cellular response to progesterone stimulus	245	0.000415206	1	0.0176929	SRC
GO Biological Process	GO:0030518	intracellular steroid hormone receptor signaling pathway	246	0.000415357	1	0.0176273	ARID1A,CALCOCO1,DDX54,DNAJA1,ESR2,FKBP4,JAK2,MED1,NCOA3,NEDD4,NR3C1,PHB,PIAS1,PMEPA1,PPAP2A,PPARGC1A,SRC,UBE3A
GO Biological Process	GO:0050778	positive regulation of immune response	247	0.000420034	1	0.0177536	ABI1,ADA,AIM2,BRK1,CACNB4,CCR7,CD4,CD55,CHUK,CR2,CRK,CRTAM,FAM105B,GATA3,GRAP2,HCK,HSP90AA1,ITPR1,KLHL6,LAT,LGMN,LIME1,MALT1,MAP2K6,MAPK8,MEF2A,MEF2C,NFATC2,NOD1,PAK2,PELI2,PIK3AP1,PIK3CA,PIK3CB,PIK3CD,PIK3R1,PLCG1,PLCG2,PLD2,PLEKHA1,POLR3F,PRKCB,PRKCQ,PTK2,RPS6KA2,SH2B2,SH2D1A,SIRT1,SRC,STAT5B,SYK,TAB2,TBK1,TICAM1,TLR2,TLR4,TMEM189-UBE2V1,TNIP3,TRAF3,UBE2D2,WASL,ZAP70
GO Biological Process	GO:0007167	enzyme linked receptor protein signaling pathway	248	0.000422067	1	0.0177677	AATF,ABI1,ABR,ADAM17,ADCY3,ADCY5,ADCY7,ADCYAP1R1,AGO2,AKT2,ALK,ANGPT2,ANKS1A,AP2A2,APH1B,ARHGEF18,ARHGEF7,ARID5B,ATP6V0A1,ATP6V0E2,BAMBI,BCR,BLNK,BMP6,BMP7,BMPR2,CALM2,CAMK4,CD4,CHUK,CRK,DOK5,DUSP22,ECT2,EEF2K,EIF2AK3,EPS15,EPS15L1,ERBB2IP,FER,FGF23,FGF9,FLT1,FLT3,FOXC1,FOXO1,FUT8,GAS6,GNG7,GREM2,GSK3B,INHBB,IRS2,ITPR1,JAK2,KIDINS220,LTBP4,MAP2K5,MAPK8,MAPKAP1,MDM2,MEF2A,MEF2C,MYO1E,NCOR2,NEDD4L,…
GO Biological Process	GO:0006163	purine nucleotide metabolic process	249	0.000422579	1	0.0177178	ABCA3,ABCA5,ABCB10,ABCC1,ABCC4,ABCE1,ABCG2,ABCG8,ADA,ADCY3,ADCY5,ADCY7,ADK,ADSL,AGAP3,AMPD1,ARF6,ARL4D,ATF7IP,ATIC,ATP2A1,ATP5H,CACNB4,DNAH17,DYNC1H1,EEFSEC,ENSG00000180574,GART,GBP1,GBP3,GNA14,GNAO1,GNAQ,GNAS,GNL2,GTPBP4,HINT1,HSP90AA1,HTR2B,IMPDH2,LONP2,LRRK2,LSG1,MACF1,MGEA5,MSH2,MYH9,NME3,NME6,NPPC,NT5C2,PDE6B,PEX6,PPP2R4,PRKAG2,PSMD6,RAB38,RAB8B,RABL2A,RALA,RALB,RALBP1,RAP2A,RAP2B,RASL11A,RF…
GO Biological Process	GO:0042113	B cell activation	250	0.000432041	1	0.018042	ADA,ADAM17,BANK1,BLNK,CD180,CR2,FLT3,FNIP1,FOXP1,HDAC4,HDAC9,ITGB1,KLF6,LIG4,LRRC8A,MALT1,MEF2A,MEF2C,MSH2,PIK3CD,PIK3R1,PLCG2,PRKCB,RAG2,RBPJ,SKAP2,TLR4,TXLNA,ZAP70
GO Biological Process	GO:0010605	negative regulation of macromolecule metabolic process	251	0.000436897	1	0.0181722	AATF,ADIPOQ,AGO2,AIDA,ANAPC7,ARID4A,ARID5B,ASXL1,ATF3,ATF7IP,ATXN2,AXIN1,BACE2,BANP,BCL7A,BHLHE40,BMP7,BMPR2,BPTF,BTAF1,BTRC,BUB3,CBFA2T2,CBX1,CBX5,CBX7,CBY1,CC2D1B,CCNB1,CD55,CDC16,CDC23,CENPF,CHCHD3,CHP1,CLN8,CNOT2,COMMD7,CPEB3,CTBP1,CTCF,CUX1,DACT1,DICER1,DNAJB6,DNMT1,DUSP1,DUSP22,DUSP5,EDNRB,EIF2AK3,ELF2,ELF3,ENC1,EOMES,EPC1,ERI1,ESR2,EZH1,EZH2,FBXW11,FEZF2,FLCN,FNIP1,FOXA2,FOXB1,FOXC1,FOXD4L…
GO Biological Process	GO:1901068	guanosine-containing compound metabolic process	252	0.000441056	1	0.0182723	AGAP3,ARF6,ARL4D,EEFSEC,ENSG00000180574,GBP1,GBP3,GNA14,GNAO1,GNAQ,GNAS,GNL2,GTPBP4,IMPDH2,LRRK2,LSG1,NME3,NME6,PDE6B,RAB38,RAB8B,RABL2A,RALA,RALB,RAP2A,RAP2B,RASL11A,RHEB,RIT1,RND3,SEPT9,TBCC,TUBB2B,TUBD1
GO Biological Process	GO:1901292	nucleoside phosphate catabolic process	253	0.000449883	1	0.0185644	ABCA3,ABCA5,ABCB10,ABCC1,ABCC4,ABCE1,ABCG2,ABCG8,ADA,AGAP3,ARF6,ARL4D,ATF7IP,ATP2A1,ATP5H,DNAH17,DYNC1H1,EEFSEC,ENSG00000180574,GBP1,GBP3,GNA14,GNAO1,GNAQ,GNAS,GNL2,GTPBP4,HINT1,HSP90AA1,LONP2,LRRK2,LSG1,MACF1,MSH2,MYH9,NT5C2,PEX6,PPP2R4,PSMD6,RAB38,RAB8B,RABL2A,RALA,RALB,RALBP1,RAP2A,RAP2B,RASL11A,RFC3,RHEB,RIT1,RND3,RNF213,SEPT9,SMARCA4,SMUG1,TBCC,TUBB2B,TUBD1,XDH
GO Biological Process	GO:0043967	histone H4 acetylation	254	0.000453197	1	0.0186275	EPC1,ING3,IRF4,KANSL3,MEAF6,PHF17,RUVBL1,TRRAP,USP22
GO Biological Process	GO:0018393	internal peptidyl-lysine acetylation	255	0.000473736	1	0.0193953	BRD1,BRPF1,EPC1,ING3,IRF4,KANSL3,KAT2B,KAT6B,MBD3,MEAF6,MGEA5,NCOA3,PHF17,POLE4,POR,RUVBL1,SMARCA4,TAF5L,TRRAP,USP22
GO Biological Process	GO:0000302	response to reactive oxygen species	256	0.000482516	1	0.0196776	ADA,AGAP3,BNIP3,CCR7,DUSP1,ECT2,FER,FOXO1,GNAO1,IL18,IL6,KLF2,LIG1,MDM2,PLEKHA1,PPP1R15B,PPP2CB,PXDNL,SIRT1,SLC8A1,TACR1,TPO
GO Biological Process	GO:0034508	centromere complex assembly	257	0.000531389	1	0.0215864	CENPC,CENPF,CENPH,CENPW,MIS12,MLF1IP,OIP5,RBBP4,RUVBL1
GO Biological Process	GO:0065008	regulation of biological quality	258	0.000566462	1	0.022922	AACS,AANAT,ABCC4,ABCE1,ABCG2,ABCG8,ACHE,ACO1,ACOX1,ACTN4,ACTR3C,ADA,ADIPOQ,ADRB1,AGTPBP1,AKAP1,AKT2,ALS2,ANGPT2,ANKRD11,ANKRD17,ANO1,ANXA2,APOBEC3G,APOC2,APOC4,ARF6,ARFGEF1,ARHGEF10,ARHGEF18,ARID4A,ATF7IP,ATP10A,ATP11A,ATP1B3,ATP2A1,ATP2A2,ATP2B1,ATP6V0A1,ATP6V0E2,ATP9B,ATPIF1,ATXN2,BACE2,BAIAP2L1,BAMBI,BBC3,BLOC1S5-TXNDC5,BMPR2,BNIP3,BTBD9,BTRC,BUB3,C19orf80,CABLES1,CACNB4,CACNG2,CACNG4,CALM2,CA…
GO Biological Process	GO:0009892	negative regulation of metabolic process	259	0.000568198	1	0.0229034	AATF,ADIPOQ,AGO2,AIDA,ANAPC7,ANKLE2,APOC2,ARID4A,ARID5B,ASXL1,ATF3,ATF7IP,ATPIF1,ATXN2,ATXN7,AXIN1,BACE2,BANP,BCL7A,BHLHE40,BMP7,BMPR2,BPTF,BTAF1,BTRC,BUB3,C12orf5,CBFA2T2,CBX1,CBX5,CBX7,CBY1,CC2D1B,CCNB1,CD55,CDC16,CDC23,CENPF,CHCHD3,CHP1,CLN8,CNOT2,COMMD7,CPEB3,CTBP1,CTCF,CUX1,DACT1,DICER1,DNAJB6,DNMT1,DUSP1,DUSP22,DUSP5,EDNRB,EIF2AK3,ELF2,ELF3,ENC1,EOMES,EPC1,ERI1,ESR2,EZH1,EZH2,FBXW11,FEZF2,F…
GO Biological Process	GO:0017055	negative regulation of RNA polymerase II transcriptional preinitiation complex assembly	260	0.000585287	1	0.0235015	HMGB1
GO Biological Process	GO:0065002	intracellular protein transmembrane transport	261	0.000612308	1	0.0244923	AKT2,HSP90AA1,LONP2,PEX14,PEX5,PEX5L,PEX6,RAB8B,TIMM22,TOMM7
GO Biological Process	GO:0035304	regulation of protein dephosphorylation	262	0.000621741	1	0.0247747	ANKLE2,CALM2,PPP2R4,PPP2R5A,YWHAB
GO Biological Process	GO:0043313	regulation of neutrophil degranulation	263	0.000622084	1	0.0246941	ABR,BCR,PRAM1,SYK
GO Biological Process	GO:0007093	mitotic cell cycle checkpoint	264	0.000630178	1	0.0249207	ANAPC7,BUB3,CCNB1,CCND1,CDC16,CDC23,CENPF,CSNK2A1,DLG1,HUS1,MAD1L1,MDM2,PPP2R5C,PRCC,PSMB1,PSMD6,PSMD9,PSMG2,RFWD2,RFWD3,SOX4,TP63,TRRAP
GO Biological Process	GO:0000086	G2/M transition of mitotic cell cycle	265	0.000645009	1	0.0254109	ACTR1A,CCNB1,CCNY,CDK5RAP2,CEP63,CEP78,CSNK1E,DYNC1H1,FBXL7,HSP90AA1,KHDRBS1,MELK,MNAT1,NEDD1,NEK2,NINL,PAFAH1B1,PCNT,SDCCAG8,SSNA1,TPD52L1,TUBGCP3
GO Biological Process	GO:0010675	regulation of cellular carbohydrate metabolic process	266	0.000649302	1	0.0254839	ADCYAP1R1,ADIPOQ,AKT2,ARFGEF1,ARNT,CHP1,DYRK2,FOXA2,FOXO1,GNMT,GSK3B,HDAC4,IL6,IRS2,KAT2B,MGEA5,NR3C1,P2RY1,PDK3,PLEK,PPARGC1A,PRKAG2,SIRT1,SMEK1,STK11
GO Biological Process	GO:0006308	DNA catabolic process	267	0.000669991	1	0.0261974	BIRC7,BNIP3,FOXL2,HMGB1,HMGB2,MNAT1,RBBP8,RPA1,SETMAR,SMARCAD1,SMUG1,TPD52L1,UBE2V2,XRN2
GO Biological Process	GO:0050896	response to stimulus	268	0.000676735	1	0.0263623	AACS,AANAT,AATF,ABCA3,ABCC1,ABCC4,ABCE1,ABCG2,ABCG8,ABI1,ABLIM2,ABR,ACAP2,ACHE,ACO1,ACSL1,ACTN4,ADA,ADAM17,ADAM23,ADAMTS9,ADCY3,ADCY5,ADCY7,ADCYAP1R1,ADIPOQ,ADNP2,ADRB1,ADSL,AGAP1,AGAP3,AGO2,AGTPBP1,AHSA2,AIM2,AKAP1,AKAP11,AKAP12,AKT2,AKT3,ALCAM,ALG2,ALK,ALKBH3,ALKBH5,ALOX5AP,ALS2,AMPD1,ANGPT2,ANKH,ANKS1A,ANXA2,ANXA3,AP2A2,APBA2,APCDD1,APH1B,APLF,APOBEC3D,APOBEC3F,APOBEC3G,APOBEC3H,APOC2,APOC4-AP…
GO Biological Process	GO:0070271	protein complex biogenesis	269	0.000685093	1	0.0265888	ACHE,ADIPOQ,ADSL,AHCTF1,ALOX5AP,ARHGEF10,ATPIF1,AXIN1,CAPG,CCNB1,CENPC,CENPF,CENPH,CENPW,CEP63,CHAF1A,CHP1,COX18,CUL3,DGKH,DIAPH1,DICER1,DISP1,DPYS,ECT2,EIF2AK3,ENSG00000170091,EPS15,FKBP4,GAS7,GNMT,HGSNAT,HIP1,HIST1H2BL,HMGB2,HSP90AA1,IMPDH2,JAK2,JUP,KAT6B,KCNG1,KCNG2,KCNQ5,KCNRG,KCTD4,LAMC1,LLGL1,LNX2,MALT1,MAX,MCU,MDM2,MGST1,MIS12,MITF,MLF1IP,MNAT1,MTMR2,MYBPC3,NAPG,NDUFS4,NDUFS8,NEK2,NOD1,OIP…
GO Biological Process	GO:0030097	hemopoiesis	270	0.000696504	1	0.0269315	ABI1,ADA,ADAM17,ARID4A,ATPIF1,BATF3,BCL11B,BLNK,CAMK4,CCR7,CD4,CHUK,EOMES,EPAS1,FLCN,FLI1,FLT3,FNIP1,FOXP1,GAS6,GATA3,HDAC4,HDAC9,ID2,IFNG,IRF4,ITGB1,JAG1,JAK2,KLF2,KLF6,KMT2E,LIG4,LRRC8A,MALT1,MED1,MEF2A,MEF2C,MELK,MINK1,MITF,MSH2,MYH9,MYO1E,NFATC1,NFE2L1,PAFAH1B1,PAX1,PICALM,PIK3CD,PIK3R1,PLCG2,PLEK,PPP3CA,PRG4,RAG2,RBPJ,RCOR1,RPA1,RPL22,RTKN2,RUNX1,RUNX2,SH2B3,SMARCA4,SOX4,SRF,STAT5B,SYK,THSD1…
GO Biological Process	GO:0035308	negative regulation of protein dephosphorylation	271	0.000714021	1	0.0275069	PPP2R4,YWHAB
GO Biological Process	GO:2000117	negative regulation of cysteine-type endopeptidase activity	272	0.000715102	1	0.0274473	CSNK2A1,DHCR24,DNAJB6,FNIP1,GAS6,HERPUD1,IL6,MAP2K5,MDM2,NAIP,PAK2,PCID2,POR,SH3RF1,SIAH2,SRC
GO Biological Process	GO:1901136	carbohydrate derivative catabolic process	273	0.000721863	1	0.0276053	ABCA3,ABCA5,ABCB10,ABCC1,ABCC4,ABCE1,ABCG2,ABCG8,ADA,ADAL,ADAMTS9,AGAP3,APOBEC3F,APOBEC3G,APOBEC3H,ARF6,ARL4D,ATF7IP,ATP2A1,ATP5H,DNAH17,DPYS,DYNC1H1,EEFSEC,ENSG00000180574,FUCA1,GBP1,GBP3,GNA14,GNAO1,GNAQ,GNAS,GNL2,GTPBP4,HGSNAT,HINT1,HSP90AA1,HYAL4,LONP2,LRRK2,LSG1,MACF1,MGEA5,MSH2,MYH9,NAGLU,PEX6,PGM2,PPP2R4,PSMD6,RAB38,RAB8B,RABL2A,RALA,RALB,RALBP1,RAP2A,RAP2B,RASL11A,RFC3,RHEB,RIT1,RND3,RNF2…
GO Biological Process	GO:0016032	viral process	274	0.000734574	1	0.0279889	ABCE1,ANKRD17,AP1S3,AP2A2,APOBEC3G,ATF7IP,BNIP3,BTRC,CBX5,CD4,CD93,CHMP6,CTBP1,CUL1,DERL1,DLG1,GAS6,GTF2B,HCK,IPO5,ITGAV,ITGB1,KAT2B,LDLR,LIG4,MDM2,MLF1IP,MNAT1,NEDD4,NEDD4L,NELFCD,NUP85,PAK2,PIK3R1,PILRA,PLCG1,POM121,PSMB1,PSMD6,PSMD9,PVRL1,RAB11FIP4,RALA,RBX1,RCOR1,RNF216,RPL21,RPL22,RPL31,RPS16,RPS21,RTN3,SCARB1,SCRIB,SGTA,SIRT1,SRC,SUPT5H,SYK,TBC1D20,TBK1,TRAM1,UBE3A,UBR4,USP7,VAC14,VPS37C,XP…
GO Biological Process	GO:0002520	immune system development	275	0.00073873	1	0.0280449	ABI1,ADA,ADAM17,ARID4A,ATPIF1,BATF3,BCL11B,BLNK,CACNB4,CAMK4,CCR7,CD4,CHUK,DICER1,EOMES,EPAS1,FLCN,FLI1,FLT3,FNIP1,FOXP1,GAS6,GATA3,HDAC4,HDAC9,HMGB1,HMGB2,ID2,IFNG,IRF4,ITGB1,JAG1,JAK2,JARID2,KLF2,KLF6,KMT2E,LIG4,LRRC8A,MALT1,MED1,MEF2A,MEF2C,MELK,MINK1,MITF,MSH2,MYH9,MYO1E,NFATC1,NFE2L1,PAFAH1B1,PAX1,PCID2,PICALM,PIK3CD,PIK3R1,PLCG2,PLEK,POLL,PPP3CA,PRG4,RAG2,RBPJ,RCOR1,RPA1,RPL22,RTKN2,RUNX1,R…
GO Biological Process	GO:0045444	fat cell differentiation	276	0.000760022	1	0.0287487	AACS,ADIPOQ,ADRB1,AKT2,ARID5B,BNIP3,C19orf80,CBY1,CCND1,CTBP1,EIF2AK3,FOXO1,GSK3B,INHBB,MED1,NCOR2,PPARGC1A,PRLH,PTGS2,PTK2,SH2B2,SIRT1,TBL1X,UCP1
GO Biological Process	GO:0010565	regulation of cellular ketone metabolic process	277	0.000760861	1	0.0286765	ADIPOQ,AKT2,APOC2,BMP6,EIF2AK3,FOXO1,GATA3,GNMT,IL6,IRS2,LONP2,NCOR2,NR3C1,OAZ2,PDK3,PPARGC1A,PRKAB2,PRKAG2,PSMB1,PSMD6,PSMD9,PTGS2,SIRT1,SMEK1,STK11,TWIST1,UGT1A8
GO Biological Process	GO:0033151	V(D)J recombination	278	0.00077434	1	0.0290795	BCL11B,FOXP1,HMGB1,HMGB2,LIG4,RAG2
GO Biological Process	GO:0043434	response to peptide hormone stimulus	279	0.000787459	1	0.0294662	AANAT,ADAM17,ADCY3,ADCY5,ADCY7,ADIPOQ,AKT2,ATP6V0A1,ATP6V0E2,BDH1,CD55,CRK,EEF2K,FER,FGF23,FGF9,FOXO1,GNAS,GNG7,HDAC9,IL18,IL6,INHBB,IRS2,JAK2,KAT2B,LPIN1,MAX,MDM2,PCSK9,PHIP,PIK3CA,PIK3CB,PIK3R1,POR,PRKAB1,PRKAB2,PRKAG2,PRKAR1A,PRKAR2A,PRKCI,PRLH,PTK2,RHEB,RPTOR,SH2B2,SHC3,SIRT1,STAT5B,STK11,TCIRG1,YWHAB
GO Biological Process	GO:0044764	multi-organism cellular process	280	0.000791963	1	0.0295289	ABCE1,ANKRD17,AP1S3,AP2A2,APOBEC3G,ATF7IP,BNIP3,BTRC,CBX5,CD4,CD93,CHMP6,CTBP1,CUL1,DERL1,DLG1,GAS6,GTF2B,HCK,IPO5,ITGAV,ITGB1,KAT2B,LDLR,LIG4,MDM2,MLF1IP,MNAT1,NEDD4,NEDD4L,NELFCD,NUP85,PAK2,PIK3R1,PILRA,PLCG1,POM121,PSMB1,PSMD6,PSMD9,PVRL1,RAB11FIP4,RALA,RBX1,RCOR1,RNF216,RPL21,RPL22,RPL31,RPS16,RPS21,RTN3,SCARB1,SCRIB,SGTA,SIRT1,SRC,SUPT5H,SYK,TBC1D20,TBK1,TRAM1,UBE3A,UBR4,USP7,VAC14,VPS37C,XP…
GO Biological Process	GO:0031324	negative regulation of cellular metabolic process	281	0.000793294	1	0.0294733	AATF,ADIPOQ,AGO2,AIDA,ANAPC7,ANKLE2,ARID4A,ARID5B,ASXL1,ATF3,ATF7IP,ATPIF1,ATXN2,ATXN7,AXIN1,BACE2,BCL7A,BHLHE40,BMP7,BMPR2,BPTF,BTAF1,BTRC,BUB3,C12orf5,CBFA2T2,CBX1,CBX5,CBX7,CBY1,CC2D1B,CCNB1,CDC16,CDC23,CENPF,CHCHD3,CHP1,CLN8,CNOT2,COMMD7,CPEB3,CTBP1,CTCF,CUX1,DACT1,DICER1,DNAJB6,DNMT1,DUSP1,DUSP22,DUSP5,EDNRB,EIF2AK3,ELF2,ELF3,ENC1,EOMES,EPC1,ESR2,EZH1,EZH2,FBXW11,FEZF2,FLCN,FNIP1,FOXA2,FOXB1…
GO Biological Process	GO:0006297	nucleotide-excision repair, DNA gap filling	282	0.000796922	1	0.0295031	LIG1,LIG4,POLE,RFC3,RPA1
GO Biological Process	GO:0045017	glycerolipid biosynthetic process	283	0.0008082	1	0.0298149	ABHD5,ACHE,ACSL1,AGPAT4,AGPAT5,CHKA,CRLS1,CWH43,ELOVL5,HADHB,HSD17B12,LPGAT1,LPIN1,MBOAT2,MPPE1,MTMR14,MTMR2,PGS1,PI4K2B,PIGG,PIGV,PIK3C2B,PIK3CA,PIK3CB,PIK3CD,PIK3R1,PIK3R5,PIK3R6,PIP5K1C,PLA2G10,PLA2G4A,PLA2G4C,PLAUR,PLCG2,PLD2,PLD3,VAC14
GO Biological Process	GO:0006475	internal protein amino acid acetylation	284	0.000808839	1	0.0297334	BRD1,BRPF1,EPC1,ING3,IRF4,KANSL3,KAT2B,KAT6B,MBD3,MEAF6,MGEA5,NCOA3,PHF17,POLE4,POR,RUVBL1,SMARCA4,TAF5L,TRRAP,USP22
GO Biological Process	GO:1902117	positive regulation of organelle assembly	285	0.000821342	1	0.030087	CNOT2,PAN3,SRC
GO Biological Process	GO:0019220	regulation of phosphate metabolic process	286	0.000826638	1	0.0301752	ABI1,ABR,ACAP2,ACSL1,ADAM17,ADCY3,ADCY5,ADCY7,ADCYAP1R1,ADIPOQ,ADRB1,AGAP1,AGAP3,AHSA2,AIDA,AKAP12,AKT2,ALK,ALS2,ANKLE2,APOC2,ARFGAP2,ARFGAP3,ARFGEF1,ARHGAP11B,ARHGAP17,ARHGAP22,ARHGAP23,ARHGAP26,ARHGAP8,ARHGAP9,ARHGEF10,ARHGEF7,ASAP1,ASAP2,ATF3,ATPIF1,ATXN7,AXIN1,BCR,BIRC7,BMP6,BMP7,BMPR2,C19orf10,CACUL1,CALM2,CCL26,CCNB1,CCND1,CCND2,CCNL1,CCNY,CCR7,CD4,CDON,CHP1,CHP2,CKS2,CNST,CRK,DLG1,DNAJB6,D…
GO Biological Process	GO:0042787	protein ubiquitination involved in ubiquitin-dependent protein catabolic process	287	0.000828444	1	0.0301357	HECTD2,HECTD4,HECW1,HERC4,KLHL3,MDM2,MYLIP,NEDD4,NEDD4L,RBBP6,RNF146,RNF217,SIAH1,SMURF1,UBE3A,UBE3C,UBR4
GO Biological Process	GO:0007165	signal transduction	288	0.000828808	1	0.0300443	AATF,ABI1,ABR,ACSL1,ADAM17,ADAM23,ADAMTS9,ADCY3,ADCY5,ADCY7,ADCYAP1R1,ADIPOQ,ADRB1,AGAP1,AGAP3,AGO2,AIM2,AKAP11,AKAP12,AKT2,AKT3,ALCAM,ALK,ALS2,ANGPT2,ANKS1A,AP2A2,APCDD1,APH1B,APOC2,ARF6,ARFGEF2,ARHGAP11B,ARHGAP17,ARHGAP22,ARHGAP23,ARHGAP26,ARHGAP8,ARHGAP9,ARHGEF18,ARHGEF28,ARHGEF7,ARID1A,ARID5B,ARIH1,ARL15,ARL4D,ARL5A,ARNT,ASB7,ATF3,ATG10,ATP2A1,ATP2A2,ATP6V0A1,ATP6V0E2,AXIN1,B9D1,BAI3,BAIAP2L1…
GO Biological Process	GO:0032869	cellular response to insulin stimulus	289	0.000835373	1	0.0301775	ADIPOQ,AKT2,ATP6V0A1,ATP6V0E2,CRK,EEF2K,FER,FGF23,FGF9,FOXO1,HDAC9,INHBB,IRS2,KAT2B,LPIN1,PCSK9,PHIP,PIK3CA,PIK3CB,PIK3R1,PRKAB1,PRKAB2,PRKAG2,PRKCI,RHEB,RPTOR,SH2B2,SHC3,STK11,TCIRG1,YWHAB
GO Biological Process	GO:0044743	intracellular protein transmembrane import	290	0.000841463	1	0.0302927	HSP90AA1,LONP2,PEX14,PEX5,PEX5L,PEX6,RAB8B,TIMM22,TOMM7
GO Biological Process	GO:0032259	methylation	291	0.00084278	1	0.0302358	ARID4A,ATF7IP,COPRS,CTCF,DNMT1,EZH1,EZH2,FAM103A1,FBXO11,GART,GNAS,GNMT,IRF4,KMT2E,MAT2A,METTL21D,METTL24,METTL4,MGMT,N6AMT2,NSUN6,NSUN7,NTMT1,PRDM1,PRDM12,PRDM4,SETD2,SETD3,SETD4,SETD8,SETDB1,SETMAR,SMARCA4,SMYD3,SMYD4,TARBP1,TGS1,THUMPD2,TRMT11,USP7,WBSCR22
GO Biological Process	GO:0006979	response to oxidative stress	292	0.000853798	1	0.0305262	ADA,ADIPOQ,ADNP2,AGAP3,ALS2,ARNT,BNIP3,CCR7,CHUK,CLN8,DHCR24,DUSP1,ECT2,EPAS1,ETV5,FER,FOXO1,GNAO1,IL18,IL6,JAK2,KLF2,LIG1,LRRK2,MDM2,MGMT,MGST1,MSRA,NDUFS8,OXR1,PLEKHA1,PPARGC1A,PPP1R15B,PPP2CB,PTGS2,PXDNL,SIRT1,SLC8A1,STK24,TACR1,TPO,TXN2,UACA
GO Biological Process	GO:0051174	regulation of phosphorus metabolic process	293	0.000857194	1	0.030543	ABI1,ABR,ACAP2,ACSL1,ADAM17,ADCY3,ADCY5,ADCY7,ADCYAP1R1,ADIPOQ,ADRB1,AGAP1,AGAP3,AHSA2,AIDA,AKAP12,AKT2,ALK,ALS2,ANKLE2,APOC2,ARFGAP2,ARFGAP3,ARFGEF1,ARHGAP11B,ARHGAP17,ARHGAP22,ARHGAP23,ARHGAP26,ARHGAP8,ARHGAP9,ARHGEF10,ARHGEF7,ASAP1,ASAP2,ATF3,ATPIF1,ATXN7,AXIN1,BCR,BIRC7,BMP6,BMP7,BMPR2,C19orf10,CACUL1,CALM2,CCL26,CCNB1,CCND1,CCND2,CCNL1,CCNY,CCR7,CD4,CDON,CHP1,CHP2,CKS2,CNST,CRK,DLG1,DNAJB6,D…
GO Biological Process	GO:0055086	nucleobase-containing small molecule metabolic process	294	0.000863089	1	0.0306485	ABCA3,ABCA5,ABCB10,ABCC1,ABCC4,ABCE1,ABCG2,ABCG8,ADA,ADAL,ADCY3,ADCY5,ADCY7,ADK,ADSL,AGAP3,AK8,AMPD1,APOBEC3F,APOBEC3G,APOBEC3H,ARF6,ARL4D,ATF7IP,ATIC,ATP2A1,ATP5H,CACNB4,CTPS1,DCTD,DNAH17,DPYS,DYNC1H1,EEFSEC,ENSG00000180574,GART,GBP1,GBP3,GMDS,GNA14,GNAO1,GNAQ,GNAS,GNL2,GNMT,GSR,GTPBP4,HAAO,HINT1,HSP90AA1,HTR2B,IMPDH2,LDHB,LONP2,LRRK2,LSG1,MACF1,MAT2A,MGEA5,MSH2,MYH9,NME3,NME6,NPPC,NT5C2,PDE6B,P…
GO Biological Process	GO:0038095	Fc-epsilon receptor signaling pathway	295	0.000866123	1	0.0306519	AGO2,CALM2,CHUK,FER,FGF23,FGF9,FOXO1,GRAP2,GSK3B,IRS2,ITPR1,LAT,MALT1,MAPK8,MAPKAP1,MDM2,NFATC1,NFATC2,NFATC3,PAK2,PIK3CA,PIK3CB,PIK3CD,PIK3R1,PLCG1,PLCG2,PPP3CA,PRKCQ,SYK,TAB2,TMEM189-UBE2V1,TNRC6A,TNRC6B,TNRC6C,YWHAB
GO Biological Process	GO:0016579	protein deubiquitination	296	0.00088802	1	0.0313207	ASXL1,ATXN7,FAM105B,TRRAP,USP10,USP13,USP20,USP22,USP25,USP3,USP32,USP34,USP4,USP44,USP7,USP8
GO Biological Process	GO:1901663	quinone biosynthetic process	297	0.00089562	1	0.0314824	ADCK3,COQ6,CYP4F2,PDSS2,UBIAD1
GO Biological Process	GO:0006144	purine nucleobase metabolic process	298	0.000903885	1	0.0316663	ADA,ADAL,ADK,ADSL,AMPD1,ATIC,GART,IMPDH2,NT5C2,URAD,XDH
GO Biological Process	GO:0035556	intracellular signal transduction	299	0.000913757	1	0.0319051	ABR,ADAM17,ADCY3,ADCY5,ADCY7,ADCYAP1R1,ADRB1,AGAP1,AGAP3,AGO2,AKAP11,ALK,ALS2,ARF6,ARFGEF2,ARHGAP11B,ARHGAP17,ARHGAP22,ARHGAP23,ARHGAP26,ARHGAP8,ARHGAP9,ARHGEF18,ARHGEF28,ARHGEF7,ARL15,ARL4D,ARL5A,ASB7,ATP2A1,AXIN1,BBC3,BCR,BIRC7,BLNK,BNIP3,CALM2,CBLB,CDC42BPA,CEP63,CHP1,CHUK,CIT,CKS2,CTSH,CUL1,CUL3,DEPDC4,DGKG,DGKH,DHCR24,DNAJC27,DNMBP,DOCK10,DOCK5,DOCK8,DOCK9,DOK5,DUSP1,DYRK2,ECT2,EDN3,EDNRB,EI…
GO Biological Process	GO:0000737	DNA catabolic process, endonucleolytic	300	0.000929649	1	0.0323518	BIRC7,BNIP3,FOXL2,HMGB1,HMGB2,SETMAR,TPD52L1
GO Biological Process	GO:0034504	protein localization to nucleus	301	0.000934229	1	0.0324032	AGAP3,BANP,BMP7,CBLB,DNAJB6,FGF9,HDGF,IFNG,ING1,IPO5,JAK2,KPNA6,MDM2,NR5A1,PHIP,PIK3R1,PPP3CA,PRICKLE1,RERE,SPTBN1,SYNE2,TNPO3,XPO1,ZFYVE9
GO Biological Process	GO:0009154	purine ribonucleotide catabolic process	302	0.000938337	1	0.0324379	ABCA3,ABCA5,ABCB10,ABCC1,ABCC4,ABCE1,ABCG2,ABCG8,AGAP3,ARF6,ARL4D,ATF7IP,ATP2A1,ATP5H,DNAH17,DYNC1H1,EEFSEC,ENSG00000180574,GBP1,GBP3,GNA14,GNAO1,GNAQ,GNAS,GNL2,GTPBP4,HINT1,HSP90AA1,LONP2,LRRK2,LSG1,MACF1,MSH2,MYH9,PEX6,PPP2R4,PSMD6,RAB38,RAB8B,RABL2A,RALA,RALB,RALBP1,RAP2A,RAP2B,RASL11A,RFC3,RHEB,RIT1,RND3,RNF213,SEPT9,SMARCA4,TBCC,TUBB2B,TUBD1
GO Biological Process	GO:0016573	histone acetylation	303	0.000938636	1	0.0323411	BRD1,BRPF1,EPC1,ING3,IRF4,KANSL3,KAT2B,KAT6B,MBD3,MEAF6,MGEA5,NCOA3,PHF17,POLE4,RUVBL1,SMARCA4,TAF5L,TRRAP,USP22
GO Biological Process	GO:0033124	regulation of GTP catabolic process	304	0.000941505	1	0.0323333	ABR,ACAP2,ADRB1,AGAP1,AGAP3,AKT2,ALS2,ARFGAP2,ARFGAP3,ARFGEF1,ARHGAP11B,ARHGAP17,ARHGAP22,ARHGAP23,ARHGAP26,ARHGAP8,ARHGAP9,ARHGEF10,ARHGEF7,ASAP1,ASAP2,AXIN1,BCR,CCL26,CCR7,CRK,ECT2,ELMOD2,EZH2,FZD10,GAPVD1,GNAO1,GNAQ,GNAS,GSK3B,HTR2B,LLGL1,LRRK2,NTRK2,PAFAH1B1,PREX1,PTK2,PTPRN2,RABEP2,RALBP1,RALGAPA2,RAP1GAP2,RAP1GDS1,RAPGEF6,RASAL1,RASGRF1,RGS10,RGS7,RIN2,RIN3,SCRIB,SGSM2,SH3BP4,SIPA1L1,SIPA1L…
GO Biological Process	GO:0050900	leukocyte migration	305	0.000944682	1	0.032336	ANGPT2,ATP1B3,CCR7,CSF3R,EDN3,EDNRB,EMR2,FER,FLT1,FN1,GAS6,GATA3,HCK,HMGB1,IFNG,IL6,ITGAV,ITGB1,LYST,MADCAM1,MYH9,NUP85,PIK3CA,PIK3CB,PIK3CD,PIK3R1,PIP5K1C,PLCG1,PPIL2,SCG2,SELPLG,SRC,SYK,TNFSF11,ZAP70
GO Biological Process	GO:0009261	ribonucleotide catabolic process	306	0.000965316	1	0.0329343	ABCA3,ABCA5,ABCB10,ABCC1,ABCC4,ABCE1,ABCG2,ABCG8,AGAP3,ARF6,ARL4D,ATF7IP,ATP2A1,ATP5H,DNAH17,DYNC1H1,EEFSEC,ENSG00000180574,GBP1,GBP3,GNA14,GNAO1,GNAQ,GNAS,GNL2,GTPBP4,HINT1,HSP90AA1,LONP2,LRRK2,LSG1,MACF1,MSH2,MYH9,PEX6,PPP2R4,PSMD6,RAB38,RAB8B,RABL2A,RALA,RALB,RALBP1,RAP2A,RAP2B,RASL11A,RFC3,RHEB,RIT1,RND3,RNF213,SEPT9,SMARCA4,TBCC,TUBB2B,TUBD1
GO Biological Process	GO:0016241	regulation of macroautophagy	307	0.000972159	1	0.0330597	ATG7,C12orf5,LARP1,NPC1,SIRT1,SUPT5H,TRIM13
GO Biological Process	GO:0006793	phosphorus metabolic process	308	0.000976371	1	0.0330952	ABCA3,ABCA5,ABCB10,ABCC1,ABCC4,ABCE1,ABCG2,ABCG8,ABHD5,ABI1,ACHE,ACSL1,ACSM4,ADA,ADAL,ADCK3,ADCY3,ADCY5,ADCY7,ADK,ADSL,AGAP3,AGPAT4,AGPAT5,AK8,AKT2,AKT3,ALK,ALPK2,AMPD1,ARF6,ARL4D,ATF7IP,ATIC,ATP2A1,ATP5H,BAZ1B,BCR,BMP2K,BMPR2,BTRC,C8orf44-SGK3,CACNB4,CALM2,CAMK1D,CAMK4,CCNB1,CCND1,CDC14B,CDC42BPA,CDK17,CHKA,CHUK,CIT,CLN8,CRLS1,CSNK1E,CSNK2A1,CTBP1,CTPS1,CWH43,DCTD,DGKG,DGKH,DNAH17,DUSP1,DUSP22,D…
GO Biological Process	GO:0043087	regulation of GTPase activity	309	0.000980969	1	0.0331434	ABR,ACAP2,ADRB1,AGAP1,AGAP3,AKT2,ALS2,ARFGAP2,ARFGAP3,ARFGEF1,ARHGAP11B,ARHGAP17,ARHGAP22,ARHGAP23,ARHGAP26,ARHGAP8,ARHGAP9,ARHGEF7,ASAP1,ASAP2,AXIN1,BCR,CCL26,CCR7,CRK,ECT2,ELMOD2,EZH2,FZD10,GAPVD1,GNAO1,GNAQ,GNAS,GSK3B,HTR2B,LLGL1,LRRK2,NTRK2,PAFAH1B1,PREX1,PTK2,PTPRN2,RABEP2,RALBP1,RALGAPA2,RAP1GAP2,RAP1GDS1,RAPGEF6,RASAL1,RASGRF1,RGS10,RGS7,RIN2,RIN3,SCRIB,SGSM2,SH3BP4,SIPA1L1,SIPA1L3,SMAP1,S…
GO Biological Process	GO:0033554	cellular response to stress	310	0.000988784	1	0.0332997	AATF,ADNP2,AGAP3,ALKBH3,APLF,ARNT,ATF3,ATG10,ATP2A1,AXIN1,BAZ1B,BBC3,BIRC7,BMP7,BMPR2,BNIP3,C19orf10,C2orf40,CCNB1,CCND1,CDC14B,CEP63,CHAF1A,CPEB4,CSNK1E,DCLRE1A,DERL1,DERL2,DHX9,DTL,DYRK2,ECT2,EID3,EIF2AK3,ENDOV,EPAS1,ERCC6L2,ETV5,EYA2,FAN1,FER,FNIP1,FOXO1,FTO,GAS6,GSK3B,HDGF,HERPUD1,HMGB1,HMGB2,HUS1,HUS1B,ID2,IFNG,IL18,IL6,INHBB,ITPR1,JAK2,KLF2,LIG1,LIG4,MAP2K5,MAP2K6,MAPK8,MAPK8IP3,MAX,MBTPS1,…
GO Biological Process	GO:0030036	actin cytoskeleton organization	311	0.000993652	1	0.033356	ABI1,ABR,ACTR3C,ARF6,ARHGAP26,ARHGAP8,ARHGEF18,BCR,BRK1,CDC42BPA,CFL2,CLRN1,CORO1C,CUL3,DAAM1,DIAPH1,DLG1,DTNBP1,EPB41L4B,EZR,FAM101B,FAT1,FER,FMNL1,FOXP1,FSCN1,GAS7,ITGB1,JAK2,KLHL1,LLGL1,LPIN1,MEF2A,MEF2C,MINK1,MYBPC3,MYH9,NPHS2,PACSIN2,PAFAH1B1,PFN2,PIP5K1C,PLEK,PLEK2,PREX1,PRKAR1A,PRKCI,PTK7,RALA,RAP2A,RND3,SH2B2,SIPA1L1,SPIRE1,SRF,TCAP,WASL
GO Biological Process	GO:0051817	modification of morphology or physiology of other organism involved in symbiotic interaction	312	0.000995009	1	0.0332945	ABCE1,ANKRD17,APOBEC3G,ATF7IP,BNIP3,BTRC,CBX5,CD4,CD93,CTBP1,CUL1,DERL1,DLG1,GTF2B,HCK,IPO5,ITGAV,ITGB1,KAT2B,LDLR,MDM2,MLF1IP,NEDD4,NEDD4L,PAK2,PIK3R1,PILRA,PLCG1,PSMB1,PVRL1,RAB11FIP4,RALA,RBX1,RCOR1,RNF216,RTN3,SCARB1,SCRIB,SGTA,SIRT1,SMARCA4,SRC,SYK,TBC1D20,TBK1,TLR2,TRAM1,UBE3A,UBR4,USP7,VAC14,XPO1,ZMYND11
GO Biological Process	GO:0007169	transmembrane receptor protein tyrosine kinase signaling pathway	313	0.000996953	1	0.033253	AATF,ABI1,ABR,ADAM17,ADCY3,ADCY5,ADCY7,ADCYAP1R1,AGO2,AKT2,ALK,ANGPT2,ANKS1A,AP2A2,APH1B,ARHGEF18,ARHGEF7,ARID5B,ATP6V0A1,ATP6V0E2,BCR,BLNK,BMPR2,CALM2,CAMK4,CD4,CHUK,CRK,DOK5,ECT2,EEF2K,EIF2AK3,EPS15,EPS15L1,ERBB2IP,FER,FGF23,FGF9,FLT1,FLT3,FOXC1,FOXO1,GSK3B,IRS2,ITPR1,JAK2,KIDINS220,MAP2K5,MAPK8,MAPKAP1,MDM2,MEF2A,MEF2C,MYO1E,NTRK2,PCSK6,PHIP,PIK3CA,PIK3CB,PIK3CD,PIK3R1,PLCG1,PLEKHA1,PLEKHG2,PP…
GO Biological Process	GO:0061077	chaperone-mediated protein folding	314	0.00102707	1	0.0341485	CSNK2A1,DNAJB8,FKBP4,FKBP5,ST13,UNC45B
GO Biological Process	GO:0001825	blastocyst formation	315	0.00104289	1	0.0345645	ADA,CNOT2,CUL3,EOMES,HAND1,HNF1B,NLE1,SKIL,SRF,TFAP2C
GO Biological Process	GO:0032436	positive regulation of proteasomal ubiquitin-dependent protein catabolic process	316	0.00104609	1	0.0345608	AXIN1,CSNK1E,LRRK2,MDM2,PIAS1,PRICKLE1,SMAD7,SUMO2,TRIB2,UBE2V2
GO Biological Process	GO:0034080	CENP-A containing nucleosome assembly at centromere	317	0.00106787	1	0.035169	CENPH,CENPW,MLF1IP,OIP5,RBBP4,RUVBL1
GO Biological Process	GO:0043154	negative regulation of cysteine-type endopeptidase activity involved in apoptotic process	318	0.00107196	1	0.0351927	CSNK2A1,DHCR24,DNAJB6,FNIP1,GAS6,HERPUD1,IL6,MAP2K5,MDM2,NAIP,PAK2,POR,SH3RF1,SIAH2,SRC
GO Biological Process	GO:0033211	adiponectin-mediated signaling pathway	319	0.00107964	1	0.0353338	ACSL1,ADIPOQ
GO Biological Process	GO:0045006	DNA deamination	320	0.00108171	1	0.0352908	APOBEC3D,APOBEC3F,APOBEC3G,APOBEC3H
GO Biological Process	GO:0009118	regulation of nucleoside metabolic process	321	0.0010835	1	0.0352389	ABR,ACAP2,ADRB1,AGAP1,AGAP3,AHSA2,AKT2,ALS2,ARFGAP2,ARFGAP3,ARFGEF1,ARHGAP11B,ARHGAP17,ARHGAP22,ARHGAP23,ARHGAP26,ARHGAP8,ARHGAP9,ARHGEF10,ARHGEF7,ASAP1,ASAP2,AXIN1,BCR,CCL26,CCR7,CRK,DNAJB6,ECT2,ELMOD2,EZH2,FLCN,FZD10,GAPVD1,GNAO1,GNAQ,GNAS,GSK3B,HTR2B,LLGL1,LRRK2,MYBPC3,NTRK2,PAFAH1B1,PPARGC1A,PREX1,PTK2,PTPRN2,RABEP2,RALBP1,RALGAPA2,RAP1GAP2,RAP1GDS1,RAPGEF6,RASAL1,RASGRF1,RGS10,RGS7,RIN2,RIN3…
GO Biological Process	GO:1901652	response to peptide	322	0.00109426	1	0.0354786	AANAT,ADAM17,ADCY3,ADCY5,ADCY7,ADIPOQ,AKT2,ATP6V0A1,ATP6V0E2,BDH1,CD55,CRK,EEF2K,FER,FGF23,FGF9,FOXO1,GNAS,GNG7,HDAC9,IL18,IL6,INHBB,IRS2,JAG1,JAK2,KAT2B,LPIN1,MAX,MDM2,PCSK9,PHIP,PIK3CA,PIK3CB,PIK3R1,POR,PRKAB1,PRKAB2,PRKAG2,PRKAR1A,PRKAR2A,PRKCI,PRLH,PTK2,RHEB,RPTOR,SH2B2,SHC3,SIRT1,STAT5B,STK11,TCIRG1,YWHAB
GO Biological Process	GO:0006109	regulation of carbohydrate metabolic process	323	0.00111864	1	0.0361567	ADCYAP1R1,ADIPOQ,AKT2,ARFGEF1,ARNT,CHP1,DYRK2,FOXA2,FOXO1,GNMT,GSK3B,HDAC4,IL6,IRS2,KAT2B,MGEA5,NR3C1,P2RY1,PDK3,PLEK,PPARGC1A,PRKAG2,SIRT1,SMEK1,STK11
GO Biological Process	GO:0044403	symbiosis, encompassing mutualism through parasitism	324	0.00111968	1	0.0360785	ABCE1,ANKRD17,AP1S3,AP2A2,APOBEC3G,ATF7IP,ATP6V0A1,ATP6V0E2,BNIP3,BTRC,CBX5,CD4,CD93,CHMP6,CTBP1,CUL1,DERL1,DLG1,GAS6,GTF2B,HCK,IPO5,ITGAV,ITGB1,KAT2B,LDLR,LIG4,MDM2,MLF1IP,MNAT1,NEDD4,NEDD4L,NELFCD,NOS2,NUP85,PAK2,PIK3R1,PILRA,PLCG1,POM121,PSMB1,PSMD6,PSMD9,PVRL1,RAB11FIP4,RALA,RBX1,RCOR1,RNF216,RPL21,RPL22,RPL31,RPS16,RPS21,RTN3,SCARB1,SCRIB,SGTA,SIRT1,SMARCA4,SRC,SUPT5H,SYK,TBC1D20,TBK1,TCIRG1…
GO Biological Process	GO:0072521	purine-containing compound metabolic process	325	0.00113197	1	0.0363625	ABCA3,ABCA5,ABCB10,ABCC1,ABCC4,ABCE1,ABCG2,ABCG8,ADA,ADAL,ADCY3,ADCY5,ADCY7,ADK,ADSL,AGAP3,AMPD1,ARF6,ARL4D,ATF7IP,ATIC,ATP2A1,ATP5H,CACNB4,DNAH17,DYNC1H1,EEFSEC,ENSG00000180574,GART,GBP1,GBP3,GNA14,GNAO1,GNAQ,GNAS,GNL2,GNMT,GTPBP4,HINT1,HSP90AA1,HTR2B,IMPDH2,LONP2,LRRK2,LSG1,MACF1,MAT2A,MGEA5,MSH2,MYH9,NME3,NME6,NPPC,NT5C2,PDE6B,PEX6,PPP2R4,PRKAG2,PSMD6,RAB38,RAB8B,RABL2A,RALA,RALB,RALBP1,RAP2A,…
GO Biological Process	GO:0046474	glycerophospholipid biosynthetic process	326	0.0011401	1	0.0365113	ABHD5,ACHE,AGPAT4,AGPAT5,CHKA,CRLS1,CWH43,HADHB,LPGAT1,LPIN1,MBOAT2,MPPE1,MTMR14,MTMR2,PGS1,PI4K2B,PIGG,PIGV,PIK3C2B,PIK3CA,PIK3CB,PIK3CD,PIK3R1,PIK3R5,PIK3R6,PIP5K1C,PLA2G10,PLA2G4A,PLA2G4C,PLAUR,PLCG2,PLD2,PLD3,VAC14
GO Biological Process	GO:0071731	response to nitric oxide	327	0.00114197	1	0.0364593	CCR7,FOXO1
GO Biological Process	GO:0006909	phagocytosis	328	0.00115178	1	0.0366604	ABI1,ANXA3,BRK1,CD93,CORO1C,CRK,ELMOD2,GAS6,HCK,HSP90AA1,ITGAV,ITPR1,PIK3CA,PIK3CB,PIK3R1,PIP5K1C,PLCG1,PLCG2,PLD2,PTK2,RAB20,SCARB1,SRC,SYK,TULP1,UNC13D,WASL
GO Biological Process	GO:0042780	tRNA 3'-end processing	329	0.00115896	1	0.0367766	ELAC2,TRNT1
GO Biological Process	GO:0007031	peroxisome organization	330	0.00116724	1	0.0369273	ACOX1,HRASLS,LONP2,PEX11G,PEX14,PEX5,PEX5L,PEX6,RAB8B,TMEM135
GO Biological Process	GO:0016192	vesicle-mediated transport	331	0.00117055	1	0.0369201	ABCC4,ABI1,ACHE,ACTN4,ACTR1A,ADAMTS9,ANXA3,AP1S3,AP2A2,AP3M1,AP3S2,ARF6,ARFGAP2,ARFGAP3,ARFGEF1,ARFGEF2,BET1L,BRK1,CALM2,CCDC41,CD93,CHP1,CLINT1,COG6,COG7,COPB2,CORO1C,CRK,CUL3,CUX1,CYTH1,DENND1A,DTNBP1,DYSF,ELMOD2,ENSG00000170091,EPN2,EPS15,EPS15L1,ERGIC1,F5,FN1,FNBP1,GAPVD1,GAS6,GOLGA3,GOLGA4,HABP4,HCK,HIP1,HSP90AA1,HTR2B,ITGAV,ITPR1,LAT,LDLR,LLGL1,LMAN2L,LRP12,LYST,MACF1,MAPK8IP3,MARCH2,MIA3,M…
GO Biological Process	GO:1901701	cellular response to oxygen-containing compound	332	0.00117529	1	0.036958	AACS,AANAT,ADAM17,ADCY3,ADCY5,ADCY7,ADIPOQ,ADNP2,AGAP3,AKT2,AQP8,ATP6V0A1,ATP6V0E2,BNIP3,CCNB1,CD180,COL4A1,CPEB3,CPEB4,CRK,CYP26A1,CYP26B1,DNMT1,ECT2,EDNRB,EEF2K,EGR3,FER,FGF23,FGF9,FOXO1,FZD10,GAS6,GNAS,GNG7,HCK,HDAC9,HMGB2,IFNG,IL18,IL6,INHBB,IPO5,IRS2,ITGB1,JAK2,JUP,KAT2B,KLF2,KMT2E,LPIN1,MAX,MDM2,MEF2A,MEF2C,MGST1,NOS2,PCSK9,PDK3,PHIP,PIK3CA,PIK3CB,PIK3R1,PLEKHA1,POR,PPP3CA,PRKAB1,PRKAB2,PRK…
GO Biological Process	GO:0006796	phosphate-containing compound metabolic process	333	0.00121068	1	0.0379565	ABCA3,ABCA5,ABCB10,ABCC1,ABCC4,ABCE1,ABCG2,ABCG8,ABHD5,ABI1,ACHE,ADA,ADAL,ADCK3,ADCY3,ADCY5,ADCY7,ADK,ADSL,AGAP3,AGPAT4,AGPAT5,AK8,AKT2,AKT3,ALK,ALPK2,AMPD1,ARF6,ARL4D,ATF7IP,ATIC,ATP2A1,ATP5H,BAZ1B,BCR,BMP2K,BMPR2,BTRC,C8orf44-SGK3,CACNB4,CALM2,CAMK1D,CAMK4,CCNB1,CCND1,CDC14B,CDC42BPA,CDK17,CHKA,CHUK,CIT,CLN8,CRLS1,CSNK1E,CSNK2A1,CTBP1,CTPS1,CWH43,DCTD,DGKG,DGKH,DNAH17,DUSP1,DUSP22,DUSP5,DYNC1H1…
GO Biological Process	GO:0044092	negative regulation of molecular function	334	0.0012147	1	0.0379685	ADIPOQ,AIDA,AIM2,ANAPC7,ARFGEF1,ATPIF1,BHLHE40,BIRC7,BMP7,BTRC,BUB3,CALM2,CD55,CDC16,CDC23,CHP1,CLN8,CNR2,CNST,COMMD7,CSNK2A1,DHCR24,DNAJB6,DUSP1,DUSP22,DUSP5,EDNRB,ELFN1,ELFN2,FAM105B,FNIP1,FOXA2,FZD10,GADD45B,GAS6,GNAQ,GPATCH2,GRM7,GSK3B,GTPBP4,HABP4,HAND1,HDAC4,HERPUD1,HIPK3,ID2,IL6,IRS2,ITIH5,JAK2,KAT2B,KIAA0430,LATS2,LRRK2,MAP2K5,MAPK8,MDM2,NAIP,NDFIP2,NEDD4L,NEK2,OAZ2,P2RY1,PAK2,PCID2,PCSK9…
GO Biological Process	GO:0009150	purine ribonucleotide metabolic process	335	0.00123918	1	0.0386181	ABCA3,ABCA5,ABCB10,ABCC1,ABCC4,ABCE1,ABCG2,ABCG8,ADCY3,ADCY5,ADCY7,ADK,ADSL,AGAP3,AMPD1,ARF6,ARL4D,ATF7IP,ATIC,ATP2A1,ATP5H,CACNB4,DNAH17,DYNC1H1,EEFSEC,ENSG00000180574,GART,GBP1,GBP3,GNA14,GNAO1,GNAQ,GNAS,GNL2,GTPBP4,HINT1,HSP90AA1,HTR2B,IMPDH2,LONP2,LRRK2,LSG1,MACF1,MSH2,MYH9,NME3,NME6,NPPC,PDE6B,PEX6,PPP2R4,PRKAG2,PSMD6,RAB38,RAB8B,RABL2A,RALA,RALB,RALBP1,RAP2A,RAP2B,RASL11A,RFC3,RHEB,RIT1,RND…
GO Biological Process	GO:0006461	protein complex assembly	336	0.00124062	1	0.0385479	ACHE,ADIPOQ,ADSL,AHCTF1,ALOX5AP,ARHGEF10,ATPIF1,AXIN1,CAPG,CCNB1,CENPC,CENPF,CENPH,CENPW,CEP63,CHAF1A,CHP1,COX18,CUL3,DGKH,DIAPH1,DICER1,DISP1,DPYS,ECT2,EIF2AK3,ENSG00000170091,EPS15,FKBP4,GAS7,GNMT,HGSNAT,HIP1,HIST1H2BL,HMGB2,HSP90AA1,IMPDH2,JAK2,JUP,KAT6B,KCNG1,KCNG2,KCNQ5,KCNRG,KCTD4,LAMC1,LLGL1,LNX2,MALT1,MAX,MCU,MDM2,MGST1,MIS12,MITF,MLF1IP,MNAT1,MTMR2,MYBPC3,NAPG,NDUFS4,NDUFS8,NEK2,NOD1,OIP…
GO Biological Process	GO:0033121	regulation of purine nucleotide catabolic process	337	0.00127026	1	0.0393517	ABR,ACAP2,ADRB1,AGAP1,AGAP3,AHSA2,AKT2,ALS2,ARFGAP2,ARFGAP3,ARFGEF1,ARHGAP11B,ARHGAP17,ARHGAP22,ARHGAP23,ARHGAP26,ARHGAP8,ARHGAP9,ARHGEF10,ARHGEF7,ASAP1,ASAP2,AXIN1,BCR,CCL26,CCR7,CRK,DNAJB6,ECT2,ELMOD2,EZH2,FZD10,GAPVD1,GNAO1,GNAQ,GNAS,GSK3B,HTR2B,LLGL1,LRRK2,MYBPC3,NTRK2,PAFAH1B1,PREX1,PTK2,PTPRN2,RABEP2,RALBP1,RALGAPA2,RAP1GAP2,RAP1GDS1,RAPGEF6,RASAL1,RASGRF1,RGS10,RGS7,RIN2,RIN3,SCRIB,SGSM2,S…
GO Biological Process	GO:0030811	regulation of nucleotide catabolic process	338	0.00127775	1	0.0394664	ABR,ACAP2,ADRB1,AGAP1,AGAP3,AHSA2,AKT2,ALS2,ARFGAP2,ARFGAP3,ARFGEF1,ARHGAP11B,ARHGAP17,ARHGAP22,ARHGAP23,ARHGAP26,ARHGAP8,ARHGAP9,ARHGEF10,ARHGEF7,ASAP1,ASAP2,AXIN1,BCR,CCL26,CCR7,CRK,DNAJB6,ECT2,ELMOD2,EZH2,FZD10,GAPVD1,GNAO1,GNAQ,GNAS,GSK3B,HTR2B,LLGL1,LRRK2,MYBPC3,NTRK2,PAFAH1B1,PREX1,PTK2,PTPRN2,RABEP2,RALBP1,RALGAPA2,RAP1GAP2,RAP1GDS1,RAPGEF6,RASAL1,RASGRF1,RGS10,RGS7,RIN2,RIN3,SCRIB,SGSM2,S…
GO Biological Process	GO:0048261	negative regulation of receptor-mediated endocytosis	339	0.00129062	1	0.0397465	APOC2,ARF6,ATXN2,MTMR2,PICALM
GO Biological Process	GO:0048534	hematopoietic or lymphoid organ development	340	0.00132499	1	0.0406849	ABI1,ADA,ADAM17,ARID4A,ATPIF1,BATF3,BCL11B,BLNK,CACNB4,CAMK4,CCR7,CD4,CHUK,DICER1,EOMES,EPAS1,FLCN,FLI1,FLT3,FNIP1,FOXP1,GAS6,GATA3,HDAC4,HDAC9,ID2,IFNG,IRF4,ITGB1,JAG1,JAK2,JARID2,KLF2,KLF6,KMT2E,LIG4,LRRC8A,MALT1,MED1,MEF2A,MEF2C,MELK,MINK1,MITF,MSH2,MYH9,MYO1E,NFATC1,NFE2L1,PAFAH1B1,PAX1,PCID2,PICALM,PIK3CD,PIK3R1,PLCG2,PLEK,PPP3CA,PRG4,RAG2,RBPJ,RCOR1,RPA1,RPL22,RTKN2,RUNX1,RUNX2,SH2B3,SMARCA…
GO Biological Process	GO:0035821	modification of morphology or physiology of other organism	341	0.00133033	1	0.0407293	ABCE1,ANKRD17,APOBEC3G,ATF7IP,BNIP3,BTRC,CBX5,CD4,CD93,CTBP1,CUL1,DERL1,DLG1,GTF2B,HCK,IPO5,ITGAV,ITGB1,KAT2B,LDLR,MDM2,MLF1IP,NEDD4,NEDD4L,PAK2,PIK3R1,PILRA,PLCG1,PSMB1,PVRL1,RAB11FIP4,RALA,RBX1,RCOR1,RNF216,RTN3,SCARB1,SCRIB,SGTA,SIRT1,SMARCA4,SRC,SYK,TBC1D20,TBK1,TLR2,TRAM1,UBE3A,UBR4,USP7,VAC14,XPO1,ZMYND11
GO Biological Process	GO:0032868	response to insulin stimulus	342	0.00133505	1	0.0407541	AANAT,ADIPOQ,AKT2,ATP6V0A1,ATP6V0E2,BDH1,CRK,EEF2K,FER,FGF23,FGF9,FOXO1,HDAC9,IL6,INHBB,IRS2,KAT2B,LPIN1,MAX,PCSK9,PHIP,PIK3CA,PIK3CB,PIK3R1,PRKAB1,PRKAB2,PRKAG2,PRKCI,PRLH,RHEB,RPTOR,SH2B2,SHC3,SIRT1,STK11,TCIRG1,YWHAB
GO Biological Process	GO:1901525	negative regulation of macromitophagy	343	0.00134799	1	0.0410292	C12orf5
GO Biological Process	GO:0065003	macromolecular complex assembly	344	0.00137001	1	0.0415782	ACHE,ADIPOQ,ADSL,AHCTF1,ALOX5AP,ARHGEF10,ATPIF1,ATXN2,AXIN1,CAPG,CCNB1,CCRN4L,CELF2,CENPC,CENPF,CENPH,CENPW,CEP63,CHAF1A,CHP1,COX18,CUL3,DGKH,DIAPH1,DICER1,DISP1,DPYS,DYNC1H1,ECT2,EIF2AK3,ENSG00000170091,EPS15,FAM103A1,FKBP4,GAS7,GNMT,HGSNAT,HIP1,HIST1H2BL,HMGB2,HSP90AA1,IMPDH2,JAK2,JUP,KAT6B,KCNG1,KCNG2,KCNQ5,KCNRG,KCTD4,LAMC1,LIMD1,LLGL1,LNX2,LUC7L3,MALT1,MAX,MCU,MDM2,MGST1,MIS12,MITF,MLF1IP,MN…
GO Biological Process	GO:0042592	homeostatic process	345	0.00139056	1	0.0420794	AACS,ABCG2,ABCG8,ACO1,ACOX1,ADIPOQ,ADRB1,ANKRD11,APOC2,APOC4,ARID4A,ATP2A1,ATP2A2,ATP6V0A1,ATP6V0E2,ATPIF1,ATXN2,BBC3,BLOC1S5-TXNDC5,BTBD9,C19orf80,CACNB4,CCDC109B,CCKAR,CCR7,CD55,CHERP,CHP1,CLIC4,CLN8,CLRN1,CNNM2,CTSH,CYP4F2,DERL1,EDNRB,EPAS1,FBXL5,FGF23,FITM2,FLT3,FOXA2,FOXO1,FTO,GAS6,GATA3,GNAS,GSR,HAAO,HERPUD1,HTR2A,HTR2B,ID2,IFNG,IL6,IRS2,ITGB1,ITPR1,JAK2,JPH2,KCNJ1,KLF2,KLHL3,KMT2E,LARGE,LD…
GO Biological Process	GO:0002250	adaptive immune response	346	0.001426	1	0.0430274	ADAM17,CD55,CR2,CTSC,CTSH,DLG1,GATA3,GCNT3,IFNG,IL18,IRF4,KLHL6,LIG4,LYST,MEF2A,MEF2C,MSH2,NEDD4,PIK3CD,SYK,TLR4,UNC13D,ZAP70
GO Biological Process	GO:0055088	lipid homeostasis	347	0.0014904	1	0.0448408	ABCG8,ACOX1,ADRB1,APOC2,APOC4,C19orf80,FITM2,IRS2,LDLR,LYST,MYLIP,NPC1,PCSK9,PLA2G10,PTCHD2,SCARB1,SIRT1,SOAT1
GO Biological Process	GO:0006304	DNA modification	348	0.00150623	1	0.0451868	ALKBH3,APOBEC3D,APOBEC3F,APOBEC3G,APOBEC3H,ATF7IP,CTCF,DNMT1,FTO,GNAS,KMT2E,MGMT,SMARCA4,SMUG1,USP7
GO Biological Process	GO:0030522	intracellular receptor signaling pathway	349	0.00152819	1	0.0457142	AIM2,ARID1A,ARNT,CALCOCO1,CHUK,CYP26A1,CYP26B1,DCBLD2,DDX54,DNAJA1,ESR2,ESRRG,FAM105B,FKBP4,JAK2,KMT2E,MAP2K6,MED1,NCOA3,NEDD4,NOD1,NR1I2,NR3C1,NR5A1,PDK3,PHB,PIAS1,PMEPA1,PPAP2A,PPARGC1A,PRAM1,RORB,SRC,TAB2,TMEM189-UBE2V1,UBE3A
GO Biological Process	GO:0031399	regulation of protein modification process	350	0.00156753	1	0.0467572	ABI1,ACSL1,ADAM17,ADCY3,ADCY5,ADCY7,ADIPOQ,AIDA,AKT2,ALK,ALS2,ANAPC7,ANKLE2,ARFGEF1,ARNT,ATF3,ATG10,ATG7,AXIN1,BIRC7,BMP6,BMP7,BMPR2,BTRC,BUB3,C19orf10,CACUL1,CALM2,CCNB1,CCND1,CCND2,CCNL1,CCNY,CCR7,CD4,CDC14B,CDC16,CDC23,CDON,CHP1,CKS2,CRK,CTBP1,CTCF,CUL1,DLG1,DNMT1,DPPA2,DUSP1,DUSP22,DUSP5,ECT2,EDN3,EDNRB,EEF2K,EIF2AK3,EZH2,FEM1A,FER,FLCN,FLT1,FLT3,FNIP1,FZD10,GADD45B,GAS6,GATA3,GNAQ,GRM5,GSK3B…
GO Biological Process	GO:0050878	regulation of body fluid levels	351	0.00156954	1	0.0466838	ABCC4,ACTN4,ADRB1,AKAP1,ANGPT2,ANXA2,ATP1B3,ATP2A1,ATP2A2,ATP2B1,CABLES1,CALM2,CBX5,CCND1,CHUK,CPB2,CRK,CYP4F2,DGKG,DGKH,DOCK8,DOCK9,DTNBP1,EDNRB,EIF2AK3,F5,FLI1,FN1,FOXB1,GAS6,GATA3,GNA14,GNAQ,GNAS,HABP4,HMCN1,IL6,ITGAV,ITGB1,ITPR1,JAK2,KCNMB3,KCNMB4,KIF2A,KIF9,LAT,LYST,MED1,NCOR2,NOS2,P2RY1,PDE6B,PDSS2,PIK3CA,PIK3CB,PIK3R1,PIK3R5,PIK3R6,PLA2G4A,PLAUR,PLCG1,PLCG2,PLEK,PPIL2,PRKAR1A,PRKAR2A,PRKCB…
GO Biological Process	GO:0050821	protein stabilization	352	0.00157402	1	0.046684	CHP1,COG7,DSC3,DSG1,GNAQ,GTPBP4,IFT46,NAPG,PEX6,PPARGC1A,SMAD7,SOX4,STXBP1,USP13,VHL
GO Biological Process	GO:0030472	mitotic spindle organization in nucleus	353	0.00157447	1	0.0465649	PPP2R4
GO Biological Process	GO:0002446	neutrophil mediated immunity	354	0.00157613	1	0.0464824	ADAM17,ANXA3,IL6,KMT2E,LYST
GO Biological Process	GO:0035307	positive regulation of protein dephosphorylation	355	0.00158724	1	0.0466784	ANKLE2,CALM2,PPP2R4,PPP2R5A
GO Biological Process	GO:0051716	cellular response to stimulus	356	0.00160301	1	0.0470097	AACS,AANAT,AATF,ABI1,ABR,ACAP2,ACSL1,ADAM17,ADAM23,ADAMTS9,ADCY3,ADCY5,ADCY7,ADCYAP1R1,ADIPOQ,ADNP2,ADRB1,AGAP1,AGAP3,AGO2,AIM2,AKAP11,AKAP12,AKT2,AKT3,ALCAM,ALK,ALKBH3,ALOX5AP,ALS2,ANGPT2,ANKS1A,ANXA2,AP2A2,APCDD1,APH1B,APLF,APOC2,AQP8,ARF6,ARFGEF2,ARHGAP11B,ARHGAP17,ARHGAP22,ARHGAP23,ARHGAP26,ARHGAP8,ARHGAP9,ARHGEF18,ARHGEF28,ARHGEF7,ARID1A,ARID5B,ARIH1,ARL15,ARL4D,ARL5A,ARNT,ASB7,ATF3,ATG10,AT…
GO Biological Process	GO:0034728	nucleosome organization	357	0.00160749	1	0.047009	ARID1A,ARID2,BAZ1B,CENPH,CENPW,CHAF1A,CTCF,HIST1H2BL,HMGB2,KAT6B,MLF1IP,NASP,OIP5,RBBP4,RUVBL1,SETD2,SMARCA4,SMARCE1,SOX9
GO Biological Process	GO:0006338	chromatin remodeling	358	0.00161663	1	0.0471442	ARID1A,ARID1B,BAZ1A,BAZ1B,BNIP3,BPTF,CENPH,CENPW,CHD6,HDAC4,KAT2B,MLF1IP,NASP,OIP5,RBBP4,RERE,RUVBL1,SIRT1,SMARCA4,SMARCAD1,SMARCE1,SOX9,SUPT5H,TP63
GO Biological Process	GO:0048193	Golgi vesicle transport	359	0.00161965	1	0.0471008	AP1S3,ARFGEF2,CLINT1,COG6,COG7,COPB2,CUL3,CUX1,DTNBP1,ERGIC1,GOLGA3,GOLGA4,LLGL1,LMAN2L,MACF1,MPPE1,NAPG,PRKCI,PUM1,SEC22A,SEC24B,SPIRE1,SPTBN1,VAMP3,WIPI1
GO Biological Process	GO:0006309	apoptotic DNA fragmentation	360	0.00162092	1	0.0470066	BIRC7,BNIP3,FOXL2,HMGB1,HMGB2,TPD52L1
GO Biological Process	GO:0046039	GTP metabolic process	361	0.00163194	1	0.0471951	AGAP3,ARF6,ARL4D,EEFSEC,ENSG00000180574,GBP1,GBP3,GNA14,GNAO1,GNAQ,GNAS,GNL2,GTPBP4,LRRK2,LSG1,NME3,NME6,RAB38,RAB8B,RABL2A,RALA,RALB,RAP2A,RAP2B,RASL11A,RHEB,RIT1,RND3,SEPT9,TBCC,TUBB2B,TUBD1
GO Biological Process	GO:0051028	mRNA transport	362	0.00163463	1	0.0471425	AHCTF1,ALKBH5,CDC40,CPSF2,DDX19A,DDX25,IGF2BP2,LRPPRC,MAGOHB,NUP85,POM121,POM121C,RNPS1,SENP2,SRRM1,TNKS,UPF2,UPF3A,XPO1
GO Biological Process	GO:0046578	regulation of Ras protein signal transduction	363	0.00167489	1	0.0481703	ABR,ACAP2,ADRB1,AGAP1,AGAP3,AKT2,ALS2,ARF6,ARFGAP2,ARFGAP3,ARFGEF1,ARFGEF2,ARHGAP26,ARHGAP8,ARHGEF10,ARHGEF18,ARHGEF28,ARHGEF7,ASAP1,ASAP2,BCR,CCL26,CCR7,CRK,CUL3,CYTH1,DENND1A,DNMBP,ECT2,EZH2,FLCN,FZD10,GNAS,GSK3B,HTR2B,KANK1,LLGL1,MADD,MAPKAP1,NTRK2,PAFAH1B1,PLEKHG2,PPP2CB,PREX1,PTK2,RALBP1,RALGAPA2,RASAL1,RASGEF1A,RASGRF1,SCRIB,SGSM2,SH2B2,SIPA1L1,SMAP1,SPRY2,TBC1D20,TBC1D23,TBC1D29,TBC1D3,TBC…
GO Biological Process	GO:0051248	negative regulation of protein metabolic process	364	0.0016883	1	0.0484228	AATF,ADIPOQ,AGO2,AIDA,ANAPC7,AXIN1,BACE2,BANP,BMP7,BUB3,CCNB1,CD55,CDC16,CDC23,CHP1,CLN8,CPEB3,CTBP1,DNMT1,DUSP1,DUSP22,DUSP5,EDNRB,EIF2AK3,ENC1,FXR1,GADD45B,GLG1,GNAQ,GRIN2C,GSK3B,GTPBP4,HIPK3,IGF2BP2,IL6,INHBB,ITGAV,JARID2,KAT2B,LATS2,MAP2K5,MDM2,MGEA5,MTF2,NANOS1,NOS2,PAK2,PAX5,PDCD4,PPP2R4,PRG4,PRKAG2,PRKAR1A,PRKAR2A,PSMB1,PSMD6,PSMD9,PTPN3,SIRT1,SLIT2,SMAD7,SOX4,SPRY2,SRCIN1,ST13,TNRC6A,TNRC…
GO Biological Process	GO:0035947	regulation of gluconeogenesis by regulation of transcription from RNA polymerase II promoter	365	0.00169547	1	0.048495	FOXO1
GO Biological Process	GO:0038096	Fc-gamma receptor signaling pathway involved in phagocytosis	366	0.00169608	1	0.0483798	ABI1,BRK1,CRK,HCK,HSP90AA1,ITPR1,PIK3CA,PIK3CB,PIK3R1,PLCG1,PLCG2,PLD2,PTK2,SRC,SYK,WASL
GO Biological Process	GO:0035305	negative regulation of dephosphorylation	367	0.00170661	1	0.0485476	PPP2R4,YWHAB
GO Biological Process	GO:0002431	Fc receptor mediated stimulatory signaling pathway	368	0.00171177	1	0.048562	ABI1,BRK1,CRK,HCK,HSP90AA1,ITPR1,PIK3CA,PIK3CB,PIK3R1,PLCG1,PLCG2,PLD2,PTK2,SRC,SYK,WASL
GO Biological Process	GO:0038094	Fc-gamma receptor signaling pathway	369	0.00171949	1	0.0486491	ABI1,BRK1,CRK,HCK,HSP90AA1,ITPR1,PIK3CA,PIK3CB,PIK3R1,PLCG1,PLCG2,PLD2,PTK2,SRC,SYK,WASL
GO Biological Process	GO:0016561	protein import into peroxisome matrix, translocation	370	0.00172211	1	0.0485913	PEX14,PEX5,PEX6
GO Biological Process	GO:0033342	negative regulation of collagen binding	371	0.00174354	1	0.0490635	GTPBP4
GO Biological Process	GO:0006457	protein folding	372	0.00175295	1	0.0491956	ALG12,CSNK2A1,DNAJA1,DNAJA2,DNAJB6,DNAJB8,DNAJC19,FKBP4,FKBP5,HSP90AA1,HSPA9,LMAN2L,LTBP4,NKTR,PDIA2,PPIL2,PPP2R4,SACS,ST13,TBCC,TUBB2B,UNC45B
GO Biological Process	GO:0031055	chromatin remodeling at centromere	373	0.00177334	1	0.0496344	CENPH,CENPW,MLF1IP,OIP5,RBBP4,RUVBL1
GO Biological Process	GO:0010558	negative regulation of macromolecule biosynthetic process	374	0.00179886	1	0.0502142	AATF,ADIPOQ,AGO2,ARID4A,ARID5B,ASXL1,ATF3,ATF7IP,AXIN1,BACE2,BCL7A,BHLHE40,BMP7,BMPR2,BPTF,BTAF1,BTRC,CBFA2T2,CBX1,CBX5,CBX7,CBY1,CC2D1B,CENPF,CHCHD3,CNOT2,COMMD7,CPEB3,CTBP1,CTCF,CUX1,DACT1,DICER1,DNAJB6,DNMT1,DUSP22,EDNRB,EIF2AK3,ELF2,ELF3,ENC1,EOMES,EPC1,ESR2,EZH1,EZH2,FBXW11,FEZF2,FLCN,FNIP1,FOXA2,FOXB1,FOXC1,FOXD4L1,FOXG1,FOXL2,FOXO1,FOXP1,FXR1,GAS6,GATA3,GLI2,GSC,GSK3B,GTPBP4,HAND1,HDAC4,HD…
GO Biological Process	GO:0018016	N-terminal peptidyl-proline dimethylation	375	0.00183629	1	0.0511224	NTMT1
GO Biological Process	GO:0035572	N-terminal peptidyl-serine dimethylation	375	0.00183629	1	0.0511224	NTMT1
GO Biological Process	GO:0035573	N-terminal peptidyl-serine trimethylation	375	0.00183629	1	0.0511224	NTMT1
GO Biological Process	GO:0018012	N-terminal peptidyl-alanine trimethylation	375	0.00183629	1	0.0511224	NTMT1
GO Biological Process	GO:0006259	DNA metabolic process	379	0.00184749	1	0.0508914	ACHE,ALKBH3,APLF,APOBEC3D,APOBEC3F,APOBEC3G,APOBEC3H,ATF7IP,BAZ1A,BAZ1B,BCL11B,BIRC7,BNIP3,CDC14B,CENPF,CENPH,CENPW,CHAF1A,CSNK1E,CTCF,DCLRE1A,DMC1,DNMT1,DTL,EID3,ENDOV,ERCC6L2,EYA2,FAN1,FOXL2,FOXP1,FTO,GINS1,GINS2,GNAS,HIST1H2BL,HMGB1,HMGB2,HUS1,HUS1B,KAT6B,KMT2E,LIG1,LIG4,MED1,MGMT,MKI67,MLF1IP,MNAT1,MRE11A,MSH2,NASP,NCAPG2,NDNL2,OIP5,ORC1,PAPD5,PHB,POLE,POLL,PPFIBP1,PTTG2,RAD54B,RAG2,RBBP4,RBB…
GO Biological Process	GO:0035306	positive regulation of dephosphorylation	380	0.00186807	1	0.0513227	ANKLE2,CALM2,PPP2R4,PPP2R5A
GO Biological Process	GO:0000075	cell cycle checkpoint	381	0.00190542	1	0.0522116	ANAPC7,BUB3,CCNB1,CCND1,CDC14B,CDC16,CDC23,CENPF,CEP63,CSNK2A1,DLG1,DTL,HUS1,HUS1B,MAD1L1,MDM2,MRE11A,MSH2,PPP2R5C,PRCC,PSMB1,PSMD6,PSMD9,PSMG2,RBBP8,RFWD2,RFWD3,SOX4,TP63,TRRAP
GO Biological Process	GO:0009161	ribonucleoside monophosphate metabolic process	382	0.00191187	1	0.052251	ABCA3,ABCA5,ABCB10,ABCC1,ABCC4,ABCE1,ABCG2,ABCG8,ADA,ADAL,ADK,ADSL,AMPD1,ATF7IP,ATIC,ATP2A1,ATP5H,DNAH17,DYNC1H1,GART,HSP90AA1,IMPDH2,LONP2,MACF1,MSH2,MYH9,PDE6B,PEX6,PPP2R4,PRKAG2,PSMD6,RALBP1,RFC3,RNF213,SMARCA4,UCK2
GO Biological Process	GO:0090502	RNA phosphodiester bond hydrolysis, endonucleolytic	383	0.00192389	1	0.0524423	ELAC2,RPS21
GO Biological Process	GO:0009259	ribonucleotide metabolic process	384	0.00199618	1	0.0542711	ABCA3,ABCA5,ABCB10,ABCC1,ABCC4,ABCE1,ABCG2,ABCG8,ADCY3,ADCY5,ADCY7,ADK,ADSL,AGAP3,AMPD1,ARF6,ARL4D,ATF7IP,ATIC,ATP2A1,ATP5H,CACNB4,CTPS1,DNAH17,DYNC1H1,EEFSEC,ENSG00000180574,GART,GBP1,GBP3,GNA14,GNAO1,GNAQ,GNAS,GNL2,GTPBP4,HINT1,HSP90AA1,HTR2B,IMPDH2,LONP2,LRRK2,LSG1,MACF1,MSH2,MYH9,NME3,NME6,NPPC,PDE6B,PEX6,PPP2R4,PRKAG2,PSMD6,RAB38,RAB8B,RABL2A,RALA,RALB,RALBP1,RAP2A,RAP2B,RASL11A,RFC3,RHEB,RI…
GO Biological Process	GO:0043123	positive regulation of I-kappaB kinase/NF-kappaB cascade	385	0.00200037	1	0.0542438	ADIPOQ,CCR7,CHUK,CXXC5,ECT2,HTR2B,LGALS9,MALT1,NDFIP2,NOD1,PELI2,PRKCB,TAB2,TBK1,TICAM1,TLR4,TMEM189-UBE2V1,TNFSF10,TNFSF11,TRAF5,TRIM13,TRIM38,VAPA
GO Biological Process	GO:0006281	DNA repair	386	0.00205106	1	0.0554742	ALKBH3,APLF,BAZ1B,CDC14B,CHAF1A,CSNK1E,DCLRE1A,DTL,EID3,ENDOV,ERCC6L2,EYA2,FAN1,FTO,HMGB1,HMGB2,HUS1,HUS1B,LIG1,LIG4,MGMT,MNAT1,MRE11A,MSH2,NDNL2,POLE,POLL,RAD54B,RBBP8,RBX1,REV3L,RFC3,RFWD3,RPA1,RUVBL1,SETD2,SETMAR,SIRT1,SLC30A9,SMARCAD1,SMC3,SMUG1,UBE2V2,USP10,USP3,USP7
GO Biological Process	GO:0033625	positive regulation of integrin activation	387	0.00209493	1	0.0565145	PLEK,SRC
GO Biological Process	GO:0006188	IMP biosynthetic process	388	0.00212772	1	0.0572511	ADSL,AMPD1,ATIC,GART
GO Biological Process	GO:0006625	protein targeting to peroxisome	389	0.0021564	1	0.0578736	LONP2,PEX14,PEX5,PEX5L,PEX6,RAB8B
GO Biological Process	GO:0010564	regulation of cell cycle process	390	0.00217156	1	0.0581309	ADAM17,AKT2,ANAPC7,BMP7,BUB3,CALM2,CCNB1,CCND1,CDC16,CDC23,CDK5RAP2,CENPF,CRLF3,CSNK2A1,CTCF,CUL3,DACT1,DLG1,ECT2,EDN3,EZH2,FLCN,HUS1,ID2,KANK2,MAD1L1,MDM2,MED1,MRE11A,MSH2,MYO16,NEK2,NME6,PCID2,PHIP,PKN2,PPP2R5C,PRCC,PRKAR1A,PRPF40A,PSMB1,PSMD6,PSMD9,PSMG2,RFWD2,RFWD3,RPS6KA2,SENP6,SETMAR,SMARCA4,SMC3,SOX4,SOX9,STAG2,TERF2,TP63,TRRAP,UHRF2,USP44,XPO1
GO Biological Process	GO:0007051	spindle organization	391	0.00220843	1	0.0589667	ARHGEF10,CEP63,CKS2,DICER1,DYNC1H1,KIF2A,MYH9,NEK2,NTMT1,PCNT,PPP2R4,SMC3,TACC2,TNKS
GO Biological Process	GO:0045722	positive regulation of gluconeogenesis	392	0.00226774	1	0.060396	FOXO1,PPARGC1A,SMEK1,STK11
GO Biological Process	GO:0007154	cell communication	393	0.00227716	1	0.0604925	AATF,ABI1,ABR,ACHE,ACSL1,ADAM17,ADAM23,ADAMTS9,ADCY3,ADCY5,ADCY7,ADCYAP1R1,ADIPOQ,ADRB1,AGAP1,AGAP3,AGO2,AGTPBP1,AIM2,AKAP11,AKAP12,AKT2,AKT3,ALCAM,ALK,ALS2,ANGPT2,ANKS1A,AP2A2,AP3M1,AP3S2,APBA2,APCDD1,APH1B,APOC2,ARF6,ARFGEF2,ARHGAP11B,ARHGAP17,ARHGAP22,ARHGAP23,ARHGAP26,ARHGAP8,ARHGAP9,ARHGEF10,ARHGEF18,ARHGEF28,ARHGEF7,ARID1A,ARID5B,ARIH1,ARL15,ARL4D,ARL5A,ARNT,ASB7,ATF3,ATG10,ATP2A1,ATP2A2,AT…
GO Biological Process	GO:0008654	phospholipid biosynthetic process	394	0.00227945	1	0.0603995	ABHD5,ACHE,AGPAT4,AGPAT5,CHKA,CRLS1,CWH43,HADHB,IDI2,LPGAT1,LPIN1,MBOAT2,MPPE1,MTMR14,MTMR2,PGS1,PI4K2B,PIGG,PIGV,PIK3C2B,PIK3CA,PIK3CB,PIK3CD,PIK3R1,PIK3R5,PIK3R6,PIP5K1C,PLA2G10,PLA2G4A,PLA2G4C,PLAUR,PLCG2,PLD2,PLD3,VAC14
GO Biological Process	GO:0043574	peroxisomal transport	395	0.00227951	1	0.0602483	LONP2,PEX14,PEX5,PEX5L,PEX6,RAB8B
GO Biological Process	GO:0071824	protein-DNA complex subunit organization	396	0.00229482	1	0.0604998	ARID1A,ARID2,BAZ1B,CENPC,CENPF,CENPH,CENPW,CHAF1A,CTCF,HIST1H2BL,HMGB2,KAT6B,MIS12,MLF1IP,NASP,OIP5,PIAS1,RBBP4,RPA1,RUVBL1,SETD2,SMARCA4,SMARCE1,SOX9
GO Biological Process	GO:0030029	actin filament-based process	397	0.00229665	1	0.0603956	ABI1,ABR,ACTR3C,ARF6,ARHGAP26,ARHGAP8,ARHGEF18,BCR,BRK1,CDC42BPA,CFL2,CLRN1,CORO1C,CUL3,DAAM1,DIAPH1,DLG1,DTNBP1,EPB41L4B,EZR,FAM101B,FAT1,FER,FMNL1,FOXP1,FSCN1,GAS7,ITGB1,JAK2,KLHL1,LLGL1,LPIN1,MEF2A,MEF2C,MINK1,MYBPC3,MYH9,MYO1E,NPHS2,PACSIN2,PAFAH1B1,PFN2,PIP5K1C,PLEK,PLEK2,PREX1,PRKAR1A,PRKCI,PTK7,RALA,RAP2A,RND3,SH2B2,SIPA1L1,SPIRE1,SRF,SYNE2,TCAP,TPM3,WASL
GO Biological Process	GO:0006629	lipid metabolic process	398	0.00231044	1	0.0606054	AACS,ABCC1,ABHD5,ACHE,ACOT7,ACOX1,ACSL1,ACSM4,ADIPOQ,AGPAT4,AGPAT5,ALOX5AP,APOC2,APOC4,APOC4-APOC2,ARSA,ARSJ,ARSK,BDH1,C19orf80,CERS3,CHKA,CLN8,CPT1C,CREM,CRLS1,CRYL1,CWH43,CYP26A1,CYP26B1,CYP4F2,DHCR24,ELOVL5,FGF23,GLIPR1,HADHB,HDLBP,HPGDS,HRASLS,HSD17B12,IAH1,IDI2,IP6K2,LARGE,LDLR,LGMN,LIPI,LPGAT1,LPIN1,LSS,LYST,MBOAT2,MBTPS1,MED1,MPPE1,MTMR14,MTMR2,NCEH1,NCOR2,NPAS2,NPC1,NR1I2,NR3C1,OMA1,PAFAH…
GO Biological Process	GO:0051056	regulation of small GTPase mediated signal transduction	399	0.00231663	1	0.0606155	ABR,ACAP2,ADRB1,AGAP1,AGAP3,AKT2,ALS2,ARF6,ARFGAP2,ARFGAP3,ARFGEF1,ARFGEF2,ARHGAP11B,ARHGAP17,ARHGAP22,ARHGAP23,ARHGAP26,ARHGAP8,ARHGAP9,ARHGEF10,ARHGEF18,ARHGEF28,ARHGEF7,ASAP1,ASAP2,BCR,CCL26,CCR7,CDON,CRK,CUL3,CYTH1,DENND1A,DNMBP,ECT2,EZH2,FLCN,FNIP1,FZD10,GAPVD1,GNAS,GSK3B,HTR2B,KANK1,LLGL1,MADD,MAPKAP1,NTRK2,PAFAH1B1,PLEKHG2,PPP2CB,PREX1,PTK2,RALBP1,RALGAPA2,RAP1GAP2,RAPGEF6,RASAL1,RASGEF1A,…
GO Biological Process	GO:0006620	posttranslational protein targeting to membrane	400	0.0023335	1	0.0609043	DST,MACF1,SEC61A1
GO Biological Process	GO:1900180	regulation of protein localization to nucleus	401	0.00235246	1	0.061246	AXIN1,BAMBI,BMP7,CHERP,CHP1,CHP2,DACT1,DYRK2,ECT2,EDAR,FBXW11,FLCN,GAS6,GNAQ,GSK3B,HSP90AA1,IL18,IL6,IPO5,JAK2,JUP,KANK1,LIME1,MBTPS1,MED1,MXI1,PTGS2,SIRT1,TGFBR1,TLR2,TLR4,TRIM29,UACA
GO Biological Process	GO:0048584	positive regulation of response to stimulus	402	0.0023732	1	0.0616323	ABI1,ADA,ADAM17,ADIPOQ,ADRB1,AIM2,AKAP12,AKT2,ALK,ALOX5AP,ALS2,ARFGEF1,ARHGAP8,ARNT,ASXL1,ATG7,AXIN1,BAMBI,BBC3,BIRC7,BMP6,BMP7,BMPR2,BRK1,CACNB4,CAMK1D,CCR7,CD180,CD4,CD55,CDON,CHP2,CHUK,CR2,CRK,CRLF3,CRTAM,CSNK1E,CSNK2A1,CXXC5,DACT1,DFNA5,DISP1,DSCAM,DST,DUSP22,ECT2,EDN3,EIF2AK3,EZH2,FAM105B,FGF23,FGF9,FLCN,FLT1,FLT3,FZD10,GAS6,GATA3,GLI1,GNAS,GRAP2,HCK,HSP90AA1,HTR2A,HTR2B,IFNG,IL18,IL6,ITGA8,…
GO Biological Process	GO:0050872	white fat cell differentiation	403	0.00238391	1	0.0617568	AACS,CTBP1,NCOR2,SIRT1
GO Biological Process	GO:1901800	positive regulation of proteasomal protein catabolic process	404	0.00238565	1	0.061649	AXIN1,CSNK1E,LRRK2,MDM2,PIAS1,PRICKLE1,SMAD7,SUMO2,TRIB2,UBE2V2
GO Biological Process	GO:0044700	single organism signaling	405	0.00240143	1	0.0619034	AATF,ABI1,ABR,ACHE,ACSL1,ADAM17,ADAM23,ADAMTS9,ADCY3,ADCY5,ADCY7,ADCYAP1R1,ADIPOQ,ADRB1,AGAP1,AGAP3,AGO2,AGTPBP1,AIM2,AKAP11,AKAP12,AKT2,AKT3,ALCAM,ALK,ALS2,ANGPT2,ANKS1A,AP2A2,AP3M1,AP3S2,APBA2,APCDD1,APH1B,APOC2,ARF6,ARFGEF2,ARHGAP11B,ARHGAP17,ARHGAP22,ARHGAP23,ARHGAP26,ARHGAP8,ARHGAP9,ARHGEF10,ARHGEF18,ARHGEF28,ARHGEF7,ARID1A,ARID5B,ARIH1,ARL15,ARL4D,ARL5A,ARNT,ASB7,ATF3,ATG10,ATP2A1,ATP2A2,AT…
GO Biological Process	GO:0042221	response to chemical stimulus	406	0.00241939	1	0.062213	AACS,AANAT,AATF,ABCA3,ABCC1,ABCG2,ABCG8,ABLIM2,ABR,ACAP2,ACO1,ACSL1,ADA,ADAM17,ADCY3,ADCY5,ADCY7,ADCYAP1R1,ADIPOQ,ADNP2,ADSL,AGAP3,AGO2,AIM2,AKT2,ALCAM,ALG2,ALOX5AP,AMPD1,ANGPT2,ANXA2,AP2A2,APH1B,APOC2,APOC4-APOC2,AQP8,ARHGEF18,ARHGEF7,ARIH1,ARNT,ASXL1,ATF3,ATIC,ATOH1,ATP6V0A1,ATP6V0E2,AXIN1,BAMBI,BBC3,BCL11B,BCR,BDH1,BMP6,BMP7,BNIP3,BTRC,C19orf10,CA4,CACNB2,CACNB4,CALM2,CAMK4,CCKAR,CCL26,CCNB1,C…
GO Biological Process	GO:0030595	leukocyte chemotaxis	407	0.00244239	1	0.0626499	CCR7,CSF3R,EDN3,EDNRB,EMR2,FLT1,GAS6,HMGB1,IFNG,IL6,LYST,NUP85,PIK3CD,PIP5K1C,SCG2,SYK,TNFSF11
GO Biological Process	GO:0050852	T cell receptor signaling pathway	408	0.00249779	1	0.0639139	CACNB4,CD4,CHUK,GATA3,GRAP2,LAT,LIME1,MALT1,PAK2,PIK3CA,PIK3CB,PIK3CD,PIK3R1,PLCG1,PLCG2,PRKCQ,TAB2,TMEM189-UBE2V1,ZAP70
GO Biological Process	GO:0007219	Notch signaling pathway	409	0.00250564	1	0.0639582	ADAM17,AGO2,APH1B,CNTN6,CUL1,EPN2,FOXC1,GMDS,HDAC9,JAG1,KAT2B,MAML2,NCOR2,NLE1,NOTCH3,RBPJ,RBX1,TBL1X,TBL1XR1,TLE3,TNRC6A,TNRC6B,TNRC6C,TP63
GO Biological Process	GO:0090501	RNA phosphodiester bond hydrolysis	410	0.00251651	1	0.064079	ELAC2,RPS21
GO Biological Process	GO:0009123	nucleoside monophosphate metabolic process	411	0.00255418	1	0.0648799	ABCA3,ABCA5,ABCB10,ABCC1,ABCC4,ABCE1,ABCG2,ABCG8,ADA,ADAL,ADK,ADSL,AMPD1,ATF7IP,ATIC,ATP2A1,ATP5H,DNAH17,DYNC1H1,GART,HSP90AA1,IMPDH2,LONP2,MACF1,MSH2,MYH9,PDE6B,PEX6,PPP2R4,PRKAG2,PSMD6,RALBP1,RFC3,RNF213,SMARCA4,UCK2
GO Biological Process	GO:0006111	regulation of gluconeogenesis	412	0.00256213	1	0.064924	ADIPOQ,FOXO1,GNMT,IL6,NR3C1,PPARGC1A,SMEK1,STK11
GO Biological Process	GO:0002521	leukocyte differentiation	413	0.00258939	1	0.0654558	ADA,ADAM17,BATF3,BCL11B,BLNK,CAMK4,CCR7,CD4,CHUK,EOMES,FLT3,FNIP1,FOXP1,GAS6,GATA3,HDAC4,HDAC9,ID2,IFNG,IRF4,ITGB1,KLF6,LIG4,LRRC8A,MALT1,MED1,MEF2A,MEF2C,MINK1,MITF,MSH2,MYH9,NFATC1,PAFAH1B1,PAX1,PIK3CD,PIK3R1,PLCG2,PPP3CA,RAG2,RBPJ,RPL22,RUNX2,SOX4,SRF,STAT5B,SYK,TNFSF11,ZAP70
GO Biological Process	GO:0008286	insulin receptor signaling pathway	414	0.00259768	1	0.0655066	AKT2,ATP6V0A1,ATP6V0E2,CRK,EEF2K,FER,FGF23,FGF9,FOXO1,IRS2,PHIP,PIK3CA,PIK3CB,PIK3R1,PRKAB1,PRKAB2,PRKAG2,RHEB,RPTOR,SH2B2,SHC3,STK11,TCIRG1,YWHAB
GO Biological Process	GO:0071803	positive regulation of podosome assembly	415	0.00259813	1	0.0653602	SRC
GO Biological Process	GO:0010506	regulation of autophagy	416	0.00261333	1	0.0655846	ATG7,C12orf5,HERC1,HTR2B,LARP1,LRRK2,NPC1,PIK3CB,SH3BP4,SIRT1,SOGA1,SUPT5H,TRIM13,USP10,USP13,VMP1
GO Biological Process	GO:0006644	phospholipid metabolic process	417	0.00261579	1	0.0654889	ABHD5,ACHE,AGPAT4,AGPAT5,CHKA,CLN8,CRLS1,CWH43,HADHB,IDI2,IP6K2,LPGAT1,LPIN1,LYST,MBOAT2,MPPE1,MTMR14,MTMR2,PAFAH1B1,PCSK9,PGS1,PI4K2B,PIGG,PIGV,PIK3C2B,PIK3CA,PIK3CB,PIK3CD,PIK3R1,PIK3R5,PIK3R6,PIP5K1C,PLA2G10,PLA2G4A,PLA2G4C,PLAUR,PLCG1,PLCG2,PLD2,PLD3,PLEK,SGPP1,VAC14
GO Biological Process	GO:0043086	negative regulation of catalytic activity	418	0.0026543	1	0.066294	ADIPOQ,AIDA,ANAPC7,ARFGEF1,ATPIF1,BIRC7,BMP7,BUB3,CD55,CDC16,CDC23,CHP1,CLN8,CNR2,CNST,CSNK2A1,DHCR24,DNAJB6,DUSP1,DUSP22,DUSP5,EDNRB,ELFN1,ELFN2,FNIP1,FOXA2,FZD10,GADD45B,GAS6,GNAQ,GPATCH2,GRM7,GSK3B,HERPUD1,HIPK3,IL6,IRS2,ITIH5,KAT2B,KIAA0430,LATS2,LRRK2,MAP2K5,MDM2,NAIP,OAZ2,PAK2,PCID2,PCSK9,PDCD4,POR,PPP2R4,PPP2R5A,PRKAG2,PRKAR1A,PRKAR2A,PRPSAP2,PSMB1,PSMD6,PSMD9,PTPRN2,RBM26,RRP1B,SERPINE3,S…
GO Biological Process	GO:0006417	regulation of translation	419	0.00268611	1	0.0669284	ACO1,AGO2,AKT2,ATXN2,CNOT2,CPEB3,CTIF,DDX25,DIO2,EEFSEC,EIF2AK3,EIF4E3,ENC1,FXR1,IGF2BP2,IL6,JUP,KHDRBS1,LARP4B,LARS2,LRPPRC,MTIF3,NANOS1,PPP1R15B,PUM1,SEPSECS,SOX4,TNRC6A,TNRC6B,TNRC6C,UPF3A
GO Biological Process	GO:0043280	positive regulation of cysteine-type endopeptidase activity involved in apoptotic process	420	0.00272982	1	0.0678556	BBC3,CTSH,EIF2AK3,FOXL2,HIP1,HMGB1,JAK2,NLRP2,NOD1,SIRT1,SOX7,TNFSF10,TNFSF15,TPD52L1,UACA,XDH
GO Biological Process	GO:0044728	DNA methylation or demethylation	421	0.00273051	1	0.0677115	ALKBH3,APOBEC3F,ATF7IP,CTCF,DNMT1,FTO,GNAS,KMT2E,MGMT,SMARCA4,USP7
GO Biological Process	GO:0046822	regulation of nucleocytoplasmic transport	422	0.00276422	1	0.0683849	AXIN1,BAMBI,BMP7,CAMK4,CHERP,CHP1,CHP2,DACT1,DYRK2,ECT2,EDAR,FBXW11,GAS6,GNAQ,GSK3B,HSP90AA1,IL18,IL6,IPO5,JAK2,JUP,KANK1,KHDRBS1,LIME1,MBTPS1,MDM2,MED1,MXI1,NEDD4,PTGS2,SETD2,SIRT1,SOX4,TGFBR1,TLR2,TLR4,UACA,XPO1
GO Biological Process	GO:0002467	germinal center formation	423	0.00281573	1	0.0694945	ADAM17,KLHL6,MEF2A,MEF2C,UNC13D
GO Biological Process	GO:0006189	'de novo' IMP biosynthetic process	424	0.00284518	1	0.0700557	ADSL,ATIC,GART
GO Biological Process	GO:0035088	establishment or maintenance of apical/basal cell polarity	425	0.00284632	1	0.0699191	CLIC4,ERBB2IP,EZR,LLGL1,MARK2,PRICKLE2,PRKCI,PTK7,SCRIB
GO Biological Process	GO:0019693	ribose phosphate metabolic process	426	0.00288524	1	0.0707086	ABCA3,ABCA5,ABCB10,ABCC1,ABCC4,ABCE1,ABCG2,ABCG8,ADCY3,ADCY5,ADCY7,ADK,ADSL,AGAP3,AMPD1,ARF6,ARL4D,ATF7IP,ATIC,ATP2A1,ATP5H,CACNB4,CTPS1,DNAH17,DYNC1H1,EEFSEC,ENSG00000180574,GART,GBP1,GBP3,GNA14,GNAO1,GNAQ,GNAS,GNL2,GTPBP4,HINT1,HSP90AA1,HTR2B,IMPDH2,LONP2,LRRK2,LSG1,MACF1,MSH2,MYH9,NME3,NME6,NPPC,PDE6B,PEX6,PPP2R4,PRKAG2,PSMD6,RAB38,RAB8B,RABL2A,RALA,RALB,RALBP1,RAP2A,RAP2B,RASL11A,RFC3,RHEB,RI…
GO Biological Process	GO:2001056	positive regulation of cysteine-type endopeptidase activity	427	0.00289069	1	0.0706763	AIM2,BBC3,CTSH,EIF2AK3,FOXL2,HIP1,HMGB1,JAK2,NLRP2,NOD1,SIRT1,SOX7,TNFSF10,TNFSF15,TPD52L1,UACA,XDH
GO Biological Process	GO:2000134	negative regulation of G1/S transition of mitotic cell cycle	428	0.00291451	1	0.0710922	CCND1,DACT1,EZH2,KANK2,MDM2,MYO16,PPP2R5C,PSMB1,PSMD6,PSMD9,RFWD2,RFWD3,SMARCA4,SOX4,TP63
GO Biological Process	GO:0006897	endocytosis	429	0.00291849	1	0.0710235	ABI1,ACHE,ANXA3,AP2A2,BRK1,CD93,CLINT1,CORO1C,CRK,DENND1A,ELMOD2,EPN2,EPS15,EPS15L1,FNBP1,GAPVD1,GAS6,HCK,HIP1,HSP90AA1,HTR2B,ITGAV,ITPR1,LDLR,LRP12,MARCH2,MYO1E,NEDD4,NPC1,PACSIN2,PICALM,PIK3CA,PIK3CB,PIK3R1,PIP5K1C,PLCG1,PLCG2,PLD2,PTK2,RAB20,RABEP2,RIN2,RIN3,RUFY1,SCARB1,SCRIB,SH3BP4,SRC,STON1,STON1-GTF2A1L,STXBP1,SYK,TULP1,UBE3A,UNC13D,USP20,WASL,ZFYVE9
GO Biological Process	GO:0017038	protein import	430	0.00293613	1	0.0712865	AGAP3,CBLB,FGF9,HSP90AA1,IFNG,ING1,IPO5,JAK2,KPNA6,LONP2,PEX14,PEX5,PEX5L,PEX6,PHIP,PIK3R1,PPP3CA,PRICKLE1,RAB8B,RERE,SPTBN1,TIMM22,TNPO3,TOMM7,ZFYVE9
GO Biological Process	GO:0002456	T cell mediated immunity	431	0.00294147	1	0.0712505	CTSC,CTSH,DLG1,GATA3,LYST
GO Biological Process	GO:0006184	GTP catabolic process	432	0.00294411	1	0.0711492	AGAP3,ARF6,ARL4D,EEFSEC,ENSG00000180574,GBP1,GBP3,GNA14,GNAO1,GNAQ,GNAS,GNL2,GTPBP4,LRRK2,LSG1,RAB38,RAB8B,RABL2A,RALA,RALB,RAP2A,RAP2B,RASL11A,RHEB,RIT1,RND3,SEPT9,TBCC,TUBB2B,TUBD1
GO Biological Process	GO:0030098	lymphocyte differentiation	433	0.00297803	1	0.0718029	ADA,ADAM17,BCL11B,BLNK,CCR7,CD4,EOMES,FLT3,FNIP1,FOXP1,GATA3,HDAC4,HDAC9,ID2,IFNG,IRF4,ITGB1,KLF6,LIG4,LRRC8A,MALT1,MINK1,MSH2,PAX1,PIK3CD,PIK3R1,PLCG2,PPP3CA,RAG2,RBPJ,RPL22,RUNX2,SOX4,SRF,STAT5B,SYK,ZAP70
GO Biological Process	GO:2000113	negative regulation of cellular macromolecule biosynthetic process	434	0.00305172	1	0.0734099	AATF,ADIPOQ,AGO2,ARID4A,ARID5B,ASXL1,ATF3,ATF7IP,BACE2,BCL7A,BHLHE40,BMP7,BMPR2,BPTF,BTAF1,BTRC,CBFA2T2,CBX1,CBX5,CBX7,CBY1,CC2D1B,CENPF,CHCHD3,CNOT2,COMMD7,CPEB3,CTBP1,CTCF,CUX1,DACT1,DICER1,DNAJB6,DNMT1,DUSP22,EDNRB,EIF2AK3,ELF2,ELF3,ENC1,EOMES,EPC1,ESR2,EZH1,EZH2,FBXW11,FEZF2,FLCN,FNIP1,FOXA2,FOXB1,FOXC1,FOXD4L1,FOXG1,FOXL2,FOXO1,FOXP1,FXR1,GAS6,GATA3,GLI2,GSC,GSK3B,GTPBP4,HAND1,HDAC4,HDAC9,HD…
GO Biological Process	GO:0006200	ATP catabolic process	435	0.00305567	1	0.0733361	ABCA3,ABCA5,ABCB10,ABCC1,ABCC4,ABCE1,ABCG2,ABCG8,ATF7IP,ATP2A1,ATP5H,DNAH17,DYNC1H1,HSP90AA1,LONP2,MACF1,MSH2,MYH9,PEX6,PPP2R4,PSMD6,RALBP1,RFC3,RNF213,SMARCA4
GO Biological Process	GO:0042542	response to hydrogen peroxide	436	0.00306443	1	0.0733776	ADA,BNIP3,DUSP1,ECT2,GNAO1,IL18,IL6,KLF2,LIG1,MDM2,PLEKHA1,PPP1R15B,PPP2CB,PXDNL,SIRT1,SLC8A1,TPO
GO Biological Process	GO:0008291	acetylcholine metabolic process	437	0.003091	1	0.0738444	ACHE,COLQ
GO Biological Process	GO:0006974	cellular response to DNA damage stimulus	438	0.00309722	1	0.0738241	AATF,ALKBH3,APLF,BAZ1B,BBC3,CCND1,CDC14B,CEP63,CHAF1A,CSNK1E,DCLRE1A,DTL,DYRK2,EID3,ENDOV,ERCC6L2,EYA2,FAN1,FOXO1,FTO,HMGB1,HMGB2,HUS1,HUS1B,LIG1,LIG4,MAP2K6,MDM2,MGMT,MNAT1,MRE11A,MRPS9,MSH2,NDNL2,NEK1,NFATC2,POLE,POLL,PPP2R5C,PSMB1,PSMD6,PSMD9,RAD54B,RBBP8,RBX1,REV3L,RFC3,RFWD2,RFWD3,RPA1,RUVBL1,SETD2,SETMAR,SIRT1,SLC30A9,SMARCAD1,SMC3,SMUG1,SOX4,STK11,TERF2,TP63,UACA,UBE2V2,USP10,USP3,USP7
GO Biological Process	GO:0007595	lactation	439	0.00310998	1	0.0739594	CCND1,CHUK,EIF2AK3,FOXB1,MED1,NCOR2,SLC29A1,STAT5B,XDH
GO Biological Process	GO:0009249	protein lipoylation	440	0.00312827	1	0.0742254	NNAT
GO Biological Process	GO:0002200	somatic diversification of immune receptors	441	0.00319685	1	0.0756805	BCL11B,FOXP1,HMGB1,HMGB2,LIG4,MSH2,POLL,RAG2
GO Biological Process	GO:0044255	cellular lipid metabolic process	442	0.00320034	1	0.0755919	AACS,ABCC1,ABHD5,ACHE,ACOT7,ACOX1,ACSL1,ACSM4,ADIPOQ,AGPAT4,AGPAT5,ALOX5AP,APOC2,ARSA,ARSJ,ARSK,BDH1,C19orf80,CERS3,CHKA,CLN8,CPT1C,CREM,CRLS1,CRYL1,CWH43,CYP26A1,CYP26B1,CYP4F2,ELOVL5,GLIPR1,HADHB,HPGDS,HRASLS,HSD17B12,IDI2,IP6K2,LARGE,LDLR,LPGAT1,LPIN1,LYST,MBOAT2,MED1,MPPE1,MTMR14,MTMR2,NCOR2,NPAS2,PAFAH1B1,PCSK9,PDSS2,PEX5,PGS1,PI4K2B,PIGG,PIGV,PIK3C2B,PIK3CA,PIK3CB,PIK3CD,PIK3R1,PIK3R5,PIK3R…
GO Biological Process	GO:0032388	positive regulation of intracellular transport	443	0.0032033	1	0.0754907	ADCYAP1R1,AKT2,BAMBI,CAMK4,CHERP,CHP1,CHP2,CNST,DACT1,ECT2,EDAR,GAS6,GSK3B,HSP90AA1,IL18,IL6,IPO5,JAK2,JUP,KANK1,KHDRBS1,MDM2,MED1,MGEA5,MTMR2,NEDD4,P2RX2,PTGS2,SYK,TGFBR1,TLR2,TLR4,TMEM30A,UACA
GO Biological Process	GO:0051222	positive regulation of protein transport	444	0.00326231	1	0.0767083	ACHE,AIM2,AKT2,BAMBI,BMP6,CAMK4,CHERP,CHP1,CHP2,CNST,CRTAM,DACT1,ECT2,EDAR,GAS6,GATA3,GSK3B,HSP90AA1,HTR2B,IFNG,IL18,IL4R,IL6,IPO5,JAK2,JUP,KANK1,MDM2,MED1,NLRP2,PTGS2,SYK,TGFBR1,TLR2,TLR4,TMEM30A,TNFSF15,TWIST1,UACA,VEGFC
GO Biological Process	GO:0016570	histone modification	445	0.00327791	1	0.0769019	ARID4A,ASXL1,ATXN7,BAZ1B,BRD1,BRPF1,COPRS,EPC1,EYA2,EZH1,EZH2,HDAC4,HDAC9,HLCS,ING3,IRF4,JAK2,KANSL3,KAT2B,KAT6B,KMT2E,MBD3,MEAF6,MGEA5,NCOA3,PHB,PHF17,PHF2,POLE4,PRKCB,RCOR1,RNF20,RUVBL1,SETD2,SETD3,SETD8,SETDB1,SETMAR,SIRT1,SMARCA4,SMARCAD1,SMYD3,TAF5L,TRRAP,USP22,USP3
GO Biological Process	GO:1901069	guanosine-containing compound catabolic process	446	0.00328559	1	0.0769094	AGAP3,ARF6,ARL4D,EEFSEC,ENSG00000180574,GBP1,GBP3,GNA14,GNAO1,GNAQ,GNAS,GNL2,GTPBP4,LRRK2,LSG1,RAB38,RAB8B,RABL2A,RALA,RALB,RAP2A,RAP2B,RASL11A,RHEB,RIT1,RND3,SEPT9,TBCC,TUBB2B,TUBD1
GO Biological Process	GO:0071732	cellular response to nitric oxide	447	0.00334373	1	0.0780952	FOXO1
GO Biological Process	GO:0045786	negative regulation of cell cycle	448	0.00335023	1	0.0780724	ANAPC7,BMP7,BUB3,CDC16,CDC23,CENPF,CUL1,CUL3,DBC1,DHCR24,DLG1,DST,DUSP1,FOXC1,GAS6,GAS7,GATA3,IFNG,KAT2B,KHDRBS1,KMT2E,LATS2,MACF1,MAD1L1,MAP2K6,MSH2,NME6,PDCD4,PPP1R13B,PRDM4,PRKAB1,PRKAB2,PRKAG2,PSMG2,PTGS2,PTPN3,RHEB,RPRM,RPS6KA2,RPTOR,SCRIB,SESN2,SESN3,SKIL,STK11,TGFBR1,USP44
GO Biological Process	GO:0070417	cellular response to cold	449	0.00338488	1	0.078704	FOXO1
GO Biological Process	GO:0046471	phosphatidylglycerol metabolic process	450	0.00343279	1	0.0796408	CRLS1,HADHB,LPGAT1,PGS1,PLA2G10,PLA2G4A,PLD2,PLD3
GO Biological Process	GO:0009117	nucleotide metabolic process	451	0.00350059	1	0.0810335	ABCA3,ABCA5,ABCB10,ABCC1,ABCC4,ABCE1,ABCG2,ABCG8,ADA,ADAL,ADCY3,ADCY5,ADCY7,ADK,ADSL,AGAP3,AK8,AMPD1,ARF6,ARL4D,ATF7IP,ATIC,ATP2A1,ATP5H,CACNB4,CTPS1,DCTD,DNAH17,DYNC1H1,EEFSEC,ENSG00000180574,GART,GBP1,GBP3,GMDS,GNA14,GNAO1,GNAQ,GNAS,GNL2,GTPBP4,HAAO,HINT1,HSP90AA1,HTR2B,IMPDH2,LDHB,LONP2,LRRK2,LSG1,MACF1,MGEA5,MSH2,MYH9,NME3,NME6,NPPC,NT5C2,PDE6B,PEX6,PPP2R4,PRKAG2,PRPSAP2,PSMD6,RAB38,RAB8B,RAB…
GO Biological Process	GO:0030216	keratinocyte differentiation	452	0.00350133	1	0.0808715	BCL11B,CERS3,CLIC4,JAG1,JUP,LATS2,MADCAM1,MED1,PPHLN1,RBPJ,SAV1,SMARCA4,TFAP2C,TP63
GO Biological Process	GO:0006744	ubiquinone biosynthetic process	453	0.00355552	1	0.0819417	ADCK3,COQ6,PDSS2,UBIAD1
GO Biological Process	GO:0050658	RNA transport	454	0.0035664	1	0.0820115	AHCTF1,ALKBH5,ATXN2,CDC40,CPSF2,DDX19A,DDX25,IGF2BP2,LRPPRC,MAGOHB,NUP85,NXT1,POM121,POM121C,RNPS1,SENP2,SRRM1,TNKS,UPF2,UPF3A,XPO1
GO Biological Process	GO:0006650	glycerophospholipid metabolic process	455	0.0035858	1	0.0822764	ABHD5,ACHE,AGPAT4,AGPAT5,CHKA,CRLS1,CWH43,HADHB,IP6K2,LPGAT1,LPIN1,MBOAT2,MPPE1,MTMR14,MTMR2,PAFAH1B1,PGS1,PI4K2B,PIGG,PIGV,PIK3C2B,PIK3CA,PIK3CB,PIK3CD,PIK3R1,PIK3R5,PIK3R6,PIP5K1C,PLA2G10,PLA2G4A,PLA2G4C,PLAUR,PLCG2,PLD2,PLD3,PLEK,VAC14
GO Biological Process	GO:0016239	positive regulation of macroautophagy	456	0.00364677	1	0.0834918	ATG7,LARP1,SIRT1,SUPT5H,TRIM13
GO Biological Process	GO:0042181	ketone biosynthetic process	457	0.00379579	1	0.0867136	ADCK3,COQ6,CYP4F2,PDSS2,STARD3,UBIAD1
GO Biological Process	GO:0002460	adaptive immune response based on somatic recombination of immune receptors built from immunoglobulin superfamily domains	458	0.00379946	1	0.0866077	ADAM17,CD55,CR2,CTSC,CTSH,DLG1,GATA3,GCNT3,IL18,IRF4,KLHL6,LIG4,LYST,MEF2A,MEF2C,MSH2,TLR4,UNC13D
GO Biological Process	GO:0006753	nucleoside phosphate metabolic process	459	0.00387152	1	0.0880582	ABCA3,ABCA5,ABCB10,ABCC1,ABCC4,ABCE1,ABCG2,ABCG8,ADA,ADAL,ADCY3,ADCY5,ADCY7,ADK,ADSL,AGAP3,AK8,AMPD1,ARF6,ARL4D,ATF7IP,ATIC,ATP2A1,ATP5H,CACNB4,CTPS1,DCTD,DNAH17,DYNC1H1,EEFSEC,ENSG00000180574,GART,GBP1,GBP3,GMDS,GNA14,GNAO1,GNAQ,GNAS,GNL2,GTPBP4,HAAO,HINT1,HSP90AA1,HTR2B,IMPDH2,LDHB,LONP2,LRRK2,LSG1,MACF1,MGEA5,MSH2,MYH9,NME3,NME6,NPPC,NT5C2,PDE6B,PEX6,PPP2R4,PRKAG2,PRPSAP2,PSMD6,RAB38,RAB8B,RAB…
GO Biological Process	GO:0006399	tRNA metabolic process	460	0.00387894	1	0.088035	CDKAL1,DARS2,ELAC2,ENSG00000267157,FARSB,GRSF1,LARS2,PUS3,QTRTD1,RARS,RTCB,SEPSECS,TRMT11,TRNT1,TYW1,YARS
GO Biological Process	GO:0003029	detection of hypoxic conditions in blood by carotid body chemoreceptor signaling	461	0.00393203	1	0.0890465	P2RX2
GO Biological Process	GO:0071417	cellular response to organonitrogen compound	462	0.00393591	1	0.0889413	AANAT,ADAM17,ADCY3,ADCY5,ADCY7,ADIPOQ,AKT2,AQP8,ATP6V0A1,ATP6V0E2,COL4A1,CPEB3,CPEB4,CRK,DIAPH1,DNMT1,EEF2K,EGR3,FER,FGF23,FGF9,FOXO1,GNAS,GNG7,HDAC9,IL18,INHBB,IPO5,IRS2,JAK2,JUP,KAT2B,LPIN1,MAX,MDM2,MEF2A,MEF2C,PCSK9,PHIP,PIK3CA,PIK3CB,PIK3R1,POR,PRKAB1,PRKAB2,PRKAG2,PRKAR1A,PRKAR2A,PRKCI,PTGS2,PTK2,RHEB,RPTOR,SH2B2,SH3BP4,SHC3,SLC8A1,SLIT2,SOX9,STAT5B,STK11,TCIRG1,TLR2,YWHAB
GO Biological Process	GO:0036010	protein localization to endosome	463	0.00394737	1	0.0890077	ACAP2,ARF6,PACSIN2,TMEM30A
GO Biological Process	GO:0016569	covalent chromatin modification	464	0.00403308	1	0.0907442	ARID4A,ASXL1,ATXN7,BAZ1B,BRD1,BRPF1,COPRS,EPC1,EYA2,EZH1,EZH2,HDAC4,HDAC9,HLCS,ING3,IRF4,JAK2,KANSL3,KAT2B,KAT6B,KMT2E,MBD3,MEAF6,MGEA5,NCOA3,PHB,PHF17,PHF2,POLE4,PRKCB,RCOR1,RNF20,RUVBL1,SETD2,SETD3,SETD8,SETDB1,SETMAR,SIRT1,SMARCA4,SMARCAD1,SMYD3,TAF5L,TRRAP,USP22,USP3
GO Biological Process	GO:0043549	regulation of kinase activity	465	0.00405269	1	0.0909894	ABI1,ACSL1,ADAM17,ADCY3,ADCY5,ADCY7,ADIPOQ,AIDA,ALK,ALS2,ATF3,AXIN1,BIRC7,BMP7,C19orf10,CACUL1,CCNB1,CCND1,CCND2,CCNL1,CCNY,CCR7,CD4,CHP1,CKS2,CRK,DLG1,DUSP1,DUSP22,DUSP5,ECT2,EDN3,EIF2AK3,EZH2,FLT1,FLT3,FOXA2,FZD10,GADD45B,GAS6,GNAQ,GRM5,GSK3B,GTPBP4,HDGF,HERPUD1,HIPK3,HTR2A,HTR2B,IL6,IRS2,JAK2,KAT2B,KIDINS220,LATS2,LIME1,LPAR3,LRRK2,MADD,MALT1,MAP2K5,MAP2K6,MAPK8IP3,MBTPS1,MNAT1,MRE11A,NOD1,PAK…
GO Biological Process	GO:0043314	negative regulation of neutrophil degranulation	466	0.00409463	1	0.0917337	ABR,BCR
GO Biological Process	GO:0045943	positive regulation of transcription from RNA polymerase I promoter	467	0.00410327	1	0.0917305	NOL11,RASL11A
GO Biological Process	GO:0033344	cholesterol efflux	468	0.00414905	1	0.0925558	ABCA5,ABCG8,APOC2,NPC1,SCARB1,SOAT1
GO Biological Process	GO:0009972	cytidine deamination	469	0.00415002	1	0.0923799	APOBEC3F,APOBEC3G,APOBEC3H
GO Biological Process	GO:0031328	positive regulation of cellular biosynthetic process	470	0.00416074	1	0.0924215	AATF,ABLIM2,ADCY7,ADCYAP1R1,ADRB1,AKAP12,AKT2,ALX4,APOC2,ARFGEF1,ARID1A,ARID1B,ARNT,ASXL1,ATF7IP,ATOH1,ATXN7,AXIN1,BAMBI,BAZ1B,BCL11B,BHLHE23,BMP6,BMP7,BPTF,BRPF1,BTRC,CALCOCO1,CAMK4,CBFA2T2,CCR7,CD4,CDK5RAP2,CDON,CHP1,CHP2,CHUK,CPEB3,CREM,CRLF3,CTCF,DICER1,DYRK2,E2F3,EBF1,EIF2AK3,ELF2,ELF3,EOMES,EPAS1,EPC1,ESRRG,ETV5,FAM170A,FBXW11,FEZF2,FGF23,FLCN,FOXA2,FOXC1,FOXD4L1,FOXL2,FOXO1,FOXP1,FUBP3,GAB…
GO Biological Process	GO:0034599	cellular response to oxidative stress	471	0.00419503	1	0.0929855	ADNP2,AGAP3,ARNT,BNIP3,ECT2,EPAS1,ETV5,FER,FOXO1,IL18,IL6,JAK2,KLF2,MDM2,MGMT,MGST1,PLEKHA1,PPARGC1A,PXDNL,SIRT1,SLC8A1,STK24,TPO,UACA
GO Biological Process	GO:0032648	regulation of interferon-beta production	472	0.00420419	1	0.0929909	POLR3F,RNF216,TBK1,TICAM1,TLR2,TLR4,TRAF3,TRIM38
GO Biological Process	GO:2000384	negative regulation of ectoderm development	473	0.00423239	1	0.0934169	TPT1
GO Biological Process	GO:0009112	nucleobase metabolic process	474	0.00424081	1	0.0934051	ADA,ADAL,ADK,ADSL,AMPD1,ATIC,DCTD,DPYS,GART,IMPDH2,NT5C2,UCK2,URAD,XDH
GO Biological Process	GO:0045598	regulation of fat cell differentiation	475	0.00424713	1	0.0933476	ADIPOQ,ASXL1,AXIN1,DACT1,FOXO1,GATA3,ID2,IL6,JAG1,LPIN1,MEDAG,NCOR2,PTGS2,SIRT1,TRIB2,ZFPM2
GO Biological Process	GO:0010907	positive regulation of glucose metabolic process	476	0.00426772	1	0.0936029	AKT2,ARNT,DYRK2,FOXO1,IRS2,PPARGC1A,SMEK1,STK11
GO Biological Process	GO:0032836	glomerular basement membrane development	477	0.00427117	1	0.0934821	MYO1E,NID1,SULF2
GO Biological Process	GO:0030947	regulation of vascular endothelial growth factor receptor signaling pathway	478	0.00427524	1	0.0933755	ARNT,FGF9,FLT1,MYOF,NEDD4,PRKCB,TMEM204,VEGFC
GO Biological Process	GO:0032870	cellular response to hormone stimulus	479	0.00431843	1	0.094122	AACS,ADAM17,ADCY3,ADCY5,ADCY7,ADIPOQ,AKT2,ATP6V0A1,ATP6V0E2,BMP7,CRK,CTSH,DUSP1,EEF2K,EGR3,ESR2,ESRRG,FER,FGF23,FGF9,FOXO1,GNAS,GNG7,HDAC9,IL18,INHBB,IRS2,JAK2,KAT2B,LATS2,LPIN1,MAX,MDM2,MED1,MEF2C,NPC1,NR1I2,NR3C1,NR5A1,PCSK9,PGRMC2,PHIP,PIK3CA,PIK3CB,PIK3R1,POR,PRAM1,PRKAB1,PRKAB2,PRKAG2,PRKAR1A,PRKAR2A,PRKCI,PTK2,RHEB,RORB,RPTOR,SH2B2,SHC3,SLIT2,SRC,STAT5B,STK11,TCIRG1,YWHAB
GO Biological Process	GO:0032483	regulation of Rab protein signal transduction	480	0.00432487	1	0.0940658	ALS2,DENND1A,LLGL1,MADD,SGSM2,TBC1D20,TBC1D23,TBC1D29,TBC1D3,TBC1D5,USP6NL
GO Biological Process	GO:0006839	mitochondrial transport	481	0.00432534	1	0.0938805	ATP5H,BNIP3,CCDC109B,DNAJC19,HSP90AA1,HSPA9,MCU,MPC1,PRKAB2,PRKAG2,SLC25A30,SLC25A32,STARD3,TIMM22,TIMM50,TOMM20,TOMM7,TOMM70A,TRNT1,UCP1
GO Biological Process	GO:0035264	multicellular organism growth	482	0.00435269	1	0.0942782	ANKRD11,APBA2,ARID5B,CLIC4,DICER1,GNAS,INSL6,KLF2,NCOA3,PCNT,PLEKHA1,SLC12A2,SLITRK1
GO Biological Process	GO:0010906	regulation of glucose metabolic process	483	0.00448999	1	0.0970506	ADIPOQ,AKT2,ARNT,DYRK2,FOXA2,FOXO1,GNMT,GSK3B,HDAC4,IL6,IRS2,NR3C1,PDK3,PPARGC1A,PRKAG2,SIRT1,SMEK1,STK11
GO Biological Process	GO:0045859	regulation of protein kinase activity	484	0.00449022	1	0.0968552	ABI1,ACSL1,ADAM17,ADCY3,ADCY5,ADCY7,ADIPOQ,AIDA,ALK,ALS2,ATF3,AXIN1,BIRC7,BMP7,C19orf10,CACUL1,CCNB1,CCND1,CCND2,CCNL1,CCNY,CCR7,CD4,CHP1,CKS2,CRK,DLG1,DUSP1,DUSP22,DUSP5,ECT2,EDN3,EIF2AK3,EZH2,FLT1,FLT3,FZD10,GADD45B,GAS6,GNAQ,GRM5,GSK3B,GTPBP4,HDGF,HERPUD1,HIPK3,HTR2A,HTR2B,IL6,JAK2,KAT2B,KIDINS220,LATS2,LIME1,LPAR3,LRRK2,MADD,MALT1,MAP2K5,MAP2K6,MAPK8IP3,MBTPS1,MNAT1,NOD1,PAK2,PDCD4,PIK3CA,PIK…
GO Biological Process	GO:1990108	protein linear deubiquitination	485	0.00453543	1	0.0976285	FAM105B
GO Biological Process	GO:0043044	ATP-dependent chromatin remodeling	486	0.00457861	1	0.0983552	BAZ1B,CENPH,CENPW,MLF1IP,NASP,OIP5,RBBP4,RUVBL1,SMARCAD1
GO Biological Process	GO:0000289	nuclear-transcribed mRNA poly(A) tail shortening	487	0.0046549	1	0.0997889	CNOT2,PAN3,PARN
GO Biological Process	GO:0051047	positive regulation of secretion	488	0.00466104	1	0.0997157	AACS,ACHE,ADRB1,AIM2,BMP6,CRTAM,CYP4F2,DTNBP1,EDN3,EDNRB,GATA3,HTR2B,IFNG,IL4R,IL6,INHBB,IRS2,JAK2,MCU,MGEA5,NLRP2,NMB,NNAT,P2RY1,PLA2G10,PPP3CA,PSMD9,RAB8B,RUNX1,SOX4,STX1A,STXBP1,SYK,TACR1,TLR2,TNFSF11,TNFSF15,TWIST1,UNC13D,VEGFC
GO Biological Process	GO:0008543	fibroblast growth factor receptor signaling pathway	489	0.00469857	1	0.100313	ADCY3,ADCY5,ADCY7,AGO2,CALM2,CAMK4,CHUK,FGF23,FGF9,FOXO1,GSK3B,IRS2,ITPR1,MAPKAP1,MDM2,PIK3CA,PIK3CB,PIK3CD,PIK3R1,PLCG1,PPP2CB,PRKAR1A,PRKAR2A,SPRY2,SRC,TNRC6A,TNRC6B,TNRC6C,YWHAB
GO Biological Process	GO:0001923	B-1 B cell differentiation	490	0.0047222	1	0.100612	MALT1
GO Biological Process	GO:1901565	organonitrogen compound catabolic process	491	0.00473105	1	0.100595	ABCA3,ABCA5,ABCB10,ABCC1,ABCC4,ABCE1,ABCG2,ABCG8,ADA,ADAL,AGAP3,ALDH7A1,APOBEC3F,APOBEC3G,APOBEC3H,ARF6,ARL4D,ATF7IP,ATP2A1,ATP5H,AUH,CCBL1,CTSH,DIO2,DNAH17,DPYS,DYNC1H1,EEFSEC,ENSG00000180574,FUCA1,GBP1,GBP3,GLDC,GNA14,GNAO1,GNAQ,GNAS,GNL2,GPT2,GTPBP4,HAAO,HDC,HGSNAT,HIBCH,HINT1,HPD,HSP90AA1,HYAL4,LONP2,LRRK2,LSG1,MACF1,MSH2,MYH9,NAGLU,NOS2,NT5C2,PEX6,PPP2R4,PSMD6,RAB38,RAB8B,RABL2A,RALA,RALB,RA…
GO Biological Process	GO:0032369	negative regulation of lipid transport	492	0.00473253	1	0.100422	ABCG8,AKT2,APOC2,CYP4F2,IRS2,ITGAV,PLA2G10
GO Biological Process	GO:0071897	DNA biosynthetic process	493	0.00475111	1	0.100612	DTL,PHB,POLE,REV3L,RFC3,SIRT1
GO Biological Process	GO:0016558	protein import into peroxisome matrix	494	0.00479117	1	0.101255	LONP2,PEX14,PEX5,PEX5L,PEX6
GO Biological Process	GO:1901699	cellular response to nitrogen compound	495	0.00482976	1	0.101864	AANAT,ADAM17,ADCY3,ADCY5,ADCY7,ADIPOQ,AGO2,AKT2,AQP8,ATP6V0A1,ATP6V0E2,COL4A1,CPEB3,CPEB4,CRK,DIAPH1,DICER1,DNMT1,EEF2K,EGR3,FER,FGF23,FGF9,FOXO1,GNAS,GNG7,HDAC9,IL18,INHBB,IPO5,IRS2,JAK2,JUP,KAT2B,LPIN1,MAX,MDM2,MEF2A,MEF2C,PCSK9,PHIP,PIK3CA,PIK3CB,PIK3R1,POR,PRKAB1,PRKAB2,PRKAG2,PRKAR1A,PRKAR2A,PRKCI,PTGS2,PTK2,RHEB,RPTOR,SH2B2,SH3BP4,SHC3,SLC8A1,SLIT2,SNIP1,SOX9,STAT5B,STK11,TCIRG1,TLR2,YWHAB
GO Biological Process	GO:0006337	nucleosome disassembly	496	0.0048695	1	0.102495	ARID1A,ARID2,BAZ1B,SMARCA4,SMARCE1
GO Biological Process	GO:0043255	regulation of carbohydrate biosynthetic process	497	0.00489216	1	0.102765	ADCYAP1R1,ADIPOQ,AKT2,DYRK2,FOXO1,GNMT,GSK3B,IL6,IRS2,NR3C1,P2RY1,PLEK,PPARGC1A,SMEK1,STK11
GO Biological Process	GO:0006655	phosphatidylglycerol biosynthetic process	498	0.00491807	1	0.103102	CRLS1,PGS1,PLD2,PLD3
GO Biological Process	GO:0007163	establishment or maintenance of cell polarity	499	0.00497888	1	0.104167	ARF6,CCR7,CDK5RAP2,CLIC4,CYTH1,DLG1,DST,ERBB2IP,EZR,FAT1,FRMD4A,GSK3B,LLGL1,MACF1,MARK2,MYH9,PAFAH1B1,PRICKLE2,PRKCI,PTK2,PTK7,SCRIB,SDCCAG8,SNX27,STK11,SYNE2
GO Biological Process	GO:0016578	histone deubiquitination	500	0.00508407	1	0.106155	ASXL1,ATXN7,TRRAP,USP22,USP3
GO Cellular Component	GO:0005622	intracellular	1	1.05138e-24	1.33e-21	1.33e-21	AACS,AANAT,AATF,ABCA3,ABCA5,ABCB10,ABCC1,ABCC4,ABCE1,ABHD11,ABHD5,ABI1,ABLIM2,ABR,ACAD9,ACAP2,ACHE,ACO1,ACOT7,ACOX1,ACSL1,ACSM4,ACTN4,ACTR1A,ACTR1B,ACTR3C,ACTR6,ADA,ADAL,ADAM17,ADAMTS9,ADCK3,ADCY3,ADCY5,ADCYAP1R1,ADI1,ADIPOQ,ADK,ADNP,ADNP2,ADRB1,ADSL,AFAP1,AFTPH,AGAP1,AGAP3,AGO2,AGPAT4,AGPAT5,AGTPBP1,AHCTF1,AIM2,AK8,AKAP1,AKAP11,AKAP12,AKR1A1,AKR1E2,AKT2,AKT3,ALDH7A1,ALG12,ALG2,ALKBH3,ALKBH5,ALOX…
GO Cellular Component	GO:0044424	intracellular part	2	1.53992e-24	1.948e-21	9.73999e-22	AACS,AANAT,AATF,ABCA3,ABCA5,ABCB10,ABCC1,ABCC4,ABCE1,ABHD11,ABHD5,ABI1,ABLIM2,ABR,ACAD9,ACAP2,ACHE,ACO1,ACOT7,ACOX1,ACSL1,ACSM4,ACTN4,ACTR1A,ACTR1B,ACTR3C,ACTR6,ADA,ADAL,ADAM17,ADAMTS9,ADCK3,ADCY3,ADCY5,ADCYAP1R1,ADI1,ADIPOQ,ADK,ADNP,ADNP2,ADRB1,ADSL,AFAP1,AFTPH,AGAP1,AGAP3,AGO2,AGPAT4,AGPAT5,AGTPBP1,AHCTF1,AIM2,AK8,AKAP1,AKAP11,AKAP12,AKR1A1,AKR1E2,AKT2,AKT3,ALDH7A1,ALG12,ALG2,ALKBH3,ALKBH5,ALOX…
GO Cellular Component	GO:0043226	organelle	3	3.15787e-20	3.99471e-17	1.33157e-17	AATF,ABCA3,ABCA5,ABCB10,ABCC1,ABCC4,ABCE1,ABHD11,ABI1,ABLIM2,ACAD9,ACAP2,ACHE,ACO1,ACOT7,ACOX1,ACSL1,ACSM4,ACTN4,ACTR1A,ACTR1B,ACTR3C,ACTR6,ADA,ADAM17,ADAMTS9,ADCK3,ADCY3,ADCY5,ADCYAP1R1,ADI1,ADIPOQ,ADK,ADNP,ADNP2,ADRB1,ADSL,AFAP1,AFTPH,AGAP3,AGO2,AGPAT4,AGPAT5,AGTPBP1,AHCTF1,AIM2,AKAP1,AKAP11,AKAP12,AKT2,AKT3,ALDH7A1,ALG12,ALG2,ALKBH3,ALKBH5,ALOX5AP,ALS2,ALX4,AMN,ANAPC7,ANGPT2,ANKFY1,ANKLE2,ANKR…
GO Cellular Component	GO:0043229	intracellular organelle	4	3.68735e-20	4.6645e-17	1.16612e-17	AATF,ABCA3,ABCA5,ABCB10,ABCC1,ABCC4,ABCE1,ABHD11,ABI1,ABLIM2,ACAD9,ACAP2,ACHE,ACO1,ACOT7,ACOX1,ACSL1,ACSM4,ACTN4,ACTR1A,ACTR1B,ACTR3C,ACTR6,ADA,ADAM17,ADAMTS9,ADCK3,ADCY3,ADCY5,ADCYAP1R1,ADI1,ADIPOQ,ADK,ADNP,ADNP2,ADRB1,ADSL,AFAP1,AFTPH,AGAP3,AGO2,AGPAT4,AGPAT5,AGTPBP1,AHCTF1,AIM2,AKAP1,AKAP11,AKAP12,AKT2,AKT3,ALDH7A1,ALG12,ALG2,ALKBH3,ALKBH5,ALOX5AP,ALS2,ALX4,AMN,ANAPC7,ANGPT2,ANKFY1,ANKLE2,ANKR…
GO Cellular Component	GO:0043231	intracellular membrane-bounded organelle	5	4.89071e-18	6.18675e-15	1.23735e-15	AATF,ABCA3,ABCA5,ABCB10,ABCC1,ABCC4,ABCE1,ABHD11,ABI1,ABLIM2,ACAD9,ACAP2,ACHE,ACO1,ACOT7,ACOX1,ACSL1,ACSM4,ACTN4,ADA,ADAMTS9,ADCK3,ADCY3,ADCY5,ADCYAP1R1,ADI1,ADIPOQ,ADK,ADNP,ADNP2,ADRB1,ADSL,AFTPH,AGAP3,AGO2,AGPAT4,AGPAT5,AGTPBP1,AHCTF1,AIM2,AKAP1,AKAP11,AKT2,AKT3,ALDH7A1,ALG12,ALG2,ALKBH3,ALKBH5,ALOX5AP,ALS2,ALX4,AMN,ANAPC7,ANGPT2,ANKFY1,ANKLE2,ANKRD11,ANKRD12,ANKRD17,ANKS1A,ANO7,ANP32E,ANTXR2,A…
GO Cellular Component	GO:0043227	membrane-bounded organelle	6	5.22545e-18	6.61019e-15	1.1017e-15	AATF,ABCA3,ABCA5,ABCB10,ABCC1,ABCC4,ABCE1,ABHD11,ABI1,ABLIM2,ACAD9,ACAP2,ACHE,ACO1,ACOT7,ACOX1,ACSL1,ACSM4,ACTN4,ADA,ADAMTS9,ADCK3,ADCY3,ADCY5,ADCYAP1R1,ADI1,ADIPOQ,ADK,ADNP,ADNP2,ADRB1,ADSL,AFTPH,AGAP3,AGO2,AGPAT4,AGPAT5,AGTPBP1,AHCTF1,AIM2,AKAP1,AKAP11,AKT2,AKT3,ALDH7A1,ALG12,ALG2,ALKBH3,ALKBH5,ALOX5AP,ALS2,ALX4,AMN,ANAPC7,ANGPT2,ANKFY1,ANKLE2,ANKRD11,ANKRD12,ANKRD17,ANKS1A,ANO7,ANP32E,ANTXR2,A…
GO Cellular Component	GO:0005829	cytosol	7	1.34718e-17	1.70419e-14	2.43455e-15	AACS,AANAT,ABHD5,ABI1,ABR,ACO1,ACOT7,ACTR1A,ACTR1B,ADA,ADAL,ADI1,ADK,ADSL,AFTPH,AGO2,AGTPBP1,AHCTF1,AIM2,AK8,AKAP1,AKR1A1,AKT2,ALDH7A1,ALOX5AP,ALS2,AMPD1,ANAPC7,ANO7,AP1S3,AP2A2,APLF,APOBEC3G,ARFGAP3,ARFGEF1,ARFGEF2,ARHGAP11B,ARHGAP17,ARHGAP22,ARHGAP23,ARHGAP26,ARHGAP8,ARHGAP9,ARHGEF10,ARHGEF18,ARHGEF7,ARIH1,ATIC,AXIN1,BAIAP2L1,BBC3,BCR,BLNK,BLOC1S5-TXNDC5,BRK1,BTRC,BUB3,C8orf44-SGK3,CABLES1,CACN…
GO Cellular Component	GO:0005634	nucleus	8	2.10101e-16	2.65777e-13	3.32222e-14	AATF,ABCC1,ABI1,ABLIM2,ACAD9,ACHE,ACTN4,ADI1,ADK,ADNP,ADNP2,ADRB1,AFTPH,AGAP3,AGO2,AGPAT5,AGTPBP1,AHCTF1,AIM2,AKAP11,AKT2,AKT3,ALDH7A1,ALG2,ALKBH3,ALKBH5,ALOX5AP,ALX4,ANAPC7,ANGPT2,ANKRD11,ANKRD12,ANKRD17,ANKS1A,ANO7,ANP32E,APLF,APOBEC3F,APOBEC3G,APOBEC3H,ARFGAP2,ARFGEF1,ARHGAP22,ARID1A,ARID1B,ARID2,ARID4A,ARID5B,ARL4D,ARNT,ASXL1,ATF3,ATF7IP,ATOH1,ATP6V0A1,ATXN2,ATXN7,AXIN1,BAIAP2L1,BANP,BATF3,BA…
GO Cellular Component	GO:0044464	cell part	9	6.14958e-15	7.77922e-12	8.64357e-13	AACS,AANAT,AATF,ABCA3,ABCA5,ABCB10,ABCC1,ABCC4,ABCE1,ABCG2,ABCG8,ABHD11,ABHD5,ABI1,ABLIM2,ABR,ACAD9,ACAP2,ACHE,ACO1,ACOT7,ACOX1,ACSL1,ACSM4,ACTN4,ACTR1A,ACTR1B,ACTR3C,ACTR6,ADA,ADAL,ADAM17,ADAM23,ADAMTS9,ADCK3,ADCY3,ADCY5,ADCY7,ADCYAP1R1,ADI1,ADIPOQ,ADK,ADNP,ADNP2,ADRB1,ADSL,AFAP1,AFTPH,AGAP1,AGAP3,AGO2,AGPAT4,AGPAT5,AGTPBP1,AHCTF1,AIM2,AK8,AKAP1,AKAP11,AKAP12,AKR1A1,AKR1E2,AKT2,AKT3,ALCAM,ALDH7A…
GO Cellular Component	GO:0005623	cell	10	7.23744e-15	9.15536e-12	9.15536e-13	AACS,AANAT,AATF,ABCA3,ABCA5,ABCB10,ABCC1,ABCC4,ABCE1,ABCG2,ABCG8,ABHD11,ABHD5,ABI1,ABLIM2,ABR,ACAD9,ACAP2,ACHE,ACO1,ACOT7,ACOX1,ACSL1,ACSM4,ACTN4,ACTR1A,ACTR1B,ACTR3C,ACTR6,ADA,ADAL,ADAM17,ADAM23,ADAMTS9,ADCK3,ADCY3,ADCY5,ADCY7,ADCYAP1R1,ADI1,ADIPOQ,ADK,ADNP,ADNP2,ADRB1,ADSL,AFAP1,AFTPH,AGAP1,AGAP3,AGO2,AGPAT4,AGPAT5,AGTPBP1,AHCTF1,AIM2,AK8,AKAP1,AKAP11,AKAP12,AKR1A1,AKR1E2,AKT2,AKT3,ALCAM,ALDH7A…
GO Cellular Component	GO:0005737	cytoplasm	11	7.31491e-15	9.25336e-12	8.41214e-13	AACS,AANAT,AATF,ABCA3,ABCA5,ABCB10,ABCC1,ABCC4,ABCE1,ABHD11,ABHD5,ABI1,ABLIM2,ABR,ACAD9,ACAP2,ACHE,ACO1,ACOT7,ACOX1,ACSL1,ACSM4,ACTN4,ACTR1A,ACTR1B,ACTR6,ADA,ADAL,ADAM17,ADAMTS9,ADCK3,ADCY3,ADCYAP1R1,ADI1,ADIPOQ,ADK,ADRB1,ADSL,AFAP1,AFTPH,AGAP1,AGAP3,AGO2,AGPAT4,AGPAT5,AGTPBP1,AHCTF1,AIM2,AK8,AKAP1,AKAP11,AKAP12,AKR1A1,AKR1E2,AKT2,AKT3,ALDH7A1,ALG12,ALG2,ALKBH3,ALOX5AP,ALS2,AMN,AMPD1,ANAPC7,ANKFY…
GO Cellular Component	GO:0044446	intracellular organelle part	12	3.69173e-14	4.67004e-11	3.8917e-12	AATF,ABCA3,ABCA5,ABCB10,ABCC4,ACAP2,ACHE,ACOX1,ACSL1,ACSM4,ACTN4,ACTR1A,ACTR1B,ACTR3C,ADA,AFTPH,AGPAT4,AGPAT5,AHCTF1,AKAP1,AKAP11,ALDH7A1,ALG12,ALG2,ALKBH3,ALKBH5,ALOX5AP,ALS2,AMN,ANAPC7,ANKFY1,ANKLE2,ANKRD26,ANTXR2,ANXA3,AP1S3,AP2A2,AP3M1,AP3S2,APOBEC3F,APOBEC3G,ARF6,ARFGAP2,ARFGAP3,ARFGEF1,ARFGEF2,ARHGEF10,ARID1A,ARID1B,ARID4A,ARL4D,ARNT,ARSA,ARSJ,ARSK,ASAP2,ASXL1,ATAD3A,ATF3,ATP10A,ATP11A,ATP2…
GO Cellular Component	GO:0044422	organelle part	13	1.11419e-13	1.40945e-10	1.08419e-11	AATF,ABCA3,ABCA5,ABCB10,ABCC4,ACAP2,ACHE,ACOX1,ACSL1,ACSM4,ACTN4,ACTR1A,ACTR1B,ACTR3C,ADA,AFTPH,AGPAT4,AGPAT5,AHCTF1,AKAP1,AKAP11,ALDH7A1,ALG12,ALG2,ALKBH3,ALKBH5,ALOX5AP,ALS2,AMN,ANAPC7,ANKFY1,ANKLE2,ANKRD26,ANTXR2,ANXA3,AP1S3,AP2A2,AP3M1,AP3S2,APOBEC3F,APOBEC3G,ARF6,ARFGAP2,ARFGAP3,ARFGEF1,ARFGEF2,ARHGEF10,ARID1A,ARID1B,ARID4A,ARL4D,ARNT,ARSA,ARSJ,ARSK,ASAP2,ASXL1,ATAD3A,ATF3,ATP10A,ATP11A,ATP2…
GO Cellular Component	GO:0044444	cytoplasmic part	14	5.30541e-13	6.71134e-10	4.79382e-11	AACS,AANAT,AATF,ABCA3,ABCA5,ABCB10,ABCC1,ABCC4,ABCE1,ABHD11,ABHD5,ABI1,ABLIM2,ABR,ACAD9,ACAP2,ACHE,ACO1,ACOT7,ACOX1,ACSL1,ACSM4,ACTN4,ACTR1A,ACTR1B,ADA,ADAL,ADAMTS9,ADCK3,ADCYAP1R1,ADI1,ADIPOQ,ADK,ADRB1,ADSL,AFTPH,AGO2,AGPAT4,AGPAT5,AGTPBP1,AHCTF1,AIM2,AK8,AKAP1,AKAP12,AKR1A1,AKT2,AKT3,ALDH7A1,ALG12,ALG2,ALKBH3,ALOX5AP,ALS2,AMN,AMPD1,ANAPC7,ANKFY1,ANKLE2,ANO7,ANP32E,ANTXR2,ANXA2,ANXA3,AP1S3,AP2A2…
GO Cellular Component	GO:0031981	nuclear lumen	15	1.62979e-11	2.06168e-08	1.37446e-09	AATF,AHCTF1,AKAP11,ALKBH3,ALKBH5,ANAPC7,ARFGAP2,ARFGEF1,ARID1A,ARID4A,ARL4D,ARNT,ASXL1,ATF3,ATXN7,BAZ1A,BAZ1B,BHLHE40,BNIP3,BRD1,BRPF1,BTD,CALCOCO1,CALM2,CAMK4,CAPG,CBX1,CBX5,CBX7,CBY1,CCNB1,CCND1,CCND2,CCNL1,CCRN4L,CDC14B,CDC16,CDC23,CDC40,CDC5L,CDV3,CENPC,CENPF,CENPH,CENPW,CFL2,CLIC4,CPSF2,CSNK2A1,CTBP1,CTCF,CUL1,DCLRE1A,DDX18,DDX28,DDX31,DDX52,DDX54,DHX9,DIEXF,DMC1,DUSP1,DUSP5,E2F3,ENC1,ENDOV,…
GO Cellular Component	GO:0044428	nuclear part	16	2.46294e-11	3.11562e-08	1.94727e-09	AATF,AGPAT5,AHCTF1,AKAP11,ALKBH3,ALKBH5,ALOX5AP,ANAPC7,APOBEC3F,APOBEC3G,ARFGAP2,ARFGEF1,ARID1A,ARID1B,ARID4A,ARL4D,ARNT,ASXL1,ATF3,ATXN7,BAZ1A,BAZ1B,BHLHE40,BNIP3,BPTF,BRD1,BRPF1,BTD,CALCOCO1,CALM2,CAMK4,CAPG,CBX1,CBX5,CBX7,CBY1,CCNB1,CCND1,CCND2,CCNL1,CCRN4L,CDC14B,CDC16,CDC23,CDC40,CDC5L,CDV3,CENPC,CENPF,CENPH,CENPW,CERS3,CFL2,CHAF1A,CLIC4,COPS3,COPS7B,COTL1,CPSF2,CSNK2A1,CTBP1,CTCF,CUL1,DCLRE…
GO Cellular Component	GO:0070013	intracellular organelle lumen	17	3.19903e-11	4.04677e-08	2.38045e-09	AATF,ACHE,ACOX1,ACSM4,AHCTF1,AKAP11,ALDH7A1,ALKBH3,ALKBH5,ANAPC7,ARFGAP2,ARFGEF1,ARID1A,ARID4A,ARL4D,ARNT,ARSA,ARSJ,ARSK,ASXL1,ATAD3A,ATF3,ATXN7,AUH,BAZ1A,BAZ1B,BDH1,BHLHE40,BNIP3,BRD1,BRPF1,BTD,C19orf10,CALCOCO1,CALM2,CAMK4,CAPG,CBX1,CBX5,CBX7,CBY1,CCNB1,CCND1,CCND2,CCNL1,CCRN4L,CD4,CDC14B,CDC16,CDC23,CDC40,CDC5L,CDV3,CENPC,CENPF,CENPH,CENPW,CFL2,CLIC4,COL18A1,COL22A1,COL23A1,COL4A1,COL4A2,COL5A…
GO Cellular Component	GO:0043233	organelle lumen	18	6.18273e-11	7.82116e-08	4.34509e-09	AATF,ACHE,ACOX1,ACSM4,ACTN4,ADA,AHCTF1,AKAP11,ALDH7A1,ALKBH3,ALKBH5,ANAPC7,ARFGAP2,ARFGEF1,ARID1A,ARID4A,ARL4D,ARNT,ARSA,ARSJ,ARSK,ASXL1,ATAD3A,ATF3,ATXN7,AUH,BAZ1A,BAZ1B,BDH1,BHLHE40,BNIP3,BRD1,BRPF1,BTD,C19orf10,CALCOCO1,CALM2,CAMK4,CAPG,CBX1,CBX5,CBX7,CBY1,CCNB1,CCND1,CCND2,CCNL1,CCRN4L,CD4,CDC14B,CDC16,CDC23,CDC40,CDC5L,CDV3,CENPC,CENPF,CENPH,CENPW,CFL2,CLIC4,COL18A1,COL22A1,COL23A1,COL4A1,CO…
GO Cellular Component	GO:0043232	intracellular non-membrane-bounded organelle	19	1.03927e-10	1.31468e-07	6.91935e-09	AATF,ABI1,ABLIM2,ACTN4,ACTR1A,ACTR1B,ACTR3C,ACTR6,ADAM17,AFAP1,AGO2,AHCTF1,AKAP11,AKAP12,ALS2,ANKRD26,APOBEC3D,APOBEC3F,APOBEC3G,APOBEC3H,ARFGAP2,ARFGEF1,ARFGEF2,ARHGAP26,ARHGEF10,ARHGEF28,ARID1A,ARL4D,ASXL1,ATAD3A,ATF3,ATP2A1,ATXN2,ATXN7,AXIN1,B9D1,BAIAP2L1,BAZ1A,BAZ1B,BFSP2,BHLHE40,BRK1,BTBD1,BTD,BUB3,CALCOCO1,CALM2,CAMK4,CAPG,CBX1,CBX5,CBX7,CBY1,CC2D2A,CCDC41,CCDC64,CCIN,CCNB1,CCND2,CCRN4L,CDC…
GO Cellular Component	GO:0031974	membrane-enclosed lumen	20	1.59371e-10	2.01604e-07	1.00802e-08	AATF,ACHE,ACOX1,ACSM4,ACTN4,ADA,AHCTF1,AKAP11,ALDH7A1,ALKBH3,ALKBH5,ANAPC7,ARFGAP2,ARFGEF1,ARID1A,ARID4A,ARL4D,ARNT,ARSA,ARSJ,ARSK,ASXL1,ATAD3A,ATF3,ATXN7,AUH,BAZ1A,BAZ1B,BDH1,BHLHE40,BNIP3,BRD1,BRPF1,BTD,C19orf10,CALCOCO1,CALM2,CAMK4,CAPG,CBX1,CBX5,CBX7,CBY1,CCNB1,CCND1,CCND2,CCNL1,CCRN4L,CD4,CDC14B,CDC16,CDC23,CDC40,CDC5L,CDV3,CENPC,CENPF,CENPH,CENPW,CFL2,CLIC4,COL18A1,COL22A1,COL23A1,COL4A1,CO…
GO Cellular Component	GO:0032991	macromolecular complex	21	1.6355e-08	2.06891e-05	9.85196e-07	ACTN4,ACTR1A,ACTR1B,ACTR3C,AFTPH,AGO2,AHCTF1,AIM2,ALS2,ALX4,ANAPC7,ANO1,ANXA2,AP1S3,AP2A2,AP3M1,AP3S2,APOBEC3D,APOBEC3F,APOBEC3G,APOBEC3H,APOC2,APOC4,APOC4-APOC2,ARFGEF1,ARFGEF2,ARHGEF7,ARID1A,ARID1B,ARID4A,ARIH1,ARNT,ASXL1,ATF7IP,ATP1B3,ATP2A1,ATP5H,ATP6V0A1,ATP6V0E2,ATPIF1,ATXN2,AXIN1,B9D1,BAZ1A,BAZ1B,BET1L,BFSP2,BLOC1S5-TXNDC5,BPTF,BRD1,BRPF1,BTBD1,BTRC,BUB3,CACNB2,CACNB4,CACNG1,CACNG2,CACNG4,…
GO Cellular Component	GO:0005694	chromosome	22	2.56878e-07	0.00032495	1.47705e-05	AHCTF1,ARID1A,ASXL1,BAZ1A,BAZ1B,BUB3,CALCOCO1,CBX1,CBX5,CBX7,CCNB1,CCND2,CENPC,CENPF,CENPH,CENPW,CSNK2A1,CTCF,DMC1,DNMT1,DSN1,DTL,EID3,FBXO11,FER,FOXC1,GATA3,GBX1,HIST1H2BL,HLCS,HMGB1,HMGB2,HUS1,HUS1B,ID2,IRF4,KAT2B,KAT6B,LEPREL4,LIG1,LIG4,LRPPRC,MAD1L1,MBD3,MEF2A,MEF2C,MIS12,MKI67,MLF1IP,MPHOSPH8,MRE11A,MSH2,NCOR2,NDNL2,NEDD4,NEK2,NFATC1,NSL1,NUP85,OIP5,ORC1,PAFAH1B1,PHOX2B,POLE,POLE4,POU4F1,PPP…
GO Cellular Component	GO:0005654	nucleoplasm	23	2.69298e-07	0.000340662	1.48114e-05	AHCTF1,ALKBH3,ALKBH5,ANAPC7,ARID4A,ARNT,ATF3,BNIP3,BRD1,BRPF1,CALM2,CAMK4,CBX1,CBX5,CBY1,CCNB1,CCND1,CCNL1,CCRN4L,CDC14B,CDC16,CDC23,CDC40,CDC5L,CENPH,CPSF2,CSNK2A1,CTBP1,CTCF,CUL1,DHX9,DUSP1,DUSP5,E2F3,EPAS1,EPC1,ESR2,ESRRG,EZH1,EZH2,FAM76B,FOXO1,GATA3,GINS1,GINS2,GLI2,GTF2B,GTF3A,HAND1,HDAC4,HDAC9,HDGF,HINT1,HIPK3,HMGB1,HMGB2,HNRNPH1,HNRNPM,HUS1,ING3,INTS6,IP6K2,IPPK,JARID2,KANSL3,KAT2B,KAT6B,K…
GO Cellular Component	GO:0043234	protein complex	24	4.65597e-07	0.00058898	2.45409e-05	ACTN4,ACTR1A,ACTR1B,ACTR3C,AFTPH,AGO2,AHCTF1,AIM2,ALS2,ALX4,ANAPC7,ANO1,ANXA2,AP1S3,AP2A2,AP3M1,AP3S2,APOBEC3F,APOBEC3G,ARFGEF2,ARHGEF7,ARID1A,ARID1B,ARID4A,ARIH1,ARNT,ASXL1,ATF7IP,ATP1B3,ATP2A1,ATP5H,ATP6V0A1,ATP6V0E2,ATPIF1,AXIN1,B9D1,BAZ1A,BAZ1B,BET1L,BFSP2,BLOC1S5-TXNDC5,BPTF,BRD1,BRPF1,BTBD1,BTRC,BUB3,CACNB2,CACNB4,CACNG1,CACNG2,CACNG4,CACUL1,CALM2,CAMK1D,CAPG,CATSPER2,CATSPERB,CATSPERD,CBX1…
GO Cellular Component	GO:0044451	nucleoplasm part	25	3.23017e-06	0.00408617	0.000163447	ALKBH5,ARID4A,BRD1,BRPF1,CBX5,CBY1,CCNL1,CDC5L,CPSF2,CSNK2A1,CTBP1,EPC1,EZH1,EZH2,FAM76B,GLI2,HDAC4,HDAC9,HDGF,HINT1,HIPK3,HMGB1,HNRNPM,ING3,INTS6,JARID2,KANSL3,KAT2B,KAT6B,KMT2E,LSG1,LUC7L3,MAML2,MAX,MBD3,MDM2,MEAF6,MED1,MEF2C,MNAT1,MTF2,NCOR2,NELFCD,OIP5,PHF17,PIAS1,POLE4,POLR1D,POLR3F,PPARGC1A,PRPF18,PRPF3,PRPF40A,PSPC1,PTK2,RBBP4,RBBP8,RCOR1,RERE,RFWD2,RFWD3,RNF6,RNPS1,RPA1,RUVBL1,SAP18,SENP2…
GO Cellular Component	GO:0031090	organelle membrane	26	2.18618e-05	0.0276551	0.00106366	ABCA3,ABCA5,ABCB10,ABCC4,ACAP2,ACOX1,ACSL1,AFTPH,AGPAT4,AGPAT5,AHCTF1,AKAP1,ALG12,ALG2,ALOX5AP,AMN,ANKFY1,ANKLE2,ANTXR2,ANXA3,AP1S3,AP2A2,AP3M1,AP3S2,ARF6,ARFGAP2,ARFGAP3,ARFGEF1,ARFGEF2,ASAP2,ATAD3A,ATP10A,ATP11A,ATP2A1,ATP2A2,ATP2C2,ATP5H,ATP6V0A1,ATP6V0E2,ATPIF1,B3GALTL,B3GAT2,B3GNT7,B4GALT5,BBC3,BDH1,BET1L,BFAR,BNIP3,BRI3BP,CA4,CACNG2,CACNG4,CALN1,CAPG,CATSPERD,CCDC109B,CCND2,CD4,CDC14B,CDKAL…
GO Cellular Component	GO:0044427	chromosomal part	27	2.5869e-05	0.0327243	0.00121201	AHCTF1,ARID1A,ASXL1,BAZ1B,BUB3,CALCOCO1,CBX1,CBX5,CBX7,CCNB1,CCND2,CENPC,CENPF,CENPH,CENPW,CSNK2A1,CTCF,DMC1,DNMT1,DSN1,EID3,FER,FOXC1,GATA3,HIST1H2BL,HLCS,HUS1,HUS1B,ID2,IRF4,KAT2B,KAT6B,LEPREL4,MAD1L1,MBD3,MEF2A,MEF2C,MIS12,MKI67,MLF1IP,MPHOSPH8,MRE11A,NCOR2,NDNL2,NEDD4,NEK2,NFATC1,NSL1,NUP85,OIP5,ORC1,PAFAH1B1,PHOX2B,POLE,POLE4,POU4F1,PPP2CB,PPP2R5A,PPP2R5C,RBBP4,RFC3,RNF20,RPA1,RRP1B,RUNX2,RU…
GO Cellular Component	GO:0005815	microtubule organizing center	28	2.97036e-05	0.0375751	0.00134197	AATF,ACTR1A,ACTR1B,AKAP11,ALS2,ANKRD26,ARFGEF2,ARHGEF10,B9D1,CALM2,CBY1,CC2D2A,CCDC41,CCDC64,CCNB1,CDC16,CDK5RAP2,CEP128,CEP170,CEP63,CEP78,CLIC4,DHX9,DTL,DYNC1H1,ERCC6L2,EZR,FAM161A,FBXL7,FBXW11,FOPNL,FRY,GSK3B,IFT122,IFT46,KIF2A,LATS2,MAD1L1,MARCKS,MEAF6,MLF1IP,MLPH,MPHOSPH9,MZT2A,NEDD1,NEK1,NEK2,NIN,NINL,NIT2,PAFAH1B1,PAN3,PCGF5,PCNT,PRKAR2A,PTK2,RAP1GAP2,RBBP6,RFWD2,RILPL2,RNF19A,RUVBL1,SDCCA…
GO Cellular Component	GO:0033186	CAF-1 complex	29	3.04148e-05	0.0384748	0.00132672	CHAF1A,RBBP4
GO Cellular Component	GO:0035267	NuA4 histone acetyltransferase complex	30	3.20648e-05	0.0405619	0.00135206	EPC1,ING3,MEAF6,RUVBL1,TRRAP
GO Cellular Component	GO:0015630	microtubule cytoskeleton	31	3.82394e-05	0.0483729	0.00156041	AATF,ACTR1A,ACTR1B,AKAP11,ALS2,ANKRD26,ARFGEF2,ARHGEF10,ARHGEF28,ATXN7,AXIN1,B9D1,CALM2,CBX1,CBY1,CC2D2A,CCDC41,CCDC64,CCNB1,CDC16,CDK5RAP2,CENPF,CEP128,CEP170,CEP63,CEP78,CHP1,CLIC4,CUL3,DBC1,DHX9,DIAPH1,DLG1,DNAH17,DNALI1,DST,DTL,DYNC1H1,ECT2,EML6,ERCC6L2,EZR,FAM161A,FBXL7,FBXW11,FER,FKBP4,FOPNL,FRY,GRAMD3,GSK3B,IFT122,IFT46,INVS,KATNAL1,KIF13B,KIF21A,KIF2A,KIF5B,KIF9,LATS2,LRPPRC,LYST,MACF1,MA…
GO Cellular Component	GO:0043189	H4/H2A histone acetyltransferase complex	32	3.91184e-05	0.0494847	0.0015464	EPC1,ING3,MEAF6,RUVBL1,TRRAP
GO Cellular Component	GO:0005730	nucleolus	33	6.28149e-05	0.0794608	0.0024079	AATF,AKAP11,ARFGAP2,ARFGEF1,ARL4D,ATF3,BHLHE40,BTD,CAMK4,CAPG,CBX5,CCND2,CDC14B,CDC5L,CDV3,CENPW,CTCF,DCLRE1A,DDX18,DDX28,DDX31,DDX52,DDX54,DHX9,DIEXF,ENDOV,ERI1,EZR,FBXO11,FXR1,GATA3,GNL2,GORAB,GTPBP4,HAND1,HSPA9,HUS1,HUS1B,IPO5,ITPR1,KDM5A,KNOP1,LBH,LEPREL4,MDM2,MEAF6,MED1,MKI67,MPHOSPH8,MRTO4,MYO16,NEK1,NEK2,NFATC3,NLE1,NOL11,NOL7,NOM1,ORC1,OXR1,PARN,PHF2,POLR1D,PRRX1,PSPC1,PTK2,RASL11A,RBBP6,…
GO Cellular Component	GO:0000793	condensed chromosome	34	6.51262e-05	0.0823847	0.00242308	AHCTF1,BAZ1B,BUB3,CCNB1,CENPC,CENPF,CENPH,CENPW,CTCF,DMC1,DSN1,EID3,HMGB1,HMGB2,HUS1,HUS1B,LEPREL4,LIG4,LRPPRC,MAD1L1,MIS12,MKI67,MLF1IP,NDNL2,NEK2,NSL1,NUP85,RPA1,SEPT2,SGOL1,SMC3,SPC24
GO Cellular Component	GO:0000775	chromosome, centromeric region	35	6.88475e-05	0.0870921	0.00248835	AHCTF1,BAZ1B,BUB3,CBX1,CBX5,CCNB1,CENPC,CENPF,CENPH,CENPW,CTCF,DNMT1,DSN1,KAT2B,MAD1L1,MIS12,MKI67,MLF1IP,NEK2,NSL1,NUP85,OIP5,PAFAH1B1,PPP2CB,PPP2R5A,PPP2R5C,SEPT2,SGOL1,SMC3,SPC24,STAG2,TNKS,XPO1
GO Cellular Component	GO:0016604	nuclear body	36	0.000128066	0.162003	0.00450009	ALKBH5,CBX5,CBY1,CCNL1,CDC5L,FAM76B,GLI2,HIPK3,HNRNPM,KMT2E,LSG1,LUC7L3,MAML2,MAX,MDM2,MEF2C,NCOR2,OIP5,PIAS1,PPARGC1A,PRPF18,PRPF3,PRPF40A,PSPC1,PTK2,RFWD2,RFWD3,RNF6,RNPS1,RPA1,SAP18,SENP2,SIRT1,SKIL,SMN1,SMNDC1,SRRM1,SUMO2,TGS1,TIMM50,TOLLIP,USP7,WBP4,XPO1,ZMYM2,ZNF496
GO Cellular Component	GO:0012505	endomembrane system	37	0.000149395	0.188985	0.0051077	ABCA3,ABCA5,ABCC4,ACSL1,AFTPH,AGPAT4,AGPAT5,AHCTF1,ALG12,ALG2,ALOX5AP,ANKLE2,ANTXR2,AP1S3,AP2A2,ARFGAP2,ARFGAP3,ARFGEF1,ARFGEF2,ASAP2,ATP10A,ATP2A1,ATP2A2,ATP2C2,B3GALTL,B3GAT2,B3GNT7,B4GALT5,BET1L,BFAR,BNIP3,CA4,CAPG,CBX5,CCND2,CD4,CDC14B,CDC42EP3,CDKAL1,CENPF,CERS3,CHERP,CHMP6,CHP1,CHST11,CHST2,CHSY3,CLN8,COG6,COG7,COPB2,COTL1,CSGALNACT2,CUX1,CYP26A1,CYP26B1,CYP4F2,DDX19A,DERL1,DERL2,DGKH,DHCR2…
GO Cellular Component	GO:0005813	centrosome	38	0.000215938	0.273161	0.00718845	AATF,ACTR1A,ACTR1B,ALS2,ANKRD26,ARHGEF10,B9D1,CALM2,CCDC41,CCDC64,CCNB1,CDC16,CDK5RAP2,CEP128,CEP170,CEP63,CEP78,CLIC4,DHX9,DTL,DYNC1H1,FAM161A,FBXL7,FBXW11,FOPNL,GSK3B,KIF2A,MAD1L1,MARCKS,MEAF6,MLF1IP,MPHOSPH9,MZT2A,NEDD1,NEK1,NEK2,NIN,NIT2,PAFAH1B1,PAN3,PCGF5,PCNT,PRKAR2A,RAP1GAP2,RFWD2,RILPL2,RNF19A,SDCCAG8,SGOL1,SSNA1,TNKS,TRAF5,TRNT1,TSKS,TUBD1,TUBGCP3,USP20,WRAP73
GO Cellular Component	GO:0031965	nuclear membrane	39	0.000220079	0.2784	0.00713847	AHCTF1,ALOX5AP,CAPG,CCND2,CDC14B,CERS3,COTL1,DDX19A,DGKH,DTL,EDNRB,EPC1,ERBB2IP,GNAQ,GTPBP4,ITPR1,LPIN1,LRPPRC,MRTO4,MYOF,NEK1,NUP85,OSBPL3,PAFAH1B1,PLCH1,POM121,POM121C,PRICKLE1,PRICKLE2,PTCHD2,SENP2,SIRT1,SYNE2,TEX10,TMEM18,TNKS
GO Cellular Component	GO:0070603	SWI/SNF superfamily-type complex	40	0.000272299	0.344459	0.00861147	ARID1A,ARID1B,BAZ1A,BAZ1B,BPTF,CHAF1A,CSNK2A1,DPF1,MBD3,RBBP4,RUVBL1,SMARCA4,SMARCE1
GO Cellular Component	GO:0017053	transcriptional repressor complex	41	0.000296963	0.375659	0.00916241	ARID4A,CBX5,CSNK2A1,CTBP1,HDAC4,HDGF,HMGB1,MBD3,NCOR2,RBBP4,RBBP8,RCOR1,SMARCE1,TBL1X,TBL1XR1,YWHAB
GO Cellular Component	GO:0030529	ribonucleoprotein complex	42	0.000299554	0.378936	0.00902228	ACTN4,AGO2,APOBEC3D,APOBEC3F,APOBEC3G,APOBEC3H,ARFGEF1,ATXN2,BTBD1,CCRN4L,CDC40,CDC5L,CSNK1E,DDX25,DHX9,DICER1,DYRK2,ERI1,FXR1,GSK3B,HNRNPH1,HNRNPM,ICT1,LARP1B,LARP4B,LIMD1,LRPPRC,LSM4,LUC7L3,MKRN3,MRP63,MRPL9,MRPS21,MRPS22,MRPS31,MRPS7,MRPS9,MSI2,NFATC2,NOL11,PAN3,PRPF18,PRPF3,PRPF38A,RBM5,RHEB,RPL21,RPL22,RPL31,RPL39L,RPL7L1,RPS16,RPS21,RPS6KA2,RRP1B,SF1,SKIV2L2,SMN1,SMNDC1,SNRPA1,SREK1,SRRM1,T…
GO Cellular Component	GO:0005856	cytoskeleton	43	0.000470503	0.595187	0.0138415	AATF,ABI1,ABLIM2,ACTN4,ACTR1A,ACTR1B,ACTR3C,ACTR6,ADAM17,AFAP1,AKAP11,AKAP12,ALS2,ANKRD26,ARFGEF2,ARHGAP26,ARHGEF10,ARHGEF28,ATXN7,AXIN1,B9D1,BAIAP2L1,BFSP2,BRK1,CALM2,CAPG,CBX1,CBY1,CC2D2A,CCDC41,CCDC64,CCIN,CCNB1,CDC16,CDC42BPA,CDC42EP3,CDK5RAP2,CENPF,CEP128,CEP170,CEP63,CEP78,CFL2,CHP1,CIT,CLIC4,COPB2,CORO1C,COTL1,CPEB4,CUL3,DAAM1,DBC1,DHCR24,DHX9,DIAPH1,DLG1,DLGAP2,DNAH17,DNALI1,DNMBP,DST,DTL…
GO Cellular Component	GO:0000444	MIS12/MIND type complex	44	0.000558282	0.706227	0.0160506	DSN1,MIS12,NSL1
GO Cellular Component	GO:0044430	cytoskeletal part	45	0.000587602	0.743317	0.0165181	AATF,ACTN4,ACTR1A,ACTR1B,ACTR3C,AKAP11,ALS2,ANKRD26,ARFGEF2,ARHGEF10,AXIN1,B9D1,BFSP2,CALM2,CAPG,CBX1,CBY1,CC2D2A,CCDC41,CCDC64,CCIN,CCNB1,CDC16,CDC42BPA,CDK5RAP2,CENPF,CEP128,CEP170,CEP63,CEP78,CLIC4,CPEB4,CUL3,DAAM1,DHX9,DIAPH1,DLG1,DLGAP2,DNAH17,DNALI1,DST,DTL,DTNBP1,DYNC1H1,ECT2,EML6,ERCC6L2,EZR,FAM161A,FBXL7,FBXW11,FILIP1L,FKBP4,FOPNL,FRY,FSCN1,GAS7,GRAMD3,GRIN2B,GRIN2C,GRM5,GSK3B,HCK,HDAC4,…
GO Cellular Component	GO:0000785	chromatin	46	0.000767566	0.970971	0.0211081	AHCTF1,ARID1A,ASXL1,BAZ1B,CALCOCO1,CBX1,CBX5,CBX7,CCND2,CENPC,CENPF,CSNK2A1,DNMT1,FER,FOXC1,GATA3,HIST1H2BL,HLCS,ID2,IRF4,KAT6B,MBD3,MEF2A,MEF2C,MPHOSPH8,NCOR2,NEDD4,NFATC1,OIP5,PHOX2B,POU4F1,RBBP4,RNF20,RRP1B,RUNX2,RUVBL1,SALL4,SETD3,SIRT1,SMARCA4,SMARCAD1,SMC3,SRF,STAG2,TP63,UHRF2,USP3
GO Cellular Component	GO:0005635	nuclear envelope	47	0.000927594	1	0.0249661	AGPAT5,AHCTF1,ALOX5AP,BNIP3,CAPG,CBX5,CCND2,CDC14B,CENPF,CERS3,COTL1,DDX19A,DGKH,DST,DTL,EDNRB,EPC1,ERBB2IP,GHDC,GNAQ,GTPBP4,HRASLS,IFLTD1,IPO5,ITPR1,LPIN1,LRPPRC,MAD1L1,MRTO4,MYOF,NEK1,NPC1,NUP85,NXT1,OIT3,OSBPL3,PAFAH1B1,PLCH1,POM121,POM121C,PRICKLE1,PRICKLE2,PTCHD2,SENP2,SIRT1,SYNE2,TEX10,TMEM18,TNKS,UACA,XPO1
GO Cellular Component	GO:0042382	paraspeckles	48	0.00102988	1	0.0271417	HNRNPM,PSPC1
GO Cellular Component	GO:0031588	AMP-activated protein kinase complex	49	0.00103286	1	0.0266645	PRKAB1,PRKAB2,PRKAG2,PRKAR1A,PRKAR2A
GO Cellular Component	GO:0032993	protein-DNA complex	50	0.0011015	1	0.0278679	AHCTF1,BAZ1B,BUB3,CBX1,CBX5,CCNB1,CENPC,CENPF,CENPH,CENPW,CTCF,DNMT1,DSN1,HIST1H2BL,IRF4,JUP,KAT2B,KAT6B,MAD1L1,MIS12,MKI67,MLF1IP,MPHOSPH8,NEK2,NSL1,NUP85,OIP5,PAFAH1B1,POLE,POLE4,PPP2CB,PPP2R5A,PPP2R5C,RPA1,SEPT2,SGOL1,SMC3,SPC24,STAG2,TERF2,TNKS,XPO1
GO Cellular Component	GO:0044432	endoplasmic reticulum part	51	0.00117994	1	0.0292673	ACHE,ACSL1,AGPAT4,AGPAT5,ALG12,ALG2,ALOX5AP,ANKLE2,ANTXR2,ARSA,ARSJ,ARSK,ATP10A,ATP2A1,ATP2A2,B3GALTL,BFAR,C19orf10,CD4,CDKAL1,CERS3,CHERP,CLN8,COL18A1,COL22A1,COL23A1,COL4A1,COL4A2,COL5A3,CYP26A1,CYP26B1,CYP4F2,DERL1,DERL2,DHCR24,DLG1,DST,DTNBP1,EIF2AK3,ELOVL5,ERGIC1,ERLEC1,FAM69A,FITM2,FLT3,GAS6,HERPUD1,HSD17B12,ITPR1,JPH2,KSR1,LEPREL1,LMAN2,LMAN2L,LPGAT1,LPIN1,LSS,MARCH2,MARCH6,MBOAT2,MBTPS1,M…
GO Cellular Component	GO:0000792	heterochromatin	52	0.00135833	1	0.0330441	BAZ1B,CBX1,CBX5,CBX7,CENPC,DNMT1,FOXC1,MBD3,MPHOSPH8,RNF20,RRP1B,SALL4,SIRT1,SMARCA4,SMARCAD1,UHRF2
GO Cellular Component	GO:0035097	histone methyltransferase complex	53	0.001533	1	0.0365895	CBX5,EZH1,EZH2,HDAC9,JARID2,KMT2E,MAX,MTF2,RBBP4,RUVBL1,SIRT1,TEX10
GO Cellular Component	GO:0005778	peroxisomal membrane	54	0.0015643	1	0.0366451	ACOX1,ACSL1,IMPDH2,MGST1,MPV17L,PEX11G,PEX14,PEX5,PEX5L,PEX6,RAB8B
GO Cellular Component	GO:0000932	cytoplasmic mRNA processing body	55	0.00163742	1	0.0376606	AGO2,APOBEC3D,APOBEC3F,APOBEC3G,APOBEC3H,BTBD1,CCRN4L,LIMD1,PAN3,TNRC6A,TNRC6B
GO Cellular Component	GO:0005739	mitochondrion	56	0.00164902	1	0.0372502	ABCB10,ABCE1,ABHD11,ACAD9,ACO1,ACOT7,ACOX1,ACSL1,ACSM4,ADCK3,ADSL,AGPAT5,AGTPBP1,AIM2,AKAP1,ALDH7A1,ALKBH3,APOBEC3G,ARMC1,ATAD3A,ATIC,ATP5H,ATPIF1,AUH,BBC3,BDH1,BNIP3,BRI3BP,C14orf119,C14orf159,C6orf203,CCDC109B,CHCHD3,CLIC4,COA6,COQ10A,COQ6,COX18,COX20,CPT1C,CRLS1,CS,DARS2,DDX28,DNAJC11,DNAJC19,DNAJC27,ECHDC3,EEFSEC,ELAC2,ENSG00000255292,ESR2,EYA2,FASTK,FITM2,FKBP4,FOXO1,GHITM,GLDC,GLS2,GPT2,GRS…
GO Cellular Component	GO:0034708	methyltransferase complex	57	0.00165043	1	0.036628	CBX5,EZH1,EZH2,HDAC9,JARID2,KMT2E,MAX,MTF2,RBBP4,RUVBL1,SIRT1,TEX10
GO Cellular Component	GO:0000123	histone acetyltransferase complex	58	0.00187118	1	0.0408111	BRD1,BRPF1,EPC1,ING3,KANSL3,KAT2B,KAT6B,MEAF6,PHF17,POLE4,RUVBL1,TAF5L,TRRAP,USP22
GO Cellular Component	GO:0035098	ESC/E(Z) complex	59	0.00188856	1	0.040492	EZH1,EZH2,JARID2,MTF2,RBBP4,SIRT1
GO Cellular Component	GO:0035770	ribonucleoprotein granule	60	0.00192668	1	0.0406209	AGO2,APOBEC3D,APOBEC3F,APOBEC3G,APOBEC3H,ATXN2,BTBD1,CCRN4L,DDX25,LARP4B,LIMD1,PAN3,TNRC6A,TNRC6B
GO Cellular Component	GO:0000938	GARP complex	61	0.00211635	1	0.0438883	VPS53
GO Cellular Component	GO:0000776	kinetochore	62	0.00255391	1	0.0521079	AHCTF1,BUB3,CBX5,CCNB1,CENPC,CENPF,CENPH,CENPW,DSN1,KAT2B,MAD1L1,MIS12,MLF1IP,NEK2,NSL1,NUP85,PAFAH1B1,SEPT2,SGOL1,SPC24,XPO1
GO Cellular Component	GO:0048471	perinuclear region of cytoplasm	63	0.00269808	1	0.0541758	AANAT,ACHE,ACTN4,ALG2,ANXA2,ARFGEF1,ARFGEF2,ATP2A1,ATP9B,ATXN2,AXIN1,CA4,CALN1,CCIN,CDK5RAP2,CENPF,CHERP,CLIC4,CLINT1,CTIF,DLG1,DNAJB6,FAT1,FBXL5,FKBP4,GSK3B,GTPBP4,HMGB2,HSP90AA1,INHBB,KIF5B,LRPPRC,MALT1,MRFAP1,MTMR14,MYO16,NANOS1,NDFIP2,NEDD4,NOS2,NPC1,OSBPL3,PAFAH1B1,PAK2,PCSK9,PICALM,PREX1,PTCH1,RAB8B,RAP1GAP2,SEC24B,SEPT2,SEPT9,SH3RF1,SNAP47,SPATA32,SPIRE1,TLR4,TOLLIP,TPD52L1,TRAIP,TRIM13,UA…
GO Cellular Component	GO:0005742	mitochondrial outer membrane translocase complex	64	0.00273962	1	0.0541504	TOMM20,TOMM20L,TOMM7,TOMM70A
GO Cellular Component	GO:0001726	ruffle	65	0.00278392	1	0.0541794	ADAM17,AKT2,ALS2,ARF6,ARHGEF7,CIT,DIAPH1,EMR2,EZR,GAS7,GNAS,ITGB1,KANK1,MACF1,MTMR14,MYH9,PACSIN2,PIP5K1C,PLCG1,PLEK,PLEKHA1,SH2B2,SPRY2,WWC1
GO Cellular Component	GO:0031371	ubiquitin conjugating enzyme complex	66	0.00319597	1	0.0612561	RNF20,TMEM189-UBE2V1,UBE2V2
GO Cellular Component	GO:0031080	nuclear pore outer ring	67	0.00320711	1	0.0605522	AHCTF1,NUP85
GO Cellular Component	GO:0009898	cytoplasmic side of plasma membrane	68	0.00324905	1	0.060442	CACNB4,CHUK,CNR2,CYTH1,DLG1,DSG1,FER,GNA14,GNAO1,GNAQ,GNAS,GNG7,HCK,JUP,NPHS2,PTPN3,RASAL1,RGS7,TRAF3,TRAF5
GO Cellular Component	GO:0000125	PCAF complex	69	0.00351131	1	0.0643741	KAT2B,TRRAP
GO Cellular Component	GO:0042641	actomyosin	70	0.0035437	1	0.0640397	ACTN4,CDC42BPA,DAAM1,FSCN1,HDAC4,KAT2B,MLPH,MYH9,MYL9,SEPT9,SH2B2,STX1A,TPM3
GO Cellular Component	GO:0035631	CD40 receptor complex	71	0.00363597	1	0.0647818	CHUK,TRAF3,TRAF5
GO Cellular Component	GO:0005777	peroxisome	72	0.00396519	1	0.0696662	ACOX1,ACSL1,HRASLS,IDI2,IMPDH2,KIAA0430,LONP2,MGST1,MPV17L,NOS2,PEX11G,PEX14,PEX5,PEX5L,PEX6,POMC,RAB8B,TMEM135,URAD,XDH,ZADH2
GO Cellular Component	GO:0008622	epsilon DNA polymerase complex	73	0.0039991	1	0.0692995	POLE,POLE4
GO Cellular Component	GO:0000777	condensed chromosome kinetochore	74	0.00422648	1	0.07225	AHCTF1,BUB3,CCNB1,CENPC,CENPF,CENPH,CENPW,DSN1,MAD1L1,MIS12,MLF1IP,NEK2,NSL1,NUP85,SEPT2,SGOL1,SPC24
GO Cellular Component	GO:0032154	cleavage furrow	75	0.00425914	1	0.0718375	ECT2,ITGB1,MYH9,PKN2,RAB11FIP4,RALA,SEPT2,SPIRE1,TPM3
GO Cellular Component	GO:0061574	ASAP complex	76	0.0042666	1	0.0710164	RNPS1,SAP18
GO Cellular Component	GO:0005604	basement membrane	77	0.00439331	1	0.0721758	ACHE,ANXA2,COL18A1,COL4A1,COL4A2,COLQ,DST,ERBB2IP,FGF9,FN1,HMCN1,ITGB1,LAMA3,LAMC1,LAMC2,LEPREL1,NID1,NTN4,RUNX1,SMC3,TPM3,VWC2
GO Cellular Component	GO:0005605	basal lamina	78	0.00451262	1	0.0731855	ACHE,COLQ,LAMA3,LAMC1,LAMC2,NID1
GO Cellular Component	GO:0005876	spindle microtubule	79	0.00470281	1	0.0753045	CALM2,CDC16,CUL3,KIF2A,PAFAH1B1,TBL1X,TBL1XR1,TUBGCP3
GO Cellular Component	GO:0000779	condensed chromosome, centromeric region	80	0.00490638	1	0.077582	AHCTF1,BUB3,CCNB1,CENPC,CENPF,CENPH,CENPW,DSN1,MAD1L1,MIS12,MLF1IP,NEK2,NSL1,NUP85,SEPT2,SGOL1,SPC24
GO Cellular Component	GO:0031519	PcG protein complex	81	0.00527626	1	0.0824009	ASXL1,CBX7,CSNK2A1,EZH1,EZH2,JARID2,MTF2,PCGF5,RBBP4,SIRT1
GO Cellular Component	GO:0031083	BLOC-1 complex	82	0.00527702	1	0.0814077	BLOC1S5-TXNDC5,DTNBP1,SNAP47
GO Cellular Component	GO:0035145	exon-exon junction complex	83	0.00528484	1	0.080546	RNPS1,SAP18,UPF2,UPF3A
GO Cellular Component	GO:0005763	mitochondrial small ribosomal subunit	84	0.00542567	1	0.081708	MRPS21,MRPS22,MRPS31,MRPS9
GO Cellular Component	GO:0036128	CatSper complex	85	0.00555103	1	0.0826124	CATSPER2,CATSPERB,CATSPERD
GO Cellular Component	GO:0071778	WINAC complex	86	0.00555186	1	0.0816639	BAZ1B,CHAF1A,SMARCA4
GO Cellular Component	GO:0005721	centromeric heterochromatin	87	0.00568963	1	0.0827286	BAZ1B,CBX1,CBX5,CENPC,DNMT1
GO Cellular Component	GO:0017119	Golgi transport complex	88	0.00584375	1	0.0840039	COG6,COG7,ENSG00000260371,GOLGA3
GO Cellular Component	GO:0031228	intrinsic to Golgi membrane	89	0.00589027	1	0.0837213	BET1L,CHST2,CSGALNACT2,CUX1,LARGE,MFNG,ST3GAL2,ST3GAL6,ST6GAL1,ST8SIA3,ST8SIA4,ST8SIA6,UBIAD1
GO Cellular Component	GO:0031931	TORC1 complex	90	0.00601744	1	0.0845785	RPTOR,TELO2
GO Cellular Component	GO:0044439	peroxisomal part	91	0.00638418	1	0.0887471	ACOX1,ACSL1,IMPDH2,LONP2,MGST1,MPV17L,PEX11G,PEX14,PEX5,PEX5L,PEX6,POMC,RAB8B
GO Cellular Component	GO:0000118	histone deacetylase complex	92	0.00679997	1	0.0934996	CBX5,CSNK2A1,HDAC4,HDAC9,HINT1,MBD3,NCOR2,RBBP4,RERE,SAP18,TBL1X,TBL1XR1,ZNF217
GO Cellular Component	GO:0032155	cell division site part	93	0.00756176	1	0.102856	ECT2,ITGB1,MYH9,PKN2,RAB11FIP4,RALA,SEPT2,SPIRE1,TPM3
GO Cellular Component	GO:0000228	nuclear chromosome	94	0.00780623	1	0.105052	ARID1A,ASXL1,BAZ1A,BAZ1B,CALCOCO1,CBX1,CBX5,CBX7,CCNB1,CENPC,CSNK2A1,DMC1,FER,FOXC1,GATA3,GBX1,HUS1,HUS1B,IRF4,LEPREL4,LRPPRC,MEF2A,MEF2C,MPHOSPH8,MSH2,NEK2,NFATC1,ORC1,PHOX2B,POLE,POLE4,POU4F1,RBBP4,RPA1,RUNX2,RUVBL1,SETD3,SGOL1,SIRT1,SMARCA4,SMARCAD1,SMARCE1,SMC3,SRF,TERF2,TNKS,TP63,UHRF2,USP3
GO Cellular Component	GO:0005789	endoplasmic reticulum membrane	95	0.00781946	1	0.104122	ACSL1,AGPAT4,AGPAT5,ALG12,ALG2,ALOX5AP,ANKLE2,ANTXR2,ATP10A,ATP2A1,ATP2A2,B3GALTL,BFAR,CD4,CDKAL1,CERS3,CHERP,CLN8,CYP26A1,CYP26B1,CYP4F2,DERL1,DERL2,DHCR24,DLG1,DST,DTNBP1,EIF2AK3,ELOVL5,ERGIC1,FAM69A,FITM2,HERPUD1,HSD17B12,ITPR1,JPH2,KSR1,LMAN2,LMAN2L,LPGAT1,LPIN1,LSS,MARCH2,MARCH6,MBOAT2,MBTPS1,MGST1,MIA3,MLANA,NECAB3,NFE2L1,NOTCH3,PIGG,PIGV,PJA2,PLA2G4A,PLA2G4C,PLAUR,PLD2,PLD3,POM121,POM121C,…
GO Cellular Component	GO:0030173	integral to Golgi membrane	96	0.00787401	1	0.103757	BET1L,CSGALNACT2,CUX1,LARGE,MFNG,ST3GAL2,ST3GAL6,ST6GAL1,ST8SIA3,ST8SIA4,ST8SIA6,UBIAD1
GO Cellular Component	GO:0016363	nuclear matrix	97	0.00843556	1	0.11001	AHCTF1,ARFGEF1,ATXN7,CENPF,CENPW,CFL2,CLIC4,ENC1,HLCS,HNRNPM,JAK2,PHACTR3,PRPF40A,PSPC1,RUVBL1,SMARCAD1,SMC3,SRRM1,ZNF326
GO Cellular Component	GO:0009295	nucleoid	98	0.00854148	1	0.110255	ATAD3A,DDX28,GRSF1,HADHB,HSPA9,LONP2,LRPPRC,POLRMT
GO Cellular Component	GO:0030016	myofibril	99	0.0091099	1	0.116404	ABLIM2,ACTN4,ATP2A1,CALM2,DNAJB6,DST,FBXL22,FXR1,HABP4,HDAC4,JPH2,JUP,KAT2B,KCNJ8,KY,MYBPC3,MYL9,MYOM2,NEXN,PPP2R5A,PPP3CA,SCN1A,SLC8A1,SMN1,SPTBN1,SYNE2,SYNM,TCAP,TPM3,VCL
GO Cellular Component	GO:0031967	organelle envelope	100	0.0092952	1	0.117584	ABCB10,ACSL1,AGPAT5,AHCTF1,AKAP1,ALOX5AP,ATAD3A,ATP5H,ATPIF1,BBC3,BDH1,BNIP3,BRI3BP,CAPG,CBX5,CCDC109B,CCND2,CDC14B,CENPF,CERS3,CHCHD3,COQ10A,COTL1,COX18,COX20,CPT1C,CRLS1,DDX19A,DGKH,DNAJC11,DNAJC19,DST,DTL,EDNRB,ENSG00000255292,EPC1,ERBB2IP,GHDC,GHITM,GNAQ,GTPBP4,HAAO,HADHB,HRASLS,IFLTD1,IPO5,ITPR1,LPIN1,LRPPRC,LRRK2,MAD1L1,MCU,MGST1,MPC1,MRTO4,MYOF,NDUFS4,NDUFS8,NEK1,NPC1,NUP85,NXT1,OIT3,OMA1,…
GO Cellular Component	GO:0044454	nuclear chromosome part	101	0.00931752	1	0.1167	ARID1A,ASXL1,BAZ1B,CALCOCO1,CBX1,CBX5,CBX7,CCNB1,CENPC,CSNK2A1,FER,FOXC1,GATA3,HUS1,HUS1B,IRF4,LEPREL4,MEF2A,MEF2C,MPHOSPH8,NFATC1,ORC1,PHOX2B,POLE,POLE4,POU4F1,RBBP4,RPA1,RUNX2,RUVBL1,SETD3,SGOL1,SIRT1,SMARCA4,SMARCAD1,SMC3,SRF,TERF2,TNKS,TP63,UHRF2,USP3
GO Cellular Component	GO:0031975	envelope	102	0.0098809	1	0.122542	ABCB10,ACSL1,AGPAT5,AHCTF1,AKAP1,ALOX5AP,ATAD3A,ATP5H,ATPIF1,BBC3,BDH1,BNIP3,BRI3BP,CAPG,CBX5,CCDC109B,CCND2,CDC14B,CENPF,CERS3,CHCHD3,COQ10A,COTL1,COX18,COX20,CPT1C,CRLS1,DDX19A,DGKH,DNAJC11,DNAJC19,DST,DTL,EDNRB,ENSG00000255292,EPC1,ERBB2IP,GHDC,GHITM,GNAQ,GTPBP4,HAAO,HADHB,HRASLS,IFLTD1,IPO5,ITPR1,LPIN1,LRPPRC,LRRK2,MAD1L1,MCU,MGST1,MPC1,MRTO4,MYOF,NDUFS4,NDUFS8,NEK1,NPC1,NUP85,NXT1,OIT3,OMA1,…
GO Cellular Component	GO:0032021	NELF complex	103	0.010255	1	0.125947	NELFCD
GO Cellular Component	GO:0005768	endosome	104	0.0104814	1	0.12749	ABCA5,ACAP2,ADCYAP1R1,ADRB1,ALS2,AMN,ANKFY1,ANXA2,APOC2,ARF6,ARFGEF2,ATP11A,ATP6V0A1,ATP6V0E2,BACE2,BET1L,C8orf44-SGK3,CD4,CHMP6,DERL1,DERL2,DGKH,DTNBP1,ENSG00000170091,EPS15,FLT1,GAPVD1,GRAP2,ITGB1,JAK2,KIDINS220,LDLR,LGMN,LLGL1,MARCH2,MGRN1,MTMR2,NDFIP2,NIPA1,NPC1,NTRK2,PACSIN2,PCSK9,PMEPA1,PRF1,PRKCI,RAB11FIP4,RABEP2,RAP2A,RAP2B,REP15,RIN3,RUFY1,SGK3,SIAH1,SIAH2,SLC9A9,SNX27,SRC,STARD3,TAB2,TB…
GO Cellular Component	GO:0042175	nuclear outer membrane-endoplasmic reticulum membrane network	105	0.0109805	1	0.132289	ACSL1,AGPAT4,AGPAT5,ALG12,ALG2,ALOX5AP,ANKLE2,ANTXR2,ATP10A,ATP2A1,ATP2A2,B3GALTL,BFAR,CD4,CDKAL1,CERS3,CHERP,CLN8,CYP26A1,CYP26B1,CYP4F2,DERL1,DERL2,DHCR24,DLG1,DST,DTNBP1,EIF2AK3,ELOVL5,ERGIC1,FAM69A,FITM2,HERPUD1,HSD17B12,ITPR1,JPH2,KSR1,LMAN2,LMAN2L,LPGAT1,LPIN1,LRPPRC,LSS,MARCH2,MARCH6,MBOAT2,MBTPS1,MGST1,MIA3,MLANA,NECAB3,NFE2L1,NOTCH3,PIGG,PIGV,PJA2,PLA2G4A,PLA2G4C,PLAUR,PLD2,PLD3,POM121,P…
GO Cellular Component	GO:0005643	nuclear pore	106	0.0109887	1	0.131138	AHCTF1,DDX19A,IPO5,MAD1L1,NUP85,NXT1,POM121,POM121C,SENP2,TNKS
GO Cellular Component	GO:0035748	myelin sheath abaxonal region	107	0.0115784	1	0.136885	DLG1,ITGB1,LLGL1,SCRIB
GO Cellular Component	GO:0005783	endoplasmic reticulum	108	0.0123972	1	0.145208	ABI1,ACHE,ACO1,ACSL1,ADAMTS9,ADCYAP1R1,ADIPOQ,AGPAT4,AGPAT5,ALG12,ALG2,ALOX5AP,ANKLE2,ANO7,ANTXR2,ARSA,ARSJ,ARSK,ATP10A,ATP11A,ATP2A1,ATP2A2,B3GALTL,BACE2,BFAR,C19orf10,CA4,CCDC3,CD4,CDKAL1,CERS3,CHERP,CHP1,CLN8,COL18A1,COL22A1,COL23A1,COL4A1,COL4A2,COL5A3,CPEB4,CTSC,CYP26A1,CYP26B1,CYP4F2,DERL1,DERL2,DHCR24,DLG1,DST,DTNBP1,EIF2AK3,ELOVL5,ERGIC1,ERLEC1,FAM69A,FITM2,FLT3,GAS6,GHDC,HADHB,HERPUD1,HS…
GO Cellular Component	GO:0005827	polar microtubule	109	0.0132653	1	0.153951	CUL3,TUBGCP3
GO Cellular Component	GO:0042470	melanosome	110	0.0137953	1	0.158646	ANXA2,ATP1B3,ATP6V0A1,CAPG,DCT,DTNBP1,GPR143,HSP90AA1,ITGB1,MLANA,MLPH,RAB38,SERPINF1,SYTL2,TMEM33,YWHAB
GO Cellular Component	GO:0034704	calcium channel complex	111	0.0138199	1	0.157497	ATP2A1,CACNB2,CACNB4,CACNG1,CACNG2,CACNG4,CALM2,CATSPER2,CATSPERB,CATSPERD,CCDC109B,MCU,PPP2R4,SESTD1
GO Cellular Component	GO:0031251	PAN complex	112	0.0147403	1	0.166487	PAN3
GO Cellular Component	GO:0005761	mitochondrial ribosome	113	0.0150387	1	0.168353	ICT1,MRP63,MRPL9,MRPS21,MRPS22,MRPS31,MRPS9
GO Cellular Component	GO:0044449	contractile fiber part	114	0.0152955	1	0.169726	ACTN4,ATP2A1,CALM2,DNAJB6,DST,FBXL22,FXR1,HABP4,HDAC4,JPH2,JUP,KAT2B,KY,MYBPC3,MYL9,MYOM2,NEXN,PPP2R5A,PPP3CA,SCN1A,SLC8A1,SMN1,SPTBN1,SYNE2,SYNM,TCAP,TPM3,VCL
GO Cellular Component	GO:0001772	immunological synapse	115	0.0155857	1	0.171442	DLG1,LAT,MYH9,PRKCQ,SNX27,ZAP70
GO Cellular Component	GO:0000159	protein phosphatase type 2A complex	116	0.0175221	1	0.191082	PPP2CB,PPP2R2D,PPP2R4,PPP2R5A,PPP2R5C,PPP2R5E
GO Cellular Component	GO:0000922	spindle pole	117	0.0178424	1	0.192911	CALM2,CCNB1,CDK5RAP2,CENPF,CEP128,CEP63,CUL3,FRY,KIF2A,LATS2,NEDD1,NEK2,PPP2CB,RMDN2,SGOL1,SMC3,TNKS,TUBGCP3
GO Cellular Component	GO:0000220	vacuolar proton-transporting V-type ATPase, V0 domain	118	0.0186112	1	0.199519	ATP6V0A1,TCIRG1
GO Cellular Component	GO:0043260	laminin-11 complex	119	0.0186167	1	0.1979	LAMC1
GO Cellular Component	GO:0043292	contractile fiber	120	0.0188666	1	0.198885	ABLIM2,ACTN4,ATP2A1,CALM2,DNAJB6,DST,FBXL22,FXR1,HABP4,HDAC4,JPH2,JUP,KAT2B,KCNJ8,KY,MYBPC3,MYL9,MYOM2,NEXN,PPP2R5A,PPP3CA,SCN1A,SLC8A1,SMN1,SPTBN1,SYNE2,SYNM,TCAP,TPM3,VCL
GO Cellular Component	GO:0016605	PML body	121	0.0190314	1	0.198964	CBX5,HIPK3,MAX,PIAS1,PPARGC1A,RFWD3,RNF6,RPA1,SENP2,SIRT1,SKIL,SUMO2,USP7,ZMYM2
GO Cellular Component	GO:0034455	t-UTP complex	122	0.0191236	1	0.19829	NOL11
GO Cellular Component	GO:0001725	stress fiber	123	0.0199621	1	0.205302	ACTN4,DAAM1,FSCN1,MLPH,MYH9,MYL9,SEPT9,SH2B2,TPM3
GO Cellular Component	GO:0030896	checkpoint clamp complex	124	0.0201102	1	0.205156	HUS1,HUS1B
GO Cellular Component	GO:0033179	proton-transporting V-type ATPase, V0 domain	125	0.0201807	1	0.204229	ATP6V0A1,ATP6V0E2,TCIRG1
GO Cellular Component	GO:0015629	actin cytoskeleton	126	0.0205052	1	0.205866	ABLIM2,ACTN4,ACTR1A,ACTR1B,ACTR3C,ADAM17,AFAP1,BAIAP2L1,CAPG,CDC42BPA,CDC42EP3,CFL2,CIT,CLIC4,COPB2,CORO1C,DAAM1,DST,EZR,FAM101B,FER,FILIP1L,FSCN1,GAS7,HCK,HDAC4,HNRNPH1,INTS6,JUP,KAT2B,LANCL2,LLGL1,MACF1,MAD1L1,MARCKS,MLPH,MYBPC3,MYH9,MYL9,MYO16,MYO1E,MYOM2,NFATC2,PFN2,RPA1,SEPT2,SEPT9,SH2B2,SPTBN1,SRCIN1,STX1A,TPM3,VCL,WASL
GO Cellular Component	GO:0008287	protein serine/threonine phosphatase complex	127	0.0211041	1	0.210211	ITPR1,PPP1R15B,PPP2CB,PPP2R2D,PPP2R4,PPP2R5A,PPP2R5C,PPP2R5E,PPP3CA,SMEK1
GO Cellular Component	GO:0032432	actin filament bundle	128	0.0218623	1	0.216061	ACTN4,DAAM1,FSCN1,MLPH,MYH9,MYL9,SEPT9,SH2B2,TPM3
GO Cellular Component	GO:0031672	A band	129	0.0223657	1	0.219322	ATP2A1,DST,HDAC4,KAT2B,MYBPC3,MYOM2,PPP2R5A,SPTBN1
GO Cellular Component	GO:0030017	sarcomere	130	0.0225226	1	0.219163	ACTN4,ATP2A1,CALM2,DNAJB6,DST,FBXL22,HABP4,HDAC4,JPH2,JUP,KAT2B,KY,MYBPC3,MYL9,MYOM2,NEXN,PPP2R5A,PPP3CA,SCN1A,SLC8A1,SMN1,SPTBN1,SYNE2,TCAP,TPM3,VCL
GO Cellular Component	GO:0030895	apolipoprotein B mRNA editing enzyme complex	131	0.0225965	1	0.218202	APOBEC3F,APOBEC3G
GO Cellular Component	GO:0005811	lipid particle	132	0.0227407	1	0.217932	ABHD5,ANXA2,LSS,SCCPDH,STARD13
GO Cellular Component	GO:0042575	DNA polymerase complex	133	0.0229467	1	0.218252	POLE,POLE4,REV3L
GO Cellular Component	GO:0042645	mitochondrial nucleoid	134	0.0231522	1	0.218563	ATAD3A,DDX28,GRSF1,HADHB,HSPA9,LRPPRC,POLRMT
GO Cellular Component	GO:0031082	BLOC complex	135	0.023463	1	0.219857	BLOC1S5-TXNDC5,DTNBP1,SNAP47
GO Cellular Component	GO:0000790	nuclear chromatin	136	0.0236484	1	0.219965	ARID1A,ASXL1,CALCOCO1,CBX1,CBX5,CBX7,CSNK2A1,FER,FOXC1,GATA3,IRF4,MEF2A,MEF2C,MPHOSPH8,NFATC1,PHOX2B,POU4F1,RBBP4,RUNX2,RUVBL1,SETD3,SIRT1,SMARCA4,SRF,TP63,UHRF2,USP3
GO Cellular Component	GO:0005688	U6 snRNP	137	0.0244005	1	0.225304	LSM4
GO Cellular Component	GO:0000137	Golgi cis cisterna	138	0.0251561	1	0.230598	LLGL1,NECAB3
GO Cellular Component	GO:0032449	CBM complex	139	0.0255729	1	0.232732	MALT1
GO Cellular Component	GO:0005793	endoplasmic reticulum-Golgi intermediate compartment	140	0.0256204	1	0.231499	ATP2A1,C19orf10,CA4,CHP1,CLN8,ERGIC1,FN1,GOLGA3,LMAN2,MPPE1,TRAPPC12,VMP1
GO Cellular Component	GO:0015935	small ribosomal subunit	141	0.0266566	1	0.239153	MRPS21,MRPS22,MRPS31,MRPS7,MRPS9,RPS16,RPS21
GO Cellular Component	GO:0005924	cell-substrate adherens junction	142	0.0275244	1	0.245199	AATF,ADAM17,AFAP1,ARHGAP26,ARHGEF7,EZR,HCK,ITGB1,LIG4,LIMD1,LUC7L3,NEXN,PIP5K1C,PTK2,RFWD2,SYNE2,TNS3,VCL,ZFYVE21
GO Cellular Component	GO:0070776	MOZ/MORF histone acetyltransferase complex	143	0.0279507	1	0.247256	BRD1,BRPF1,KAT6B,MEAF6
GO Cellular Component	GO:0032587	ruffle membrane	144	0.0295385	1	0.259487	ADAM17,AKT2,DIAPH1,EMR2,EZR,ITGB1,KANK1,MACF1,PACSIN2,PIP5K1C,PLEK,PLEKHA1,SPRY2,WWC1
GO Cellular Component	GO:0005869	dynactin complex	145	0.0295994	1	0.25823	ACTR1A,ACTR1B
GO Cellular Component	GO:0071665	gamma-catenin-TCF7L2 complex	146	0.0302245	1	0.261877	JUP
GO Cellular Component	GO:0030532	small nuclear ribonucleoprotein complex	147	0.0319631	1	0.275057	ARFGEF1,LSM4,LUC7L3,PRPF3,SNRPA1,TGS1
GO Cellular Component	GO:0019897	extrinsic to plasma membrane	148	0.0322609	1	0.275743	ANXA2,CNR2,CYTH1,FER,GNA14,GNAO1,GNAQ,GNAS,GNG7,HCK,JUP,PCSK9,RGS7,SMAD7,SYTL2,USP8
GO Cellular Component	GO:0031465	Cul4B-RING ubiquitin ligase complex	149	0.0327051	1	0.277664	DTL,RBX1
GO Cellular Component	GO:0005819	spindle	150	0.0333217	1	0.281013	CALM2,CBX1,CCNB1,CDC16,CDK5RAP2,CENPF,CEP128,CEP170,CEP63,CUL3,DIAPH1,ECT2,FRY,INVS,KIF2A,LATS2,MAD1L1,MAP2K5,MYH9,MZT2A,NEDD1,NEK2,NUP85,PAFAH1B1,PPP2CB,RMDN2,RPS6KA2,SEPT2,SGOL1,SMC3,TBL1X,TBL1XR1,TNKS,TUBGCP3
GO Cellular Component	GO:0015030	Cajal body	151	0.0334817	1	0.280492	LSG1,OIP5,PRPF3,SMNDC1,TGS1,XPO1
GO Cellular Component	GO:0043259	laminin-10 complex	152	0.035818	1	0.29809	LAMC1
GO Cellular Component	GO:0005681	spliceosomal complex	153	0.0361962	1	0.299269	CDC40,CDC5L,HNRNPH1,HNRNPM,LSM4,PRPF18,PRPF3,PRPF38A,RBM5,RHEB,SF1,SKIV2L2,SMN1,SMNDC1,SNRPA1,SREK1,SRRM1,WBP4,ZNF326
GO Cellular Component	GO:0005925	focal adhesion	154	0.0362631	1	0.297876	AATF,ADAM17,AFAP1,ARHGAP26,ARHGEF7,EZR,HCK,ITGB1,LIG4,LIMD1,LUC7L3,PIP5K1C,PTK2,RFWD2,SYNE2,TNS3,VCL,ZFYVE21
GO Cellular Component	GO:0031595	nuclear proteasome complex	155	0.0362884	1	0.29616	UBQLN4
GO Cellular Component	GO:0005922	connexon complex	156	0.0363741	1	0.294957	GJA3,GJB6
GO Cellular Component	GO:0031011	Ino80 complex	157	0.0374322	1	0.301604	RUVBL1
GO Cellular Component	GO:0016442	RISC complex	158	0.0378817	1	0.303293	AGO2,DICER1,LIMD1
GO Cellular Component	GO:0000151	ubiquitin ligase complex	159	0.0381992	1	0.303912	ANAPC7,ARIH1,BTRC,CACUL1,CDC16,CDC23,CUL1,CUL3,DTL,DYRK2,ENC1,FBXL3,FBXL5,FBXL7,FBXO11,FBXW11,KLHL3,NEDD4,PPIL2,RBX1,RNF20,TMEM189-UBE2V1
GO Cellular Component	GO:0031674	I band	160	0.0382448	1	0.302373	ACTN4,ATP2A1,DNAJB6,DST,FBXL22,HDAC4,JPH2,JUP,KAT2B,KY,MYL9,NEXN,PPP2R5A,PPP3CA,SCN1A,SLC8A1,SMN1,SYNE2,TCAP,VCL
GO Cellular Component	GO:0034399	nuclear periphery	161	0.0390479	1	0.306805	AHCTF1,ARFGEF1,ATXN7,CENPF,CENPW,CFL2,CLIC4,ENC1,HLCS,HNRNPM,JAK2,PHACTR3,PRPF40A,PSPC1,RUVBL1,SMARCAD1,SMC3,SRRM1,ZNF326
GO Cellular Component	GO:0030055	cell-substrate junction	162	0.0390966	1	0.305292	AATF,ADAM17,AFAP1,ARHGAP26,ARHGEF7,DST,ERBB2IP,EZR,HCK,ITGB1,LIG4,LIMD1,LUC7L3,NEXN,PIP5K1C,PTK2,RFWD2,SYNE2,TNS3,VCL,ZFYVE21
GO Cellular Component	GO:0005720	nuclear heterochromatin	163	0.0406945	1	0.315819	CBX1,CBX5,FOXC1,MPHOSPH8,SIRT1,UHRF2
GO Cellular Component	GO:0005942	phosphatidylinositol 3-kinase complex	164	0.0414153	1	0.319453	PIK3C2B,PIK3CA,PIK3CB,PIK3CD,PIK3R1,PIK3R5,PIK3R6
GO Cellular Component	GO:0005794	Golgi apparatus	165	0.042565	1	0.326331	AATF,ABCA5,ABCC1,ACHE,ACO1,ADI1,AFTPH,AKT3,AP1S3,AP3M1,AP3S2,ARF6,ARFGAP2,ARFGAP3,ARFGEF1,ARFGEF2,ASAP2,ATP2C2,ATP6V0A1,ATP9B,ATXN2,B3GAT2,B3GNT7,B4GALT5,BACE2,BET1L,BHLHE40,BIRC7,CA4,CALN1,CAPN8,CBY1,CDK5RAP2,CHP1,CHST11,CHST2,CHSY3,CLINT1,CNST,COG6,COG7,COPB2,COQ6,CSGALNACT2,CTSC,CUL3,CUX1,DHCR24,DLG1,DNMBP,DYNC1H1,ELF3,ENSG00000170091,ENSG00000260371,ERGIC1,FLT1,FNDC3A,FUT4,FUT8,GAS6,GBP1,GCNT…
GO Cellular Component	GO:0000242	pericentriolar material	166	0.0441146	1	0.336175	CDK5RAP2,NEDD1,NEK1,TNKS,TUBD1
GO Cellular Component	GO:0030870	Mre11 complex	167	0.044192	1	0.334748	MRE11A,TERF2
GO Cellular Component	GO:0030496	midbody	168	0.0452268	1	0.340547	ANXA2,CENPF,CLIC4,ECT2,FLCN,NEK2,PKN2,PTCH1,RAB11FIP4,RALA,RALB,RAP2A,SCCPDH,SEPT2,USP8
GO Cellular Component	GO:0051286	cell tip	169	0.0452536	1	0.338733	RAB8B,TRPM1
GO Cellular Component	GO:0014705	C zone	170	0.0468319	1	0.348485	MYBPC3
GO Cellular Component	GO:0005921	gap junction	171	0.0470118	1	0.347778	DSC1,GJA3,GJB6
GO Cellular Component	GO:0005938	cell cortex	172	0.0478446	1	0.35188	ACTN4,AKAP12,AKT2,ARF6,ARHGEF7,AXIN1,DST,EZR,FER,FMNL1,FNBP1,GRM7,HMCN1,LANCL2,LLGL1,MACF1,MARCKS,MARK2,MELK,MLPH,MYH9,NEDD4,NOS2,PAFAH1B1,PRKCI,PTK2,SEPT2,SEPT9,SPIRE1,SPTBN1,TPM3,WASL
GO Cellular Component	GO:0033177	proton-transporting two-sector ATPase complex, proton-transporting domain	173	0.0480421	1	0.35129	ATP5H,ATP6V0A1,ATP6V0E2,TCIRG1
GO Cellular Component	GO:0046930	pore complex	174	0.0491711	1	0.357479	AHCTF1,DDX19A,IPO5,MAD1L1,NUP85,NXT1,POM121,POM121C,SENP2,TNKS
GO Cellular Component	GO:0071339	MLL1 complex	175	0.0504783	1	0.364886	MAX,RUVBL1,TEX10
GO Cellular Component	GO:0019815	B cell receptor complex	176	0.0515241	1	0.370329	LIME1,SYK
GO Cellular Component	GO:0044440	endosomal part	177	0.0522214	1	0.373221	ABCA5,ACAP2,AMN,ANKFY1,ARF6,ATP6V0A1,ATP6V0E2,CHMP6,DTNBP1,ENSG00000170091,EPS15,JAK2,LDLR,LLGL1,MARCH2,MTMR2,NDFIP2,NPC1,NTRK2,PACSIN2,PMEPA1,PRF1,RAB11FIP4,RAP2A,RAP2B,REP15,RUFY1,SLC9A9,SNX27,STARD3,TAB2,TBK1,TCIRG1,TICAM1,TLR4,TPCN2,USP8,VAC14,VPS29,VPS37C,VPS53,WIPI1,ZFYVE9
GO Cellular Component	GO:0035749	myelin sheath adaxonal region	178	0.052233	1	0.371206	ANXA2
GO Cellular Component	GO:0035370	UBC13-UEV1A complex	179	0.0530535	1	0.374931	TMEM189-UBE2V1
GO Cellular Component	GO:0000794	condensed nuclear chromosome	180	0.053312	1	0.374665	CCNB1,CENPC,DMC1,HUS1,HUS1B,LEPREL4,LRPPRC,NEK2,RPA1,SGOL1,SMC3
GO Cellular Component	GO:0032044	DSIF complex	181	0.0534492	1	0.373554	SUPT5H
GO Cellular Component	GO:0030914	STAGA complex	182	0.0537974	1	0.373922	TAF5L,TRRAP
GO Cellular Component	GO:0090544	BAF-type complex	183	0.0544148	1	0.376146	ARID1A,ARID1B,DPF1,SMARCA4,SMARCE1
GO Cellular Component	GO:0070618	Grb2-Sos complex	184	0.0544255	1	0.374175	KHDRBS1
GO Cellular Component	GO:0030018	Z disc	185	0.0544574	1	0.372371	ACTN4,DNAJB6,DST,FBXL22,HDAC4,JPH2,JUP,KY,MYL9,NEXN,PPP2R5A,PPP3CA,SCN1A,SLC8A1,SMN1,SYNE2,TCAP,VCL
GO Cellular Component	GO:0070461	SAGA-type complex	186	0.0546514	1	0.371688	KAT2B,TAF5L,TRRAP,USP22
GO Cellular Component	GO:0045335	phagocytic vesicle	187	0.0547644	1	0.370465	ANXA3,ATP6V0A1,ATP6V0E2,FMNL1,ITGAV,RAB20,RAB38,RAB8B,SYK,TCIRG1
GO Cellular Component	GO:0032777	Piccolo NuA4 histone acetyltransferase complex	188	0.0562675	1	0.378608	EPC1,ING3
GO Cellular Component	GO:0019005	SCF ubiquitin ligase complex	189	0.0565459	1	0.378468	BTRC,CUL1,FBXL3,FBXL5,FBXL7,FBXW11,RBX1
GO Cellular Component	GO:0031372	UBC13-MMS2 complex	190	0.0570849	1	0.380065	UBE2V2
GO Cellular Component	GO:0031252	cell leading edge	191	0.0574253	1	0.38033	ABI1,ADAM17,AKT2,ALS2,ARF6,ARHGEF7,CDC42BPA,CIT,CLRN1,CORO1C,DIAPH1,DST,DYSF,EMR2,EZR,FAT1,FER,GAS7,GNAS,ITGB1,KANK1,MACF1,MAPK8IP3,MTMR14,MYH9,PACSIN2,PAFAH1B1,PIK3CA,PIP5K1C,PKN2,PLCG1,PLEK,PLEK2,PLEKHA1,PRKCI,PTK2,SCRIB,SH2B2,SH3RF1,SPRY2,SPTBN1,SRCIN1,SYNE2,WASL,WWC1
GO Cellular Component	GO:0016514	SWI/SNF complex	192	0.0574691	1	0.378638	ARID1A,ARID1B,SMARCA4,SMARCE1
GO Cellular Component	GO:0031461	cullin-RING ubiquitin ligase complex	193	0.0574726	1	0.376698	ANAPC7,BTRC,CACUL1,CDC16,CDC23,CUL1,CUL3,DTL,ENC1,FBXL3,FBXL5,FBXL7,FBXW11,KLHL3,RBX1
GO Cellular Component	GO:0031673	H zone	194	0.058203	1	0.379519	ATP2A1,DST
GO Cellular Component	GO:0031234	extrinsic to cytoplasmic side of plasma membrane	195	0.0645276	1	0.418602	CNR2,CYTH1,FER,GNA14,GNAO1,GNAQ,GNAS,GNG7,HCK,RGS7
GO Cellular Component	GO:0031301	integral to organelle membrane	196	0.065372	1	0.421916	ABCB10,ANKLE2,BET1L,BNIP3,COX18,CSGALNACT2,CUX1,DERL1,DERL2,FITM2,LARGE,MARCH6,MFNG,PEX11G,SEC61A1,ST3GAL2,ST3GAL6,ST6GAL1,ST8SIA3,ST8SIA4,ST8SIA6,UBIAD1,VOPP1
GO Cellular Component	GO:0097208	alveolar lamellar body	197	0.0655115	1	0.42067	ABCA3,CTSH
GO Cellular Component	GO:0044450	microtubule organizing center part	198	0.0655125	1	0.418552	CCDC41,CDK5RAP2,CEP128,CEP170,FOPNL,MPHOSPH9,MZT2A,NEDD1,NEK1,NIN,PCNT,SDCCAG8,TNKS,TSKS,TUBD1,TUBGCP3
GO Cellular Component	GO:0005795	Golgi stack	199	0.0657738	1	0.41811	ASAP2,B4GALT5,BET1L,CHSY3,CSGALNACT2,DNMBP,ENSG00000170091,FUT4,FUT8,GOLGA3,GOLGA8I,LLGL1,MBTPS1,NECAB3,ST3GAL2,ST6GAL1,SULF2,UXS1
GO Cellular Component	GO:0043219	lateral loop	200	0.0659083	1	0.41687	DLG1
GO Cellular Component	GO:0005943	1-phosphatidylinositol-4-phosphate 3-kinase, class IA complex	201	0.0660691	1	0.415808	PIK3CA,PIK3R1
GO Cellular Component	GO:0046691	intracellular canaliculus	202	0.0669066	1	0.418994	AQP8
GO Cellular Component	GO:0044391	ribosomal subunit	203	0.0675346	1	0.420844	ICT1,MRPS21,MRPS22,MRPS31,MRPS7,MRPS9,RPL21,RPL22,RPL31,RPL39L,RPS16,RPS21
GO Cellular Component	GO:0010008	endosome membrane	204	0.0685591	1	0.425134	ABCA5,ACAP2,AMN,ANKFY1,ARF6,ATP6V0A1,ATP6V0E2,CHMP6,DTNBP1,ENSG00000170091,EPS15,LDLR,LLGL1,MARCH2,MTMR2,NDFIP2,NPC1,NTRK2,PACSIN2,PMEPA1,RAB11FIP4,RAP2A,RAP2B,REP15,RUFY1,SLC9A9,SNX27,STARD3,TAB2,TBK1,TCIRG1,TICAM1,TLR4,TPCN2,USP8,VAC14,VPS29,VPS37C,VPS53,WIPI1,ZFYVE9
GO Cellular Component	GO:0001931	uropod	205	0.0714413	1	0.440845	EZR,MYH9,PIP5K1C
GO Cellular Component	GO:0000133	polarisome	206	0.0726755	1	0.446284	PRKCI
GO Cellular Component	GO:0000788	nuclear nucleosome	207	0.0774822	1	0.473502	IRF4,MPHOSPH8
GO Cellular Component	GO:0005610	laminin-5 complex	208	0.0779621	1	0.474144	LAMA3,LAMC2
GO Cellular Component	GO:0002189	ribose phosphate diphosphokinase complex	209	0.0781104	1	0.472774	PRPSAP2
GO Cellular Component	GO:0045092	interleukin-18 receptor complex	210	0.0785797	1	0.473349	TOLLIP
GO Cellular Component	GO:0001520	outer dense fiber	211	0.0789797	1	0.473504	CTSH,ODF3
GO Cellular Component	GO:0031300	intrinsic to organelle membrane	212	0.0794557	1	0.474111	ABCB10,ANKLE2,BET1L,BNIP3,CHST2,COX18,CSGALNACT2,CUX1,DERL1,DERL2,FITM2,LARGE,MARCH6,MFNG,PEX11G,SEC61A1,ST3GAL2,ST3GAL6,ST6GAL1,ST8SIA3,ST8SIA4,ST8SIA6,UBIAD1,VOPP1
GO Cellular Component	GO:0031095	platelet dense tubular network membrane	213	0.0811104	1	0.481712	ATP2A1,ATP2A2,ITPR1
GO Cellular Component	GO:0044445	cytosolic part	214	0.082354	1	0.486812	BLOC1S5-TXNDC5,CHUK,DTNBP1,MRPS7,PIK3C2B,PIK3CA,PIK3CB,PIK3CD,PIK3R1,PIK3R5,PIK3R6,RPL21,RPL22,RPL31,RPL39L,RPS16,RPS21,SNAP47,UACA,UBQLN4
GO Cellular Component	GO:0045298	tubulin complex	215	0.0830553	1	0.488674	TPT1
GO Cellular Component	GO:0000235	astral microtubule	216	0.0835559	1	0.489344	PAFAH1B1
GO Cellular Component	GO:0030686	90S preribosome	217	0.0846649	1	0.493553	NOL11
GO Cellular Component	GO:0097169	AIM2 inflammasome complex	218	0.0858766	1	0.49832	AIM2
GO Cellular Component	GO:0070044	synaptobrevin 2-SNAP-25-syntaxin-1a complex	219	0.0859398	1	0.49641	STX1A
GO Cellular Component	GO:0035867	alphav-beta3 integrin-IGF-1-IGF1R complex	220	0.0867144	1	0.498608	ITGAV
GO Cellular Component	GO:0035068	micro-ribonucleoprotein complex	221	0.0873469	1	0.499972	AGO2,TNRC6A
GO Cellular Component	GO:0032302	MutSbeta complex	222	0.0883455	1	0.50341	MSH2
GO Cellular Component	GO:0031105	septin complex	223	0.0885908	1	0.502544	SEPT2,SEPT9
GO Cellular Component	GO:0032280	symmetric synapse	224	0.0894249	1	0.505011	ARFGEF2
GO Cellular Component	GO:0016023	cytoplasmic membrane-bounded vesicle	225	0.0903263	1	0.507835	ABCA3,ABCC4,ACTN4,ADA,AFTPH,ANP32E,ANXA2,ANXA3,AP1S3,AP2A2,AP3M1,AP3S2,APH1B,ARF6,ARFGEF2,ATP1B3,ATP6V0A1,ATP6V0E2,AXIN1,BLOC1S5-TXNDC5,C2orf40,C8orf44-SGK3,CA4,CACNG2,CACNG4,CAPG,CAPN11,CD93,CHP1,CLIC4,CLINT1,CNST,COPB2,CRISPLD2,CTSH,DCT,DENND1A,DST,DTNBP1,DYSF,ENSG00000170091,EPN2,EPS15,F5,FMNL1,FN1,FNBP1,FNDC3A,GAS6,GNAS,GPR143,GRIN2B,HCK,HIP1,HSP90AA1,HTR2A,ITGAV,ITGB1,ITPR1,LDLR,LMAN2L,LRRK2…
GO Cellular Component	GO:0060342	photoreceptor inner segment membrane	226	0.0905285	1	0.506719	RHO
GO Cellular Component	GO:0044194	cytolytic granule	227	0.0941109	1	0.524451	PRF1
GO Cellular Component	GO:0030119	AP-type membrane coat adaptor complex	228	0.0948103	1	0.526031	AFTPH,AP2A2,AP3M1,AP3S2,EPS15,PICALM,STON1,STON1-GTF2A1L
GO Cellular Component	GO:0005874	microtubule	229	0.0960292	1	0.530467	ARFGEF2,AXIN1,CALM2,CDC16,CDK5RAP2,CEP170,CUL3,DLG1,DNAH17,DST,DYNC1H1,EML6,FKBP4,GRAMD3,INVS,KATNAL1,KIF13B,KIF21A,KIF2A,KIF5B,KIF9,LRPPRC,MACF1,MLPH,NEK2,NIN,NINL,ODF3L2,PAFAH1B1,PCNT,RASSF3,RMDN2,SEPT9,SLC8A1,SPRY2,STAU2,TBCC,TBL1X,TBL1XR1,TUBB2B,TUBD1,TUBGCP3,VAPA
GO Cellular Component	GO:0016607	nuclear speck	230	0.0969311	1	0.533121	ALKBH5,CBY1,CCNL1,CDC5L,FAM76B,GLI2,KMT2E,LUC7L3,MAML2,MEF2C,PIAS1,PRPF18,PRPF3,PRPF40A,PSPC1,RFWD2,RNPS1,SAP18,SMNDC1,SRRM1,TIMM50,WBP4
GO Cellular Component	GO:0097381	photoreceptor disc membrane	231	0.0988143	1	0.541126	GRK1,PDE6B,RHO
GO Cellular Component	GO:0005834	heterotrimeric G-protein complex	232	0.0988307	1	0.538883	GNA14,GNAO1,GNAQ,GNAS,GNG7,RGS7
GO Cellular Component	GO:0005905	coated pit	233	0.0990134	1	0.537562	AP1S3,AP2A2,EPS15,EPS15L1,FNBP1,LDLR,LRP12,PICALM,SH3BP4
GO Cellular Component	GO:0005788	endoplasmic reticulum lumen	234	0.0991769	1	0.536148	ACHE,ARSA,ARSJ,ARSK,C19orf10,CD4,COL18A1,COL22A1,COL23A1,COL4A1,COL4A2,COL5A3,ERLEC1,FLT3,GAS6,LEPREL1,MBTPS1,P4HA1,PDIA2,PLAUR,PROZ,PTPRN2,SDF2L1,SUMF1
GO Cellular Component	GO:0071565	nBAF complex	235	0.0998786	1	0.537644	ARID1A,DPF1,SMARCA4,SMARCE1
GO Cellular Component	GO:0043209	myelin sheath	236	0.100269	1	0.537459	ANXA2,DLG1,ITGB1,LLGL1,PRKCI,SCRIB
GO Cellular Component	GO:0030670	phagocytic vesicle membrane	237	0.100576	1	0.536831	ANXA3,ATP6V0A1,ATP6V0E2,RAB20,RAB38,RAB8B,TCIRG1
GO Cellular Component	GO:0031094	platelet dense tubular network	238	0.101229	1	0.538044	ATP2A1,ATP2A2,ITPR1
GO Cellular Component	GO:0000942	condensed nuclear chromosome outer kinetochore	239	0.102384	1	0.541908	CCNB1
GO Cellular Component	GO:0033116	endoplasmic reticulum-Golgi intermediate compartment membrane	240	0.10246	1	0.540048	CLN8,ERGIC1,LMAN2,MPPE1,VMP1
GO Cellular Component	GO:0005814	centriole	241	0.102924	1	0.540245	CCDC41,CEP128,CEP170,MPHOSPH9,NEDD1,NIN,PCNT,SDCCAG8,TSKS,TUBD1,TUBGCP3
GO Cellular Component	GO:0030131	clathrin adaptor complex	242	0.104452	1	0.545997	AFTPH,AP2A2,AP3M1,EPS15,PICALM,STON1,STON1-GTF2A1L
GO Cellular Component	GO:0030684	preribosome	243	0.104959	1	0.546393	NOL11,RRP1B
GO Cellular Component	GO:0005769	early endosome	244	0.106632	1	0.552828	ADRB1,ALS2,ANXA2,APOC2,ARF6,ATP11A,C8orf44-SGK3,CD4,DERL1,DERL2,EPS15,LDLR,LLGL1,MGRN1,MTMR2,NIPA1,PACSIN2,PCSK9,PMEPA1,RABEP2,REP15,RIN3,RUFY1,SGK3,SIAH1,SIAH2,SNX27,USP10,USP8,VAC14,WDFY1,ZFYVE9
GO Cellular Component	GO:0008540	proteasome regulatory particle, base subcomplex	245	0.10841	1	0.559748	PSMD9
GO Cellular Component	GO:0005840	ribosome	246	0.108433	1	0.557593	ICT1,LARP4B,MRP63,MRPL9,MRPS21,MRPS22,MRPS31,MRPS7,MRPS9,RPL21,RPL22,RPL31,RPL39L,RPL7L1,RPS16,RPS21,RPS6KA2,SF1
GO Cellular Component	GO:0005770	late endosome	247	0.109224	1	0.559388	ABCA5,CHMP6,DERL1,DERL2,ENSG00000170091,KIDINS220,LDLR,LGMN,NDFIP2,NPC1,PCSK9,SLC9A9,SRC,STARD3,TPT1,UNC13D,VAC14,VPS37C
GO Cellular Component	GO:0016590	ACF complex	248	0.109541	1	0.558746	BAZ1A
GO Cellular Component	GO:0030863	cortical cytoskeleton	249	0.109644	1	0.557027	ACTN4,EZR,LANCL2,LLGL1,MLPH,MYH9,NOS2,SPTBN1,TPM3,WASL
GO Cellular Component	GO:0005666	DNA-directed RNA polymerase III complex	250	0.109677	1	0.554964	POLR1D,POLR3F
GO Cellular Component	GO:0005680	anaphase-promoting complex	251	0.112123	1	0.565084	ANAPC7,CDC16,CDC23
GO Cellular Component	GO:0033276	transcription factor TFTC complex	252	0.113179	1	0.568138	TAF5L,TRRAP
GO Cellular Component	GO:0034364	high-density lipoprotein particle	253	0.114261	1	0.571307	APOC2,APOC4,HDLBP
GO Cellular Component	GO:0010369	chromocenter	254	0.114361	1	0.569553	CBX1,CBX5,OIP5
GO Cellular Component	GO:0042101	T cell receptor complex	255	0.115017	1	0.570577	CD4,SYK,ZAP70
GO Cellular Component	GO:0032839	dendrite cytoplasm	256	0.115773	1	0.572081	ADA,GRIK3,LRRK2
GO Cellular Component	GO:0097025	MPP7-DLG1-LIN7 complex	257	0.116357	1	0.57273	DLG1
GO Cellular Component	GO:0044429	mitochondrial part	258	0.117222	1	0.574753	ABCB10,ACSL1,ACSM4,AGPAT5,AKAP1,ALDH7A1,ATAD3A,ATP5H,ATPIF1,AUH,BBC3,BDH1,BNIP3,BRI3BP,CCDC109B,CHCHD3,COQ10A,COX18,COX20,CPT1C,CRLS1,CS,DARS2,DDX28,DNAJC11,DNAJC19,ENSG00000255292,GHITM,GLS2,GPT2,GRSF1,HAAO,HADHB,HIBCH,HSPA9,ICT1,LARS2,LPIN1,LRPPRC,LRRK2,MCU,MGST1,MPC1,MRP63,MRPL9,MRPS21,MRPS22,MRPS31,MRPS9,NDUFS4,NDUFS8,NR3C1,OMA1,PDK3,PDSS2,PGS1,PHB,PLA2G4A,POLRMT,SLC25A30,SLC25A32,SLC25A51,SR…
GO Cellular Component	GO:0032473	external side of mitochondrial outer membrane	259	0.117274	1	0.572788	LRRK2
GO Cellular Component	GO:0033162	melanosome membrane	260	0.117654	1	0.572432	DCT,DTNBP1,GPR143
GO Cellular Component	GO:0016507	mitochondrial fatty acid beta-oxidation multienzyme complex	261	0.119416	1	0.578779	HADHB
GO Cellular Component	GO:0044448	cell cortex part	262	0.120261	1	0.580649	ACTN4,EZR,LANCL2,LLGL1,MARK2,MLPH,MYH9,NOS2,PRKCI,SEPT2,SEPT9,SPTBN1,TPM3,WASL
GO Cellular Component	GO:0000308	cytoplasmic cyclin-dependent protein kinase holoenzyme complex	263	0.120691	1	0.580511	CCNY
GO Cellular Component	GO:0005912	adherens junction	264	0.12174	1	0.583336	AATF,ADAM17,AFAP1,ARHGAP26,ARHGEF7,CTNND2,DLG1,EZR,FAM129B,HCK,ITGB1,JUP,KIAA1462,LIG4,LIMD1,LUC7L3,MYH9,MYO1E,NEXN,PIP5K1C,PTK2,PVRL1,RFWD2,SCRIB,SMAD7,SYNE2,SYNM,TMEM204,TNS3,VCL,ZFYVE21
GO Cellular Component	GO:0042599	lamellar body	265	0.123685	1	0.590419	ABCA3,CTSH
GO Cellular Component	GO:0005844	polysome	266	0.124004	1	0.58972	AGO2,ATXN2,FXR1,LARP4B,MSI2
GO Cellular Component	GO:0032299	ribonuclease H2 complex	267	0.124331	1	0.589059	RNASEH2A,RNASEH2B
GO Cellular Component	GO:0097233	alveolar lamellar body membrane	268	0.124353	1	0.586962	ABCA3
GO Cellular Component	GO:0071564	npBAF complex	269	0.124628	1	0.586074	ARID1A,SMARCA4,SMARCE1
GO Cellular Component	GO:0031512	motile primary cilium	270	0.127279	1	0.596328	GLI2,IFT46,PAFAH1B1
GO Cellular Component	GO:0045171	intercellular bridge	271	0.127852	1	0.5968	PCNT
GO Cellular Component	GO:0045323	interleukin-1 receptor complex	272	0.133356	1	0.620204	TOLLIP
GO Cellular Component	GO:0031597	cytosolic proteasome complex	273	0.135921	1	0.629815	UBQLN4
GO Cellular Component	GO:0030122	AP-2 adaptor complex	274	0.138309	1	0.638541	AP2A2,EPS15,PICALM
GO Cellular Component	GO:0070161	anchoring junction	275	0.140533	1	0.646451	AATF,ADAM17,AFAP1,ARHGAP26,ARHGEF7,CTNND2,DLG1,DSC1,DSC3,DSG1,EZR,FAM129B,HCK,ITGB1,JUP,KIAA1462,LIG4,LIMD1,LUC7L3,MYH9,MYO1E,NEXN,PIP5K1C,PTK2,PVRL1,RFWD2,SCRIB,SMAD7,SYNE2,SYNM,TMEM204,TNS3,VCL,ZFYVE21
GO Cellular Component	GO:0031618	nuclear centromeric heterochromatin	276	0.142075	1	0.651176	CBX5
GO Cellular Component	GO:0030314	junctional membrane complex	277	0.142929	1	0.652728	JPH2
GO Cellular Component	GO:0035355	Toll-like receptor 2-Toll-like receptor 6 protein complex	278	0.143607	1	0.653462	TLR2
GO Cellular Component	GO:0044447	axoneme part	279	0.144125	1	0.653472	ARFGEF2,CTSH,DNAH17,DNALI1,IFT122,IFT27,ODF3
GO Cellular Component	GO:0035861	site of double-strand break	280	0.145366	1	0.656745	MRE11A,SMARCAD1
GO Cellular Component	GO:0035354	Toll-like receptor 1-Toll-like receptor 2 protein complex	281	0.149298	1	0.672107	TLR2
GO Cellular Component	GO:0031988	membrane-bounded vesicle	282	0.150791	1	0.676422	ABCA3,ABCC4,ACTN4,ADA,AFTPH,ANP32E,ANXA2,ANXA3,AP1S3,AP2A2,AP3M1,AP3S2,APH1B,ARF6,ARFGEF2,ATP1B3,ATP6V0A1,ATP6V0E2,AXIN1,BLOC1S5-TXNDC5,BMP6,C2orf40,C8orf44-SGK3,CA4,CACNG2,CACNG4,CAPG,CAPN11,CD93,CHP1,CLIC4,CLINT1,CNST,COPB2,CRISPLD2,CTSH,DCT,DENND1A,DST,DTNBP1,DYNC1H1,DYSF,ENSG00000170091,EPN2,EPS15,F5,FMNL1,FN1,FNBP1,FNDC3A,GAS6,GNAS,GPR143,GRIN2B,HCK,HIP1,HSP90AA1,HTR2A,ITGAV,ITGB1,ITPR1,LAMC…
GO Cellular Component	GO:0019898	extrinsic to membrane	283	0.151532	1	0.677345	ANXA2,CNR2,CYTH1,EPB41L4B,EZR,FER,GFRA3,GNA14,GNAO1,GNAQ,GNAS,GNG7,HCK,JUP,MYLIP,PACSIN2,PCSK9,PLAUR,RGS7,SMAD7,SYTL2,USP8
GO Cellular Component	GO:0097038	perinuclear endoplasmic reticulum	284	0.151602	1	0.675267	OSBPL3,TRIM13
GO Cellular Component	GO:0016035	zeta DNA polymerase complex	285	0.155653	1	0.690879	REV3L
GO Cellular Component	GO:0046540	U4/U6 x U5 tri-snRNP complex	286	0.156281	1	0.691241	PRPF3
GO Cellular Component	GO:0031010	ISWI-type complex	287	0.156607	1	0.690273	BAZ1A,BPTF,RBBP4
GO Cellular Component	GO:0043601	nuclear replisome	288	0.160084	1	0.703148	POLE,POLE4,RPA1
GO Cellular Component	GO:0005642	annulate lamellae	289	0.16165	1	0.707568	XPO1
GO Cellular Component	GO:0033503	HULC complex	290	0.16173	1	0.705476	RNF20
GO Cellular Component	GO:0000109	nucleotide-excision repair complex	291	0.163399	1	0.710309	POLE,POLE4
GO Cellular Component	GO:0043596	nuclear replication fork	292	0.164638	1	0.713244	BAZ1B,POLE,POLE4,RPA1,SMARCAD1
GO Cellular Component	GO:0035841	new growing cell tip	293	0.165232	1	0.713375	TRPM1
GO Cellular Component	GO:0030125	clathrin vesicle coat	294	0.166668	1	0.717126	AFTPH,AP2A2,EPS15,PICALM
GO Cellular Component	GO:0032279	asymmetric synapse	295	0.167936	1	0.720133	ARFGEF2,GRM7,GSG1L
GO Cellular Component	GO:0045180	basal cortex	296	0.170013	1	0.726574	MARK2
GO Cellular Component	GO:0070382	exocytic vesicle	297	0.170665	1	0.726907	SYTL2,UNC13D
GO Cellular Component	GO:0030688	preribosome, small subunit precursor	298	0.171459	1	0.727836	RRP1B
GO Cellular Component	GO:0000502	proteasome complex	299	0.172671	1	0.730531	PSMB1,PSMD6,PSMD9,SLC10A2,TXNL1,UBE3A,UBE3C,UBQLN4
GO Cellular Component	GO:0031258	lamellipodium membrane	300	0.173861	1	0.733113	PLEK2,SYNE2
GO Cellular Component	GO:0016528	sarcoplasm	301	0.174125	1	0.731788	ATP2A1,ATP2A2,CA4,CHERP,DTNBP1,ITPR1,JPH2,SYNE2
GO Cellular Component	GO:0000781	chromosome, telomeric region	302	0.174135	1	0.729405	DMC1,EID3,MRE11A,NDNL2,TELO2,TERF2,TNKS
GO Cellular Component	GO:0030891	VCB complex	303	0.17421	1	0.727312	RBX1
GO Cellular Component	GO:0005657	replication fork	304	0.174474	1	0.726018	BAZ1B,DNMT1,POLE,POLE4,RFC3,RPA1,SMARCAD1
GO Cellular Component	GO:0031088	platelet dense granule membrane	305	0.175126	1	0.726343	ABCC4,ITPR1
GO Cellular Component	GO:0008623	CHRAC	306	0.175435	1	0.725245	BAZ1A
GO Cellular Component	GO:0000407	pre-autophagosomal structure	307	0.175709	1	0.724015	ATG7,VMP1,WIPI1
GO Cellular Component	GO:0000307	cyclin-dependent protein kinase holoenzyme complex	308	0.176256	1	0.723909	CCND1,CCND2,CCNY
GO Cellular Component	GO:0031464	Cul4A-RING ubiquitin ligase complex	309	0.17979	1	0.736034	DTL,RBX1
GO Cellular Component	GO:0031985	Golgi cisterna	310	0.184296	1	0.752046	ASAP2,B4GALT5,CHSY3,CSGALNACT2,ENSG00000170091,FUT4,FUT8,GOLGA3,GOLGA8I,LLGL1,NECAB3,ST3GAL2,ST6GAL1,UXS1
GO Cellular Component	GO:0042827	platelet dense granule	311	0.184503	1	0.750468	ABCC4,ITPR1
GO Cellular Component	GO:0033017	sarcoplasmic reticulum membrane	312	0.187266	1	0.759268	ATP2A1,ATP2A2,CHERP,JPH2,SYNE2
GO Cellular Component	GO:0071013	catalytic step 2 spliceosome	313	0.190149	1	0.768495	CDC40,CDC5L,HNRNPH1,HNRNPM,SKIV2L2,SNRPA1,SRRM1
GO Cellular Component	GO:0005901	caveola	314	0.190667	1	0.768134	ADCYAP1R1,ATP1B3,BMPR2,HCK,HTR2A,JAK2,MYOF,PACSIN2,PTCH1,PTGIS,SCARB1,SRC
GO Cellular Component	GO:0005606	laminin-1 complex	315	0.193426	1	0.776775	LAMA3,LAMC1
GO Cellular Component	GO:0034363	intermediate-density lipoprotein particle	316	0.196406	1	0.786243	APOC2
GO Cellular Component	GO:0043220	Schmidt-Lanterman incisure	317	0.197709	1	0.788965	ANXA2,PRKCI
GO Cellular Component	GO:0031984	organelle subcompartment	318	0.198044	1	0.787816	ASAP2,B4GALT5,CHSY3,CSGALNACT2,ENSG00000170091,FUT4,FUT8,GOLGA3,GOLGA8I,LLGL1,NECAB3,ST3GAL2,ST6GAL1,UXS1
GO Cellular Component	GO:0032580	Golgi cisterna membrane	319	0.199545	1	0.791298	ASAP2,B4GALT5,CHSY3,CSGALNACT2,ENSG00000170091,FUT4,FUT8,GOLGA3,GOLGA8I,ST3GAL2,ST6GAL1,UXS1
GO Cellular Component	GO:0035838	growing cell tip	320	0.200356	1	0.792033	TRPM1
GO Cellular Component	GO:0008282	ATP-sensitive potassium channel complex	321	0.201813	1	0.795307	KCNJ8
GO Cellular Component	GO:0070852	cell body fiber	322	0.202358	1	0.794977	SACS
GO Cellular Component	GO:0005845	mRNA cap binding complex	323	0.203422	1	0.796683	AGO2,EIF4E3,FAM103A1
GO Cellular Component	GO:0033391	chromatoid body	324	0.20686	1	0.807648	DDX25
GO Cellular Component	GO:0034518	RNA cap binding complex	325	0.208028	1	0.809708	AGO2,EIF4E3,FAM103A1
GO Cellular Component	GO:0034991	nuclear meiotic cohesin complex	326	0.20845	1	0.808861	SMC3
GO Cellular Component	GO:0005587	collagen type IV	327	0.209265	1	0.809541	COL4A1,COL4A2
GO Cellular Component	GO:0032301	MutSalpha complex	328	0.211494	1	0.815672	MSH2
GO Cellular Component	GO:0060187	cell pole	329	0.212813	1	0.818262	RAB8B,TRPM1
GO Cellular Component	GO:0016469	proton-transporting two-sector ATPase complex	330	0.215723	1	0.826939	ATP5H,ATP6V0A1,ATP6V0E2,ATPIF1,TCIRG1
GO Cellular Component	GO:0044452	nucleolar part	331	0.217008	1	0.829352	NOL11,POLR1D
GO Cellular Component	GO:0045120	pronucleus	332	0.21824	1	0.831546	CBX1,CENPF,EZH2
GO Cellular Component	GO:0005663	DNA replication factor C complex	333	0.222602	1	0.84562	RFC3
GO Cellular Component	GO:0035517	PR-DUB complex	334	0.223357	1	0.845949	ASXL1
GO Cellular Component	GO:0030121	AP-1 adaptor complex	335	0.225025	1	0.849723	AFTPH
GO Cellular Component	GO:0005759	mitochondrial matrix	336	0.225278	1	0.848145	ACSM4,ALDH7A1,ATAD3A,AUH,BDH1,CS,DARS2,DDX28,GLS2,GPT2,GRSF1,HADHB,HIBCH,HSPA9,ICT1,LARS2,LRPPRC,MRP63,MRPL9,MRPS21,MRPS22,MRPS31,MRPS9,NR3C1,PDK3,PDSS2,POLRMT,SUCLA2
GO Cellular Component	GO:0030915	Smc5-Smc6 complex	337	0.226149	1	0.848896	EID3,NDNL2
GO Cellular Component	GO:0005787	signal peptidase complex	338	0.22678	1	0.848748	SPCS3
GO Cellular Component	GO:0000780	condensed nuclear chromosome, centromeric region	339	0.226802	1	0.846328	CCNB1,CENPC,SGOL1
GO Cellular Component	GO:0030877	beta-catenin destruction complex	340	0.227445	1	0.84623	AXIN1,DACT1,GSK3B,SIAH1
GO Cellular Component	GO:0030027	lamellipodium	341	0.227733	1	0.844817	ABI1,AKT2,ALS2,ARHGEF7,CLRN1,CORO1C,DYSF,FAT1,FER,ITGB1,PIK3CA,PKN2,PLCG1,PLEK2,PTK2,SCRIB,SH3RF1,SRCIN1,SYNE2,WASL
GO Cellular Component	GO:0000153	cytoplasmic ubiquitin ligase complex	342	0.231964	1	0.857996	RBX1
GO Cellular Component	GO:0031966	mitochondrial membrane	343	0.232088	1	0.855952	ABCB10,ACSL1,AGPAT5,AKAP1,ATAD3A,ATP5H,ATPIF1,BBC3,BDH1,BNIP3,BRI3BP,CCDC109B,CHCHD3,COQ10A,COX18,COX20,CPT1C,CRLS1,DNAJC11,DNAJC19,GHITM,HAAO,HADHB,LPIN1,LRRK2,MCU,MGST1,MPC1,NDUFS4,NDUFS8,OMA1,PGS1,PHB,PLA2G4A,SLC25A30,SLC25A32,SLC25A51,SRC,STARD13,TIMM22,TIMM50,TOMM20,TOMM20L,TOMM7,TOMM70A,UBIAD1,UCP1,UQCR11
GO Cellular Component	GO:0031410	cytoplasmic vesicle	344	0.233963	1	0.860357	ABCA3,ABCC4,ACTN4,ADA,AFTPH,ANP32E,ANXA2,ANXA3,AP1S3,AP2A2,AP3M1,AP3S2,APH1B,ARF6,ARFGEF2,ATP1B3,ATP6V0A1,ATP6V0E2,AXIN1,BLOC1S5-TXNDC5,C2orf40,C8orf44-SGK3,CA4,CACNG2,CACNG4,CAPG,CAPN11,CD93,CHP1,CLIC4,CLINT1,CNST,COPB2,CRISPLD2,CTSH,DCT,DENND1A,DST,DTNBP1,DYSF,ENSG00000170091,EPN2,EPS15,F5,FMNL1,FN1,FNBP1,FNDC3A,GAS6,GNAS,GPR143,GRIN2B,HCK,HIP1,HSP90AA1,HTR2A,ITGAV,ITGB1,ITPR1,LDLR,LMAN2L,LRRK2…
GO Cellular Component	GO:0000152	nuclear ubiquitin ligase complex	345	0.234253	1	0.858928	ANAPC7,CDC16,CDC23
GO Cellular Component	GO:0043256	laminin complex	346	0.235449	1	0.860819	LAMA3,LAMC1,LAMC2
GO Cellular Component	GO:0030990	intraflagellar transport particle	347	0.236046	1	0.860514	IFT122,IFT27
GO Cellular Component	GO:0034678	alpha8-beta1 integrin complex	348	0.237626	1	0.863783	ITGA8,ITGB1
GO Cellular Component	GO:0005952	cAMP-dependent protein kinase complex	349	0.238992	1	0.86626	PRKAR1A,PRKAR2A
GO Cellular Component	GO:0016589	NURF complex	350	0.24047	1	0.869127	BPTF,RBBP4
GO Cellular Component	GO:0016020	membrane	351	0.240892	1	0.868171	ABCA3,ABCA5,ABCB10,ABCC1,ABCC4,ABCG2,ABCG8,ABR,ACAP2,ACHE,ACOX1,ACSL1,ADA,ADAM17,ADAM23,ADCY3,ADCY5,ADCY7,ADCYAP1R1,ADI1,ADRB1,AFTPH,AGAP3,AGPAT4,AGPAT5,AHCTF1,AKAP1,AKAP11,AKAP12,AKR1A1,AKT2,AKT3,ALCAM,ALG12,ALG2,ALK,ALOX5AP,ALS2,AMN,ANGPT2,ANKFY1,ANKH,ANKLE2,ANKRD46,ANO1,ANO7,ANTXR2,ANXA2,ANXA3,AP1S3,AP2A2,AP3M1,AP3S2,APBA2,APCDD1,APH1B,AQP8,ARF6,ARFGAP2,ARFGAP3,ARFGEF1,ARFGEF2,ARHGAP17,ARHGEF1…
GO Cellular Component	GO:0034993	SUN-KASH complex	352	0.242885	1	0.872869	SYNE2
GO Cellular Component	GO:0016471	vacuolar proton-transporting V-type ATPase complex	353	0.243646	1	0.873123	ATP6V0A1,TCIRG1
GO Cellular Component	GO:0044431	Golgi apparatus part	354	0.243722	1	0.870929	ABCA5,AFTPH,AP1S3,ARFGAP2,ARFGAP3,ARFGEF1,ARFGEF2,ASAP2,ATP2C2,B3GAT2,B3GNT7,B4GALT5,BET1L,CHP1,CHST11,CHST2,CHSY3,COG6,COG7,COPB2,CSGALNACT2,CUX1,DHCR24,DNMBP,ENSG00000170091,ENSG00000260371,ERGIC1,FNDC3A,FUT4,FUT8,GAS6,GBP1,GCNT3,GLG1,GLIPR2,GOLGA3,GOLGA4,GOLGA8I,HS3ST3A1,HS3ST5,HS6ST1,LARGE,LLGL1,LMAN2,LMAN2L,MAN2A1,MAPK8IP3,MBTPS1,MFNG,MPHOSPH9,MUC19,MUC3A,MUC5B,MUC6,NDFIP2,NECAB3,NOTCH3,PCSK…
GO Cellular Component	GO:0031253	cell projection membrane	355	0.245736	1	0.875652	ADAM17,AKT2,ARF6,CA4,CATSPERD,DIAPH1,DLG1,EMR2,EPS15,EZR,GRK1,HSP90AA1,ITGB1,KANK1,MACF1,MAPK8IP3,PACSIN2,PDE6B,PIP5K1C,PLD2,PLEK,PLEK2,PLEKHA1,RHO,S100P,SCARB1,SEPT2,SPRY2,SPTBN1,SYNE2,WWC1
GO Cellular Component	GO:0005802	trans-Golgi network	356	0.248177	1	0.881865	AP1S3,ARFGEF1,ARFGEF2,ATP9B,ATXN2,CA4,CALN1,CBY1,CHST2,CNST,GNAS,GOLGA4,LLGL1,LRRK2,MLANA,NBEA,WIPI1
GO Cellular Component	GO:0097149	centralspindlin complex	357	0.248353	1	0.880019	ECT2
GO Cellular Component	GO:0005955	calcineurin complex	358	0.251516	1	0.888737	ITPR1,PPP3CA
GO Cellular Component	GO:0000276	mitochondrial proton-transporting ATP synthase complex, coupling factor F(o)	359	0.252166	1	0.888552	ATP5H
GO Cellular Component	GO:0097342	ripoptosome	360	0.254322	1	0.893661	TICAM1
GO Cellular Component	GO:0031982	vesicle	361	0.256995	1	0.900552	ABCA3,ABCC4,ACTN4,ADA,AFTPH,ALS2,ANP32E,ANXA2,ANXA3,AP1S3,AP2A2,AP3M1,AP3S2,APH1B,ARF6,ARFGEF2,ATP1B3,ATP6V0A1,ATP6V0E2,AXIN1,BLOC1S5-TXNDC5,BMP6,C2orf40,C8orf44-SGK3,CA4,CACNG2,CACNG4,CAPG,CAPN11,CD93,CHP1,CLIC4,CLINT1,CNST,COPB2,CRISPLD2,CTSH,DCT,DENND1A,DST,DTNBP1,DYNC1H1,DYSF,ENSG00000170091,EPN2,EPS15,F5,FMNL1,FN1,FNBP1,FNDC3A,GAS6,GNAS,GPR143,GRIN2B,HCK,HIP1,HSP90AA1,HTR2A,ITGAV,ITGB1,ITPR1…
GO Cellular Component	GO:0030894	replisome	362	0.258199	1	0.902269	POLE,POLE4,RPA1
GO Cellular Component	GO:0005686	U2 snRNP	363	0.258854	1	0.902067	SNRPA1
GO Cellular Component	GO:0005736	DNA-directed RNA polymerase I complex	364	0.260297	1	0.904603	POLR1D
GO Cellular Component	GO:0032588	trans-Golgi network membrane	365	0.260999	1	0.904557	AP1S3,CALN1,GNAS,LLGL1
GO Cellular Component	GO:0005685	U1 snRNP	366	0.261921	1	0.905273	LUC7L3
GO Cellular Component	GO:0070032	synaptobrevin 2-SNAP-25-syntaxin-1a-complexin I complex	367	0.262601	1	0.905151	STX1A
GO Cellular Component	GO:0017101	aminoacyl-tRNA synthetase multienzyme complex	368	0.263155	1	0.904597	RARS
GO Cellular Component	GO:0008180	COP9 signalosome	369	0.264561	1	0.906964	COPS3,COPS7B,LAT,MYH9,PLCG1
GO Cellular Component	GO:0005740	mitochondrial envelope	370	0.2649	1	0.905672	ABCB10,ACSL1,AGPAT5,AKAP1,ATAD3A,ATP5H,ATPIF1,BBC3,BDH1,BNIP3,BRI3BP,CCDC109B,CHCHD3,COQ10A,COX18,COX20,CPT1C,CRLS1,DNAJC11,DNAJC19,ENSG00000255292,GHITM,HAAO,HADHB,LPIN1,LRRK2,MCU,MGST1,MPC1,NDUFS4,NDUFS8,OMA1,PGS1,PHB,PLA2G4A,SLC25A30,SLC25A32,SLC25A51,SRC,STARD13,TIMM22,TIMM50,TOMM20,TOMM20L,TOMM7,TOMM70A,UBIAD1,UCP1,UQCR11
GO Cellular Component	GO:0030864	cortical actin cytoskeleton	371	0.270536	1	0.922446	LANCL2,LLGL1,MLPH,SPTBN1,WASL
GO Cellular Component	GO:0033553	rDNA heterochromatin	372	0.270713	1	0.920568	SIRT1
GO Cellular Component	GO:0042383	sarcolemma	373	0.272861	1	0.925387	ANXA2,CA4,CACNB2,DLG1,DTNBP1,DYSF,ITGB1,KCNJ8,PTK2,SCN1A,SGCG,SLC8A1,SNTG2,VCL
GO Cellular Component	GO:0044433	cytoplasmic vesicle part	374	0.274023	1	0.926844	ABCA3,ABCC4,ACTN4,ADA,AFTPH,ANXA3,AP1S3,AP2A2,AP3M1,AP3S2,ATP6V0A1,ATP6V0E2,CA4,CACNG2,CACNG4,CLIC4,COPB2,DCT,DENND1A,DTNBP1,DYSF,ENSG00000170091,EPS15,F5,FN1,GAS6,GPR143,HIP1,HSP90AA1,ITPR1,LDLR,MARCH11,MDM2,MYOF,PACSIN2,PICALM,POMC,PTPRN2,RAB20,RAB38,RAB8B,RALA,SCARB1,SEC24B,SLC30A5,SNX24,SPIRE1,STX1A,SYN3,TCIRG1,VAMP3,VEGFC,VOPP1,VPS53,WASL,YWHAB
GO Cellular Component	GO:0000813	ESCRT I complex	375	0.274156	1	0.92482	VPS37C
GO Cellular Component	GO:0044455	mitochondrial membrane part	376	0.275363	1	0.926422	ABCB10,ATP5H,ATPIF1,BNIP3,COX18,LRRK2,NDUFS4,NDUFS8,TIMM50,TOMM20,TOMM20L,TOMM7,TOMM70A
GO Cellular Component	GO:0030120	vesicle coat	377	0.275389	1	0.92405	AFTPH,AP2A2,COPB2,EPS15,PICALM,SEC24B
GO Cellular Component	GO:0072372	primary cilium	378	0.275982	1	0.92359	ADCY5,B9D1,CC2D2A,FAM161A,GLI1,GLI2,GRK1,IFT122,IFT46,PAFAH1B1,PDE6B,PTCH1,RHO,RILPL2,STRC,TBCC,TULP1
GO Cellular Component	GO:0019867	outer membrane	379	0.276344	1	0.92236	ACSL1,AGPAT5,AKAP1,ANKH,BBC3,BNIP3,BRI3BP,CPT1C,HADHB,LPIN1,LRPPRC,MGST1,SYNE2,TOMM20,TOMM20L,TOMM7,TOMM70A
GO Cellular Component	GO:0033176	proton-transporting V-type ATPase complex	380	0.280927	1	0.935191	ATP6V0A1,ATP6V0E2,TCIRG1
GO Cellular Component	GO:0030056	hemidesmosome	381	0.281081	1	0.93325	DST,ERBB2IP,ITGB1
GO Cellular Component	GO:0005741	mitochondrial outer membrane	382	0.281623	1	0.9326	ACSL1,AGPAT5,AKAP1,BBC3,BNIP3,BRI3BP,CPT1C,HADHB,LPIN1,MGST1,TOMM20,TOMM20L,TOMM7,TOMM70A
GO Cellular Component	GO:0030893	meiotic cohesin complex	383	0.282442	1	0.93287	SMC3
GO Cellular Component	GO:0032982	myosin filament	384	0.282482	1	0.930573	MYBPC3,MYOM2
GO Cellular Component	GO:0031256	leading edge membrane	385	0.283211	1	0.93055	ADAM17,AKT2,DIAPH1,EMR2,EZR,ITGB1,KANK1,MACF1,MAPK8IP3,PACSIN2,PIP5K1C,PLEK,PLEK2,PLEKHA1,SPRY2,SPTBN1,SYNE2,WWC1
GO Cellular Component	GO:0032807	DNA ligase IV complex	386	0.283581	1	0.929352	LIG4
GO Cellular Component	GO:0000791	euchromatin	387	0.286553	1	0.936666	RRP1B,SIRT1,SMARCA4
GO Cellular Component	GO:0044423	virion part	388	0.28668	1	0.934664	ERVW-1,HNRNPM,LARP1B,PRPF3,SNRPA1
GO Cellular Component	GO:0001940	male pronucleus	389	0.286952	1	0.933148	CBX1
GO Cellular Component	GO:0030992	intraflagellar transport particle B	390	0.292332	1	0.948204	IFT27
GO Cellular Component	GO:0032391	photoreceptor connecting cilium	391	0.296686	1	0.959867	FAM161A,IFT122,TBCC
GO Cellular Component	GO:0005743	mitochondrial inner membrane	392	0.296722	1	0.957533	ABCB10,ATAD3A,ATP5H,ATPIF1,BDH1,CCDC109B,CHCHD3,COQ10A,COX18,CRLS1,DNAJC11,DNAJC19,GHITM,HADHB,MCU,MGST1,MPC1,NDUFS4,NDUFS8,OMA1,PGS1,PHB,PLA2G4A,SLC25A30,SLC25A32,SLC25A51,SRC,TIMM22,TIMM50,UCP1,UQCR11
GO Cellular Component	GO:0031968	organelle outer membrane	393	0.299294	1	0.963378	ACSL1,AGPAT5,AKAP1,BBC3,BNIP3,BRI3BP,CPT1C,HADHB,LPIN1,LRPPRC,MGST1,SYNE2,TOMM20,TOMM20L,TOMM7,TOMM70A
GO Cellular Component	GO:0030133	transport vesicle	394	0.299422	1	0.961342	AFTPH,APH1B,BLOC1S5-TXNDC5,C2orf40,CA4,CHP1,CNST,CRISPLD2,GNAS,HCK,LMAN2L,NPTX1,PTPRN2,SEC24B,SYTL2,UNC13D
GO Cellular Component	GO:0016460	myosin II complex	395	0.300061	1	0.960956	MYBPC3,MYH9,MYL9
GO Cellular Component	GO:0032437	cuticular plate	396	0.300737	1	0.960686	SPTBN1
GO Cellular Component	GO:0034703	cation channel complex	397	0.304005	1	0.968683	ATP2A1,CACNB2,CACNB4,CACNG1,CACNG2,CACNG4,CALM2,CATSPER2,CATSPERB,CATSPERD,CCDC109B,CNTNAP1,HCN2,KCNG1,KCNG2,KCNJ1,KCNJ8,KCNK2,KCNMB3,KCNMB4,KCNQ5,MCU,PPP2R4,SCN1A,SCN9A,SCNN1B,SESTD1
GO Cellular Component	GO:0030478	actin cap	398	0.306146	1	0.973053	WASL
GO Cellular Component	GO:0008305	integrin complex	399	0.306359	1	0.97129	ITGA8,ITGAE,ITGAV,ITGB1,MYH9
GO Cellular Component	GO:0002199	zona pellucida receptor complex	400	0.307698	1	0.973095	ZPBP
GO Cellular Component	GO:0005862	muscle thin filament tropomyosin	401	0.308065	1	0.971825	TPM3
GO Cellular Component	GO:0031527	filopodium membrane	402	0.3098	1	0.974868	ARF6,SYNE2
GO Cellular Component	GO:0030904	retromer complex	403	0.311121	1	0.976596	SNX27,TBC1D5
GO Cellular Component	GO:0005744	mitochondrial inner membrane presequence translocase complex	404	0.311243	1	0.974559	TIMM50
GO Cellular Component	GO:0016012	sarcoglycan complex	405	0.311559	1	0.97314	SGCG
GO Cellular Component	GO:0035371	microtubule plus end	406	0.311852	1	0.971658	DST,MLPH
GO Cellular Component	GO:0008278	cohesin complex	407	0.312445	1	0.971112	SGOL1,SMC3
GO Cellular Component	GO:0002193	MAML1-RBP-Jkappa- ICN1 complex	408	0.312789	1	0.969798	RBPJ
GO Cellular Component	GO:0030123	AP-3 adaptor complex	409	0.313975	1	0.971097	AP3S2
GO Cellular Component	GO:0097440	apical dendrite	410	0.314865	1	0.971472	CPEB3
GO Cellular Component	GO:0043195	terminal bouton	411	0.315865	1	0.972187	GRIK3,NTRK2,P2RX2,PFN2,PTPRN2
GO Cellular Component	GO:0030132	clathrin coat of coated pit	412	0.3217	1	0.987744	AP2A2,EPS15,PICALM
GO Cellular Component	GO:0016581	NuRD complex	413	0.322161	1	0.986763	CSNK2A1,MBD3,RBBP4
GO Cellular Component	GO:0031430	M band	414	0.324491	1	0.9915	MYOM2,PPP2R5A,SPTBN1
GO Cellular Component	GO:0016011	dystroglycan complex	415	0.325577	1	0.992421	SGCG
GO Cellular Component	GO:0022627	cytosolic small ribosomal subunit	416	0.326194	1	0.991913	MRPS7,RPS16,RPS21
GO Cellular Component	GO:0012506	vesicle membrane	417	0.327006	1	0.991996	ABCA3,ABCC4,AFTPH,ANXA3,AP1S3,AP2A2,AP3M1,AP3S2,ATP6V0A1,ATP6V0E2,CA4,CACNG2,CACNG4,CLIC4,COPB2,DCT,DENND1A,DTNBP1,DYSF,ENSG00000170091,EPS15,FNDC3A,GPR143,HIP1,ITPR1,LDLR,MARCH11,MDM2,MYOF,PACSIN2,PICALM,PTPRN2,RAB20,RAB38,RAB8B,RALA,SCARB1,SEC24B,SLC30A5,SNX24,SPIRE1,STX1A,SYN3,TCIRG1,VAMP3,VOPP1,WASL,YWHAB
GO Cellular Component	GO:0031904	endosome lumen	418	0.334822	1	1	JAK2,PRF1
GO Cellular Component	GO:0030665	clathrin-coated vesicle membrane	419	0.335346	1	1	AFTPH,AP2A2,DENND1A,DTNBP1,EPS15,HIP1,LDLR,PICALM,STX1A,SYN3,VAMP3
GO Cellular Component	GO:0030659	cytoplasmic vesicle membrane	420	0.335661	1	1	ABCA3,ABCC4,AFTPH,ANXA3,AP1S3,AP2A2,AP3M1,AP3S2,ATP6V0A1,ATP6V0E2,CA4,CACNG2,CACNG4,CLIC4,COPB2,DCT,DENND1A,DTNBP1,DYSF,ENSG00000170091,EPS15,GPR143,HIP1,ITPR1,LDLR,MARCH11,MDM2,MYOF,PACSIN2,PICALM,PTPRN2,RAB20,RAB38,RAB8B,RALA,SCARB1,SEC24B,SLC30A5,SNX24,SPIRE1,STX1A,SYN3,TCIRG1,VAMP3,VOPP1,WASL,YWHAB
GO Cellular Component	GO:0019031	viral envelope	421	0.337747	1	1	ERVW-1
GO Cellular Component	GO:0000124	SAGA complex	422	0.33915	1	1	USP22
GO Cellular Component	GO:0022626	cytosolic ribosome	423	0.341492	1	1	MRPS7,RPL21,RPL22,RPL31,RPL39L,RPS16,RPS21
GO Cellular Component	GO:0034366	spherical high-density lipoprotein particle	424	0.350241	1	1	APOC2
GO Cellular Component	GO:0072686	mitotic spindle	425	0.350889	1	1	DIAPH1,ECT2,MAD1L1
GO Cellular Component	GO:0005847	mRNA cleavage and polyadenylation specificity factor complex	426	0.350892	1	1	CPSF2
GO Cellular Component	GO:0005944	1-phosphatidylinositol-4-phosphate 3-kinase, class IB complex	427	0.350968	1	1	PIK3R5,PIK3R6
GO Cellular Component	GO:0044609	DBIRD complex	428	0.351273	1	1	ZNF326
GO Cellular Component	GO:0005753	mitochondrial proton-transporting ATP synthase complex	429	0.351744	1	1	ATP5H,ATPIF1
GO Cellular Component	GO:0005859	muscle myosin complex	430	0.351806	1	1	MYBPC3,MYL9
GO Cellular Component	GO:0016529	sarcoplasmic reticulum	431	0.353547	1	1	ATP2A1,ATP2A2,CA4,CHERP,ITPR1,JPH2,SYNE2
GO Cellular Component	GO:0005664	nuclear origin of replication recognition complex	432	0.355033	1	1	ORC1
GO Cellular Component	GO:0034667	alpha3-beta1 integrin complex	433	0.357191	1	1	ITGB1
GO Cellular Component	GO:0034679	alpha9-beta1 integrin complex	433	0.357191	1	1	ITGB1
GO Cellular Component	GO:0019013	viral nucleocapsid	435	0.357988	1	1	HNRNPM,LARP1B,PRPF3,SNRPA1
GO Cellular Component	GO:0005774	vacuolar membrane	436	0.364381	1	1	ABCA5,ANKFY1,AP1S3,AP3M1,ATP11A,ATP6V0A1,GNAQ,GPR143,HGSNAT,MARCH2,MTMR2,NAPG,NPC1,RPTOR,SCARB1,STARD3,TCIRG1,TLDC1,TPCN2,UBBP4,VMP1,WIPI1
GO Cellular Component	GO:0045259	proton-transporting ATP synthase complex	437	0.365769	1	1	ATP5H,ATPIF1
GO Cellular Component	GO:0030139	endocytic vesicle	438	0.37205	1	1	ANXA3,AP2A2,ARF6,ATP6V0A1,ATP6V0E2,CACNG2,CACNG4,EPS15,FMNL1,HSP90AA1,ITGAV,LDLR,MDM2,MYO1E,PICALM,PIK3C2B,RAB11FIP4,RAB20,RAB38,RAB8B,RALA,SCARB1,SYK,TCIRG1,WASL
GO Cellular Component	GO:0000800	lateral element	439	0.372141	1	1	RPA1,SMC3
GO Cellular Component	GO:0042788	polysomal ribosome	440	0.372577	1	1	LARP4B
GO Cellular Component	GO:0005672	transcription factor TFIIA complex	441	0.375918	1	1	STON1-GTF2A1L
GO Cellular Component	GO:0019028	viral capsid	442	0.37662	1	1	HNRNPM,LARP1B,PRPF3,SNRPA1
GO Cellular Component	GO:0016327	apicolateral plasma membrane	443	0.377747	1	1	JUP,NEDD4,PRICKLE2
GO Cellular Component	GO:0072669	tRNA-splicing ligase complex	444	0.378142	1	1	RTCB
GO Cellular Component	GO:0000940	condensed chromosome outer kinetochore	445	0.379676	1	1	CCNB1,CENPF
GO Cellular Component	GO:0042627	chylomicron	446	0.380881	1	1	APOC2,APOC4-APOC2
GO Cellular Component	GO:0097481	neuronal postsynaptic density	447	0.381924	1	1	MTMR2,P2RY1
GO Cellular Component	GO:0000778	condensed nuclear chromosome kinetochore	448	0.384191	1	1	CCNB1
GO Cellular Component	GO:0014701	junctional sarcoplasmic reticulum membrane	449	0.384241	1	1	JPH2
GO Cellular Component	GO:0005588	collagen type V	450	0.385504	1	1	COL5A3
GO Cellular Component	GO:0030991	intraflagellar transport particle A	451	0.3872	1	1	IFT122
GO Cellular Component	GO:0005771	multivesicular body	452	0.388198	1	1	ENSG00000170091,NDFIP2,TPT1
GO Cellular Component	GO:0005954	calcium- and calmodulin-dependent protein kinase complex	453	0.389438	1	1	CAMK1D
GO Cellular Component	GO:0000178	exosome (RNase complex)	454	0.389591	1	1	SKIV2L2
GO Cellular Component	GO:0000139	Golgi membrane	455	0.390371	1	1	ABCA5,AFTPH,AP1S3,ARFGAP2,ARFGAP3,ARFGEF1,ARFGEF2,ASAP2,ATP2C2,B3GAT2,B3GNT7,B4GALT5,BET1L,CHP1,CHST11,CHST2,CHSY3,COG6,COG7,COPB2,CSGALNACT2,CUX1,DHCR24,ENSG00000170091,ERGIC1,FNDC3A,FUT4,FUT8,GBP1,GCNT3,GLG1,GLIPR2,GOLGA3,GOLGA4,GOLGA8I,HS3ST3A1,HS3ST5,HS6ST1,LARGE,LLGL1,LMAN2,LMAN2L,MAN2A1,MAPK8IP3,MBTPS1,MFNG,MPHOSPH9,NDFIP2,NOTCH3,PJA2,RND3,RTN3,SEC24B,SLC30A5,SLC9A8,ST3GAL2,ST3GAL6,ST6GAL1,…
GO Cellular Component	GO:0055037	recycling endosome	456	0.392333	1	1	ARF6,ARFGEF2,ATP11A,C8orf44-SGK3,ITGB1,PACSIN2,RAB11FIP4,RAP2A,RAP2B,SGK3,SLC9A9,UNC13D,VAMP3
GO Cellular Component	GO:0031466	Cul5-RING ubiquitin ligase complex	457	0.3935	1	1	RBX1
GO Cellular Component	GO:0042585	germinal vesicle	458	0.39364	1	1	MARCKS
GO Cellular Component	GO:0032585	multivesicular body membrane	459	0.396374	1	1	ENSG00000170091,NDFIP2
GO Cellular Component	GO:0030014	CCR4-NOT complex	460	0.397365	1	1	CNOT2,CPEB3
GO Cellular Component	GO:0034358	plasma lipoprotein particle	461	0.399944	1	1	APOC2,APOC4,APOC4-APOC2,HDLBP,LDLR
GO Cellular Component	GO:0022624	proteasome accessory complex	462	0.400094	1	1	PSMD6,PSMD9
GO Cellular Component	GO:0005891	voltage-gated calcium channel complex	463	0.401	1	1	CACNB2,CACNB4,CACNG1,CACNG2,CACNG4,CATSPER2,CATSPERB,CATSPERD
GO Cellular Component	GO:0005677	chromatin silencing complex	464	0.40231	1	1	SIRT1
GO Cellular Component	GO:0019866	organelle inner membrane	465	0.403345	1	1	ABCB10,ATAD3A,ATP5H,ATPIF1,BDH1,CCDC109B,CHCHD3,COQ10A,COX18,CRLS1,DNAJC11,DNAJC19,GHITM,HADHB,ITPR1,LRPPRC,MCU,MGST1,MPC1,NDUFS4,NDUFS8,OMA1,PGS1,PHB,PLA2G4A,SIRT1,SLC25A30,SLC25A32,SLC25A51,SRC,TIMM22,TIMM50,UCP1,UQCR11
GO Cellular Component	GO:0036038	TCTN-B9D complex	466	0.403702	1	1	B9D1,CC2D2A
GO Cellular Component	GO:0005826	actomyosin contractile ring	467	0.404982	1	1	MYH9
GO Cellular Component	GO:0030935	sheet-forming collagen	468	0.405612	1	1	COL4A1,COL4A2
GO Cellular Component	GO:0032994	protein-lipid complex	469	0.406416	1	1	APOC2,APOC4,APOC4-APOC2,HDLBP,LDLR
GO Cellular Component	GO:0031902	late endosome membrane	470	0.406929	1	1	ABCA5,CHMP6,ENSG00000170091,NDFIP2,NPC1,SLC9A9,STARD3,VAC14,VPS37C
GO Cellular Component	GO:0044327	dendritic spine head	471	0.408639	1	1	MTMR2,P2RY1
GO Cellular Component	GO:0031463	Cul3-RING ubiquitin ligase complex	472	0.411935	1	1	CUL3,ENC1,KLHL3,RBX1
GO Cellular Component	GO:0032009	early phagosome	473	0.412605	1	1	SYK
GO Cellular Component	GO:0030666	endocytic vesicle membrane	474	0.412857	1	1	ANXA3,AP2A2,ATP6V0A1,ATP6V0E2,CACNG2,CACNG4,EPS15,LDLR,MDM2,PICALM,RAB20,RAB38,RAB8B,SCARB1,TCIRG1,WASL
GO Cellular Component	GO:0043218	compact myelin	475	0.413002	1	1	ANXA2,PRKCI
GO Cellular Component	GO:0034451	centriolar satellite	476	0.413011	1	1	FOPNL
GO Cellular Component	GO:0030892	mitotic cohesin complex	477	0.419795	1	1	SGOL1
GO Cellular Component	GO:0019907	cyclin-dependent protein kinase activating kinase holoenzyme complex	478	0.425705	1	1	KDM5A
GO Cellular Component	GO:0030118	clathrin coat	479	0.42687	1	1	AFTPH,AP2A2,AP3M1,EPS15,PICALM,STON1,STON1-GTF2A1L
GO Cellular Component	GO:0034706	sodium channel complex	480	0.427965	1	1	SCN1A,SCN9A,SCNN1B
GO Cellular Component	GO:0001674	female germ cell nucleus	481	0.428129	1	1	MARCKS
GO Cellular Component	GO:0022625	cytosolic large ribosomal subunit	482	0.428534	1	1	RPL21,RPL22,RPL31,RPL39L
GO Cellular Component	GO:0031462	Cul2-RING ubiquitin ligase complex	483	0.429876	1	1	RBX1
GO Cellular Component	GO:0044420	extracellular matrix part	484	0.430702	1	1	ACHE,ADIPOQ,ANXA2,COL18A1,COL22A1,COL23A1,COL4A1,COL4A2,COL5A3,COLQ,DST,ERBB2IP,FGF9,FN1,HMCN1,ITGB1,LAMA3,LAMC1,LAMC2,LEPREL1,NID1,NTN4,P4HA1,RUNX1,SLC1A3,SMC3,TPM3,VWC2
GO Cellular Component	GO:0045177	apical part of cell	485	0.430872	1	1	ABCG8,ADAM17,AKR1A1,AMN,AQP8,ARHGEF18,BTD,CA4,CD55,CHL1,CLIC4,CYP4F2,DSG1,EDAR,EPB41L4B,EZR,FN1,GPR143,HSP90AA1,IL18,ITGA8,JAG1,KCNE4,KIAA1919,LGMN,MGST1,NEDD1,NOD1,P2RY1,PRKCI,PTK2,SCNN1B,SLC10A2,SLC12A2,SLC12A3,SLC29A1,SLC29A4,SLC30A5,SLC4A7,TCIRG1,VAMP3
GO Cellular Component	GO:0033268	node of Ranvier	486	0.431082	1	1	DLG1,SCN1A
GO Cellular Component	GO:0032592	integral to mitochondrial membrane	487	0.431501	1	1	ABCB10,BNIP3,COX18
GO Cellular Component	GO:0001939	female pronucleus	488	0.431571	1	1	CBX1
GO Cellular Component	GO:0070971	endoplasmic reticulum exit site	489	0.433	1	1	MPPE1
GO Cellular Component	GO:0035102	PRC1 complex	490	0.433283	1	1	CBX7
GO Cellular Component	GO:0030117	membrane coat	491	0.434544	1	1	AFTPH,AP1S3,AP2A2,AP3M1,AP3S2,COPB2,EPS15,PICALM,SEC24B,STON1,STON1-GTF2A1L
GO Cellular Component	GO:0005765	lysosomal membrane	492	0.435748	1	1	ABCA5,ANKFY1,AP1S3,AP3M1,ATP11A,GNAQ,GPR143,HGSNAT,MARCH2,NAPG,NPC1,RPTOR,SCARB1,STARD3,TCIRG1,TLDC1,TPCN2,UBBP4
GO Cellular Component	GO:0033270	paranode region of axon	493	0.436894	1	1	CNTNAP1,SCN1A
GO Cellular Component	GO:0016580	Sin3 complex	494	0.438707	1	1	CSNK2A1,RBBP4
GO Cellular Component	GO:0005726	perichromatin fibrils	495	0.438854	1	1	SMARCA4
GO Cellular Component	GO:0031264	death-inducing signaling complex	496	0.439473	1	1	PRAM1
GO Cellular Component	GO:0060170	cilium membrane	497	0.444398	1	1	CATSPERD,EPS15,GRK1,PDE6B,RHO,SEPT2
GO Cellular Component	GO:0005791	rough endoplasmic reticulum	498	0.450488	1	1	ADCYAP1R1,CA4,PCSK9,RHO,SEC61A1
GO Cellular Component	GO:0080008	Cul4-RING ubiquitin ligase complex	499	0.451628	1	1	DTL,RBX1
GO Cellular Component	GO:0005863	striated muscle myosin thick filament	500	0.452685	1	1	MYBPC3
Mouse Phenotype	MP:0011182	decreased hematopoietic cell number	1	8.12137e-10	6.4305e-06	6.4305e-06	ABCG8,ADA,ADAM17,AGO2,AIM2,AKT2,AKT3,ANKH,ANKRD11,ARID4A,ARID5B,ARL4D,ARNT,ASXL1,ATG7,B9D1,BATF3,BCL11B,BHLHE40,BLNK,CACNB4,CAMK4,CBLB,CCND1,CCND2,CCR7,CD180,CD4,CD5,CD70,CD83,CDK5RAP2,CHD2,CHUK,COL4A1,COL4A2,CR2,CRLF3,CSF3R,CTCF,CUX1,DIAPH1,DICER1,DNMT1,DOCK8,DTNBP1,EBF1,EOMES,EPAS1,EPOR,EPS15,ESR2,EZH1,EZH2,FASTK,FBXL3,FBXO11,FGF23,FLCN,FLI1,FLT3,FNIP1,FOXO1,FOXP1,GATA3,GNMT,GPR68,GRAP2,GSE1,GS…
Mouse Phenotype	MP:0011180	abnormal hematopoietic cell number	2	4.70389e-09	3.72454e-05	1.86227e-05	ABCG8,ADA,ADAM17,ADIPOQ,AGO2,AIM2,AKR1A1,AKT2,AKT3,ANKH,ANKRD11,ARID4A,ARID5B,ARL4D,ARNT,ASXL1,ATG7,B9D1,BANK1,BATF3,BCL11B,BCR,BHLHE40,BLNK,CACNB4,CAMK4,CBLB,CBX7,CCND1,CCND2,CCR7,CD180,CD4,CD5,CD70,CD83,CDK5RAP2,CHD2,CHUK,COL4A1,COL4A2,CR2,CRLF3,CRTAM,CSF3R,CTCF,CUX1,DIAPH1,DICER1,DIDO1,DNMT1,DOCK8,DTNBP1,DUSP1,EBF1,EOMES,EPAS1,EPOR,EPS15,ESR2,EZH1,EZH2,FASTK,FBXL3,FBXO11,FGF23,FLCN,FLI1,FLT1,F…
Mouse Phenotype	MP:0002429	abnormal blood cell morphology/development	3	7.81957e-09	6.19153e-05	2.06384e-05	ABCC1,ABCG8,ABHD5,ABI1,ADA,ADAM17,ADIPOQ,AGO2,AIM2,AKR1A1,AKT2,AKT3,ANKH,ANKRD11,APLF,ARF6,ARID4A,ARID5B,ARL4D,ARNT,ARSA,ASXL1,ATG7,ATP2A2,B9D1,BANK1,BATF3,BCL11B,BCR,BHLHE40,BLNK,BRD1,BTRC,CACNB4,CAMK4,CBLB,CBX7,CBY1,CCND1,CCND2,CCR7,CD180,CD4,CD5,CD70,CD83,CDK5RAP2,CHD2,CHUK,COL4A1,COL4A2,CR2,CRLF3,CRTAM,CSF3R,CTCF,CUX1,DIAPH1,DICER1,DIDO1,DNAJC19,DNMT1,DOCK8,DPY19L3,DTNBP1,DUSP1,EBF1,EOMES,EPA…
Mouse Phenotype	MP:0002123	abnormal hematopoiesis	4	1.49577e-08	0.000118435	2.96089e-05	ABCC1,ABCG8,ABHD5,ABI1,ADA,ADAM17,ADIPOQ,AGO2,AIM2,AKR1A1,AKT2,AKT3,ANKH,ANKRD11,APLF,ARF6,ARID4A,ARID5B,ARL4D,ARNT,ARSA,ASXL1,ATG7,ATP2A2,B9D1,BANK1,BATF3,BCL11B,BCR,BHLHE40,BLNK,BRD1,BTRC,CACNB4,CAMK4,CBLB,CBX7,CBY1,CCND1,CCND2,CCR7,CD180,CD4,CD5,CD70,CD83,CDK5RAP2,CHD2,CHUK,COL4A1,COL4A2,CR2,CRLF3,CRTAM,CSF3R,CTCF,CUX1,DIAPH1,DICER1,DIDO1,DNAJC19,DNMT1,DOCK8,DPY19L3,DTNBP1,DUSP1,EBF1,EOMES,EPA…
Mouse Phenotype	MP:0002398	abnormal bone marrow cell morphology/development	5	2.94296e-08	0.000233024	4.66047e-05	ABCG8,ABI1,ADA,ADAM17,AGO2,AKT2,AKT3,APLF,ARID4A,ARID5B,ASXL1,ATG7,BANK1,BCL11B,BHLHE40,BLNK,BRD1,CACNB4,CBLB,CCND1,CCND2,CCR7,CD180,CD4,CD5,CD83,CHD2,CHUK,CR2,CRLF3,CRTAM,CSF3R,CTCF,CUX1,DIAPH1,DICER1,DIDO1,DNMT1,DOCK8,DST,DTNBP1,EBF1,EOMES,EPAS1,EPOR,EPS15,ESR2,EZH1,EZH2,FBXO11,FLCN,FLI1,FLT3,FNIP1,FOXO1,FOXP1,FUT4,GADD45B,GATA3,GNRH1,GRAP2,HCK,HIP1,ID2,IFNG,IFNGR2,IL21R,IL4R,IL6,IMPDH2,IRF4,IT…
Mouse Phenotype	MP:0002080	prenatal lethality	6	3.09274e-08	0.000244883	4.08139e-05	AATF,ABCA3,ABCB10,ABCE1,ABI1,ACHE,ACO1,ADAM17,ADAMTS9,ADCY7,ADIPOQ,ADNP,ADRB1,AGO2,AHCTF1,AKT2,AKT3,ALX4,AMN,ANKRD11,ANKRD17,ARF6,ARFGEF2,ARID1A,ARID4A,ARNT,ATAD3A,ATP2A2,ATP2B1,ATXN2,AXIN1,B4GALT5,B9D1,BMP7,BMP8A,BMPR2,BPTF,BRD1,BRK1,BUB3,C9orf114,CACNB2,CACNG2,CACNG4,CBX1,CBX5,CC2D2A,CCNB1,CCND1,CCND2,CENPC,CHAF1A,CHCHD3,CHKA,CHUK,COL4A1,COL4A2,COPS3,CPB2,CRB2,CRK,CSE1L,CSNK2A1,CTBP1,CTCF,CUL1,…
Mouse Phenotype	MP:0008246	abnormal leukocyte morphology	7	5.40125e-08	0.000427671	6.10958e-05	ABCC1,ABHD5,ABI1,ADA,ADAM17,ADIPOQ,AIM2,AKR1A1,AKT2,AKT3,ANKH,ANKRD11,APLF,ARID4A,ARID5B,ARL4D,ARSA,ASXL1,ATG7,ATP2A2,B9D1,BANK1,BATF3,BCL11B,BCR,BHLHE40,BLNK,BTRC,CACNB4,CAMK4,CBLB,CCND1,CCND2,CCR7,CD180,CD4,CD5,CD70,CD83,CDK5RAP2,CHD2,CHUK,CR2,CRTAM,CSF3R,CTCF,CUX1,DIAPH1,DICER1,DIDO1,DNMT1,DOCK8,DUSP1,EBF1,EOMES,EPS15,ESR2,EZH1,EZH2,FASTK,FGF23,FLCN,FLI1,FLT3,FNIP1,FOSL2,FOXA2,FOXO1,FOXP1,FUT4…
Mouse Phenotype	MP:0008964	decreased carbon dioxide production	8	6.50193e-08	0.000514823	6.43529e-05	FBXO11,FOXO1,FTO,HINT1,NCOA3,NCOR2,OMA1,PRPSAP2
Mouse Phenotype	MP:0004939	abnormal B cell morphology	9	8.27068e-08	0.000654873	7.27636e-05	ADAM17,APLF,ARID4A,ARID5B,ASXL1,ATG7,BANK1,BCL11B,BLNK,CCR7,CD180,CD4,CD5,CD83,CHUK,CR2,CTCF,CUX1,DICER1,DNMT1,DOCK8,EBF1,EPS15,ESR2,EZH1,EZH2,FLCN,FLI1,FLT3,FNIP1,FOXO1,FOXP1,GADD45B,GNRH1,ID2,IFNGR2,IL6,IRF4,JAK2,KLHL6,KMT2E,LAIR1,LAT,LIG4,LYST,MADCAM1,MALT1,MARK2,MDM2,MFNG,MRE11A,MSH2,MSI2,NCOA3,NEDD4,NFATC1,NFATC2,NFATC3,NR3C1,PAX5,PCID2,PICALM,PIK3AP1,PIK3CD,PIK3R1,PIP5K1C,PLCG2,PLCL2,POLL,P…
Mouse Phenotype	MP:0000716	abnormal immune system cell morphology	10	8.6666e-08	0.000686221	6.86221e-05	ABCC1,ABHD5,ABI1,ADA,ADAM17,ADIPOQ,AIM2,AKR1A1,AKT2,AKT3,ANKH,ANKRD11,APLF,ARID4A,ARID5B,ARL4D,ARSA,ASXL1,ATG7,ATP2A2,B9D1,BANK1,BATF3,BCL11B,BCR,BHLHE40,BLNK,BTRC,CACNB4,CAMK4,CBLB,CCND1,CCND2,CCR7,CD180,CD4,CD5,CD70,CD83,CDK5RAP2,CHD2,CHUK,CR2,CRTAM,CSF3R,CTCF,CUX1,DIAPH1,DICER1,DIDO1,DNMT1,DOCK8,DUSP1,EBF1,EOMES,EPS15,ESR2,EZH1,EZH2,FASTK,FGF23,FLCN,FLI1,FLT3,FNIP1,FOSL2,FOXA2,FOXO1,FOXP1,FUT4…
Mouse Phenotype	MP:0008247	abnormal mononuclear cell morphology	11	1.38038e-07	0.00109299	9.93623e-05	ABCC1,ABI1,ADA,ADAM17,AIM2,AKR1A1,AKT2,AKT3,ANKH,ANKRD11,APLF,ARID4A,ARID5B,ARL4D,ARSA,ASXL1,ATG7,ATP2A2,B9D1,BANK1,BATF3,BCL11B,BHLHE40,BLNK,BTRC,CACNB4,CAMK4,CBLB,CCND1,CCND2,CCR7,CD180,CD4,CD5,CD70,CD83,CDK5RAP2,CHD2,CHUK,CR2,CRTAM,CSF3R,CTCF,CUX1,DIAPH1,DICER1,DIDO1,DNMT1,DOCK8,EBF1,EOMES,EPS15,ESR2,EZH1,EZH2,FGF23,FLCN,FLI1,FLT3,FNIP1,FOSL2,FOXA2,FOXO1,FOXP1,FUT4,GADD45B,GATA3,GNMT,GNRH1,GPR…
Mouse Phenotype	MP:0002458	abnormal B cell number	12	1.75712e-07	0.00139128	0.00011594	ADAM17,ARID4A,ASXL1,ATG7,BANK1,BCL11B,BLNK,CD180,CD4,CD5,CHUK,CR2,CTCF,CUX1,DICER1,DOCK8,EBF1,EPS15,ESR2,EZH1,EZH2,FLCN,FLI1,FLT3,FNIP1,FOXO1,FOXP1,GADD45B,GNRH1,ID2,IRF4,JAK2,KLHL6,KMT2E,LAIR1,LAT,LIG4,LYST,MADCAM1,MALT1,MARK2,MDM2,MSH2,MSI2,NCOA3,NEDD4,NFATC1,NFATC2,NFATC3,NR3C1,PAX5,PCID2,PIK3AP1,PIK3CD,PIK3R1,PIP5K1C,PLCG2,PLCL2,POLL,PRDM1,PRF1,PRKCB,PTCH1,RAG2,RBPJ,REV3L,RHBDF2,RUNX1,RUNX2,S…
Mouse Phenotype	MP:0000218	increased leukocyte cell number	13	1.95121e-07	0.00154497	0.000118844	ADA,ADAM17,ADIPOQ,AKR1A1,AKT2,AKT3,ANKH,ARID4A,ARID5B,ARL4D,ASXL1,B9D1,BANK1,BCL11B,BCR,BHLHE40,BLNK,CCR7,CD180,CD4,CD5,CDK5RAP2,CHD2,CHUK,CR2,CRTAM,CTCF,DIAPH1,DICER1,DIDO1,DUSP1,EBF1,EOMES,EPS15,ESR2,EZH2,FLI1,FLT3,FNIP1,FOSL2,FOXA2,FOXO1,FUT4,GADD45B,GATA3,GNRH1,GPR68,GRAP2,GSE1,HCK,HIP1,IFNG,IL18,IL4R,IL6,IRF4,ITGAV,JAK2,KDM5A,KLF2,KMT2E,LAIR1,LAT,LDLR,LGMN,LIG4,LIME1,LYST,MADCAM1,MAN2A1,MARK…
Mouse Phenotype	MP:0011181	increased hematopoietic cell number	14	1.96958e-07	0.00155952	0.000111394	ADA,ADAM17,ADIPOQ,AGO2,AKR1A1,AKT2,AKT3,ANKH,ARID4A,ARID5B,ARL4D,ASXL1,B9D1,BANK1,BCL11B,BCR,BHLHE40,BLNK,CBX7,CCR7,CD180,CD4,CD5,CDK5RAP2,CHD2,CHUK,CR2,CRTAM,CTCF,DIAPH1,DICER1,DIDO1,DUSP1,EBF1,EOMES,EPOR,EPS15,ESR2,EZH2,FLI1,FLT1,FLT3,FNIP1,FOSL2,FOXA2,FOXO1,FUT4,GADD45B,GATA3,GNRH1,GPR68,GRAP2,GSE1,HCK,HIP1,IFNG,IL18,IL4R,IL6,IRF4,ITGAV,JAK2,KDM5A,KLF2,KMT2E,LAIR1,LAT,LDLR,LGMN,LIG1,LIG4,LIME1…
Mouse Phenotype	MP:0005387	immune system phenotype	15	3.0008e-07	0.00237603	0.000158402	ABCC1,ABCC4,ABHD5,ABI1,ACOX1,ACTN4,ADA,ADAM17,ADCY7,ADCYAP1R1,ADIPOQ,AGO2,AIM2,AKAP12,AKR1A1,AKT2,AKT3,ALOX5AP,ALS2,ANGPT2,ANKH,ANKRD11,ANTXR2,APLF,APOBEC3H,ARID4A,ARID5B,ARL4D,ARNT,ARSA,ASXL1,ATF3,ATG7,ATP2A2,B9D1,BANK1,BATF3,BAZ1B,BCL11B,BCL2L12,BCR,BHLHE40,BLNK,BMP7,BMP8A,BMPR2,BTRC,C8orf44-SGK3,CACNB4,CAMK4,CAPG,CBFA2T2,CBLB,CBX1,CBX5,CBY1,CCND1,CCND2,CCR7,CD180,CD4,CD5,CD55,CD70,CD83,CD93,CD…
Mouse Phenotype	MP:0002619	abnormal lymphocyte morphology	16	3.35612e-07	0.00265738	0.000166086	ABI1,ADA,ADAM17,AIM2,AKT2,AKT3,ANKH,APLF,ARID4A,ARID5B,ARL4D,ASXL1,ATG7,B9D1,BANK1,BATF3,BCL11B,BHLHE40,BLNK,BTRC,CACNB4,CBLB,CCND1,CCND2,CCR7,CD180,CD4,CD5,CD70,CD83,CDK5RAP2,CHD2,CHUK,CR2,CRTAM,CTCF,CUX1,DIAPH1,DICER1,DNMT1,DOCK8,EBF1,EOMES,EPS15,ESR2,EZH1,EZH2,FGF23,FLCN,FLI1,FLT3,FNIP1,FOXO1,FOXP1,FUT4,GADD45B,GATA3,GNRH1,GRAP2,GSE1,GSX1,HCK,ID2,IFNG,IFNGR2,IL18,IL21R,IL4R,IL6,IMPDH2,ING1,IRF…
Mouse Phenotype	MP:0000217	abnormal leukocyte cell number	17	3.83476e-07	0.00303636	0.000178609	ADA,ADAM17,ADIPOQ,AIM2,AKR1A1,AKT2,AKT3,ANKH,ANKRD11,ARID4A,ARID5B,ARL4D,ASXL1,ATG7,B9D1,BANK1,BATF3,BCL11B,BCR,BHLHE40,BLNK,CACNB4,CAMK4,CBLB,CCR7,CD180,CD4,CD5,CD70,CD83,CDK5RAP2,CHD2,CHUK,CR2,CRTAM,CSF3R,CTCF,CUX1,DIAPH1,DICER1,DIDO1,DOCK8,DUSP1,EBF1,EOMES,EPS15,ESR2,EZH1,EZH2,FASTK,FGF23,FLCN,FLI1,FLT3,FNIP1,FOSL2,FOXA2,FOXO1,FOXP1,FUT4,GADD45B,GATA3,GNMT,GNRH1,GPR68,GRAP2,GSE1,GSX1,HCK,HDC,H…
Mouse Phenotype	MP:0000717	abnormal lymphocyte cell number	18	3.89277e-07	0.00308229	0.000171238	ADA,ADAM17,AIM2,AKT2,AKT3,ANKH,ARID4A,ARID5B,ARL4D,ASXL1,ATG7,B9D1,BANK1,BATF3,BCL11B,BHLHE40,BLNK,CACNB4,CBLB,CCR7,CD180,CD4,CD5,CD70,CD83,CDK5RAP2,CHD2,CHUK,CR2,CRTAM,CTCF,CUX1,DIAPH1,DICER1,DOCK8,EBF1,EOMES,EPS15,ESR2,EZH1,EZH2,FGF23,FLCN,FLI1,FLT3,FNIP1,FOXO1,FOXP1,FUT4,GADD45B,GATA3,GNRH1,GRAP2,GSE1,GSX1,HCK,ID2,IFNG,IL18,IL21R,IL4R,IL6,IMPDH2,ING1,IRF4,ITGAE,ITGAV,JAK2,KLF2,KLHL6,KMT2E,LAIR…
Mouse Phenotype	MP:0005370	liver/biliary system phenotype	19	5.68473e-07	0.00450117	0.000236904	ABCA5,ABCG2,ABCG8,ABHD5,ACOX1,ADA,ADIPOQ,ADK,AGPAT5,AKAP12,AKT2,ANKH,ARF6,ARID4A,ARNT,ATG7,ATXN2,B9D1,BCR,BRD1,CBLB,CCKAR,CCND2,CCRN4L,CDKAL1,CHD2,CHKA,CHUK,CPT1C,CREM,CUL3,DICER1,DUSP1,EBF1,ELOVL5,EPAS1,EPOR,ESR2,F5,FBXL5,FLI1,FNIP1,FOXA2,FOXC1,FOXO1,GNAS,GNMT,GNRH1,GOLM1,GSK3B,HADHB,HIP1,HNF1B,IFNG,IL4R,IL6,INVS,ITGB1,JAG1,JARID2,JUP,KLF2,KLF6,LACTB2,LAT,LDLR,LGMN,LIG1,LIG4,LPIN1,MAN2A1,MAPK8,M…
Mouse Phenotype	MP:0001790	abnormal immune system physiology	20	5.83959e-07	0.00462379	0.000231189	ABCC1,ABCC4,ABI1,ACOX1,ACTN4,ADA,ADAM17,ADCY7,ADCYAP1R1,ADIPOQ,AIM2,AKAP12,AKR1A1,AKT2,AKT3,ALOX5AP,ALS2,ANKH,ANTXR2,APLF,APOBEC3H,ARID5B,ARNT,ATF3,BANK1,BATF3,BAZ1B,BCL11B,BCL2L12,BCR,BHLHE40,BLNK,BMP7,BMP8A,BMPR2,C8orf44-SGK3,CACNB4,CAPG,CBFA2T2,CBLB,CBX1,CBX5,CBY1,CCR7,CD180,CD4,CD5,CD55,CD70,CD83,CD93,CERS3,CHD2,CHST2,CHUK,CLIC4,CNR2,CPB2,CPN1,CR2,CRTAM,CSF3R,CTSC,CUX1,DCLRE1A,DIAPH1,DICER1,D…
Mouse Phenotype	MP:0005397	hematopoietic system phenotype	21	6.24697e-07	0.00494635	0.000235541	ABCC1,ABCC4,ABCG2,ABCG8,ABHD5,ABI1,ACHE,ADA,ADAM17,ADIPOQ,AGO2,AIM2,AKAP12,AKR1A1,AKT2,AKT3,ANKH,ANKRD11,ANXA2,APLF,ARF6,ARID1A,ARID4A,ARID5B,ARL4D,ARNT,ARSA,ASXL1,ATG7,ATP2A2,B9D1,BANK1,BATF3,BCL11B,BCR,BHLHE40,BLNK,BRD1,BTRC,CACNB4,CAMK4,CBLB,CBX7,CBY1,CCND1,CCND2,CCR7,CD180,CD4,CD5,CD55,CD70,CD83,CDK5RAP2,CHD2,CHUK,COL4A1,COL4A2,CR2,CRLF3,CRTAM,CSF3R,CTCF,CUX1,DIAPH1,DICER1,DIDO1,DNAJC19,DNMT1…
Mouse Phenotype	MP:0002445	abnormal mononuclear cell differentiation	22	8.33041e-07	0.00659602	0.000299819	ABI1,ADA,AKT2,AKT3,APLF,ARID4A,ARID5B,ASXL1,BANK1,BCL11B,BHLHE40,BLNK,CACNB4,CBLB,CCND1,CCND2,CCR7,CD180,CD4,CD5,CD83,CHUK,CR2,CRTAM,CTCF,CUX1,DIAPH1,DICER1,DNMT1,DOCK8,EBF1,EOMES,EPS15,ESR2,EZH1,EZH2,FLCN,FLI1,FLT3,FNIP1,FOXO1,FOXP1,GADD45B,GATA3,GNRH1,GRAP2,ID2,IFNG,IFNGR2,IL21R,IL4R,IL6,IMPDH2,IRF4,KLF2,KLHL6,KMT2E,KSR1,LAT,LIG4,LIME1,LYST,MALT1,MAPK8,MARK2,MDM2,MRE11A,MSH2,MSI2,MXI1,NCOA3,NED…
Mouse Phenotype	MP:0005384	cellular phenotype	23	1.04428e-06	0.00826857	0.000359503	AATF,ABCB10,ABHD5,ABI1,ABR,ACTN4,ADA,ADAM17,ADIPOQ,AHCTF1,AKR1A1,AKT2,AKT3,ALKBH3,ALKBH5,AMN,ANKH,ANTXR2,APLF,ARFGEF2,ARID4A,ARID5B,ARNT,ASXL1,ATG7,ATOH1,ATP2A2,AXIN1,BACE2,BANK1,BATF3,BAZ1B,BCL11B,BCL2L12,BCR,BHLHE23,BHLHE40,BLNK,BMP8A,BMPR2,BNIP3,BPTF,BRD1,BRK1,BTRC,BUB3,C12orf5,C9orf114,CACNB4,CACNG2,CAMK4,CAPG,CBLB,CBX7,CCKAR,CCND1,CCND2,CCR7,CD180,CD4,CD5,CD83,CDC14B,CDH4,CDK5RAP2,CDKAL1,CDO…
Mouse Phenotype	MP:0005016	decreased lymphocyte cell number	24	1.2848e-06	0.0101731	0.000423878	ADA,ADAM17,AIM2,AKT2,AKT3,ARID4A,ARID5B,ARL4D,ASXL1,ATG7,B9D1,BATF3,BCL11B,BHLHE40,BLNK,CACNB4,CBLB,CCR7,CD180,CD4,CD5,CD70,CD83,CHD2,CHUK,CR2,CTCF,CUX1,DIAPH1,DICER1,DOCK8,EBF1,EOMES,EPS15,ESR2,EZH1,EZH2,FGF23,FLCN,FLI1,FLT3,FNIP1,FOXO1,FOXP1,GATA3,GRAP2,GSE1,GSX1,ID2,IFNG,IL21R,IL4R,IL6,ING1,IRF4,ITGAE,ITGAV,JAK2,KLF2,KLHL6,KMT2E,LAIR1,LAT,LIG4,LYST,MADCAM1,MALT1,MDM2,MSH2,MSI2,MYH9,NEDD4,NFATC…
Mouse Phenotype	MP:0002401	abnormal lymphopoiesis	25	1.56405e-06	0.0123842	0.000495366	ABI1,ADA,AKT2,AKT3,APLF,ARID5B,ASXL1,BANK1,BCL11B,BHLHE40,BLNK,CACNB4,CBLB,CCND1,CCND2,CCR7,CD180,CD4,CD5,CD83,CHUK,CR2,CRTAM,CTCF,CUX1,DIAPH1,DICER1,DNMT1,DOCK8,EBF1,EOMES,EPS15,ESR2,EZH1,EZH2,FLCN,FLI1,FLT3,FNIP1,FOXO1,FOXP1,GADD45B,GATA3,GNRH1,GRAP2,ID2,IFNG,IFNGR2,IL21R,IL4R,IL6,IMPDH2,IRF4,KLF2,KLHL6,KMT2E,KSR1,LAT,LIG4,LIME1,LYST,MALT1,MAPK8,MARK2,MDM2,MRE11A,MSH2,MSI2,MXI1,NCOA3,NEDD4,NFAT…
Mouse Phenotype	MP:0002420	abnormal adaptive immunity	26	1.93864e-06	0.0153501	0.00059039	ABCC1,ABI1,ACTN4,ADA,ADAM17,ADIPOQ,AIM2,AKR1A1,AKT2,AKT3,ALOX5AP,APLF,APOBEC3H,ATF3,BANK1,BATF3,BCL11B,BCR,BHLHE40,BLNK,BMPR2,CACNB4,CAPG,CBLB,CBX5,CCR7,CD180,CD4,CD5,CD70,CD83,CD93,CHST2,CHUK,CLIC4,CNR2,CR2,CRTAM,CSF3R,CTSC,DIAPH1,DICER1,DLG1,DOCK8,DTNBP1,DUSP1,EBF1,EOMES,ESR2,FASTK,FLI1,FLT1,FLT3,FNIP1,FOSL2,FOXO1,FOXP1,FSCN1,FUT4,GADD45B,GATA3,GCNT3,GNAQ,GPR68,HCK,HSP90AA1,ID2,IFNG,IFNGR2,IL18…
Mouse Phenotype	MP:0005621	abnormal cell physiology	27	1.94116e-06	0.0153701	0.000569263	AATF,ABCB10,ABHD5,ABI1,ABR,ACTN4,ADA,ADAM17,ADIPOQ,AHCTF1,AKR1A1,AKT2,AKT3,ALKBH3,ALKBH5,AMN,ANKH,ANTXR2,APLF,ARFGEF2,ARID4A,ARID5B,ARNT,ASXL1,ATG7,ATOH1,ATP2A2,AXIN1,BACE2,BANK1,BATF3,BAZ1B,BCL11B,BCL2L12,BCR,BHLHE23,BHLHE40,BLNK,BMP8A,BMPR2,BNIP3,BPTF,BRD1,BTRC,BUB3,C12orf5,C9orf114,CACNB4,CACNG2,CAMK4,CAPG,CBLB,CBX7,CCKAR,CCND1,CCND2,CCR7,CD180,CD4,CD5,CD83,CDC14B,CDH4,CDK5RAP2,CDKAL1,CDON,CEN…
Mouse Phenotype	MP:0002414	abnormal myeloblast morphology/development	28	2.15881e-06	0.0170935	0.000610482	ABI1,ADA,AKT2,AKT3,APLF,ARID4A,ARID5B,ASXL1,BANK1,BCL11B,BHLHE40,BLNK,CACNB4,CBLB,CCND1,CCND2,CCR7,CD180,CD4,CD5,CD83,CHUK,CR2,CRTAM,CSF3R,CTCF,CUX1,DIAPH1,DICER1,DNMT1,DOCK8,EBF1,EOMES,EPS15,ESR2,EZH1,EZH2,FLCN,FLI1,FLT3,FNIP1,FOXO1,FOXP1,FUT4,GADD45B,GATA3,GNRH1,GRAP2,HCK,ID2,IFNG,IFNGR2,IL21R,IL4R,IL6,IMPDH2,IRF4,KLF2,KLHL6,KMT2E,KSR1,LAIR1,LAT,LIG4,LIME1,LYST,MALT1,MAPK8,MARK2,MDM2,MEF2C,MRE1…
Mouse Phenotype	MP:0005460	abnormal leukopoiesis	29	2.52372e-06	0.0199828	0.000689063	ABI1,ADA,AKT2,AKT3,APLF,ARID4A,ARID5B,ASXL1,ATG7,BANK1,BCL11B,BHLHE40,BLNK,CACNB4,CBLB,CCND1,CCND2,CCR7,CD180,CD4,CD5,CD83,CHUK,CR2,CRTAM,CSF3R,CTCF,CUX1,DIAPH1,DICER1,DNMT1,DOCK8,EBF1,EOMES,EPS15,ESR2,EZH1,EZH2,FLCN,FLI1,FLT3,FNIP1,FOXO1,FOXP1,GADD45B,GATA3,GNRH1,GRAP2,HIP1,ID2,IFNG,IFNGR2,IL21R,IL4R,IL6,IMPDH2,IRF4,JAK2,KLF2,KLHL6,KMT2E,KSR1,LAT,LIG4,LIME1,LYST,MALT1,MAPK8,MARK2,MDM2,MEF2C,MRE1…
Mouse Phenotype	MP:0008762	embryonic lethality	30	3.01552e-06	0.0238769	0.000795895	AATF,ABCB10,ABCE1,ABI1,ADAMTS9,ADNP,AGO2,AHCTF1,AMN,ANKRD11,ANKRD17,ARFGEF2,ARID1A,ARNT,ATAD3A,ATP2A2,AXIN1,B4GALT5,BMP8A,BMPR2,BPTF,BRD1,BRK1,BUB3,C9orf114,CACNB2,CBX1,CBX5,CC2D2A,CCNB1,CENPC,CHAF1A,CHCHD3,CHKA,CHUK,COL4A1,COL4A2,COPS3,CRB2,CSE1L,CSNK2A1,CTCF,CUL1,CUL3,CYP26A1,DARS2,DHX9,DICER1,DIDO1,DISP1,DNAJB6,DNMT1,DONSON,DSC3,DTL,DYNC1H1,E2F3,ECT2,EDNRB,ELF3,ENSG00000255292,EOMES,EPAS1,EPN2…
Mouse Phenotype	MP:0008195	abnormal professional antigen presenting cell morphology	31	3.01758e-06	0.0238932	0.000770748	ABCC1,ADA,ADAM17,AKR1A1,ANKH,ANKRD11,ARSA,ATP2A2,BANK1,BATF3,BCL11B,BLNK,CAMK4,CCR7,CD4,CD5,CD83,CHUK,CR2,CTCF,DICER1,DOCK8,EBF1,EPS15,FLI1,FLT3,FNIP1,FOSL2,FOXA2,FOXO1,FOXP1,GADD45B,GNRH1,GPR68,HCK,IL18,IL4R,IL6,IRF4,ITGAV,KLHL6,KMT2E,LAIR1,LAT,LDLR,LIMD1,LRRK2,LYST,MADCAM1,MALT1,MFNG,MITF,MSH2,MSI2,NAGLU,NDUFS4,NFATC1,NOS2,NPC1,NR3C1,PAX5,PCID2,PEX5,PIK3AP1,PIK3CD,PIK3R1,PIP5K1C,PLCG2,PLCL2,PRD…
Mouse Phenotype	MP:0000221	decreased leukocyte cell number	32	3.67922e-06	0.0291321	0.000910378	ADA,ADAM17,AIM2,AKT2,AKT3,ANKRD11,ARID4A,ARID5B,ARL4D,ASXL1,ATG7,B9D1,BATF3,BCL11B,BHLHE40,BLNK,CACNB4,CAMK4,CBLB,CCR7,CD180,CD4,CD5,CD70,CD83,CDK5RAP2,CHD2,CHUK,CR2,CSF3R,CTCF,CUX1,DIAPH1,DICER1,DOCK8,EBF1,EOMES,EPS15,ESR2,EZH1,EZH2,FASTK,FGF23,FLCN,FLI1,FLT3,FNIP1,FOXO1,FOXP1,GATA3,GNMT,GPR68,GRAP2,GSE1,GSX1,HCK,HDC,ID2,IFNG,IL21R,IL4R,IL6,ING1,IRF4,ITGAE,ITGAV,JAK2,KLF2,KLHL6,KMT2E,LAIR1,LAT,L…
Mouse Phenotype	MP:0002396	abnormal hematopoietic system morphology/development	33	4.97203e-06	0.0393685	0.00119298	ABCC1,ABCC4,ABCG2,ABCG8,ABHD5,ABI1,ADA,ADAM17,ADIPOQ,AGO2,AIM2,AKAP12,AKR1A1,AKT2,AKT3,ANKH,ANKRD11,APLF,ARF6,ARID1A,ARID4A,ARID5B,ARL4D,ARNT,ARSA,ASXL1,ATG7,ATP2A2,B9D1,BANK1,BATF3,BCL11B,BCR,BHLHE40,BLNK,BRD1,BTRC,CACNB4,CAMK4,CBLB,CBX7,CBY1,CCND1,CCND2,CCR7,CD180,CD4,CD5,CD70,CD83,CDK5RAP2,CHD2,CHUK,COL4A1,COL4A2,CR2,CRLF3,CRTAM,CSF3R,CTCF,CUX1,DIAPH1,DICER1,DIDO1,DNAJC19,DNMT1,DOCK8,DPY19L3,D…
Mouse Phenotype	MP:0002138	abnormal hepatobiliary system morphology	34	6.71987e-06	0.053208	0.00156494	ABCA5,ABHD5,ACOX1,ADA,ADIPOQ,ADK,AGPAT5,AKT2,ANKH,ARF6,ARID4A,ARNT,ATG7,ATXN2,B9D1,BCR,BRD1,CBLB,CCKAR,CCND2,CCRN4L,CDKAL1,CHD2,CHKA,CHUK,CPT1C,CUL3,DICER1,DUSP1,EBF1,ELOVL5,EPAS1,EPOR,ESR2,F5,FBXL5,FLI1,FNIP1,FOXA2,FOXC1,FOXO1,GNAS,GNMT,GNRH1,GOLM1,GSK3B,HADHB,HIP1,HNF1B,IFNG,IL4R,IL6,INVS,ITGB1,JAG1,JARID2,JUP,KLF2,KLF6,LACTB2,LDLR,LGMN,LIG1,LPIN1,MAN2A1,MAPK8,MARK2,MBTPS1,MDM2,MED1,MKL2,MME,NA…
Mouse Phenotype	MP:0002421	abnormal cell-mediated immunity	35	6.9689e-06	0.0551798	0.00157657	ABCC1,ABI1,ACTN4,ADA,ADAM17,ADIPOQ,AIM2,AKR1A1,AKT2,AKT3,ALOX5AP,APLF,APOBEC3H,ATF3,BANK1,BATF3,BCL11B,BCR,BHLHE40,BLNK,BMPR2,CACNB4,CAPG,CBLB,CBX5,CCR7,CD180,CD4,CD5,CD70,CD83,CD93,CHST2,CHUK,CLIC4,CNR2,CR2,CRTAM,CSF3R,CTSC,DIAPH1,DICER1,DLG1,DOCK8,DTNBP1,DUSP1,EBF1,EOMES,ESR2,FASTK,FLI1,FLT1,FLT3,FNIP1,FOSL2,FOXO1,FOXP1,FSCN1,FUT4,GADD45B,GATA3,GCNT3,GPR68,HCK,HSP90AA1,ID2,IFNG,IFNGR2,IL18,IL21…
Mouse Phenotype	MP:0001819	abnormal immune cell physiology	36	7.15538e-06	0.0566563	0.00157379	ABCC1,ABI1,ACTN4,ADA,ADAM17,ADIPOQ,AIM2,AKR1A1,AKT2,AKT3,ALOX5AP,APLF,APOBEC3H,ATF3,BANK1,BATF3,BCL11B,BCR,BHLHE40,BLNK,BMPR2,CACNB4,CAPG,CBLB,CBX5,CCR7,CD180,CD4,CD5,CD70,CD83,CD93,CHST2,CHUK,CLIC4,CNR2,CR2,CRTAM,CSF3R,CTSC,DIAPH1,DICER1,DLG1,DOCK8,DTNBP1,DUSP1,EBF1,EOMES,ESR2,FASTK,FLI1,FLT1,FLT3,FNIP1,FOSL2,FOXO1,FOXP1,FSCN1,FUT4,GADD45B,GATA3,GCNT3,GPR68,HCK,HSP90AA1,ID2,IFNG,IFNGR2,IL18,IL21…
Mouse Phenotype	MP:0000598	abnormal liver morphology	37	7.39465e-06	0.0585508	0.00158245	ABCA5,ABHD5,ACOX1,ADA,ADIPOQ,ADK,AGPAT5,AKT2,ANKH,ARF6,ARID4A,ARNT,ATG7,ATXN2,B9D1,BCR,BRD1,CBLB,CCND2,CCRN4L,CDKAL1,CHD2,CHKA,CHUK,CPT1C,CUL3,DICER1,DUSP1,EBF1,ELOVL5,EPAS1,EPOR,ESR2,F5,FBXL5,FLI1,FNIP1,FOXA2,FOXC1,FOXO1,GNAS,GNMT,GNRH1,GOLM1,GSK3B,HADHB,HIP1,HNF1B,IFNG,IL4R,IL6,INVS,ITGB1,JAG1,JARID2,JUP,KLF2,KLF6,LACTB2,LDLR,LGMN,LIG1,LPIN1,MAN2A1,MAPK8,MARK2,MBTPS1,MDM2,MED1,MKL2,MME,NAGLU,NC…
Mouse Phenotype	MP:0000685	abnormal immune system morphology	38	7.71448e-06	0.0610832	0.00160745	ABCC1,ABCC4,ABHD5,ABI1,ADA,ADAM17,ADIPOQ,AGO2,AIM2,AKAP12,AKR1A1,AKT2,AKT3,ANGPT2,ANKH,ANKRD11,ANTXR2,APLF,ARID4A,ARID5B,ARL4D,ARSA,ASXL1,ATG7,ATP2A2,B9D1,BANK1,BATF3,BCL11B,BCR,BHLHE40,BLNK,BTRC,CACNB4,CAMK4,CBLB,CCND1,CCND2,CCR7,CD180,CD4,CD5,CD70,CD83,CDK5RAP2,CHD2,CHUK,CR2,CRTAM,CSF3R,CTCF,CUX1,DIAPH1,DICER1,DIDO1,DNMT1,DOCK8,DUSP1,EBF1,EOMES,EPAS1,EPOR,EPS15,ESR2,EZH1,EZH2,FASTK,FBXL5,FGF23,…
Mouse Phenotype	MP:0002442	abnormal leukocyte physiology	39	8.56239e-06	0.067797	0.00173839	ABCC1,ABI1,ACTN4,ADA,ADAM17,ADIPOQ,AIM2,AKR1A1,AKT2,AKT3,ALOX5AP,APLF,APOBEC3H,ATF3,BANK1,BATF3,BCL11B,BCR,BHLHE40,BLNK,BMPR2,CACNB4,CAPG,CBLB,CBX5,CCR7,CD180,CD4,CD5,CD70,CD83,CD93,CHST2,CHUK,CLIC4,CNR2,CR2,CRTAM,CSF3R,CTSC,DIAPH1,DICER1,DLG1,DOCK8,DTNBP1,DUSP1,EBF1,EOMES,ESR2,FASTK,FLI1,FLT1,FLT3,FNIP1,FOSL2,FOXO1,FOXP1,FUT4,GADD45B,GATA3,GCNT3,GPR68,HCK,ID2,IFNG,IFNGR2,IL18,IL21R,IL4R,IL6,IMPD…
Mouse Phenotype	MP:0005013	increased lymphocyte cell number	40	8.76917e-06	0.0694343	0.00173586	ADA,AKT2,AKT3,ANKH,ARID4A,ARID5B,ARL4D,ASXL1,BANK1,BCL11B,BHLHE40,BLNK,CCR7,CD180,CD4,CD5,CDK5RAP2,CHD2,CHUK,CR2,CRTAM,CTCF,DIAPH1,DICER1,EBF1,EPS15,ESR2,EZH2,FLI1,FNIP1,FOXO1,GADD45B,GATA3,GNRH1,GRAP2,IFNG,IL18,IL6,IRF4,ITGAV,JAK2,KLF2,LAIR1,LAT,LDLR,LGMN,LIG4,LIME1,LYST,MADCAM1,MAN2A1,MARK2,NCOA3,NEDD4,NFATC1,NFATC2,NFATC3,NOS2,PAX1,PAX5,PIK3CD,PLCG1,PLCG2,PRDM1,PRF1,PRPSAP2,PTCH1,PTTG2,RAG2,RB…
Mouse Phenotype	MP:0008082	increased single-positive T cell number	41	9.446e-06	0.0747934	0.00182423	ARID5B,ARL4D,BCL11B,BHLHE40,BLNK,CCR7,CD4,CD5,CDK5RAP2,CHD2,CHUK,CRTAM,CTCF,DIAPH1,FOXO1,GATA3,IFNG,KLF2,LAIR1,LAT,LIME1,NCOA3,NEDD4,NOS2,PLCG1,PRDM1,PTCH1,RAG2,RBPJ,RUNX1,SETDB1,SH2D1A,SLC39A3,SYK,TRIB2,TWSG1,UNC13D,USP17L15,USP17L17,WASL
Mouse Phenotype	MP:0000219	increased neutrophil cell number	42	9.85467e-06	0.0780293	0.00185784	ADAM17,ANKH,ARID4A,BCR,CHUK,DIAPH1,EOMES,ESR2,FLT3,FOXA2,FUT4,HIP1,IL18,JAK2,KDM5A,KMT2E,LDLR,LYST,MEF2C,PIK3CD,PILRA,PREX1,PTCH1,RUNX1,SELPLG,SH2B3,SMAP1,SOX9,ST3GAL6,ST6GAL1,STAT5B,SYK,UNC13D,USP25
Mouse Phenotype	MP:0010296	increased hemolymphoid system tumor incidence	43	1.02278e-05	0.0809835	0.00188334	ARID4A,BLNK,CHD2,DCLRE1A,DICER1,DNMT1,ESR2,EZH2,FLCN,FLI1,FLT3,FOXO1,HIP1,IFNG,ING1,JAK2,LIG1,LIG4,LYST,MDM2,MGMT,MRE11A,MSH2,NCOA3,NOTCH3,PDCD4,PLCG2,POLE,PRF1,RAG2,RBBP8,REV3L,RFWD2,RPA1,RUNX1,SAV1,SIRT1,SKIL,SMAP1,SMUG1,SOAT1,SPTBN1,SSBP2,STK11,TP63,USP44,ZFP36L2
Mouse Phenotype	MP:0002357	abnormal spleen white pulp morphology	44	1.19621e-05	0.0947155	0.00215263	ABCC4,BANK1,BHLHE40,BLNK,CCR7,CHUK,CR2,DIAPH1,DIDO1,DOCK8,EBF1,EPS15,EZH1,FLI1,FLT3,FOXO1,HCK,HIP1,IFNG,IRF4,JAK2,LAIR1,LAT,LYST,MALT1,MARK2,MFNG,MITF,MXI1,NCOA3,NFATC2,PCID2,PICALM,PIK3CD,PRDM1,PRF1,RAG2,RBPJ,RUNX1,SH2D1A,SRC,SRF,ST6GAL1,SYK,TCIRG1,TNFSF11,TRAF3,TTC7A,TWIST2,TWSG1
Mouse Phenotype	MP:0010770	preweaning lethality	45	1.51422e-05	0.119896	0.00266436	AATF,ABCA3,ABCB10,ABCE1,ABHD5,ABI1,ABR,ACHE,ACO1,ACTN4,ADA,ADAM17,ADAM23,ADAMTS9,ADCY3,ADCY7,ADCYAP1R1,ADIPOQ,ADK,ADNP,ADRB1,AGO2,AHCTF1,AKT2,AKT3,ALX4,AMN,ANGPT2,ANKRD11,ANKRD17,ANO1,ANP32E,APBA2,ARF6,ARFGEF2,ARHGEF18,ARID1A,ARID2,ARID4A,ARID5B,ARNT,ASXL1,ATAD3A,ATG7,ATOH1,ATP2A1,ATP2A2,ATP2B1,ATXN2,ATXN7,AXIN1,B4GALT5,B9D1,BACE2,BAZ1B,BCL11B,BCR,BLNK,BMP7,BMP8A,BMPR2,BPTF,BRD1,BRK1,BUB3,C9orf11…
Mouse Phenotype	MP:0008171	abnormal mature B cell morphology	46	1.60194e-05	0.126842	0.00275743	BANK1,BLNK,CD4,CD5,CHUK,CR2,CTCF,DICER1,DOCK8,EBF1,EPS15,FLI1,FLT3,FNIP1,FOXO1,FOXP1,GADD45B,GNRH1,IRF4,KLHL6,LAIR1,LAT,MADCAM1,MALT1,MFNG,MSH2,MSI2,NFATC1,PAX5,PCID2,PIK3AP1,PIK3CD,PIK3R1,PLCG2,PLCL2,PRDM1,PRF1,PRKCB,PTCH1,PTGS2,RAG2,RBPJ,REV3L,RUNX1,SH2B2,SH2D1A,SRF,ST6GAL1,SYK,TAB2,TANK,TBK1,TLR4,TNFSF11,TRAF3,UBASH3A
Mouse Phenotype	MP:0010769	abnormal survival	47	1.66959e-05	0.132198	0.00281273	AATF,ABCA3,ABCA5,ABCB10,ABCE1,ABHD5,ABI1,ABR,ACHE,ACO1,ACTN4,ADA,ADAM17,ADAM23,ADAMTS9,ADCY3,ADCY7,ADCYAP1R1,ADIPOQ,ADK,ADNP,ADRB1,AGO2,AHCTF1,AKAP12,AKR1A1,AKT2,AKT3,ALS2,ALX4,AMN,ANGPT2,ANKH,ANKRD11,ANKRD17,ANO1,ANP32E,ANTXR2,APBA2,ARF6,ARFGEF2,ARHGEF18,ARID1A,ARID2,ARID4A,ARID5B,ARNT,ASXL1,ATAD3A,ATG7,ATOH1,ATP2A1,ATP2A2,ATP2B1,ATXN2,ATXN7,AXIN1,B4GALT5,B9D1,BACE2,BAZ1B,BCL11B,BCR,BLNK,BMP7,BM…
Mouse Phenotype	MP:0008037	abnormal T cell morphology	48	2.04609e-05	0.16201	0.0033752	ABI1,ADA,ADAM17,AKT2,AKT3,ARID4A,ARID5B,ARL4D,ASXL1,ATG7,B9D1,BATF3,BCL11B,BHLHE40,BLNK,CACNB4,CBLB,CCR7,CD180,CD4,CD5,CD70,CD83,CDK5RAP2,CHD2,CHUK,CRTAM,CTCF,CUX1,DIAPH1,DICER1,DOCK8,EOMES,ESR2,EZH2,FLI1,FLT3,FOXO1,FOXP1,GADD45B,GATA3,GRAP2,ID2,IFNG,IFNGR2,IL18,IL21R,IL4R,IL6,IMPDH2,ING1,IRF4,ITGAE,ITGAV,KLF2,KMT2E,KSR1,LAIR1,LAT,LDLR,LIG4,LIME1,LYST,MALT1,MAN2A1,MAPK8,MARK2,MDM2,MSI2,MXI1,MYH9,…
Mouse Phenotype	MP:0000691	enlarged spleen	49	2.16811e-05	0.171671	0.00350348	ADAM17,AGO2,ANKH,ARID4A,ASXL1,BCL11B,BHLHE40,BLNK,CBLB,CCND1,CCR7,CD180,CHD2,CSF3R,DIAPH1,DICER1,DIDO1,DNMT1,EPAS1,ESR2,EZH2,FLI1,FLT3,FOXO1,GADD45B,HIP1,IFNG,ING1,IRF4,JAK2,LAT,LGMN,LIG1,LTBP4,LYST,MAN2A1,MARK2,MDM2,MXI1,NCOA3,NFATC2,NFATC3,NOTCH3,NPC1,PICALM,PLCG2,POLE,PREP,PRKCQ,PTGS2,RAPGEF6,RUNX1,RUNX2,SH2B3,SIRT1,SKIL,SMAP1,SOX9,STAT5B,STK11,TANK,TBK1,TLR4,TNFSF11,TRAF3,TSPAN33,TTC7A,UNC13D…
Mouse Phenotype	MP:0002144	abnormal B cell differentiation	50	2.25257e-05	0.178358	0.00356717	APLF,ARID5B,ASXL1,BANK1,BLNK,CCR7,CHUK,CR2,DICER1,DNMT1,EBF1,EPS15,ESR2,EZH1,EZH2,FLCN,FLI1,FLT3,FNIP1,FOXP1,GNRH1,IFNGR2,IL6,IRF4,KLHL6,KMT2E,LAT,LIG4,LYST,MALT1,MARK2,MDM2,MRE11A,MSH2,MSI2,NCOA3,NFATC1,PAX5,PICALM,PIK3AP1,PIK3CD,PIK3R1,PLCG2,PLCL2,POLL,PRDM1,PRF1,PRKAR1A,PRKCB,PTCH1,PTGS2,RAG2,RBPJ,REV3L,RUNX1,SH2B2,SH2D1A,SKAP2,SMAD7,SOX4,SSBP2,ST6GAL1,STAT5B,SYK,TAB2,TANK,TBK1,TICAM1,TLR4,TNF…
Mouse Phenotype	MP:0000689	abnormal spleen morphology	51	2.41129e-05	0.190926	0.00374365	ABCC4,ADA,ADAM17,AGO2,AKAP12,ANKH,ARID4A,ARID5B,ASXL1,BANK1,BCL11B,BHLHE40,BLNK,CACNB4,CBLB,CCND1,CCR7,CD180,CD4,CHD2,CHUK,CR2,CSF3R,DIAPH1,DICER1,DIDO1,DNMT1,DOCK8,EBF1,EPAS1,EPOR,EPS15,ESR2,EZH1,EZH2,FBXL5,FGF23,FLI1,FLT3,FNIP1,FOXO1,FXR1,GADD45B,GNRH1,HCK,HHIP,HIP1,IFNG,ING1,INVS,IRF4,JAK2,JARID2,KLHL6,KMT2E,LAIR1,LAT,LGMN,LIG1,LIG4,LTBP4,LYST,MALT1,MAN2A1,MARK2,MDM2,MFNG,MITF,MSI2,MXI1,NCOA3,…
Mouse Phenotype	MP:0010768	mortality/aging	52	2.46063e-05	0.194832	0.00374678	AATF,ABCA3,ABCA5,ABCB10,ABCC1,ABCC4,ABCE1,ABHD5,ABI1,ABR,ACHE,ACO1,ACTN4,ADA,ADAM17,ADAM23,ADAMTS9,ADCY3,ADCY7,ADCYAP1R1,ADIPOQ,ADK,ADNP,ADRB1,AGO2,AHCTF1,AIM2,AKAP12,AKR1A1,AKT2,AKT3,ALS2,ALX4,AMN,ANGPT2,ANKH,ANKRD11,ANKRD17,ANO1,ANP32E,ANTXR2,APBA2,APOBEC3H,ARF6,ARFGEF2,ARHGEF18,ARID1A,ARID2,ARID4A,ARID5B,ARNT,ASXL1,ATAD3A,ATG7,ATOH1,ATP2A1,ATP2A2,ATP2B1,ATXN2,ATXN7,AXIN1,B4GALT5,B9D1,BACE2,BAZ…
Mouse Phenotype	MP:0002221	abnormal lymph organ size	53	2.64575e-05	0.20949	0.00395265	ABCC4,ADA,ADAM17,AGO2,AKT2,AKT3,ANKH,ARID4A,ARID5B,ASXL1,BCL11B,BHLHE40,BLNK,CACNB4,CBLB,CCND1,CCR7,CD180,CD4,CHD2,CSF3R,CTCF,CUX1,DIAPH1,DICER1,DIDO1,DNMT1,EPAS1,EPOR,ESR2,EZH1,EZH2,FGF23,FLI1,FLT3,FNIP1,FOXO1,FUT4,FXR1,GADD45B,GATA3,GNAS,HCK,HHIP,HIP1,HOXA1,ID2,IFNG,ING1,INVS,IRF4,JAK2,JARID2,KLHL6,KMT2E,LAT,LGMN,LIG1,LIG4,LTBP4,LYST,MAN2A1,MARK2,MDM2,MSI2,MXI1,NCOA3,NFATC2,NFATC3,NOTCH3,NPC1,N…
Mouse Phenotype	MP:0000322	increased granulocyte number	54	2.79514e-05	0.221319	0.00409851	ADA,ADAM17,ANKH,ARID4A,BCR,CHUK,DIAPH1,DIDO1,DUSP1,EOMES,ESR2,FLT3,FOXA2,FUT4,GSE1,HCK,HIP1,IFNG,IL18,IL4R,JAK2,KDM5A,KMT2E,LAIR1,LAT,LDLR,LYST,MEF2C,PIK3CD,PILRA,PREX1,PRF1,PTCH1,RAG2,RUNX1,RUNX2,SELPLG,SH2B3,SMAP1,SOX9,ST3GAL6,ST6GAL1,STAT5B,SYK,TCIRG1,TWSG1,UNC13D,USP25
Mouse Phenotype	MP:0005666	abnormal adipose tissue physiology	55	3.24427e-05	0.256881	0.00467057	AKT2,COL5A3,FOXO1,KHDRBS1,LPIN1,MARK2,NCOR2,OMA1,PIK3R1,PRKCI,PRKCQ,PTGS2,SESN2,TBL1XR1,TLR2
Mouse Phenotype	MP:0000220	increased monocyte cell number	56	3.37388e-05	0.267144	0.00477043	ARID4A,B9D1,DIAPH1,DIDO1,ESR2,FLI1,FLT3,FUT4,GPR68,IFNG,IL4R,JAK2,LDLR,LYST,PRF1,RBPJ,RUNX1,SH2B3,TBK1,TMUB1,TSPAN33,TWSG1,UNC13D
Mouse Phenotype	MP:0008962	abnormal carbon dioxide production	57	3.55091e-05	0.281161	0.00493265	BAZ1B,CBX1,FBXO11,FOXA2,FOXO1,FTO,GNAS,HINT1,NCOA3,NCOR2,OMA1,PRPSAP2
Mouse Phenotype	MP:0000726	absent lymphocyte	58	4.96596e-05	0.393205	0.00677939	BCL11B,BLNK,CD4,DICER1,EBF1,FNIP1,FOXO1,ID2,IL6,IRF4,KLF2,LAT,LIG4,LYST,MALT1,PAX5,PIK3AP1,PIK3CD,PRDM1,PRF1,RAG2,SH2D1A,SMARCA4,SOX4,SRF,STAT5B,SYK,ZAP70
Mouse Phenotype	MP:0006204	embryonic lethality before implantation	59	5.18557e-05	0.410594	0.00695922	AATF,ARFGEF2,BRK1,C9orf114,CHAF1A,CHCHD3,DNMT1,DSC3,DTL,ECT2,EOMES,IMPDH2,ITGB1,NASP,PIK3CB,PPP1R15B,PTTG2,RBBP8,RPA1,SALL4,SETD8,SKIL,SMARCA4,SMN1,TPM3,TPT1,TRRAP,USP17L15,USP17L17
Mouse Phenotype	MP:0005017	decreased B cell number	60	5.71968e-05	0.452885	0.00754808	ADAM17,ARID4A,ASXL1,ATG7,BLNK,CD180,CD4,CD5,CHUK,CR2,CTCF,CUX1,DICER1,DOCK8,EBF1,EPS15,EZH1,EZH2,FLCN,FLI1,FLT3,FNIP1,FOXO1,FOXP1,ID2,IRF4,JAK2,KLHL6,KMT2E,LIG4,LYST,MADCAM1,MALT1,MDM2,MSH2,MSI2,NEDD4,NFATC1,NR3C1,PAX5,PCID2,PIK3AP1,PIK3CD,PIK3R1,PIP5K1C,PLCG2,PLCL2,POLL,PRDM1,PRF1,PRKCB,PTCH1,RAG2,RBPJ,REV3L,RUNX1,RUNX2,SH2B3,SH2D1A,SOX4,SOX9,SRF,ST6GAL1,STAT5B,SYK,TAB2,TCIRG1,TLR4,TNFSF11,TRIB2…
Mouse Phenotype	MP:0001545	abnormal hematopoietic system physiology	61	5.89115e-05	0.466461	0.0076469	ACHE,ADAM17,AGO2,ANXA2,ARID1A,ATG7,BCL11B,CD55,DICER1,DTNBP1,EPAS1,EZH1,FOXO1,GAS6,GNAQ,HIP1,IFNG,IL21R,IMPDH2,ING1,ITGB1,JAK2,LAT,LIG1,MAN2A1,MAP2K6,MDM2,MSI2,MYH9,NCOA3,NEK1,NFATC2,NOS2,NR3C1,P2RY1,PAK2,PICALM,PIK3CB,PIK3CD,PIP5K1C,PLCG2,PLEK,POMC,PRDM1,PRKCQ,PTGS2,RAG2,RHD,RUNX1,STK11,SYK,TGFBR1,TICAM1,TLR2,TWSG1,TYK2,USP4,VAMP3,WASL,ZAP70,ZFP36L2
Mouse Phenotype	MP:0006387	abnormal T cell number	62	6.20941e-05	0.491661	0.00793002	ADA,ADAM17,AKT2,AKT3,ARID4A,ARID5B,ARL4D,ASXL1,ATG7,B9D1,BATF3,BCL11B,BHLHE40,BLNK,CACNB4,CBLB,CCR7,CD180,CD4,CD5,CD70,CD83,CDK5RAP2,CHD2,CHUK,CRTAM,CTCF,CUX1,DIAPH1,DICER1,DOCK8,EOMES,ESR2,EZH2,FLI1,FLT3,FOXO1,FOXP1,GADD45B,GATA3,GRAP2,ID2,IFNG,IL21R,IL4R,IL6,ING1,IRF4,ITGAE,ITGAV,KLF2,KMT2E,LAIR1,LAT,LDLR,LIG4,LIME1,LYST,MAN2A1,MDM2,MSI2,MYH9,NCOA3,NEDD4,NFATC1,NFATC2,NFATC3,NOS2,NOTCH3,NR3C1,P…
Mouse Phenotype	MP:0002723	abnormal immune serum protein physiology	63	8.32095e-05	0.658853	0.010458	ABI1,ADA,ADAM17,ADCY7,AIM2,APOBEC3H,ATF3,BANK1,BCL2L12,BHLHE40,BLNK,CACNB4,CBLB,CCR7,CD180,CD4,CD5,CD83,CLIC4,CPB2,CR2,CRTAM,CTSC,CUX1,DICER1,DLG1,DOCK8,DUSP1,EBF1,EOMES,ESR2,EZR,FASTK,FBXO11,FLI1,FLT3,FNIP1,FOXO1,GADD45B,GATA3,GCNT3,GSK3B,HCK,HPGDS,HSP90AA1,IFNG,IL18,IL21R,IL4R,IL6,IRF4,ITGAV,JUP,KLF2,KSR1,LAIR1,LAT,LDLR,LGMN,LIG4,LYST,MADCAM1,MALT1,MAN2A1,MAPK8,MARK2,MBTPS1,MSH2,NAIP,NCOA3,NEDD…
Mouse Phenotype	MP:0005331	insulin resistance	64	8.84458e-05	0.700314	0.0109424	ADIPOQ,AKT2,AKT3,COL5A3,CPT1C,ESR2,FOXO1,GNAS,GSK3B,IRS2,LDLR,LPIN1,NCOA3,NCOR2,PIK3CA,PIK3CB,POMC,PRKAB2,PRKCI,PRLH,SESN2,SESN3,STAT5B,STK11,TBL1XR1
Mouse Phenotype	MP:0002722	abnormal immune system organ morphology	65	9.10371e-05	0.720831	0.0110897	ABCC4,ADA,ADAM17,AGO2,AKAP12,AKT2,AKT3,ANKH,ARID4A,ARID5B,ASXL1,BANK1,BCL11B,BHLHE40,BLNK,CACNB4,CBLB,CCND1,CCR7,CD180,CD4,CHD2,CHUK,CR2,CSF3R,CTCF,CUX1,DIAPH1,DICER1,DIDO1,DNMT1,DOCK8,EBF1,EPAS1,EPOR,EPS15,ESR2,EZH1,EZH2,FBXL5,FGF23,FLI1,FLT3,FNIP1,FOXG1,FOXO1,FUT4,FXR1,GADD45B,GATA3,GNAS,GNRH1,GRAP2,HCK,HHIP,HIP1,HOXA1,HPGDS,ID2,IFNG,IL21R,ING1,INVS,IRF4,ITGAV,JAK2,JARID2,KLHL6,KMT2E,LAIR1,LAT,…
Mouse Phenotype	MP:0011096	complete embryonic lethality between implantation and somite formation	66	9.23951e-05	0.731585	0.0110846	ABCE1,ADAMTS9,AGO2,AHCTF1,ARID1A,BMPR2,BPTF,BUB3,CHKA,CSE1L,CUL1,CUL3,DHX9,DICER1,DYNC1H1,EDNRB,ENSG00000255292,EOMES,EZH2,FKBP4,FKBP5,FLCN,GINS1,HAND1,HNF1B,INTS6,ITGB1,KAT2B,LAMC1,LSM4,MACF1,MAX,MBD3,MDM2,MNAT1,MYH9,NCAPG2,NLE1,PAFAH1B1,PFKFB3,PHB,POFUT2,PPHLN1,RBBP6,RBX1,REV3L,RPTOR,SALL4,SETDB1,SMN1,TGS1,TPT1,TSHZ2,ZNF24
Mouse Phenotype	MP:0003945	abnormal lymphocyte physiology	67	9.58174e-05	0.758683	0.0113236	ABI1,ADA,AKT2,AKT3,APLF,APOBEC3H,ATF3,BANK1,BATF3,BCL11B,BHLHE40,BLNK,CACNB4,CBLB,CBX5,CCR7,CD180,CD4,CD5,CD70,CD83,CHUK,CR2,CRTAM,CTSC,DIAPH1,DICER1,DLG1,DOCK8,DTNBP1,EBF1,ESR2,FLI1,FLT3,FNIP1,FOXO1,FOXP1,GADD45B,GATA3,GCNT3,ID2,IFNG,IFNGR2,IL18,IL21R,IL4R,IL6,IMPDH2,ING1,IRF4,KLF2,KSR1,LAIR1,LAT,LDLR,LGMN,LIG4,LYST,MADCAM1,MALT1,MAN2A1,MAP2K6,MAPK8,MARK2,MBTPS1,MDM2,MRE11A,MSH2,MXI1,MYH9,NCOA3,…
Mouse Phenotype	MP:0003009	abnormal cytokine secretion	68	0.000122644	0.971099	0.0142809	ABI1,ADAM17,ADCY7,AIM2,ATF3,BCL2L12,BHLHE40,CACNB4,CBLB,CD4,CD5,CLIC4,CR2,CRTAM,DLG1,DUSP1,EOMES,EZR,FASTK,FBXO11,FLT3,FOXO1,GADD45B,GATA3,HCK,HPGDS,HSP90AA1,IFNG,IL18,IL21R,IL4R,IL6,KLF2,KSR1,LAT,LDLR,LGMN,LIG4,MALT1,MAPK8,MARK2,MBTPS1,NAIP,NCOA3,NEDD4,NFATC1,NFATC2,NOD1,NOS2,NPC1,PDCD4,PIK3CD,PILRA,PIP5K1C,PLA2G4A,PLCG1,PLCG2,POMC,PPP3CA,PRDM1,PRF1,PRKCQ,PTGS2,RAG2,RBPJ,RHBDF2,RUNX1,SELPLG,SH2D…
Mouse Phenotype	MP:0005559	increased circulating glucose level	69	0.000136942	1	0.0157146	ADIPOQ,AKT2,AKT3,CCRN4L,CDKAL1,COL5A3,CPT1C,DNAJC19,EIF2AK3,ESR2,FOXA2,FOXO1,FTO,GNAS,GPR26,GPR39,GSK3B,IL6,IRS2,KIF5B,LDLR,LPIN1,MGMT,NCEH1,NCOA3,NCOR2,PIK3CB,POMC,PRF1,PRKAB1,PRKAB2,PRKCI,PTTG2,RAG2,RGS10,RIMS2,RNF213,SEC61A1,SESN2,STAT5B,STK11,SYK,TBX19
Mouse Phenotype	MP:0005018	decreased T cell number	70	0.000138884	1	0.0157098	ADA,ADAM17,AKT2,AKT3,ARID4A,ARID5B,ARL4D,ASXL1,ATG7,B9D1,BATF3,BCL11B,BHLHE40,CACNB4,CBLB,CCR7,CD180,CD4,CD5,CD70,CD83,CTCF,CUX1,DIAPH1,DICER1,DOCK8,EOMES,ESR2,EZH2,FLI1,FLT3,FOXO1,FOXP1,GATA3,GRAP2,ID2,IFNG,IL21R,IL4R,IL6,ING1,IRF4,ITGAE,ITGAV,KLF2,KMT2E,LAIR1,LAT,LIG4,LYST,MDM2,MSI2,MYH9,NFATC1,NFATC2,NFATC3,NOTCH3,NR3C1,PAX1,PIK3CD,PLA2G10,PLCG1,PRF1,PRKCQ,PTCH1,PTK2,RAG2,RBPJ,RHBDF2,RPL22,RUN…
Mouse Phenotype	MP:0000350	abnormal cell proliferation	71	0.00014507	1	0.0161784	AATF,ADAM17,AHCTF1,ATG7,ATOH1,BMP8A,BMPR2,BPTF,BTRC,BUB3,CBX7,CDK5RAP2,CDON,CEND1,CENPF,CHUK,CIT,DCLRE1A,DICER1,DIDO1,DNMT1,DPPA2,E2F3,EDNRB,EOMES,ERI1,ESR2,ETV5,EZH2,FGF9,FLCN,FN1,FOXC1,FOXG1,FOXP1,GADD45B,GAS6,GCM1,GFRA3,GINS1,GLI1,GLI2,GPR37L1,HAND1,HINT1,HIPK3,HS6ST1,HSD17B12,HTR2B,HUS1,ID2,IFNG,IL6,IMPDH2,ING1,IP6K2,ITGB1,JARID2,KDM5A,KLF6,KSR1,LATS2,LIG1,LIG4,LLGL1,MAP2K5,MAPK8,MAX,MBD3,MDM…
Mouse Phenotype	MP:0008126	increased dendritic cell number	72	0.00015979	1	0.0175725	ADA,BCL11B,FLT3,IL18,LAIR1,RPTOR,XCL2
Mouse Phenotype	MP:0001263	weight loss	73	0.000161699	1	0.0175388	ABCC4,ACTN4,ADAM17,ARNT,ATG7,ATP2A2,ATXN7,BACE2,BCR,BTD,BUB3,CACNB4,CD55,CHD2,CHUK,COL5A3,CTSC,CUX1,DERL2,DICER1,DST,DUSP1,EDNRB,ELF3,ESR2,FTO,GATA3,GOLM1,HIP1,HMGB1,HNF1B,HOXC13,ID2,IFNG,IL4R,IRS2,ITGAV,LYST,MAN2A1,MAPK8,MNX1,NAGLU,NCOA3,NDUFS4,NOTCH3,NPC1,PDSS2,PFN2,PPARGC1A,PRF1,PTGS2,RAG2,RND3,SCN1A,SKIL,SMN1,TCIRG1,TLR2,TP63,TWIST1,TWIST2,TWSG1,UCP1
Mouse Phenotype	MP:0008081	abnormal single-positive T cell number	74	0.000163896	1	0.0175369	ARID5B,ARL4D,ASXL1,BCL11B,BHLHE40,BLNK,CCR7,CD180,CD4,CD5,CD70,CD83,CDK5RAP2,CHD2,CHUK,CRTAM,CTCF,DIAPH1,DICER1,DOCK8,EOMES,ESR2,FOXO1,FOXP1,GATA3,GRAP2,ID2,IFNG,IL21R,IL4R,KLF2,LAIR1,LAT,LIG4,LIME1,LYST,MSI2,MYH9,NCOA3,NEDD4,NFATC3,NOS2,NR3C1,PAX1,PIK3CD,PLA2G10,PLCG1,PRDM1,PRF1,PRKCQ,PTCH1,RAG2,RBPJ,RHBDF2,RPL22,RUNX1,SETDB1,SH2D1A,SIRT1,SLC39A3,SMARCA4,SRF,STAT5B,SYK,TICAM1,TRAF3,TRIB2,TWSG1,U…
Mouse Phenotype	MP:0009642	abnormal blood homeostasis	75	0.000163903	1	0.0173038	ABCA3,ABCA5,ABCC4,ABCG2,ABCG8,ABHD5,ACHE,ACOX1,ACTN4,ADA,ADAM17,ADCYAP1R1,ADIPOQ,ADRB1,AIM2,AKT2,AKT3,ANKH,ANKRD11,ANO1,ANXA2,AQP8,ARID4A,ARID5B,ARNT,ATG7,ATOH1,ATP2A1,ATP2A2,ATPIF1,ATXN2,B9D1,BAZ1B,BCL2L12,BCR,BMPR2,BRPF1,BTBD9,BTD,C19orf80,C8orf44-SGK3,CCRN4L,CD180,CD55,CDKAL1,CHUK,CLDN10,CLIC4,COL18A1,COL4A1,COL5A3,CPB2,CPT1C,CRLF3,CTSC,CUX1,DAAM1,DARS2,DERL2,DHCR24,DICER1,DIO2,DLG1,DNAJC19,DP…
Mouse Phenotype	MP:0008251	abnormal phagocyte morphology	76	0.000170938	1	0.017809	ABCC1,ADA,ADAM17,AKR1A1,ANKH,ANKRD11,ARID4A,ARSA,ATP2A2,B9D1,BATF3,BCR,CAMK4,CHUK,CR2,CSF3R,DIAPH1,DICER1,DIDO1,EBF1,EOMES,ESR2,FASTK,FLI1,FLT3,FOSL2,FOXA2,FUT4,GNMT,GPR68,GSX1,HCK,HIP1,IFNG,IL18,IL4R,IL6,JAK2,KDM5A,KMT2E,LDLR,LIMD1,LRRK2,LYST,MDM2,MEF2C,MITF,MSI2,MYH9,NAGLU,NDUFS4,NFATC1,NOS2,NPC1,NR3C1,PCID2,PEX5,PIK3CD,PILRA,PLA2G10,PLCG2,PREX1,PRF1,PTCH1,PTGS2,RAG2,RBPJ,RGS10,RHO,RUNX1,RUNX2,…
Mouse Phenotype	MP:0004392	abnormal CD8-positive T cell physiology	77	0.00017225	1	0.0177127	BATF3,CD4,CD70,CTSC,DICER1,FOXO1,IFNG,IFNGR2,IL21R,IL6,IMPDH2,LYST,MBTPS1,MYH9,PIK3CD,PRF1,PRKCQ,RAG2,SH2D1A,TBK1,TICAM1,UNC13D,XCL2
Mouse Phenotype	MP:0002652	thin myocardium	78	0.000176606	1	0.0179277	ANKRD17,B9D1,CACNB2,FOXP1,HAND1,ITGAV,JARID2,JUP,KLF2,MDM2,MED1,MGRN1,MKL2,NCOR2,PAK4,SALL4,SENP2,SRF,VCL,ZFPM2
Mouse Phenotype	MP:0002418	increased susceptibility to viral infection	79	0.000185473	1	0.0185895	AIM2,APOBEC3H,BCL2L12,CD4,CD70,DICER1,DTNBP1,EOMES,FLT3,IFNG,IL6,IRF4,KCNJ8,LYST,MBTPS1,PLCG2,PRDM1,PRF1,SH2D1A,TICAM1,TLR4,TYK2,UNC13D
Mouse Phenotype	MP:0008077	abnormal CD8-positive T cell number	80	0.000190406	1	0.0188455	ARL4D,BCL11B,BHLHE40,BLNK,CD180,CD4,CD5,CD70,CHUK,CRTAM,CTCF,DIAPH1,DICER1,DOCK8,EOMES,ESR2,FOXO1,FOXP1,GATA3,GRAP2,ID2,IFNG,IL4R,LAIR1,LAT,LIG4,LYST,MSI2,MYH9,NCOA3,NEDD4,NFATC3,NR3C1,PAX1,PIK3CD,PLA2G10,PLCG1,PRF1,PRKCQ,RAG2,RPL22,RUNX1,SH2D1A,SIRT1,SMARCA4,SRF,STAT5B,SYK,TICAM1,TRAF3,TRIB2,UNC13D,UPF2,USP17L15,USP17L17,ZAP70
Mouse Phenotype	MP:0008007	abnormal cellular replicative senescence	81	0.000191907	1	0.0187595	BUB3,CDC14B,CDK5RAP2,DICER1,EZH1,FLT3,ING1,ITGB1,KDM5A,MTF2,SKIL,TELO2,TP63,USP4
Mouse Phenotype	MP:0005092	decreased double-positive T cell number	82	0.000197661	1	0.0190863	ADA,AKT2,AKT3,ARID5B,BCL11B,BHLHE40,CACNB4,CD4,CD5,CTCF,CUX1,EZH2,FLT3,FOXO1,GATA3,GRAP2,KMT2E,LAT,LIG4,MDM2,MSI2,NFATC1,NFATC3,NR3C1,PAX1,PIK3CD,PRKCQ,PTCH1,PTK2,RAG2,RBPJ,RUNX1,SLC39A3,SMARCA4,TRAF3,TWSG1,UPF2
Mouse Phenotype	MP:0005065	abnormal neutrophil morphology	83	0.000201355	1	0.0192088	ADAM17,ANKH,ARID4A,BCR,CHUK,CR2,CSF3R,DIAPH1,DICER1,EOMES,ESR2,FASTK,FLT3,FOXA2,FUT4,GNMT,GSX1,HIP1,IL18,JAK2,KDM5A,KMT2E,LDLR,LYST,MDM2,MEF2C,MYH9,PCID2,PIK3CD,PILRA,PLA2G10,PREX1,PRF1,PTCH1,RUNX1,SELPLG,SH2B3,SMAP1,SOX9,ST3GAL6,ST6GAL1,STAT5B,SYK,UNC13D,USP25,ZFP36L2
Mouse Phenotype	MP:0006205	embryonic lethality between implantation and somite formation	84	0.000202378	1	0.0190766	ABCE1,ADAMTS9,AGO2,AHCTF1,ARID1A,BMPR2,BPTF,BUB3,CHKA,CSE1L,CUL1,CUL3,DHX9,DICER1,DYNC1H1,EDNRB,ENSG00000255292,EOMES,EZH2,FKBP4,FKBP5,FLCN,GINS1,HAND1,HNF1B,INTS6,ITGB1,KAT2B,LAMC1,LSM4,MACF1,MAX,MBD3,MDM2,MNAT1,MYH9,NCAPG2,NFE2L1,NLE1,PAFAH1B1,PFKFB3,PHB,POFUT2,PPHLN1,RBBP6,RBX1,REV3L,RPTOR,SALL4,SETDB1,SMN1,TFAP2C,TGS1,TPT1,TSHZ2,ZNF24
Mouse Phenotype	MP:0002020	increased tumor incidence	85	0.000203937	1	0.0189973	ACOX1,ADIPOQ,AKT2,AKT3,ARID4A,ATP2A2,BLNK,BUB3,CABLES1,CBX7,CCND1,CDK5RAP2,CHD2,CHUK,DCLRE1A,DICER1,DNMT1,EDNRB,EOMES,ESR2,EZH2,FLCN,FLI1,FLT3,FN1,FOXA2,FOXO1,GLI1,GLIPR1,GNMT,HCK,HINT1,HIP1,HPGDS,ID2,IFNG,ING1,IP6K2,ITGAV,JAK2,KDM5A,LIG1,LIG4,LTBP4,LYST,MAD1L1,MAPK8,MBD3,MDM2,MGMT,MNT,MOB1A,MRE11A,MSH2,MXI1,NCOA3,NFE2L1,NOS2,NOTCH3,PDCD4,PEX5,PIK3CA,PIK3CB,PIK3R1,PLCG2,POLE,POMC,PPARGC1A,PRF1,PR…
Mouse Phenotype	MP:0001577	anemia	86	0.000216405	1	0.0199243	ADA,AGO2,ANKH,ARF6,ARID4A,BRD1,CBY1,CCND1,CCND2,CDK5RAP2,COL4A1,DIAPH1,DICER1,DIDO1,DNMT1,EPAS1,EPOR,ESR2,FBXL5,FLI1,FLT3,FN1,HCK,ITGB1,JAK2,JARID2,KLF2,LAT,LGMN,LIG1,MAN2A1,MDM2,MRE11A,MYO1E,NEK1,NFATC1,NFATC3,NFE2L1,PICALM,PTGS2,RAG2,RFWD2,RUNX1,RUNX2,SCARB1,SH2B3,SMAP1,SRC,SSBP2,STAT5B,TIPARP,TNFSF11,TSPAN33,TTC7A,UNC13D,UPF2,ZFP36L2
Mouse Phenotype	MP:0002435	abnormal effector T cell morphology	87	0.000217432	1	0.0197888	ARID5B,ARL4D,ASXL1,BCL11B,BHLHE40,BLNK,CBLB,CCR7,CD180,CD4,CD5,CD70,CD83,CDK5RAP2,CHD2,CHUK,CRTAM,CTCF,DIAPH1,DICER1,DOCK8,EOMES,ESR2,FOXO1,FOXP1,GADD45B,GATA3,GRAP2,ID2,IFNG,IFNGR2,IL21R,IL4R,IL6,IRF4,KLF2,KSR1,LAIR1,LAT,LIG4,LIME1,LYST,MAPK8,MARK2,MSI2,MYH9,NCOA3,NEDD4,NFATC3,NOS2,NR3C1,PAX1,PIK3CD,PLA2G10,PLCG1,PRDM1,PRF1,PRKCQ,PTCH1,RAG2,RBPJ,RHBDF2,RPL22,RUNX1,SETDB1,SH2D1A,SIRT1,SLC39A3,SMA…
Mouse Phenotype	MP:0005667	abnormal circulating leptin level	88	0.000223949	1	0.0201503	ADIPOQ,ADRB1,AKT2,ANKRD11,CDKAL1,E2F3,ESR2,FTO,GNAS,GPR26,HDC,IRS2,KHDRBS1,LPIN1,MAPK8,MARK2,NCOA3,NCOR2,NOS2,OMA1,PIK3CA,PIK3CB,POMC,PREP,PRKAB1,PRKCI,PRLH,PTGS2,RNF213,RPTOR,SERTAD2,STAT5B,TBL1XR1,TLR2,TLR4,TNKS
Mouse Phenotype	MP:0002417	abnormal megakaryocyte morphology	89	0.000248909	1	0.0221445	ABCG8,ADAM17,ARID4A,CHD2,CRLF3,DICER1,DIDO1,DTNBP1,ESR2,FBXO11,FLI1,FLT3,ITGB1,JAK2,KMT2E,LAIR1,LYST,MDM2,MED1,MYH9,NCOA3,PCID2,PIP5K1C,PLEK,PRF1,PRKAB1,PTGS2,PTTG2,RAG2,RUNX1,SH2B3,SMAP1,SNAP47,SOX9,ST3GAL6,STK11,TCIRG1,TSPAN33,TTC7A,TWSG1,UNC13D,ZFP36L2
Mouse Phenotype	MP:0005015	increased T cell number	90	0.000253187	1	0.0222749	ADA,AKT2,AKT3,ARID4A,ARID5B,ARL4D,ASXL1,BCL11B,BHLHE40,BLNK,CCR7,CD180,CD4,CD5,CDK5RAP2,CHD2,CHUK,CRTAM,CTCF,DIAPH1,DICER1,ESR2,EZH2,FOXO1,GADD45B,GATA3,GRAP2,IFNG,IL6,ITGAV,KLF2,LAIR1,LAT,LDLR,LIME1,MAN2A1,NCOA3,NEDD4,NFATC1,NFATC2,NFATC3,NOS2,PAX1,PAX5,PLCG1,PRDM1,PRF1,PTCH1,PTTG2,RAG2,RBPJ,RUNX1,SETDB1,SH2D1A,SLC39A3,SMARCA4,SYK,TBK1,TLR2,TRIB2,TWSG1,UNC13D,USP17L15,USP17L17,WASL,ZAP70
Mouse Phenotype	MP:0005076	abnormal cell differentiation	91	0.000255843	1	0.0222612	ABHD5,ABI1,ABR,ADA,AKR1A1,AKT2,AKT3,ANKH,APLF,ARID4A,ARID5B,ASXL1,ATP2A2,BANK1,BATF3,BCL11B,BCR,BHLHE40,BLNK,BMP8A,CACNB4,CACNG2,CAMK4,CBLB,CCKAR,CCND1,CCND2,CCR7,CD180,CD4,CD5,CD83,CHUK,CR2,CRTAM,CSF3R,CTCF,CUX1,DIAPH1,DICER1,DIDO1,DISP1,DNMT1,DOCK8,DSC1,DSCAM,EBF1,EOMES,EPS15,ESR2,EZH1,EZH2,FEZF2,FLCN,FLI1,FLT1,FLT3,FNIP1,FOSL2,FOXA2,FOXC1,FOXG1,FOXO1,FOXP1,GADD45B,GATA3,GCM1,GLI1,GLI2,GNRH1,GP…
Mouse Phenotype	MP:0003645	increased pancreatic beta cell number	92	0.000256405	1	0.0220675	AKT2,ATXN2,FOXO1,IRS2,KIF5B,PIK3CA
Mouse Phenotype	MP:0009850	embryonic lethality between implantation and placentation	93	0.000261394	1	0.022255	ABCE1,ADAMTS9,ADNP,AGO2,AHCTF1,ARID1A,ARNT,ATAD3A,BMPR2,BPTF,BUB3,CHKA,COPS3,CSE1L,CUL1,CUL3,DHX9,DICER1,DIDO1,DYNC1H1,EDNRB,ENSG00000255292,EOMES,EZH2,FBXL5,FKBP4,FKBP5,FLCN,GCM1,GINS1,HAND1,HNF1B,HSD17B12,INTS6,IPPK,ITGB1,KAT2B,LAMC1,LRPPRC,LSM4,MACF1,MAX,MBD3,MDM2,MED1,MNAT1,MOB1A,MYH9,NCAPG2,NFE2L1,NLE1,PAFAH1B1,PCSK6,PFKFB3,PHB,PIK3CB,POFUT2,POLE,PPHLN1,PRICKLE1,PTK2,RBBP6,RBPJ,RBX1,REV3L,RP…
Mouse Phenotype	MP:0000603	pale liver	94	0.000270232	1	0.0227627	ACOX1,ADK,ARF6,EPOR,FBXL5,FLI1,KLF2,LACTB2,LIG1,LPIN1,NFE2L1,NPC1,POR,RUNX1,SEC61A1,STAT5B,TTC7A,ZFP36L2
Mouse Phenotype	MP:0002088	abnormal embryonic growth/weight/body size	95	0.000273894	1	0.0228283	AATF,ABI1,AGO2,ANKRD11,ANKRD17,ARID1A,ARNT,ATAD3A,AXIN1,B4GALT5,BMP8A,BMPR2,BPTF,BRD1,BRK1,BTAF1,CACNB2,CENPC,COL4A1,COL4A2,COPS3,CRB2,CSE1L,CTBP1,CUL1,CUL3,DAAM1,DICER1,DISP1,DLG1,DNAJB6,EPN2,EZH2,EZR,F5,FBXL5,FLI1,FN1,FOXA2,FOXB1,FOXC1,FOXO1,FOXP1,GATA3,GCM1,GLDC,GLI2,GSC,HAND1,HHIP,HNF1B,HS6ST1,HSD17B12,HTR2B,HUS1,ITGAV,ITGB1,JAG1,JAK2,JARID2,JUP,KAT2B,KIF5B,KLF2,LATS2,LIG1,LRPPRC,MAP2K5,MAPK8…
Mouse Phenotype	MP:0010087	increased circulating fructosamine level	96	0.000276306	1	0.0227895	CRLF3
Mouse Phenotype	MP:0000313	abnormal cell death	97	0.000279129	1	0.022785	ADA,AHCTF1,AKT2,AKT3,ALKBH5,AMN,ANKH,ANTXR2,ARNT,ATG7,BCL11B,BCL2L12,BHLHE23,BLNK,BMP8A,BNIP3,BRD1,BTRC,C12orf5,C9orf114,CBX7,CD4,CDH4,CDK5RAP2,CHD2,CHUK,CIT,COL5A3,CREM,CUL1,CUL3,CYP26B1,DDX25,DHX9,DIAPH1,DICER1,DIDO1,DLG1,DNMT1,DUSP1,EBF1,EDAR,EOMES,EPOR,ESR2,ETV5,FBXL5,FN1,FNIP1,FOXA2,FOXG1,FOXL2,FOXO1,FOXP1,GATA3,GCM1,GFRA3,GINS1,GLIPR1,GNG7,GOLGA3,GRK1,HINT1,HIP1,HPGDS,HSP90AA1,HUS1,IFNG,IFT…
Mouse Phenotype	MP:0005448	abnormal energy balance	98	0.000284377	1	0.0229765	ADIPOQ,AKT2,ARID5B,BAZ1B,CBX1,CCKAR,CCRN4L,COL5A3,DUSP1,FOXO1,FTO,GNAS,GPR26,HDC,IL18,IRS2,LDLR,MAPK8,MARK2,NCOA3,NCOR2,OMA1,PDSS2,POMC,PPARGC1A,PRKAB1,PRKAB2,PRLH,PTGS2,RPTOR,SDC3,SERTAD2,SIRT1,TBL1XR1,TLE3,TLR2,TYK2,UCP1
Mouse Phenotype	MP:0002441	abnormal granulocyte morphology	99	0.000289765	1	0.0231754	ABHD5,ADA,ADAM17,ANKH,ARID4A,BCR,CHUK,CR2,CSF3R,DIAPH1,DICER1,DIDO1,DUSP1,EOMES,ESR2,FASTK,FLI1,FLT3,FOXA2,FUT4,GATA3,GNMT,GSE1,GSX1,HCK,HDC,HIP1,IFNG,IL18,IL21R,IL4R,JAK2,KDM5A,KMT2E,LAIR1,LAT,LDLR,LYST,MDM2,MEF2C,MITF,MSI2,MYH9,NOS2,PCID2,PIK3CD,PILRA,PLA2G10,PLA2G4A,PREX1,PRF1,PTCH1,RAG2,RUNX1,RUNX2,SELPLG,SH2B3,SMAP1,SOX9,ST3GAL6,ST6GAL1,STAT5B,SYK,TBK1,TCIRG1,TWSG1,UNC13D,UPF2,USP25,ZFP36L2
Mouse Phenotype	MP:0002413	abnormal megakaryocyte progenitor cell morphology	100	0.000304137	1	0.0240816	ABCG8,ADAM17,ARID4A,CHD2,CRLF3,DICER1,DIDO1,DTNBP1,ESR2,FBXO11,FLI1,FLT3,ITGB1,JAK2,JARID2,KMT2E,LAIR1,LYST,MDM2,MED1,MYH9,NCOA3,PCID2,PIP5K1C,PLEK,PRF1,PRKAB1,PTGS2,PTTG2,RAG2,RUNX1,SH2B3,SMAP1,SNAP47,SOX9,ST3GAL6,STK11,TCIRG1,TSPAN33,TTC7A,TWSG1,UNC13D,ZFP36L2
Mouse Phenotype	MP:0008552	abnormal circulating tumor necrosis factor level	101	0.00034812	1	0.0272913	ADAM17,CLIC4,DUSP1,FLT3,FOXO1,HCK,IL18,LDLR,LGMN,NCOA3,PILRA,PRF1,RHBDF2,TBC1D23,TBK1,TICAM1,TLR2
Mouse Phenotype	MP:0005290	decreased oxygen consumption	102	0.000356099	1	0.027643	ABHD5,ADRB1,BRPF1,GNAS,HINT1,IL18,NCOA3,NCOR2,OMA1,POMC,PPARGC1A,PRPSAP2,SNIP1,STAT5B,UCP1
Mouse Phenotype	MP:0005078	abnormal cytotoxic T cell physiology	103	0.000374613	1	0.0287979	BATF3,CD4,CTSC,DICER1,IFNG,IFNGR2,IL21R,IL6,IMPDH2,LYST,MBTPS1,PIK3CD,PRF1,PRKCQ,RAG2,SH2D1A,TBK1,TICAM1,UNC13D,XCL2
Mouse Phenotype	MP:0002019	abnormal tumor incidence	104	0.000396491	1	0.0301867	ACOX1,ADIPOQ,AKT2,AKT3,ARID4A,ATP2A2,BLNK,BUB3,CABLES1,CBX7,CCND1,CDK5RAP2,CHD2,CHUK,DCLRE1A,DICER1,DNMT1,EDNRB,EOMES,EPN2,ESR2,EZH2,FLCN,FLI1,FLT3,FN1,FOXA2,FOXO1,GLI1,GLIPR1,GNMT,GNRH1,HCK,HINT1,HIP1,HPGDS,ID2,IFNG,IL6,ING1,IP6K2,ITGAV,ITGB1,JAK2,KDM5A,KSR1,LIG1,LIG4,LTBP4,LYST,MAD1L1,MAPK8,MBD3,MDM2,MGMT,MNT,MOB1A,MRE11A,MSH2,MXI1,NCOA3,NFE2L1,NOS2,NOTCH3,PDCD4,PEX5,PIK3CA,PIK3CB,PIK3R1,PLA2G4…
Mouse Phenotype	MP:0002224	abnormal spleen size	105	0.000403486	1	0.0304267	ABCC4,ADA,ADAM17,AGO2,ANKH,ARID4A,ARID5B,ASXL1,BCL11B,BHLHE40,BLNK,CACNB4,CBLB,CCND1,CCR7,CD180,CHD2,CSF3R,DIAPH1,DICER1,DIDO1,DNMT1,EPAS1,EPOR,ESR2,EZH1,EZH2,FGF23,FLI1,FLT3,FNIP1,FOXO1,FXR1,GADD45B,HHIP,HIP1,IFNG,ING1,INVS,IRF4,JAK2,JARID2,KLHL6,KMT2E,LAT,LGMN,LIG1,LIG4,LTBP4,LYST,MAN2A1,MARK2,MDM2,MSI2,MXI1,NCOA3,NFATC2,NFATC3,NOTCH3,NPC1,PCID2,PICALM,PIK3AP1,PIK3CD,PLCG2,POLE,PREP,PRF1,PRKCQ,…
Mouse Phenotype	MP:0005317	increased triglyceride level	106	0.000409666	1	0.0306012	ABCG8,ABHD5,ADIPOQ,AQP8,CDKAL1,CHKA,COL18A1,CPT1C,FOXA2,FTO,GNAS,GPR26,HNF1B,IL21R,IRS2,LDLR,LPIN1,NCEH1,NCOA3,NOS2,NR3C1,OMA1,PLAGL2,PRF1,PRKAB2,PRKCI,PRLH,SCARB1,SEC61A1,SESN2,SIRT1,STAT5B,TBL1XR1,XDH
Mouse Phenotype	MP:0000187	abnormal triglyceride level	107	0.000410801	1	0.0303992	ABCG8,ABHD5,ADIPOQ,AKT2,AQP8,C19orf80,CDKAL1,CHKA,COL18A1,CPT1C,DUSP1,E2F3,FGF23,FOXA2,FOXO1,FTO,GNAS,GPR26,HNF1B,IL21R,IRS2,LDLR,LPIN1,MAPK8,MARK2,MBTPS1,NCEH1,NCOA3,NOS2,NR3C1,OMA1,PDE6B,PIK3CB,PIK3R1,PLA2G12B,PLAGL2,POR,PPARGC1A,PRF1,PRKAB1,PRKAB2,PRKCI,PRLH,RPTOR,SCARB1,SEC61A1,SERTAD2,SESN2,SIRT1,STAT5B,TBL1XR1,TLR4,UCP1,XDH
Mouse Phenotype	MP:0003383	abnormal gluconeogenesis	108	0.000431207	1	0.0316139	ADIPOQ,CPT1C,DUSP1,FOXO1,LPIN1,NCOR2,PIK3CB,PPARGC1A,SESN2,STK11
Mouse Phenotype	MP:0011104	partial embryonic lethality before implantation	109	0.000441807	1	0.0320939	CHAF1A,IMPDH2,PIK3CB,TPT1
Mouse Phenotype	MP:0004196	abnormal prenatal growth/weight/body size	110	0.000458277	1	0.0329876	AATF,ABI1,ADAM17,AGO2,AKT2,ANKRD11,ANKRD17,ARID1A,ARNT,ATAD3A,AXIN1,B4GALT5,BAZ1B,BMP7,BMP8A,BMPR2,BPTF,BRD1,BRK1,BTAF1,CACNB2,CBFA2T2,CC2D2A,CENPC,CHD2,COL4A1,COL4A2,COPS3,CRB2,CSE1L,CTBP1,CUL1,CUL3,DAAM1,DICER1,DISP1,DLG1,DNAJB6,E2F3,EPN2,ERI1,EZH2,EZR,F5,FBXL5,FGF9,FLI1,FN1,FOXA2,FOXB1,FOXC1,FOXO1,FOXP1,GATA3,GCM1,GLDC,GLG1,GLI2,GSC,HAND1,HHIP,HNF1B,HS6ST1,HSD17B12,HTR2B,HUS1,ITGAV,ITGB1,JAG1,…
Mouse Phenotype	MP:0005450	abnormal energy expenditure	111	0.000477072	1	0.0340312	ADIPOQ,AKT2,ARID5B,BAZ1B,CBX1,CCKAR,CCRN4L,COL5A3,DUSP1,FOXO1,FTO,GNAS,GPR26,HDC,IL18,LDLR,MAPK8,MARK2,NCOA3,NCOR2,OMA1,POMC,PPARGC1A,PRKAB1,PRKAB2,PRLH,PTGS2,RPTOR,SDC3,SERTAD2,SIRT1,TBL1XR1,TLE3,TLR2,TYK2,UCP1
Mouse Phenotype	MP:0000321	increased bone marrow cell number	112	0.00048075	1	0.0339873	ADAM17,CSF3R,DIAPH1,DICER1,ESR2,FLT3,GNRH1,LIG1,SH2B3,SMAP1,SOX9
Mouse Phenotype	MP:0003438	abnormal carotid body physiology	113	0.000488111	1	0.0342023	ENSG00000255292,P2RX2
Mouse Phenotype	MP:0002412	increased susceptibility to bacterial infection	114	0.000495864	1	0.0344408	ADCYAP1R1,AIM2,ANKH,BAZ1B,BCL2L12,CAPG,CBY1,CLIC4,CR2,CRTAM,CUX1,DCLRE1A,DUSP1,HCK,IFNG,IFNGR2,IL18,IL6,IRF4,ITGAV,KMT2E,LYST,NAIP,NCOA3,NOD1,NOS2,PIAS1,PIK3R1,PILRA,PLAUR,PRF1,RAG2,RBPJ,RHBDF2,RNASEH2B,ST6GAL1,STARD13,TBK1,TICAM1,TLR2,TLR4
[truncated: 6,266 more rows]
