# Supplementary material for: A Study of Alterations in DNA Epigenetic Modifications (5mC and 5hmC) and Gene Expression Influenced by Simulated Microgravity in Human Lymphoblastoid Cells
Source: PLoS One. 2016 Jan 28;11(1):e0147514. doi: 10.1371/journal.pone.0147514 (PMC4731572; doi:10.1371/journal.pone.0147514)
Supplement: S5 Table — The columns represents the respective ontology name, term name / identifier, term description, binomial rank, binomial p-value (uncorrected), binomial Bonferroni corrected p-value, binomial FDR q-value and names of gene hits generated by GREAT version 3.0.0; Species assembly: hg19 and association rule: Basal+extension: 5000 bp upstream, 1000 bp downstream, 1000000 bp max extension, curated regulatory domains included. (XLSX) [file pone.0147514.s011.xlsx]

## Sheet: Sheet1
# Ontology	ID	Desc	BinomRank	BinomP	BinomBonfP	BinomFdrQ	Genes
GO Molecular Function	GO:0005515	protein binding	1	2.86579e-24	1.0569e-20	1.0569e-20	ABCB10,ABCC2,ABI1,ACAA2,ACAT1,ACBD3,ACKR3,ACTA1,ACTB,ACTN1,ACTR2,ACTR3B,ACTR5,ACVR2A,ADA,ADAM10,ADAM19,ADAM23,ADAM9,ADARB1,ADCY10,ADNP,ADNP2,ADRBK1,ADRM1,AFF1,AFF4,AGO2,AGO3,AHI1,AIM2,AKAP11,AKAP13,AKAP5,AKAP6,AKT2,AKT3,ALCAM,ALKBH4,ALOX15,AMBP,AMBRA1,AMY1C,ANK1,ANK2,ANKFY1,ANKIB1,ANKRD23,ANKRD42,ANKRD44,ANKS1B,ANP32A,ANXA2,AP1M1,AP2A2,AP3B1,APBA2,APBA3,APOA1,APOE,APOL1,APP,APPL2,ARFGEF1,ARFRP1,A…
GO Molecular Function	GO:0005488	binding	2	4.91915e-24	1.81418e-20	9.07091e-21	AACS,ABCA3,ABCB10,ABCC2,ABI1,ABR,ACAA2,ACAD9,ACADS,ACAT1,ACBD3,ACKR3,ACSBG2,ACSF2,ACTA1,ACTB,ACTG2,ACTN1,ACTR2,ACTR3B,ACTR5,ACVR2A,ADA,ADAM10,ADAM18,ADAM19,ADAM23,ADAM32,ADAM9,ADARB1,ADARB2,ADAT3,ADCK2,ADCY10,ADK,ADNP,ADNP2,ADO,ADPRHL1,ADRBK1,ADRM1,AFF1,AFF4,AGAP1,AGFG2,AGK,AGMAT,AGO2,AGO3,AHI1,AIM2,AK1,AKAP11,AKAP13,AKAP5,AKAP6,AKNA,AKT2,AKT3,ALCAM,ALDH18A1,ALKBH4,ALOX15,ALPK3,AMBP,AMBRA1,AMY1C,…
GO Molecular Function	GO:1901363	heterocyclic compound binding	3	5.98099e-20	2.20579e-16	7.35263e-17	AACS,ABCA3,ABCB10,ABCC2,ACAD9,ACADS,ACSBG2,ACSF2,ACTA1,ACTB,ACTG2,ACTN1,ACTR2,ACTR3B,ACVR2A,ADA,ADARB1,ADARB2,ADCK2,ADCY10,ADK,ADNP,ADNP2,ADRBK1,AGAP1,AGK,AGO2,AGO3,AIM2,AK1,AKNA,AKT2,AKT3,ALDH18A1,ALPK3,AMBP,ANKRD17,ANKRD30A,APP,ARF3,ARFRP1,ARHGAP5,ARID1A,ARID1B,ARID3B,ARID4B,ARID5A,ARID5B,ARL11,ARL2,ARL4C,ARL5C,ARNT,ARNTL,ASCC1,ASCL1,ASXL1,ATAD2B,ATAD5,ATL2,ATP11A,ATP11B,ATP12A,ATP13A3,ATP1A1,A…
GO Molecular Function	GO:0097159	organic cyclic compound binding	4	8.05863e-20	2.97202e-16	7.43006e-17	AACS,ABCA3,ABCB10,ABCC2,ACAD9,ACADS,ACSBG2,ACSF2,ACTA1,ACTB,ACTG2,ACTN1,ACTR2,ACTR3B,ACVR2A,ADA,ADARB1,ADARB2,ADCK2,ADCY10,ADK,ADNP,ADNP2,ADRBK1,AGAP1,AGK,AGO2,AGO3,AIM2,AK1,AKNA,AKT2,AKT3,ALDH18A1,ALPK3,AMBP,ANKRD17,ANKRD30A,APOA1,APP,ARF3,ARFRP1,ARHGAP5,ARID1A,ARID1B,ARID3B,ARID4B,ARID5A,ARID5B,ARL11,ARL2,ARL4C,ARL5C,ARNT,ARNTL,ASCC1,ASCL1,ASXL1,ATAD2B,ATAD5,ATL2,ATP11A,ATP11B,ATP12A,ATP13A3,AT…
GO Molecular Function	GO:0032549	ribonucleoside binding	5	2.23982e-12	8.26046e-09	1.65209e-09	AACS,ABCA3,ABCB10,ABCC2,ACSBG2,ACSF2,ACTA1,ACTB,ACTG2,ACTR2,ACTR3B,ACVR2A,ADCK2,ADCY10,ADK,ADRBK1,AGAP1,AGK,AK1,AKT2,AKT3,ALDH18A1,ALPK3,ARF3,ARFRP1,ARHGAP5,ARL11,ARL2,ARL4C,ARL5C,ATAD2B,ATAD5,ATL2,ATP11A,ATP11B,ATP12A,ATP13A3,ATP1A1,ATP2A1,ATP2A2,ATP2C2,ATP8B1,AURKB,BLK,BMP2K,BMPR2,BUB1B,C12orf76,C8orf44-SGK3,CACNA1B,CCT8,CDK11B,CDK12,CDK13,CDK17,CDK19,CDK6,CFTR,CHD2,CHD4,CHD9,CHST12,CKB,CLCN4,C…
GO Molecular Function	GO:0001882	nucleoside binding	6	2.37824e-12	8.77094e-09	1.46182e-09	AACS,ABCA3,ABCB10,ABCC2,ACSBG2,ACSF2,ACTA1,ACTB,ACTG2,ACTR2,ACTR3B,ACVR2A,ADA,ADCK2,ADCY10,ADK,ADRBK1,AGAP1,AGK,AK1,AKT2,AKT3,ALDH18A1,ALPK3,ARF3,ARFRP1,ARHGAP5,ARL11,ARL2,ARL4C,ARL5C,ATAD2B,ATAD5,ATL2,ATP11A,ATP11B,ATP12A,ATP13A3,ATP1A1,ATP2A1,ATP2A2,ATP2C2,ATP8B1,AURKB,BLK,BMP2K,BMPR2,BUB1B,C12orf76,C8orf44-SGK3,CACNA1B,CCT8,CDK11B,CDK12,CDK13,CDK17,CDK19,CDK6,CFTR,CHD2,CHD4,CHD9,CHST12,CKB,CLC…
GO Molecular Function	GO:0035639	purine ribonucleoside triphosphate binding	7	4.39197e-12	1.61976e-08	2.31394e-09	AACS,ABCA3,ABCB10,ABCC2,ACSBG2,ACSF2,ACTA1,ACTB,ACTG2,ACTR2,ACTR3B,ACVR2A,ADCK2,ADCY10,ADK,ADRBK1,AGAP1,AGK,AK1,AKT2,AKT3,ALDH18A1,ALPK3,ARF3,ARFRP1,ARHGAP5,ARL11,ARL2,ARL4C,ARL5C,ATAD2B,ATAD5,ATL2,ATP11A,ATP11B,ATP12A,ATP13A3,ATP1A1,ATP2A1,ATP2A2,ATP2C2,ATP8B1,AURKB,BLK,BMP2K,BMPR2,BUB1B,C12orf76,C8orf44-SGK3,CACNA1B,CCT8,CDK11B,CDK12,CDK13,CDK17,CDK19,CDK6,CFTR,CHD2,CHD4,CHD9,CKB,CLCN4,CLPB,CSN…
GO Molecular Function	GO:0001883	purine nucleoside binding	8	4.56297e-12	1.68282e-08	2.10353e-09	AACS,ABCA3,ABCB10,ABCC2,ACSBG2,ACSF2,ACTA1,ACTB,ACTG2,ACTR2,ACTR3B,ACVR2A,ADA,ADCK2,ADCY10,ADK,ADRBK1,AGAP1,AGK,AK1,AKT2,AKT3,ALDH18A1,ALPK3,ARF3,ARFRP1,ARHGAP5,ARL11,ARL2,ARL4C,ARL5C,ATAD2B,ATAD5,ATL2,ATP11A,ATP11B,ATP12A,ATP13A3,ATP1A1,ATP2A1,ATP2A2,ATP2C2,ATP8B1,AURKB,BLK,BMP2K,BMPR2,BUB1B,C12orf76,C8orf44-SGK3,CACNA1B,CCT8,CDK11B,CDK12,CDK13,CDK17,CDK19,CDK6,CFTR,CHD2,CHD4,CHD9,CHST12,CKB,CLC…
GO Molecular Function	GO:0005524	ATP binding	9	5.63157e-12	2.07692e-08	2.30769e-09	AACS,ABCA3,ABCB10,ABCC2,ACSBG2,ACSF2,ACTA1,ACTB,ACTG2,ACTR2,ACTR3B,ACVR2A,ADCK2,ADCY10,ADK,ADRBK1,AGK,AK1,AKT2,AKT3,ALDH18A1,ALPK3,ATAD2B,ATAD5,ATP11A,ATP11B,ATP12A,ATP13A3,ATP1A1,ATP2A1,ATP2A2,ATP2C2,ATP8B1,AURKB,BLK,BMP2K,BMPR2,BUB1B,C12orf76,C8orf44-SGK3,CACNA1B,CCT8,CDK11B,CDK12,CDK13,CDK17,CDK19,CDK6,CFTR,CHD2,CHD4,CHD9,CKB,CLCN4,CLPB,CSNK1G2,CSNK2A1,DAPK2,DCAKD,DDR1,DDX11,DDX18,DDX27,DDX50,…
GO Molecular Function	GO:0032550	purine ribonucleoside binding	10	6.21247e-12	2.29116e-08	2.29116e-09	AACS,ABCA3,ABCB10,ABCC2,ACSBG2,ACSF2,ACTA1,ACTB,ACTG2,ACTR2,ACTR3B,ACVR2A,ADCK2,ADCY10,ADK,ADRBK1,AGAP1,AGK,AK1,AKT2,AKT3,ALDH18A1,ALPK3,ARF3,ARFRP1,ARHGAP5,ARL11,ARL2,ARL4C,ARL5C,ATAD2B,ATAD5,ATL2,ATP11A,ATP11B,ATP12A,ATP13A3,ATP1A1,ATP2A1,ATP2A2,ATP2C2,ATP8B1,AURKB,BLK,BMP2K,BMPR2,BUB1B,C12orf76,C8orf44-SGK3,CACNA1B,CCT8,CDK11B,CDK12,CDK13,CDK17,CDK19,CDK6,CFTR,CHD2,CHD4,CHD9,CHST12,CKB,CLCN4,C…
GO Molecular Function	GO:0003676	nucleic acid binding	11	9.74398e-12	3.59358e-08	3.26689e-09	ACTN1,ADARB1,ADARB2,ADNP,ADNP2,AGO2,AGO3,AIM2,AKNA,ANKRD17,ANKRD30A,APP,ARID1A,ARID1B,ARID3B,ARID4B,ARID5A,ARID5B,ARNT,ARNTL,ASCC1,ASCL1,ASXL1,ATXN1,ATXN1L,ATXN2,AUH,BACH1,BARHL1,BASP1,BBX,BCL11A,BHLHA15,BHLHE23,BICD1,BIVM-ERCC5,BPTF,BRCA1,BSCL2,BSX,C17orf70,C19orf40,C3orf33,CAPRIN1,CC2D1B,CCDC169-SOHLH2,CCNT1,CDC5L,CDK5RAP2,CDX2,CEBPB,CEBPD,CELF2,CELF3,CENPBD1,CERS5,CHD2,CHD4,CHD9,CHRAC1,CLIP1,C…
GO Molecular Function	GO:0003824	catalytic activity	12	2.886e-11	1.06436e-07	8.86963e-09	A3GALT2,AACS,ABCA3,ABCB10,ABCC2,ABHD11,ABHD12,ABHD5,ACAA2,ACAD9,ACADS,ACAT1,ACP2,ACSBG2,ACSF2,ACVR2A,ADA,ADAM10,ADAM18,ADAM19,ADAM23,ADAM32,ADAM9,ADARB1,ADARB2,ADAT3,ADCK2,ADCY10,ADK,ADO,ADPRHL1,ADRBK1,ADSL,AGK,AGMAT,AGO2,AGPAT3,AGPAT6,AHCY,AK1,AKAP10,AKAP13,AKAP6,AKT2,AKT3,ALDH18A1,ALDH3B2,ALG12,ALKBH4,ALOX15,ALPK3,AMY1C,ARF3,ARFRP1,ARHGAP5,ARL2,ARL4C,ARSA,ARSG,ASCC1,ATAD2B,ATAD5,ATG7,ATIC,ATL2,…
GO Molecular Function	GO:0032555	purine ribonucleotide binding	13	3.26542e-11	1.20429e-07	9.26375e-09	AACS,ABCA3,ABCB10,ABCC2,ACSBG2,ACSF2,ACTA1,ACTB,ACTG2,ACTR2,ACTR3B,ACVR2A,ADCK2,ADCY10,ADK,ADRBK1,AGAP1,AGK,AK1,AKT2,AKT3,ALDH18A1,ALPK3,ARF3,ARFRP1,ARHGAP5,ARL11,ARL2,ARL4C,ARL5C,ATAD2B,ATAD5,ATL2,ATP11A,ATP11B,ATP12A,ATP13A3,ATP1A1,ATP2A1,ATP2A2,ATP2C2,ATP8B1,AURKB,BLK,BMP2K,BMPR2,BUB1B,C12orf76,C8orf44-SGK3,CACNA1B,CCT8,CDK11B,CDK12,CDK13,CDK17,CDK19,CDK6,CFTR,CHD2,CHD4,CHD9,CHST12,CKB,CLCN4,C…
GO Molecular Function	GO:0003723	RNA binding	14	3.43609e-11	1.26723e-07	9.05165e-09	ACTN1,ADARB1,ADARB2,AGO2,AGO3,ANKRD17,ASCC1,ATXN1,ATXN1L,ATXN2,AUH,BRCA1,CAPRIN1,CCNT1,CDC5L,CELF2,CELF3,CLTC,CNOT4,CNOT6,COPS5,CPSF3,DCPS,DDX11,DDX18,DDX50,DDX51,DDX54,DHX30,DHX58,DNMT1,EEF1A1,EEF1A2,EEF1G,EEF2K,EIF2B3,EIF2B5,EIF3B,EIF3D,EIF3G,EIF4E3,EIF4ENIF1,EIF4G1,EIF4G3,ELAVL1,ENDOV,ERAL1,ERI1,EZH2,FAM120A,FARS2,FECH,FXR2,GRSF1,HDLBP,HNRNPAB,HNRNPD,HNRNPDL,HNRNPM,HSP90AA1,IGF2BP2,JAKMIP1,JMJ…
GO Molecular Function	GO:0017076	purine nucleotide binding	15	4.02235e-11	1.48344e-07	9.88961e-09	AACS,ABCA3,ABCB10,ABCC2,ACSBG2,ACSF2,ACTA1,ACTB,ACTG2,ACTR2,ACTR3B,ACVR2A,ADCK2,ADCY10,ADK,ADRBK1,AGAP1,AGK,AK1,AKT2,AKT3,ALDH18A1,ALPK3,ARF3,ARFRP1,ARHGAP5,ARL11,ARL2,ARL4C,ARL5C,ATAD2B,ATAD5,ATL2,ATP11A,ATP11B,ATP12A,ATP13A3,ATP1A1,ATP2A1,ATP2A2,ATP2C2,ATP8B1,AURKB,BLK,BMP2K,BMPR2,BUB1B,C12orf76,C8orf44-SGK3,CACNA1B,CCT8,CDK11B,CDK12,CDK13,CDK17,CDK19,CDK6,CFTR,CHD2,CHD4,CHD9,CHST12,CKB,CLCN1,C…
GO Molecular Function	GO:0032559	adenyl ribonucleotide binding	16	4.60312e-11	1.69763e-07	1.06102e-08	AACS,ABCA3,ABCB10,ABCC2,ACSBG2,ACSF2,ACTA1,ACTB,ACTG2,ACTR2,ACTR3B,ACVR2A,ADCK2,ADCY10,ADK,ADRBK1,AGK,AK1,AKT2,AKT3,ALDH18A1,ALPK3,ATAD2B,ATAD5,ATP11A,ATP11B,ATP12A,ATP13A3,ATP1A1,ATP2A1,ATP2A2,ATP2C2,ATP8B1,AURKB,BLK,BMP2K,BMPR2,BUB1B,C12orf76,C8orf44-SGK3,CACNA1B,CCT8,CDK11B,CDK12,CDK13,CDK17,CDK19,CDK6,CFTR,CHD2,CHD4,CHD9,CHST12,CKB,CLCN4,CLPB,CSNK1G2,CSNK2A1,DAPK2,DCAKD,DDR1,DDX11,DDX18,DDX27…
GO Molecular Function	GO:0030554	adenyl nucleotide binding	17	4.66642e-11	1.72098e-07	1.01234e-08	AACS,ABCA3,ABCB10,ABCC2,ACSBG2,ACSF2,ACTA1,ACTB,ACTG2,ACTR2,ACTR3B,ACVR2A,ADCK2,ADCY10,ADK,ADRBK1,AGK,AK1,AKT2,AKT3,ALDH18A1,ALPK3,ATAD2B,ATAD5,ATP11A,ATP11B,ATP12A,ATP13A3,ATP1A1,ATP2A1,ATP2A2,ATP2C2,ATP8B1,AURKB,BLK,BMP2K,BMPR2,BUB1B,C12orf76,C8orf44-SGK3,CACNA1B,CCT8,CDK11B,CDK12,CDK13,CDK17,CDK19,CDK6,CFTR,CHD2,CHD4,CHD9,CHST12,CKB,CLCN1,CLCN4,CLPB,CSNK1G2,CSNK2A1,DAPK2,DCAKD,DDR1,DDX11,DDX18…
GO Molecular Function	GO:0032553	ribonucleotide binding	18	5.04719e-11	1.8614e-07	1.03411e-08	AACS,ABCA3,ABCB10,ABCC2,ACSBG2,ACSF2,ACTA1,ACTB,ACTG2,ACTR2,ACTR3B,ACVR2A,ADCK2,ADCY10,ADK,ADRBK1,AGAP1,AGK,AK1,AKT2,AKT3,ALDH18A1,ALPK3,ARF3,ARFRP1,ARHGAP5,ARL11,ARL2,ARL4C,ARL5C,ATAD2B,ATAD5,ATL2,ATP11A,ATP11B,ATP12A,ATP13A3,ATP1A1,ATP2A1,ATP2A2,ATP2C2,ATP8B1,AURKB,BLK,BMP2K,BMPR2,BUB1B,C12orf76,C8orf44-SGK3,CACNA1B,CCT8,CDK11B,CDK12,CDK13,CDK17,CDK19,CDK6,CFTR,CHD2,CHD4,CHD9,CHST12,CKB,CLCN4,C…
GO Molecular Function	GO:0000166	nucleotide binding	19	7.71826e-11	2.84649e-07	1.49816e-08	AACS,ABCA3,ABCB10,ABCC2,ACAD9,ACADS,ACSBG2,ACSF2,ACTA1,ACTB,ACTG2,ACTR2,ACTR3B,ACVR2A,ADCK2,ADCY10,ADK,ADRBK1,AGAP1,AGK,AK1,AKT2,AKT3,ALDH18A1,ALPK3,ARF3,ARFRP1,ARHGAP5,ARL11,ARL2,ARL4C,ARL5C,ATAD2B,ATAD5,ATL2,ATP11A,ATP11B,ATP12A,ATP13A3,ATP1A1,ATP2A1,ATP2A2,ATP2C2,ATP8B1,AURKB,BLK,BMP2K,BMPR2,BRAP,BUB1B,C12orf76,C17orf85,C8orf44-SGK3,CACNA1B,CBR4,CCT8,CDK11B,CDK12,CDK13,CDK17,CDK19,CDK6,CELF2,C…
GO Molecular Function	GO:1901265	nucleoside phosphate binding	20	8.28167e-11	3.05428e-07	1.52714e-08	AACS,ABCA3,ABCB10,ABCC2,ACAD9,ACADS,ACSBG2,ACSF2,ACTA1,ACTB,ACTG2,ACTR2,ACTR3B,ACVR2A,ADCK2,ADCY10,ADK,ADRBK1,AGAP1,AGK,AK1,AKT2,AKT3,ALDH18A1,ALPK3,ARF3,ARFRP1,ARHGAP5,ARL11,ARL2,ARL4C,ARL5C,ATAD2B,ATAD5,ATL2,ATP11A,ATP11B,ATP12A,ATP13A3,ATP1A1,ATP2A1,ATP2A2,ATP2C2,ATP8B1,AURKB,BLK,BMP2K,BMPR2,BRAP,BUB1B,C12orf76,C17orf85,C8orf44-SGK3,CACNA1B,CBR4,CCT8,CDK11B,CDK12,CDK13,CDK17,CDK19,CDK6,CELF2,C…
GO Molecular Function	GO:0097367	carbohydrate derivative binding	21	1.64396e-10	6.06294e-07	2.88712e-08	AACS,ABCA3,ABCB10,ABCC2,ACSBG2,ACSF2,ACTA1,ACTB,ACTG2,ACTR2,ACTR3B,ACVR2A,ADA,ADCK2,ADCY10,ADK,ADRBK1,AGAP1,AGK,AK1,AKT2,AKT3,ALDH18A1,ALPK3,APOE,APP,ARF3,ARFRP1,ARHGAP5,ARL11,ARL2,ARL4C,ARL5C,ATAD2B,ATAD5,ATL2,ATP11A,ATP11B,ATP12A,ATP13A3,ATP1A1,ATP2A1,ATP2A2,ATP2C2,ATP8B1,AURKB,AZU1,BLK,BMP2K,BMPR2,BUB1B,C12orf76,C8orf44-SGK3,CACNA1B,CCT8,CDK11B,CDK12,CDK13,CDK17,CDK19,CDK6,CECR1,CEL,CFTR,CHD2,…
GO Molecular Function	GO:0036094	small molecule binding	22	1.1169e-09	4.11911e-06	1.87232e-07	AACS,ABCA3,ABCB10,ABCC2,ACAD9,ACADS,ACSBG2,ACSF2,ACTA1,ACTB,ACTG2,ACTR2,ACTR3B,ACVR2A,ADA,ADCK2,ADCY10,ADK,ADRBK1,AGAP1,AGK,AK1,AKT2,AKT3,ALDH18A1,ALPK3,AMBP,APOA1,ARF3,ARFRP1,ARHGAP5,ARL11,ARL2,ARL4C,ARL5C,ATAD2B,ATAD5,ATL2,ATP11A,ATP11B,ATP12A,ATP13A3,ATP1A1,ATP2A1,ATP2A2,ATP2C2,ATP8B1,AURKB,BLK,BMP2K,BMPR2,BRAP,BUB1B,C12orf76,C17orf85,C8orf44-SGK3,CACNA1B,CBR4,CCT8,CDK11B,CDK12,CDK13,CDK17,CDK…
GO Molecular Function	GO:0043168	anion binding	23	4.13374e-09	1.52452e-05	6.62836e-07	AACS,ABCA3,ABCB10,ABCC2,ABR,ACAD9,ACADS,ACBD3,ACSBG2,ACSF2,ACTA1,ACTB,ACTG2,ACTR2,ACTR3B,ACVR2A,ADCK2,ADCY10,ADK,ADRBK1,AGAP1,AGK,AK1,AKAP13,AKT2,AKT3,ALDH18A1,ALPK3,ANXA2,APOA1,APOE,APP,APPL2,ARF3,ARFRP1,ARHGAP10,ARHGAP20,ARHGAP21,ARHGAP26,ARHGAP27,ARHGAP5,ARHGEF18,ARHGEF19,ARHGEF7,ARL11,ARL2,ARL4C,ARL5C,ASAP1,ATAD2B,ATAD5,ATL2,ATP11A,ATP11B,ATP12A,ATP13A3,ATP1A1,ATP2A1,ATP2A2,ATP2C2,ATP8B1,AURK…
GO Molecular Function	GO:0051425	PTB domain binding	24	3.91505e-08	0.000144387	6.01612e-06	APP,INPP5D,INSR
GO Molecular Function	GO:0051082	unfolded protein binding	25	4.24436e-08	0.000156532	6.26128e-06	CCT8,CLN3,DNAJA3,DNAJB11,ERO1LB,HSP90AA1,HSPA9,LMAN1,MDN1,NAP1L4,PFDN1,PPIA,RUVBL2,SPG7,SRSF12,TBCA,TOMM20,TRAP1,UGGT1,URI1
GO Molecular Function	GO:0005009	insulin-activated receptor activity	26	6.09659e-08	0.000224842	8.64778e-06	INSR
GO Molecular Function	GO:0019899	enzyme binding	27	1.18451e-07	0.000436848	1.61795e-05	ACAT1,ACTB,ADAM10,ADAM9,ADCY10,ADRM1,AKAP11,AKAP5,AKAP6,ANK1,ANK2,ANXA2,AP3B1,APBA3,APOA1,ARHGEF7,ATP1A1,ATP2A2,ATP6V0A1,ATPIF1,AXIN2,BCHE,BCL2L1,BCL2L14,BDKRB2,BICD1,BICD2,BID,BIN1,BIRC7,BRCA1,BTG1,CAB39,CALM2,CASP10,CASP2,CCDC64,CCDC88A,CCNB1,CCND1,CCNE1,CCNE2,CCNI2,CCNT1,CCNY,CDK5RAP2,CEP152,CEP192,CFLAR,CFTR,CNST,CNTD2,COTL1,CSRNP2,CTNNB1,CTNNBL1,CYFIP1,DACT3,DAXX,DENND5A,DFFB,DLG1,DMXL2,DNAJ…
GO Molecular Function	GO:0003899	DNA-directed RNA polymerase activity	28	3.79705e-07	0.00140035	5.00126e-05	CCDC111,CTDP1,MED20,POLR1A,POLR1E,POLR2A,POLR2E,POLR2F,POLR3A,POLR3B,POLR3E,POLR3G,POLR3K,PRIM2,RPAP1,TWISTNB,ZNRD1
GO Molecular Function	GO:0046972	histone acetyltransferase activity (H4-K16 specific)	29	6.46041e-07	0.0023826	8.21586e-05	KANSL1,KAT8,PHF20,WDR5
GO Molecular Function	GO:0043995	histone acetyltransferase activity (H4-K5 specific)	29	6.46041e-07	0.0023826	8.21586e-05	KANSL1,KAT8,PHF20,WDR5
GO Molecular Function	GO:0043996	histone acetyltransferase activity (H4-K8 specific)	29	6.46041e-07	0.0023826	8.21586e-05	KANSL1,KAT8,PHF20,WDR5
GO Molecular Function	GO:0043167	ion binding	32	7.32553e-07	0.00270165	8.44267e-05	AACS,ABCA3,ABCB10,ABCC2,ABR,ACAD9,ACADS,ACAT1,ACBD3,ACSBG2,ACSF2,ACTA1,ACTB,ACTG2,ACTN1,ACTR2,ACTR3B,ACVR2A,ADA,ADAM10,ADAM18,ADAM19,ADAM23,ADAM32,ADAM9,ADARB1,ADARB2,ADAT3,ADCK2,ADCY10,ADK,ADNP,ADNP2,ADO,ADPRHL1,ADRBK1,AGAP1,AGFG2,AGK,AGMAT,AGO2,AK1,AKAP13,AKT2,AKT3,ALDH18A1,ALKBH4,ALOX15,ALPK3,AMY1C,ANKFY1,ANKIB1,ANXA2,APOA1,APOE,APP,APPL2,ARF3,ARFRP1,ARHGAP10,ARHGAP20,ARHGAP21,ARHGAP26,ARHGAP2…
GO Molecular Function	GO:0005198	structural molecule activity	33	1.20807e-06	0.00445536	0.000135011	ACTA1,ACTB,AKAP6,ANK1,ANKRD42,BFSP2,BICD1,CCDC108,CHAD,CLDN10,CLDN14,CLDN20,CLDN23,CLDN3,CLDN4,CLTC,CLTCL1,COL18A1,COL2A1,COL4A2,COL5A1,COL9A2,COL9A3,COPB1,CRYBA1,CRYBA4,CRYGS,CTNNA1,CTNNA3,CTNNB1,DAG1,DLG1,DLG5,EIF3B,EMILIN2,ENSG00000262660,EPB41,ERBB2IP,FBN1,FN1,GFAP,HIP1,JUP,LAMA1,LAMA2,LAMB1,LMNA,LMNB1,MAP2K2,MAP4,MBP,MMS19,MOBP,MPZL1,MRP63,MRPL12,MRPL20,MRPL22,MRPL34,MRPL36,MRPS12,MRPS24,MRP…
GO Molecular Function	GO:0031995	insulin-like growth factor II binding	34	1.21476e-06	0.00448002	0.000131765	INSR
GO Molecular Function	GO:0016740	transferase activity	35	1.55139e-06	0.00572151	0.000163472	A3GALT2,ABHD5,ACAA2,ACAT1,ACVR2A,ADCK2,ADK,ADRBK1,AGK,AGPAT3,AGPAT6,AK1,AKAP10,AKAP13,AKAP6,AKT2,AKT3,ALDH18A1,ALG12,ALPK3,ATIC,AURKB,B3GNT2,B3GNT7,B3GNT9,B4GALNT3,B4GALT5,BLK,BMP2K,BMPR2,BUB1B,C8orf44-SGK3,CAB39,CALM2,CAMKMT,CASS4,CCDC111,CCNB1,CCND1,CCNE1,CDK11B,CDK12,CDK13,CDK17,CDK19,CDK6,CERS5,CHRAC1,CHST11,CHST12,CHST5,CHST6,CHSY1,CKB,CLASP2,COLGALT1,COQ3,COX10,CPT1A,CPT1C,CREBBP,CRIM1,CSGA…
GO Molecular Function	GO:0016772	transferase activity, transferring phosphorus-containing groups	36	1.74218e-06	0.00642517	0.000178477	ACVR2A,ADCK2,ADK,ADRBK1,AGK,AK1,AKAP10,AKAP13,AKAP6,AKT2,AKT3,ALDH18A1,ALPK3,AURKB,BLK,BMP2K,BMPR2,BUB1B,C8orf44-SGK3,CAB39,CALM2,CASS4,CCDC111,CCNB1,CCND1,CCNE1,CDK11B,CDK12,CDK13,CDK17,CDK19,CDK6,CHRAC1,CKB,CRIM1,CSNK1G2,CSNK2A1,CTDP1,DAPK2,DCAKD,DDR1,DGKG,DGKH,DGKZ,DLG1,DOK1,EEF2K,EIF2B3,ENSG00000182319,ENSG00000185900,EPHA2,EPHB3,ERCC3,FAM20C,FASTKD1,FGFR1,FGFR1OP,FGFR3,FGFR4,FGR,FLT1,FLT3,FU…
GO Molecular Function	GO:0016874	ligase activity	37	2.10501e-06	0.00776328	0.000209818	AACS,ACSBG2,ACSF2,BIRC6,BIRC7,BRAP,BRCA1,BTRC,CBLB,CNOT4,DDB2,DPH6,DTL,ENSG00000269547,FARS2,FBXL5,FBXO10,FBXO2,FBXW11,FBXW2,GART,GATC,GMPS,GSS,HECW1,HECW2,HERC1,HERC2,HLCS,IARS2,IRF2BP1,ITCH,KLHL20,MARCH3,MARCH4,MARCH8,MCCC1,MDM2,MEX3C,MID1,MKRN2,MYLIP,NADSYN1,NEDD4L,NEURL1B,NSMCE1,NSMCE2,PCCA,PCCB,PDZRN3,PIAS3,PRKCQ,QRSL1,RANBP2,RARS,RBBP6,RBCK1,RCL1,RFC2,RNF130,RNF135,RNF168,RNF213,RNF7,SARS2,…
GO Molecular Function	GO:0016879	ligase activity, forming carbon-nitrogen bonds	38	4.16005e-06	0.0153422	0.000403743	BIRC6,BIRC7,BRAP,BRCA1,BTRC,CBLB,CNOT4,DDB2,DPH6,DTL,FBXL5,FBXO10,FBXO2,FBXW11,FBXW2,GART,GATC,GMPS,GSS,HECW1,HECW2,HERC1,HERC2,HLCS,ITCH,KLHL20,MARCH4,MARCH8,MCCC1,MDM2,MYLIP,NADSYN1,NEDD4L,NSMCE1,NSMCE2,PCCA,PDZRN3,PIAS3,PRKCQ,QRSL1,RBBP6,RBCK1,RNF130,RNF135,RNF168,RNF213,RNF7,SIAH1,SIAH2,SKP1,SKP2,SMURF1,SMURF2,ST20-MTHFS,SUMO3,TNFAIP3,TPGS1,TRAF3,TRAF4,TRIM27,TRIM37,TRIM71,TRIM9,TRIP12,UBE2B,…
GO Molecular Function	GO:0030234	enzyme regulator activity	39	4.53898e-06	0.0167398	0.000429225	ABI1,ABR,ADRM1,AGAP1,AGFG2,AKAP13,AMBP,ANXA2,APBA3,APOA1,APOC4-APOC2,APOE,APP,ARFGEF1,ARHGAP10,ARHGAP18,ARHGAP20,ARHGAP21,ARHGAP26,ARHGAP27,ARHGAP28,ARHGAP5,ARHGEF18,ARHGEF19,ARHGEF38,ARHGEF7,ARL2,ASAP1,ATP6V1H,ATPIF1,AXIN2,AZIN1,BCL2L13,BIRC6,BIRC7,BMP2K,CAB39,CABP1,CALM2,CAST,CCND1,CCNE1,CCNE2,CCNY,CD27,CFLAR,CHN2,CKS2,CLPSL2,CPN2,CRIM1,CSNK2A1,CYTH2,CYTH3,DENND1A,DENND2A,DENND3,DENND4A,DENND4C…
GO Molecular Function	GO:0017111	nucleoside-triphosphatase activity	40	4.66791e-06	0.0172152	0.000430381	ABCA3,ABCB10,ABCC2,ARF3,ARFRP1,ARHGAP5,ARL2,ARL4C,ATAD2B,ATAD5,ATL2,ATP11A,ATP11B,ATP12A,ATP13A3,ATP1A1,ATP1B2,ATP1B3,ATP2A1,ATP2A2,ATP2C2,ATP5J,ATP5L,ATP5O,ATP6V0D1,ATP6V1C2,ATP6V1H,ATP8B1,BPTF,CCT8,CFTR,CGNL1,CHD2,CHD4,CHD9,CLPB,DDX11,DDX18,DDX27,DDX50,DDX51,DDX54,DHX30,DHX35,DHX58,DNAH17,DNAH7,DNM2,DYNC1H1,EEF1A1,EEF1A2,EHD2,ENSG00000267618,ENTPD1,EP400,ERCC3,ERCC6L2,GBP5,GBP6,GNA14,GNAL,GNAQ,…
GO Molecular Function	GO:0016462	pyrophosphatase activity	41	5.1895e-06	0.0191389	0.000466802	ABCA3,ABCB10,ABCC2,ARF3,ARFRP1,ARHGAP5,ARL2,ARL4C,ATAD2B,ATAD5,ATL2,ATP11A,ATP11B,ATP12A,ATP13A3,ATP1A1,ATP1B2,ATP1B3,ATP2A1,ATP2A2,ATP2C2,ATP5J,ATP5L,ATP5O,ATP6V0D1,ATP6V1C2,ATP6V1H,ATP8B1,BPTF,CCT8,CFTR,CGNL1,CHD2,CHD4,CHD9,CLPB,DCPS,DCTPP1,DDX11,DDX18,DDX27,DDX50,DDX51,DDX54,DHX30,DHX35,DHX58,DNAH17,DNAH7,DNM2,DYNC1H1,EEF1A1,EEF1A2,EHD2,ENSG00000267618,ENTPD1,EP400,ERCC3,ERCC6L2,GBP5,GBP6,GMPS…
GO Molecular Function	GO:0003677	DNA binding	42	5.36477e-06	0.0197853	0.000471078	ADNP,ADNP2,AIM2,AKNA,ANKRD30A,APP,ARID1A,ARID1B,ARID3B,ARID4B,ARID5A,ARID5B,ARNT,ARNTL,ASCL1,ASXL1,ATXN1,ATXN1L,BACH1,BARHL1,BASP1,BBX,BHLHA15,BHLHE23,BICD1,BIVM-ERCC5,BPTF,BRCA1,BSX,C17orf70,C19orf40,CC2D1B,CCDC169-SOHLH2,CCNT1,CDC5L,CDK5RAP2,CDX2,CEBPB,CEBPD,CENPBD1,CERS5,CHD2,CHD4,CHD9,CHRAC1,CRAMP1L,CREB3L1,CREB5,CREBBP,CREBRF,CSRNP2,CTC1,CTNNB1,CUX1,DBX1,DDB2,DDX11,DEAF1,DENND4A,DFFB,DHX58,D…
GO Molecular Function	GO:0003735	structural constituent of ribosome	43	5.73552e-06	0.0211526	0.000491921	ANKRD42,ENSG00000262660,MRP63,MRPL12,MRPL20,MRPL22,MRPL34,MRPL36,MRPS12,MRPS24,MRPS30,MRPS31,MRPS6,MRPS7,RPL11,RPL13,RPL18A,RPL23,RPL26L1,RPL27A,RPL30,RPL34,RPL35,RPL35A,RPL39L,RPLP1,RPS11,RPS12,RPS14,RPS27,RPS27A,RPSA
GO Molecular Function	GO:0019787	small conjugating protein ligase activity	44	6.19921e-06	0.0228627	0.000519606	BIRC6,BIRC7,BRAP,BRCA1,BTRC,CBLB,CNOT4,DDB2,DTL,FBXL5,FBXO10,FBXO2,FBXW11,FBXW2,HECW1,HECW2,HERC1,HERC2,ITCH,KLHL20,MARCH4,MARCH8,MDM2,MYLIP,NEDD4L,NSMCE1,NSMCE2,PDZRN3,PIAS3,PRKCQ,RBBP6,RBCK1,RNF130,RNF135,RNF168,RNF213,RNF7,SIAH1,SIAH2,SKP1,SKP2,SMURF1,SMURF2,SUMO3,TNFAIP3,TRAF3,TRAF4,TRIM27,TRIM37,TRIM71,TRIM9,TRIP12,UBE2B,UBE2C,UBE2H,UBE2I,UBE2K,UBE2L3,UBE2N,UBE2QL1,UBE3A,UBE3C,UBE4A,UBE4B,UB…
GO Molecular Function	GO:0016818	hydrolase activity, acting on acid anhydrides, in phosphorus-containing anhydrides	45	6.25416e-06	0.0230653	0.000512563	ABCA3,ABCB10,ABCC2,ARF3,ARFRP1,ARHGAP5,ARL2,ARL4C,ATAD2B,ATAD5,ATL2,ATP11A,ATP11B,ATP12A,ATP13A3,ATP1A1,ATP1B2,ATP1B3,ATP2A1,ATP2A2,ATP2C2,ATP5J,ATP5L,ATP5O,ATP6V0D1,ATP6V1C2,ATP6V1H,ATP8B1,BPTF,CCT8,CFTR,CGNL1,CHD2,CHD4,CHD9,CLPB,DCPS,DCTPP1,DDX11,DDX18,DDX27,DDX50,DDX51,DDX54,DHX30,DHX35,DHX58,DNAH17,DNAH7,DNM2,DYNC1H1,EEF1A1,EEF1A2,EHD2,ENSG00000267618,ENTPD1,EP400,ERCC3,ERCC6L2,GBP5,GBP6,GMPS…
GO Molecular Function	GO:0016817	hydrolase activity, acting on acid anhydrides	46	7.05199e-06	0.0260077	0.000565385	ABCA3,ABCB10,ABCC2,ARF3,ARFRP1,ARHGAP5,ARL2,ARL4C,ATAD2B,ATAD5,ATL2,ATP11A,ATP11B,ATP12A,ATP13A3,ATP1A1,ATP1B2,ATP1B3,ATP2A1,ATP2A2,ATP2C2,ATP5J,ATP5L,ATP5O,ATP6V0D1,ATP6V1C2,ATP6V1H,ATP8B1,BPTF,CCT8,CFTR,CGNL1,CHD2,CHD4,CHD9,CLPB,DCPS,DCTPP1,DDX11,DDX18,DDX27,DDX50,DDX51,DDX54,DHX30,DHX35,DHX58,DNAH17,DNAH7,DNM2,DYNC1H1,EEF1A1,EEF1A2,EHD2,ENSG00000267618,ENTPD1,EP400,ERCC3,ERCC6L2,GBP5,GBP6,GMPS…
GO Molecular Function	GO:0003725	double-stranded RNA binding	47	1.20875e-05	0.0445787	0.000948482	ACTN1,ADARB1,ADARB2,CLTC,DHX30,DHX58,ELAVL1,LSM14A,MSN,RFTN1,STRBP,TFRC,TUBA1B
GO Molecular Function	GO:0016881	acid-amino acid ligase activity	48	1.22453e-05	0.0451606	0.000940846	BIRC6,BIRC7,BRAP,BRCA1,BTRC,CBLB,CNOT4,DDB2,DPH6,DTL,FBXL5,FBXO10,FBXO2,FBXW11,FBXW2,GSS,HECW1,HECW2,HERC1,HERC2,ITCH,KLHL20,MARCH4,MARCH8,MDM2,MYLIP,NEDD4L,NSMCE1,NSMCE2,PDZRN3,PIAS3,PRKCQ,RBBP6,RBCK1,RNF130,RNF135,RNF168,RNF213,RNF7,SIAH1,SIAH2,SKP1,SKP2,SMURF1,SMURF2,SUMO3,TNFAIP3,TPGS1,TRAF3,TRAF4,TRIM27,TRIM37,TRIM71,TRIM9,TRIP12,UBE2B,UBE2C,UBE2H,UBE2I,UBE2K,UBE2L3,UBE2N,UBE2QL1,UBE2V1,UBE3…
GO Molecular Function	GO:0052917	dol-P-Man:Man(7)GlcNAc(2)-PP-Dol alpha-1,6-mannosyltransferase activity	49	1.56443e-05	0.0576962	0.00117748	ALG12
GO Molecular Function	GO:0017112	Rab guanyl-nucleotide exchange factor activity	50	2.07037e-05	0.0763551	0.0015271	DENND1A,DENND2A,DENND3,DENND4A,DENND4C,DENND5A,DENND5B,DENND6B,MADD,RIN3,SBF1,ST5
GO Molecular Function	GO:0004842	ubiquitin-protein ligase activity	51	2.3831e-05	0.0878888	0.00172331	BIRC6,BIRC7,BRAP,BRCA1,BTRC,CBLB,CNOT4,DDB2,DTL,FBXL5,FBXO10,FBXO2,FBXW11,FBXW2,HECW1,HECW2,HERC1,HERC2,ITCH,KLHL20,MARCH4,MARCH8,MDM2,MYLIP,NEDD4L,NSMCE1,PDZRN3,PRKCQ,RBBP6,RBCK1,RNF130,RNF135,RNF168,RNF213,SIAH1,SIAH2,SKP1,SKP2,SMURF1,SMURF2,TNFAIP3,TRAF3,TRAF4,TRIM27,TRIM37,TRIM71,TRIM9,TRIP12,UBE2B,UBE2C,UBE2H,UBE2I,UBE2K,UBE2L3,UBE2N,UBE2QL1,UBE3A,UBE3C,UBE4A,UBE4B,UBR1,UBR3,UBR5,ZNRF1,ZSWIM2
GO Molecular Function	GO:0019843	rRNA binding	52	3.58641e-05	0.132267	0.00254359	ERAL1,ERI1,MRPL20,MRPS6,RPF1,RPL11,RPS11,SBDS,TST
GO Molecular Function	GO:0004715	non-membrane spanning protein tyrosine kinase activity	53	3.64204e-05	0.134319	0.00253431	BLK,ENSG00000182319,FGR,JAK2,JAK3,MELK,PRKCD,PTK2,PTK2B,PTK6,SRC,SYK,TNK1,TNK2,TYK2,WEE1,YES1,ZAP70
GO Molecular Function	GO:0030337	DNA polymerase processivity factor activity	54	4.39028e-05	0.161914	0.0029984	TEFM
GO Molecular Function	GO:0043560	insulin receptor substrate binding	55	6.12467e-05	0.225878	0.00410687	IL4R,INSR,JAK2,PIK3CB,PRKCD
GO Molecular Function	GO:0010485	H4 histone acetyltransferase activity	56	6.51949e-05	0.240439	0.00429355	KANSL1,KAT8,PHF20,WDR5
GO Molecular Function	GO:0016773	phosphotransferase activity, alcohol group as acceptor	57	7.59634e-05	0.280153	0.00491497	ACVR2A,ADCK2,ADK,ADRBK1,AGK,AKAP13,AKT2,AKT3,ALPK3,AURKB,BLK,BMP2K,BMPR2,BUB1B,C8orf44-SGK3,CAB39,CASS4,CCND1,CDK11B,CDK12,CDK13,CDK17,CDK19,CDK6,CRIM1,CSNK1G2,CSNK2A1,DAPK2,DCAKD,DDR1,DGKG,DGKH,DGKZ,EEF2K,ENSG00000182319,ENSG00000185900,EPHA2,EPHB3,ERCC3,FAM20C,FASTKD1,FGFR1,FGFR1OP,FGFR3,FGFR4,FGR,FLT1,FLT3,FUK,GRK7,INSR,IP6K3,JAK2,JAK3,KCNH3,LATS2,LMTK2,LMTK3,LRRK1,LTK,MAK,MAP2K2,MAP2K3,MAP3K1…
GO Molecular Function	GO:0047485	protein N-terminus binding	58	8.20436e-05	0.302577	0.00521684	CALM2,CHMP6,CSNK2A1,DAXX,DCN,ERCC3,ERCC4,EXOC2,FEZ1,GRIN2C,HAX1,KCNIP1,KCNIP2,NCOA3,NCOR2,PIAS3,RBPJ,SLC6A3,SMARCA4,SMARCC1,TBL1XR1,TDRD7,VWF
GO Molecular Function	GO:0016787	hydrolase activity	59	8.82046e-05	0.325299	0.00551354	ABCA3,ABCB10,ABCC2,ABHD11,ABHD12,ABHD5,ACP2,ACSBG2,ADA,ADAM10,ADAM18,ADAM19,ADAM23,ADAM32,ADAM9,ADARB1,ADARB2,ADAT3,ADPRHL1,AGMAT,AGO2,AHCY,AMY1C,ARF3,ARFRP1,ARHGAP5,ARL2,ARL4C,ARSA,ARSG,ATAD2B,ATAD5,ATIC,ATL2,ATP11A,ATP11B,ATP12A,ATP13A3,ATP1A1,ATP1B2,ATP1B3,ATP2A1,ATP2A2,ATP2C2,ATP5J,ATP5L,ATP5O,ATP6V0D1,ATP6V1C2,ATP6V1H,ATP8B1,AZU1,BCHE,BDKRB2,BIVM-ERCC5,BPHL,BPTF,C3orf33,CAPN15,CASP10,CASP2,C…
GO Molecular Function	GO:0051427	hormone receptor binding	60	0.000100684	0.371323	0.00618872	ASXL1,BRCA1,CCNE1,CEBPB,CTNNB1,DAXX,DDX54,DYX1C1,FOXL2,JAK2,KDM4C,LEF1,LEP,MED13,MED30,MMS19,NCOA3,NCOA6,NCOR2,NR0B1,NRIP1,NSD1,PKN1,PSMC5,RXRA,SMARCA4,TCF7L2,THRAP3,TRIP12,TYK2,UCN,YWHAH,ZNF366
GO Molecular Function	GO:0051019	mitogen-activated protein kinase binding	61	0.000104426	0.385124	0.0063135	GTF2I,MAPK7,MAPKAPK5,NBR1,PTPRJ,RPS6KA4,SIRT1
GO Molecular Function	GO:0004998	transferrin receptor activity	62	0.000106468	0.392654	0.00633312	TFRC
GO Molecular Function	GO:0035257	nuclear hormone receptor binding	63	0.000119842	0.441978	0.00701552	ASXL1,BRCA1,CCNE1,CEBPB,CTNNB1,DAXX,DDX54,DYX1C1,FOXL2,KDM4C,LEF1,MED13,MED30,MMS19,NCOA3,NCOA6,NCOR2,NR0B1,NRIP1,NSD1,PKN1,RXRA,SMARCA4,TCF7L2,THRAP3,TRIP12,YWHAH,ZNF366
GO Molecular Function	GO:0005085	guanyl-nucleotide exchange factor activity	64	0.000122942	0.45341	0.00708454	ABR,AKAP13,ARFGEF1,ARHGEF18,ARHGEF19,ARHGEF38,ARHGEF7,CYTH2,CYTH3,DENND1A,DENND2A,DENND3,DENND4A,DENND4C,DENND5A,DENND5B,DENND6B,DNMBP,DOCK6,ECT2L,EIF2B3,EIF2B5,FARP1,FGD4,FGD6,GAPVD1,GBF1,GDPGP1,HERC1,HERC2,MADD,MCF2L,MCF2L2,NET1,PREX1,PSD3,RALGDS,RANBP10,RASGEF1C,RASGRF1,RIN3,SBF1,SH2D3A,SPATA13,ST5,TIAM2,VAV2
GO Molecular Function	GO:0019900	kinase binding	65	0.000134938	0.497651	0.00765618	ACTB,ADAM10,ADAM9,ANK2,ARHGEF7,ATP1A1,AXIN2,BCL2L1,BCL2L14,BTG1,CAB39,CCDC88A,CCNB1,CCND1,CCNE1,CCNE2,CCNI2,CCNT1,CCNY,CDK5RAP2,CEP152,CNTD2,CTNNB1,DACT3,DLG1,DNAJA3,DNM2,EEF1A1,ELAVL1,ERRFI1,FAF1,FBXO5,FEZ1,FGFR1OP,FGR,GFAP,GTF2I,HCLS1,HDAC4,HIF1A,HSP90AA1,HSPB1,IFNAR2,ITGB1,JAK2,JAKMIP1,JUP,MAP2K3,MAP3K1,MAP3K13,MAP3K5,MAPK7,MAPKAPK5,MAVS,MEF2A,MSN,NBR1,PAK2,PARN,PEBP1,PKN1,PKP2,PPP1R12A,PPP2R5…
GO Molecular Function	GO:0004458	D-lactate dehydrogenase (cytochrome) activity	66	0.000137979	0.508865	0.00771008	LDHD
GO Molecular Function	GO:0016747	transferase activity, transferring acyl groups other than amino-acyl groups	67	0.000145772	0.537609	0.00802402	ABHD5,ACAA2,ACAT1,AGPAT3,AGPAT6,CERS5,CPT1A,CPT1C,CREBBP,EPC1,FASN,HADHA,HAT1,KANSL1,KAT6A,KAT6B,KAT8,LPCAT1,NAA16,NAT10,NCOA3,NMT2,OLAH,PHF20,SOAT2,SPTSSA,SPTSSB,SRCAP,TADA2A,WDR5,ZDHHC14,ZDHHC16,ZDHHC17,ZDHHC19,ZDHHC20,ZDHHC22,ZDHHC24,ZDHHC3,ZDHHC7
GO Molecular Function	GO:0016893	endonuclease activity, active with either ribo- or deoxyribonucleic acids and producing 5'-phosphomonoesters	68	0.000162691	0.600003	0.00882357	AGO2,DNASE1,ENDOV,FEN1,JUNB,POP5,RNASEH2A,RPP38,RPP40,SLX4
GO Molecular Function	GO:0005048	signal sequence binding	69	0.000163723	0.603811	0.00875089	BRAP,CABP1,KCNIP2,KPNA1,KPNB1,PEX5L,PEX7,TNPO1,TNPO2
GO Molecular Function	GO:0016301	kinase activity	70	0.000198727	0.732907	0.0104701	ACVR2A,ADCK2,ADK,ADRBK1,AGK,AK1,AKAP10,AKAP13,AKAP6,AKT2,AKT3,ALDH18A1,ALPK3,AURKB,BLK,BMP2K,BMPR2,BUB1B,C8orf44-SGK3,CAB39,CALM2,CASS4,CCNB1,CCND1,CCNE1,CDK11B,CDK12,CDK13,CDK17,CDK19,CDK6,CKB,CRIM1,CSNK1G2,CSNK2A1,DAPK2,DCAKD,DDR1,DGKG,DGKH,DGKZ,DLG1,DOK1,EEF2K,ENSG00000182319,ENSG00000185900,EPHA2,EPHB3,ERCC3,FAM20C,FASTKD1,FGFR1,FGFR1OP,FGFR3,FGFR4,FGR,FLT1,FLT3,FUK,GRK7,INSR,IP6K3,JAK2,JAK3,…
GO Molecular Function	GO:0003743	translation initiation factor activity	71	0.000200168	0.738219	0.0103975	AGO2,AGO3,COPS5,EIF2B3,EIF2B5,EIF3B,EIF3D,EIF3G,EIF4E3,EIF4ENIF1,EIF4G1,EIF4G3,MAPKBP1,MTIF2,MTIF3,RRN3
GO Molecular Function	GO:0001056	RNA polymerase III activity	72	0.000200536	0.739577	0.0102719	POLR2E,POLR2F,POLR3A,POLR3B
GO Molecular Function	GO:0004726	non-membrane spanning protein tyrosine phosphatase activity	73	0.000222936	0.822187	0.0112628	DUSP1,PTPN12,PTPN4,PTPN9
GO Molecular Function	GO:0042169	SH2 domain binding	74	0.000227574	0.839292	0.0113418	ARHGAP5,CRK,DAG1,INSR,JAK2,KHDRBS2,LAT2,PTK2,SH3PXD2B,SRC
GO Molecular Function	GO:0060589	nucleoside-triphosphatase regulator activity	75	0.000272639	1	0.0134066	ABR,AGAP1,AGFG2,AKAP13,ARFGEF1,ARHGAP10,ARHGAP18,ARHGAP20,ARHGAP21,ARHGAP26,ARHGAP27,ARHGAP28,ARHGAP5,ARHGEF18,ARHGEF19,ARHGEF38,ARHGEF7,ARL2,ASAP1,ATPIF1,AXIN2,CHN2,CYTH2,CYTH3,DENND1A,DENND2A,DENND3,DENND4A,DENND4C,DENND5A,DENND5B,DENND6B,DEPDC1B,DEPDC5,DNAJA3,DNAJB6,DNMBP,DOCK6,ECT2L,EIF2B3,EIF2B5,ERRFI1,EVI5,FAM13B,FARP1,FGD4,FGD6,GAPVD1,GBF1,GDI2,GDPGP1,GNAQ,GRTP1,HERC1,HERC2,HMHA1,IPO7,MADD…
GO Molecular Function	GO:0000009	alpha-1,6-mannosyltransferase activity	76	0.000310135	1	0.0150497	ALG12
GO Molecular Function	GO:0019901	protein kinase binding	77	0.000320642	1	0.0153575	ACTB,ADAM10,ADAM9,ANK2,ARHGEF7,ATP1A1,AXIN2,BCL2L1,BCL2L14,CCDC88A,CCNB1,CCND1,CCNE1,CCNE2,CCNI2,CCNT1,CCNY,CDK5RAP2,CEP152,CNTD2,CTNNB1,DACT3,DLG1,DNAJA3,DNM2,EEF1A1,ELAVL1,ERRFI1,FAF1,FBXO5,FEZ1,FGFR1OP,FGR,GTF2I,HCLS1,HDAC4,HIF1A,HSP90AA1,HSPB1,IFNAR2,ITGB1,JAK2,JUP,MAP2K3,MAP3K1,MAP3K13,MAP3K5,MAPK7,MAPKAPK5,MAVS,MEF2A,MSN,NBR1,PAK2,PARN,PEBP1,PKN1,PKP2,PPP1R12A,PRKACA,PRKAR1B,PRKAR2A,PRKCD,P…
GO Molecular Function	GO:0008139	nuclear localization sequence binding	78	0.000385722	1	0.0182377	BRAP,CABP1,KPNA1,KPNB1,TNPO1,TNPO2
GO Molecular Function	GO:0005083	small GTPase regulator activity	79	0.000396029	1	0.018488	ABR,AGAP1,AGFG2,AKAP13,ARFGEF1,ARHGAP10,ARHGAP26,ARHGAP27,ARHGAP5,ARHGEF18,ARHGEF19,ARHGEF38,ARHGEF7,ASAP1,CYTH2,CYTH3,DENND1A,DENND2A,DENND3,DENND4A,DENND4C,DENND5A,DENND5B,DENND6B,DNAJA3,DNMBP,ECT2L,ERRFI1,EVI5,FARP1,FGD4,FGD6,GBF1,GDI2,GRTP1,HERC1,IPO7,MADD,MCF2L,MCF2L2,MYO9B,NET1,NF1,PREX1,PSD3,RABGAP1,RALGAPA2,RALGAPB,RALGDS,RANBP10,RASA2,RASA3,RASAL1,RASGRF1,RIMS1,RIN3,SBF1,SGSM3,SPATA13,ST…
GO Molecular Function	GO:0004832	valine-tRNA ligase activity	80	0.000459139	1	0.0211663	VARS
GO Molecular Function	GO:0004641	phosphoribosylformylglycinamidine cyclo-ligase activity	81	0.000462807	1	0.021072	GART
GO Molecular Function	GO:0004644	phosphoribosylglycinamide formyltransferase activity	81	0.000462807	1	0.021072	GART
GO Molecular Function	GO:0004637	phosphoribosylamine-glycine ligase activity	81	0.000462807	1	0.021072	GART
GO Molecular Function	GO:0043021	ribonucleoprotein complex binding	84	0.00050732	1	0.0222738	ERAL1,ERI1,ITCH,MTIF2,MTIF3,NAA16,OXA1L,RNF135,RPSA,SBDS,SRP9,TIMM50
GO Molecular Function	GO:0030695	GTPase regulator activity	85	0.000533406	1	0.0231435	ABR,AGAP1,AGFG2,AKAP13,ARFGEF1,ARHGAP10,ARHGAP18,ARHGAP20,ARHGAP21,ARHGAP26,ARHGAP27,ARHGAP28,ARHGAP5,ARHGEF18,ARHGEF19,ARHGEF38,ARHGEF7,ARL2,ASAP1,AXIN2,CHN2,CYTH2,CYTH3,DENND1A,DENND2A,DENND3,DENND4A,DENND4C,DENND5A,DENND5B,DENND6B,DEPDC1B,DEPDC5,DNAJA3,DNMBP,DOCK6,ECT2L,EIF2B3,EIF2B5,ERRFI1,EVI5,FAM13B,FARP1,FGD4,FGD6,GAPVD1,GBF1,GDI2,GDPGP1,GNAQ,GRTP1,HERC1,HERC2,HMHA1,IPO7,MADD,MCF2L,MCF2L2,…
GO Molecular Function	GO:0016407	acetyltransferase activity	86	0.000541993	1	0.0232427	ACAT1,CREBBP,EPC1,FASN,HADHA,HAT1,KANSL1,KAT6A,KAT6B,KAT8,LPCAT1,NAA16,NAT10,NCOA3,PHF20,SRCAP,TADA2A,WDR5
GO Molecular Function	GO:0022884	macromolecule transmembrane transporter activity	87	0.000580773	1	0.0246194	SIDT2,TIMM22,TIMM44,TOMM20,TOMM40
GO Molecular Function	GO:0042809	vitamin D receptor binding	88	0.000612298	1	0.0256609	MED13,MED30,RXRA,THRAP3
GO Molecular Function	GO:0005123	death receptor binding	89	0.000618466	1	0.0256281	BID,MADD,RIPK1
GO Molecular Function	GO:0004000	adenosine deaminase activity	90	0.000624574	1	0.0255936	ADA,ADARB1,ADARB2,CECR1
GO Molecular Function	GO:0004672	protein kinase activity	91	0.000640934	1	0.0259754	ACVR2A,ADCK2,ADRBK1,AKAP13,AKT2,AKT3,ALPK3,AURKB,BLK,BMP2K,BMPR2,BUB1B,C8orf44-SGK3,CAB39,CASS4,CCND1,CDK11B,CDK12,CDK13,CDK17,CDK19,CDK6,CRIM1,CSNK1G2,CSNK2A1,DAPK2,DDR1,EEF2K,ENSG00000182319,ENSG00000185900,EPHA2,EPHB3,ERCC3,FAM20C,FASTKD1,FGFR1,FGFR1OP,FGFR3,FGFR4,FGR,FLT1,FLT3,GRK7,INSR,JAK2,JAK3,KCNH3,LATS2,LMTK2,LMTK3,LRRK1,LTK,MAK,MAP2K2,MAP2K3,MAP3K1,MAP3K13,MAP3K3,MAP3K5,MAP3K8,MAP3K9,MA…
GO Molecular Function	GO:0031782	type 4 melanocortin receptor binding	92	0.000715673	1	0.0286891	ASIP,MRAP,POMC
GO Molecular Function	GO:0031781	type 3 melanocortin receptor binding	92	0.000715673	1	0.0286891	ASIP,MRAP,POMC
GO Molecular Function	GO:0005088	Ras guanyl-nucleotide exchange factor activity	94	0.000819471	1	0.0321512	ABR,AKAP13,ARHGEF18,ARHGEF19,ARHGEF38,ARHGEF7,DENND1A,DENND2A,DENND3,DENND4A,DENND4C,DENND5A,DENND5B,DENND6B,DNMBP,ECT2L,FARP1,FGD4,FGD6,MADD,MCF2L,MCF2L2,NET1,PREX1,RANBP10,RASGRF1,RIN3,SBF1,SPATA13,ST5,TIAM2,VAV2
GO Molecular Function	GO:0005487	nucleocytoplasmic transporter activity	95	0.000839816	1	0.0326025	NUP133,NUP160,NUPL1,RBM22
GO Molecular Function	GO:0034450	ubiquitin-ubiquitin ligase activity	96	0.00086824	1	0.0333549	UBE2K,UBE4A,UBE4B,UBR5
GO Molecular Function	GO:0008270	zinc ion binding	97	0.000900115	1	0.0342229	ADA,ADAM10,ADAM18,ADAM19,ADAM23,ADAM32,ADAM9,ADAT3,AGAP1,AGFG2,ANKIB1,ASAP1,BAZ1A,BIRC7,BLVRA,BPTF,BRAP,BRCA1,BRD1,C14orf164,CA4,CA5A,CA6,CAPN15,CBLB,CECR1,CHD4,CLIP1,CNOT4,CPA6,CPM,CREBBP,CRYZL1,CSRP2,DEF8,DHX58,DIDO1,DNMT1,DPF1,DPF3,DYTN,EHMT1,ENPEP,ENSG00000267618,FASN,FBLIM1,GATAD1,GATAD2A,GFI1,GRIN2A,HAGH,HDAC4,HERC2,HNF4A,HNF4G,JHDM1D,KAT6A,KAT6B,KCTD7,KDM2A,KDM4C,KMT2A,KMT2E,KPNB1,LANCL1,L…
GO Molecular Function	GO:0016417	S-acyltransferase activity	98	0.00092748	1	0.0349035	FASN,ZDHHC14,ZDHHC16,ZDHHC17,ZDHHC19,ZDHHC20,ZDHHC22,ZDHHC24,ZDHHC3,ZDHHC7
GO Molecular Function	GO:0016891	endoribonuclease activity, producing 5'-phosphomonoesters	99	0.000946999	1	0.0352781	AGO2,ENDOV,FEN1,JUNB,POP5,RNASEH2A,RPP38,RPP40
GO Molecular Function	GO:0005367	myo-inositol:sodium symporter activity	100	0.00106224	1	0.0391753	SLC5A3
GO Molecular Function	GO:0016746	transferase activity, transferring acyl groups	101	0.00111279	1	0.0406335	ABHD5,ACAA2,ACAT1,AGPAT3,AGPAT6,CERS5,CPT1A,CPT1C,CREBBP,EPC1,F13A1,FASN,GGACT,HADHA,HAT1,KANSL1,KAT6A,KAT6B,KAT8,LPCAT1,NAA16,NAT10,NCOA3,NMT2,OLAH,PHF20,SOAT2,SPTSSA,SPTSSB,SRCAP,TADA2A,TGM4,WDR5,ZDHHC14,ZDHHC16,ZDHHC17,ZDHHC19,ZDHHC20,ZDHHC22,ZDHHC24,ZDHHC3,ZDHHC7
GO Molecular Function	GO:0004886	9-cis retinoic acid receptor activity	102	0.00113196	1	0.040928	RXRA
GO Molecular Function	GO:0032552	deoxyribonucleotide binding	103	0.00120397	1	0.043109	DCTPP1,ERCC3,HSP90AA1
GO Molecular Function	GO:0008135	translation factor activity, nucleic acid binding	104	0.00127369	1	0.045167	AGO2,AGO3,COPS5,EEF1A1,EEF1A2,EEF1G,EEF2K,EIF2B3,EIF2B5,EIF3B,EIF3D,EIF3G,EIF4E3,EIF4ENIF1,EIF4G1,EIF4G3,MAPKBP1,MTIF2,MTIF3,NELFA,RRN3,SUPT5H
GO Molecular Function	GO:0048027	mRNA 5'-UTR binding	105	0.00132039	1	0.046377	IGF2BP2,RPS14
GO Molecular Function	GO:0008783	agmatinase activity	106	0.00149794	1	0.0521169	AGMAT
GO Molecular Function	GO:0004540	ribonuclease activity	107	0.00157204	1	0.0541841	AGO2,CNOT2,CNOT6,CPSF3,ENDOV,FEN1,JUNB,PAN3,PARN,POP5,RNASEH2A,RPP38,RPP40,TSEN2,XRN2
GO Molecular Function	GO:0046966	thyroid hormone receptor binding	108	0.00161344	1	0.0550959	MED13,MED30,NCOA3,NCOA6,NSD1,THRAP3,TRIP12
GO Molecular Function	GO:0008320	protein transmembrane transporter activity	109	0.00163011	1	0.0551545	TIMM22,TIMM44,TOMM20,TOMM40
GO Molecular Function	GO:0001055	RNA polymerase II activity	110	0.00163415	1	0.0547887	POLR2A,POLR2E,POLR2F
GO Molecular Function	GO:0008073	ornithine decarboxylase inhibitor activity	111	0.00174762	1	0.0580649	OAZ2,OAZ3
GO Molecular Function	GO:0019706	protein-cysteine S-palmitoyltransferase activity	112	0.00174929	1	0.0576015	ZDHHC14,ZDHHC16,ZDHHC17,ZDHHC19,ZDHHC20,ZDHHC22,ZDHHC24,ZDHHC3,ZDHHC7
GO Molecular Function	GO:0070644	vitamin D response element binding	113	0.0017578	1	0.0573695	RXRA
GO Molecular Function	GO:0004402	histone acetyltransferase activity	114	0.00180132	1	0.0582742	CREBBP,EPC1,HAT1,KANSL1,KAT6A,KAT6B,KAT8,NCOA3,PHF20,SRCAP,TADA2A,WDR5
GO Molecular Function	GO:0060228	phosphatidylcholine-sterol O-acyltransferase activator activity	115	0.0018724	1	0.0600472	APOA1,APOE
GO Molecular Function	GO:0003729	mRNA binding	116	0.0018945	1	0.060232	ADARB1,AGO2,AUH,CELF3,ELAVL1,FECH,GRSF1,HNRNPAB,HNRNPDL,HSP90AA1,IGF2BP2,KHDRBS2,LUC7L,LUC7L3,NSRP1,PARN,PURB,RBFOX2,RBM38,RNPS1,RPL35,RPS14,TDRD7,TRA2B,TSN,TYMS,ZFP36L1
GO Molecular Function	GO:0004713	protein tyrosine kinase activity	117	0.00192837	1	0.0607848	BLK,CRIM1,DDR1,ENSG00000182319,EPHA2,EPHB3,FGFR1,FGFR1OP,FGFR3,FGFR4,FGR,FLT1,FLT3,INSR,JAK2,JAK3,LMTK2,LMTK3,LTK,MAP2K2,MAP2K3,MAP3K9,MELK,NEK1,PRKCD,PTK2,PTK2B,PTK6,PTK7,RYK,SRC,SYK,TESK2,TNK1,TNK2,TRIM27,TYK2,WEE1,YES1,ZAP70
GO Molecular Function	GO:0004521	endoribonuclease activity	118	0.00203606	1	0.0636356	AGO2,CPSF3,ENDOV,FEN1,JUNB,POP5,RNASEH2A,RPP38,RPP40,TSEN2
GO Molecular Function	GO:0008565	protein transporter activity	119	0.00210726	1	0.0653073	AP2A2,AP2S1,AP4S1,CALCRL,COG3,COX18,EIF4ENIF1,KPNA1,KPNB1,SNX15,TIMM22,TIMM44,TOMM20,TOMM40,XPO1,ZFYVE16
GO Molecular Function	GO:0016779	nucleotidyltransferase activity	120	0.0021925	1	0.0673827	CCDC111,CHRAC1,CTDP1,EIF2B3,GDPGP1,MED20,NMNAT2,PAPOLG,POLK,POLL,POLR1A,POLR1E,POLR2A,POLR2E,POLR2F,POLR3A,POLR3B,POLR3E,POLR3G,POLR3K,PRIM2,REV3L,RNGTT,RPAP1,TWISTNB,UGP2,ZCCHC6,ZNRD1
GO Molecular Function	GO:0000030	mannosyltransferase activity	121	0.00232745	1	0.0709391	ALG12,POMT1,POMT2
GO Molecular Function	GO:0032813	tumor necrosis factor receptor superfamily binding	122	0.00245963	1	0.0743534	BID,MADD,RIPK1,TNFSF11,TNFSF12-TNFSF13,TRAP1,TRIM37
GO Molecular Function	GO:0016860	intramolecular oxidoreductase activity	123	0.00250154	1	0.0750056	EBPL,EHHADH,ERO1LB,ERP44,GLRX2,GPI,HYI,IDI1,PDIA4,PDIA5,PDIA6,PTGIS
GO Molecular Function	GO:0019103	pyrimidine nucleotide binding	124	0.00262065	1	0.0779432	DCTPP1,HSP90AA1,NT5C
GO Molecular Function	GO:0046914	transition metal ion binding	125	0.00268784	1	0.0793021	ADA,ADAM10,ADAM18,ADAM19,ADAM23,ADAM32,ADAM9,ADAT3,ADCY10,AGAP1,AGFG2,ALOX15,ANKIB1,APP,ASAP1,BAZ1A,BIRC7,BLVRA,BPTF,BRAP,BRCA1,BRD1,C14orf164,CA4,CA5A,CA6,CAPN15,CBLB,CECR1,CHD4,CLIP1,CNOT4,COMMD1,CPA6,CPM,CREBBP,CRYZL1,CSRP2,CYCS,CYP1B1,CYP26B1,CYP27B1,CYP27C1,CYP2C18,CYP4F2,DEF8,DHX58,DIDO1,DNMT1,DPF1,DPF3,DYTN,EHMT1,ENPEP,ENSG00000267618,FADS1,FASN,FBLIM1,FBXL5,FECH,FEN1,GALNT1,GALNT2,GATAD1,…
GO Molecular Function	GO:0016409	palmitoyltransferase activity	126	0.00331027	1	0.096891	CPT1A,CPT1C,SPTSSA,SPTSSB,ZDHHC14,ZDHHC16,ZDHHC17,ZDHHC19,ZDHHC20,ZDHHC22,ZDHHC24,ZDHHC3,ZDHHC7
GO Molecular Function	GO:0008449	N-acetylglucosamine-6-sulfatase activity	127	0.00358998	1	0.104251	GNS,SULF1,SULF2
GO Molecular Function	GO:0004519	endonuclease activity	128	0.00359979	1	0.103719	AGO2,BIVM-ERCC5,CPSF3,DNASE1,ENDOV,ERCC4,FEN1,HRSP12,JUNB,N4BP2,PLD6,PMS2,POP5,RNASEH2A,RPP38,RPP40,SLX4,TSEN2,TSN
GO Molecular Function	GO:0016410	N-acyltransferase activity	129	0.003624	1	0.103607	CERS5,CREBBP,EPC1,HAT1,KANSL1,KAT6A,KAT6B,KAT8,NAT10,NCOA3,NMT2,PHF20,SRCAP,TADA2A,WDR5
GO Molecular Function	GO:0043130	ubiquitin binding	130	0.00366758	1	0.104046	FAF1,FAM175B,HSPB1,NBR1,OTUB1,RBCK1,RNF168,TAB2,TNFAIP3,UBAP1,UBE2N,UBR5,UBXN1,UBXN7,USP13,USP16,VPS36,ZFAND6
GO Molecular Function	GO:0004674	protein serine/threonine kinase activity	131	0.00373461	1	0.105139	ACVR2A,ADCK2,ADRBK1,AKAP13,AKT2,AKT3,ALPK3,AURKB,BMP2K,BMPR2,BUB1B,C8orf44-SGK3,CAB39,CDK11B,CDK12,CDK13,CDK17,CDK19,CDK6,CSNK1G2,CSNK2A1,DAPK2,EEF2K,ERCC3,FAM20C,GRK7,LATS2,LMTK2,LMTK3,LRRK1,MAK,MAP2K2,MAP2K3,MAP3K1,MAP3K13,MAP3K3,MAP3K5,MAP3K8,MAP3K9,MAPK7,MAPKAPK5,MARK2,MARK3,MAST1,MAST3,MELK,MYLK3,MYO3B,NEK1,NEK2,NEK4,PAK2,PAK6,PKN1,PRKACA,PRKCD,PRKCH,PRKCI,PRKCQ,PRKD2,PRKDC,PTK6,RAF1,RIOK2,R…
GO Molecular Function	GO:0008092	cytoskeletal protein binding	132	0.00376517	1	0.105197	ABI1,ACTA1,ACTB,ACTN1,ACTR2,ACTR3B,ALKBH4,ANK1,ANK2,ANKRD23,ANXA2,APOE,ARFGEF1,ARHGAP26,ARL4C,ARPC5L,ATP1A1,BAIAP2L1,BCL2L11,BICD1,BRCA1,CACNA1D,CALM2,CAMSAP2,CAP2,CAPG,CAPZA1,CAPZA2,CAPZB,CCDC64,CCDC88A,CDC42EP3,CDK5RAP2,CFL2,CLASP2,CLIP1,CLIP3,CNN1,CORO2B,COTL1,CTNNA1,CYFIP1,DAG1,DBN1,DLG1,DLG5,DNASE1,DNM2,EPB41,EPB41L5,EZR,FARP1,FBLIM1,FEZ1,FGD4,FHOD3,FMNL2,FNTA,GMFG,HIP1,HIP1R,HOOK3,HSPH1,IPP…
GO Molecular Function	GO:0003713	transcription coactivator activity	133	0.00378637	1	0.104994	ARID1A,ARID1B,ARID5B,ARNT,ASXL1,BRCA1,CCNE1,COPS5,CREBBP,CRTC1,CTNNB1,DCC,GMEB2,HELZ2,JUNB,JUP,KAT6A,KMT2E,LPIN1,LPIN2,MAK,MAML2,MAX,MED13,MED30,MED6,MEF2A,MKL1,MKL2,MMS19,NCOA3,NCOA6,NFKB2,NFKBIB,NFYC,NR1H3,NR2F1,NRIP1,PKN1,POU3F1,PSIP1,RXRA,SCAND1,SLC30A9,SMARCA4,SMARCC1,SMARCC2,SOX10,SOX4,SP100,SRCAP,TAF4,TCERG1,THRAP3,TRERF1,TRIP4,TRRAP,UBE2L3,UBE3A,USP16,WWC1,ZMIZ2
GO Molecular Function	GO:0019789	SUMO ligase activity	134	0.00387037	1	0.106522	NSMCE2,PIAS3,SUMO3,UBE2I
GO Molecular Function	GO:0016888	endodeoxyribonuclease activity, producing 5'-phosphomonoesters	135	0.00387659	1	0.105903	DNASE1,ENDOV,FEN1,SLX4
GO Molecular Function	GO:0019166	trans-2-enoyl-CoA reductase (NADPH) activity	136	0.00418887	1	0.113592	DECR2,PECR
GO Molecular Function	GO:0042975	peroxisome proliferator activated receptor binding	137	0.00427837	1	0.115172	ASXL1,LPIN1,MDM2
GO Molecular Function	GO:0035258	steroid hormone receptor binding	138	0.00440092	1	0.117613	BRCA1,CCNE1,CEBPB,CTNNB1,DAXX,DDX54,DYX1C1,FOXL2,KDM4C,LEF1,MMS19,NCOA3,NCOA6,NCOR2,NR0B1,NRIP1,NSD1,PKN1,SMARCA4,YWHAH,ZNF366
GO Molecular Function	GO:0031994	insulin-like growth factor I binding	139	0.00442677	1	0.117453	IGFBP6,INSR
GO Molecular Function	GO:0003875	ADP-ribosylarginine hydrolase activity	140	0.00443259	1	0.116767	ADPRHL1
GO Molecular Function	GO:0005113	patched binding	141	0.00443391	1	0.115973	BBS1,CCNB1,PTCH1,SHH
GO Molecular Function	GO:0004523	ribonuclease H activity	142	0.00444248	1	0.115379	FEN1,JUNB,RNASEH2A
GO Molecular Function	GO:0070976	TIR domain binding	143	0.0045205	1	0.116585	PRKCD
GO Molecular Function	GO:0033218	amide binding	144	0.00457334	1	0.117128	APBA2,APBA3,APOA1,APOE,BCHE,BRAP,CABP1,CD1D,CSNK1G2,CTSV,ERCC3,FBXO2,GSAP,GSS,HLA-A,HLCS,INSR,ITGB1,KCNIP2,KPNA1,KPNB1,LANCL1,LDLRAD3,MAS1,MCCC1,MGST1,PCCA,PEX5L,PEX7,PPIA,PPIF,PTH1R,RPS6KB1,SLC7A5,SLC7A8,TNPO1,TNPO2
GO Molecular Function	GO:0015459	potassium channel regulator activity	145	0.00459536	1	0.116881	ANK2,C8orf44-SGK3,DLG1,DRD4,KCNAB1,KCNE2,KCNIP1,KCNIP2,NEDD4L,PIAS3,SGK1,SGK3,YWHAE
GO Molecular Function	GO:0008134	transcription factor binding	146	0.00482888	1	0.121979	ACTB,ANKRD42,ARID5A,ARNT,ARNTL,ASCL1,ASXL1,BBS1,BPTF,CD34,CEBPB,CHD4,CNOT2,COMMD7,CREBBP,CTNNB1,DAXX,DIP2A,DIP2C,DNAJA3,DNMT1,DRG1,ERCC3,ERCC4,FAF1,FOS,FOXB1,FOXD2,FOXF1,FOXL2,FOXR1,HCLS1,HDAC4,HES1,HIF1A,HNF4A,ID4,IFI16,INSIG2,IRF4,KAT6A,KAT6B,KAT8,LCOR,LEF1,LPIN1,MAFB,MED13,MED30,MED6,MEF2A,MKX,NCOA3,NCOA6,NCOR2,NIF3L1,NR0B1,NRIP1,NSD1,PIAS3,PPP1R13B,PRKDC,PSIP1,PSMC5,PURB,RBFOX2,RBPJ,RPTOR,RUN…
GO Molecular Function	GO:0042623	ATPase activity, coupled	147	0.00484838	1	0.121638	ABCA3,ABCB10,ABCC2,ATP11A,ATP11B,ATP12A,ATP13A3,ATP1A1,ATP1B2,ATP1B3,ATP2A1,ATP2A2,ATP2C2,ATP5O,ATP6V0D1,ATP6V1C2,ATP6V1H,ATP8B1,BPTF,CCT8,CFTR,CHD2,CHD4,DDX11,DDX18,DDX27,DDX50,DDX51,DDX54,DHX30,DHX35,DYNC1H1,ENSG00000267618,ERCC3,ERCC6L2,LONP2,MYH14,MYH9,MYL6,MYO1E,MYO9B,NSF,RAD51,RAD51B,RECQL5,RFC3,RUVBL2,SKIV2L2,SMARCA4,SMARCAL1,TOP1,XRCC2,XRCC6
GO Molecular Function	GO:0032182	small conjugating protein binding	148	0.00516882	1	0.128801	FAF1,FAM175B,HERC2,HSPB1,NBR1,OTUB1,RBCK1,RNF168,SOBP,TAB2,TNFAIP3,UBAP1,UBE2N,UBR5,UBXN1,UBXN7,USP13,USP16,USP25,VPS36,ZFAND6
GO Molecular Function	GO:0030197	extracellular matrix constituent, lubricant activity	149	0.00523425	1	0.129556	MUC4
GO Molecular Function	GO:0036327	VEGF-B-activated receptor activity	150	0.00528694	1	0.129988	FLT1
GO Molecular Function	GO:0036326	VEGF-A-activated receptor activity	150	0.00528694	1	0.129988	FLT1
GO Molecular Function	GO:0036332	placental growth factor-activated receptor activity	150	0.00528694	1	0.129988	FLT1
GO Molecular Function	GO:0048257	3'-flap endonuclease activity	153	0.00544551	1	0.131262	SLX4
GO Molecular Function	GO:0004013	adenosylhomocysteinase activity	154	0.00544892	1	0.130491	AHCY
GO Molecular Function	GO:0016887	ATPase activity	155	0.00550584	1	0.131003	ABCA3,ABCB10,ABCC2,ATP11A,ATP11B,ATP12A,ATP13A3,ATP1A1,ATP1B2,ATP1B3,ATP2A1,ATP2A2,ATP2C2,ATP5J,ATP5L,ATP5O,ATP6V0D1,ATP6V1C2,ATP6V1H,ATP8B1,BPTF,CCT8,CFTR,CHD2,CHD4,DDX11,DDX18,DDX27,DDX50,DDX51,DDX54,DHX30,DHX35,DNAH17,DNAH7,DYNC1H1,ENSG00000267618,ERCC3,ERCC6L2,HSP90AA1,KIF1B,LONP2,MACF1,MDN1,MLH1,MYH14,MYH9,MYL6,MYO1E,MYO9B,NSF,PMS2,PPP2R4,PSMC5,RAD51,RAD51B,RECQL5,RFC3,RNF213,RUVBL2,SKIV2L2,…
GO Molecular Function	GO:0046934	phosphatidylinositol-4,5-bisphosphate 3-kinase activity	156	0.00558667	1	0.132075	PIK3CB,PIK3CD
GO Molecular Function	GO:0004445	inositol-polyphosphate 5-phosphatase activity	157	0.00565689	1	0.132883	INPP5A,INPP5D
GO Molecular Function	GO:0016853	isomerase activity	158	0.0057309	1	0.133769	ALOX15,EBPL,EHHADH,ENOSF1,ERO1LB,ERP44,FKBP11,FKBP1B,FKBP1C,FKBP5,GLRX2,GPI,HYI,IDI1,PBLD,PDIA4,PDIA5,PDIA6,PGM3,PPIA,PPIF,PPIL3,PPP2R4,PTGIS,RANBP2,SRR,TOP1,TOPBP1
GO Molecular Function	GO:0016814	hydrolase activity, acting on carbon-nitrogen (but not peptide) bonds, in cyclic amidines	159	0.00578989	1	0.134296	ADA,ADARB1,ADARB2,ATIC,CECR1,NIF3L1
GO Molecular Function	GO:0051219	phosphoprotein binding	160	0.00582835	1	0.134344	BTRC,CBLB,CRK,CSNK1G2,FGR,GPRIN1,PAFAH1B1,RRAGA,SAG,SAMSN1,SFN,SRC,THRAP3,YWHAE,ZAP70
GO Molecular Function	GO:0004771	sterol esterase activity	161	0.00621026	1	0.142257	CEL
GO Molecular Function	GO:0030228	lipoprotein particle receptor activity	162	0.00636679	1	0.144943	LDLR,LRP6,LRP8,SCARB1,STAB1,STAB2
GO Molecular Function	GO:0016742	hydroxymethyl-, formyl- and related transferase activity	163	0.00660782	1	0.149507	ATIC,GART
GO Molecular Function	GO:0046872	metal ion binding	164	0.00684204	1	0.153863	ACAT1,ACTN1,ACVR2A,ADA,ADAM10,ADAM18,ADAM19,ADAM23,ADAM32,ADAM9,ADARB1,ADARB2,ADAT3,ADCY10,ADK,ADNP,ADNP2,ADO,ADPRHL1,AGAP1,AGFG2,AGMAT,AGO2,AKAP13,ALKBH4,ALOX15,AMY1C,ANKFY1,ANKIB1,ANXA2,APOE,APP,ARSA,ARSG,ASAP1,ASXL1,ATP11A,ATP11B,ATP12A,ATP13A3,ATP1A1,ATP2A1,ATP2A2,ATP2C2,ATP8B1,AURKB,B4GALT5,BAZ1A,BCL11A,BIRC7,BLVRA,BMPR2,BPTF,BRAP,BRCA1,BRD1,C14orf164,CA4,CA5A,CA6,CABP1,CACNA1B,CACNA1D,CALM2…
GO Molecular Function	GO:0001078	RNA polymerase II core promoter proximal region sequence-specific DNA binding transcription factor activity involved in negative regulation of transcription	165	0.00745218	1	0.166567	BACH1,CC2D1B,CREBBP,FOXO1,HES1,RCOR1,SNAI1,TFAP2C,ZFP90
GO Molecular Function	GO:0032564	dATP binding	166	0.00750047	1	0.166637	ERCC3,HSP90AA1
GO Molecular Function	GO:0003756	protein disulfide isomerase activity	167	0.00763738	1	0.168663	ERO1LB,ERP44,GLRX2,PDIA4,PDIA5,PDIA6
GO Molecular Function	GO:0000980	RNA polymerase II distal enhancer sequence-specific DNA binding	168	0.00802099	1	0.17608	SOX10,TAL1,TFAP2C
GO Molecular Function	GO:0005089	Rho guanyl-nucleotide exchange factor activity	169	0.00806783	1	0.17606	ABR,AKAP13,ARHGEF18,ARHGEF19,ARHGEF38,ARHGEF7,DNMBP,ECT2L,FARP1,FGD4,FGD6,MCF2L,MCF2L2,NET1,PREX1,RASGRF1,SPATA13,TIAM2,VAV2
GO Molecular Function	GO:0008093	cytoskeletal adaptor activity	170	0.00842391	1	0.182749	ANK1,ARHGAP26,BAIAP2L1,BICD1,NCK2,SORBS2
GO Molecular Function	GO:0043398	HLH domain binding	171	0.00903725	1	0.194909	SIRT1,UBE2I
GO Molecular Function	GO:0016882	cyclo-ligase activity	172	0.0090688	1	0.194452	GART,ST20-MTHFS
GO Molecular Function	GO:0008080	N-acetyltransferase activity	173	0.00923785	1	0.196932	CREBBP,EPC1,HAT1,KANSL1,KAT6A,KAT6B,KAT8,NAT10,NCOA3,PHF20,SRCAP,TADA2A,WDR5
GO Molecular Function	GO:0051087	chaperone binding	174	0.00925041	1	0.196066	ATP1A1,DNAJB6,OGDH,SACS,SLC25A17,TBCA,TBCD,TSACC,VWF
GO Molecular Function	GO:0016538	cyclin-dependent protein serine/threonine kinase regulator activity	175	0.00925622	1	0.195068	CCND1,CCNE1,CCNE2,CCNY,CKS2
GO Molecular Function	GO:0003727	single-stranded RNA binding	176	0.00928986	1	0.194665	ADARB2,ATXN1,DHX58,ENDOV,HNRNPDL,JMJD6,KHDRBS2,LSM14A,STRBP
GO Molecular Function	GO:0016493	C-C chemokine receptor activity	177	0.00938187	1	0.195482	CCR4,CCR6,CCR7
GO Molecular Function	GO:0016741	transferase activity, transferring one-carbon groups	178	0.00942327	1	0.195242	ATIC,CAMKMT,COQ3,DNMT1,EHMT1,EZH2,GAMT,GART,GNMT,IRF4,KDM2A,KMT2A,KMT2E,METTL16,METTL20,METTL21C,METTL23,NOP2,NSD1,NSUN2,NSUN4,NSUN5,NSUN7,NTMT1,PCMTD2,PRDM2,PRMT6,SARDH,SMYD3,SUV420H2,TARBP1,THUMPD3,TRMT11,TRMT112,TRMU,TYMS,WDR4,WDR5,WDR82,WHSC1
GO Molecular Function	GO:0032558	adenyl deoxyribonucleotide binding	179	0.00942874	1	0.194264	ERCC3,HSP90AA1
GO Molecular Function	GO:0016279	protein-lysine N-methyltransferase activity	180	0.00948616	1	0.194361	CAMKMT,EHMT1,EZH2,IRF4,KMT2A,KMT2E,METTL21C,NSD1,PRDM2,SMYD3,SUV420H2,WDR5,WDR82,WHSC1
GO Molecular Function	GO:0001054	RNA polymerase I activity	181	0.00952914	1	0.194163	POLR1A,POLR2E,POLR2F
GO Molecular Function	GO:0044548	S100 protein binding	182	0.00968208	1	0.196195	ATP2A2,FGF1,S100A11,S100B
GO Molecular Function	GO:0004498	calcidiol 1-monooxygenase activity	183	0.00982515	1	0.198006	CYP27B1
GO Molecular Function	GO:0016801	hydrolase activity, acting on ether bonds	184	0.0098711	1	0.197851	AHCY,EPHX1
GO Molecular Function	GO:0050648	5(S)-hydroxyperoxy-6E,8Z,11Z,14Z-icosatetraenoic acid binding	185	0.0100349	1	0.200048	OXER1
GO Molecular Function	GO:0050647	5-hydroxy-6E,8Z,11Z,14Z-icosatetraenoic acid binding	185	0.0100349	1	0.200048	OXER1
GO Molecular Function	GO:0050646	5-oxo-6E,8Z,11Z,14Z-icosatetraenoic acid binding	185	0.0100349	1	0.200048	OXER1
GO Molecular Function	GO:0001016	RNA polymerase III regulatory region DNA binding	188	0.0102773	1	0.201611	PRDX5,RPTOR
GO Molecular Function	GO:0004660	protein farnesyltransferase activity	189	0.010351	1	0.201982	FNTA
GO Molecular Function	GO:0003730	mRNA 3'-UTR binding	190	0.0103539	1	0.200975	AUH,ELAVL1,IGF2BP2,PARN,RBM38,RNPS1
GO Molecular Function	GO:0046030	inositol trisphosphate phosphatase activity	191	0.0104036	1	0.200882	INPP5A,INPP5D
GO Molecular Function	GO:0050290	sphingomyelin phosphodiesterase D activity	192	0.0104761	1	0.201228	SMPD4
GO Molecular Function	GO:0033746	histone demethylase activity (H3-R2 specific)	193	0.0104847	1	0.20035	JMJD6
GO Molecular Function	GO:0033749	histone demethylase activity (H4-R3 specific)	193	0.0104847	1	0.20035	JMJD6
GO Molecular Function	GO:0042800	histone methyltransferase activity (H3-K4 specific)	195	0.0106001	1	0.200478	KMT2A,KMT2E,WDR5,WDR82
GO Molecular Function	GO:0032934	sterol binding	196	0.010693	1	0.201204	APOA1,GPR183,HSDL2,NR1H3,OSBP2,OSBPL2,PTCH1,SCP2D1,SOAT2
GO Molecular Function	GO:0004169	dolichyl-phosphate-mannose-protein mannosyltransferase activity	197	0.0109355	1	0.204721	POMT1,POMT2
GO Molecular Function	GO:0042277	peptide binding	198	0.0111415	1	0.207525	APBA2,APBA3,APOA1,APOE,BCHE,BRAP,CABP1,CD1D,CSNK1G2,CTSV,ERCC3,FBXO2,GSAP,GSS,HLA-A,INSR,ITGB1,KCNIP2,KPNA1,KPNB1,LANCL1,LDLRAD3,MAS1,MGST1,PEX5L,PEX7,PPIA,PPIF,PTH1R,RPS6KB1,SLC7A5,SLC7A8,TNPO1,TNPO2
GO Molecular Function	GO:0046911	metal chelating activity	199	0.011338	1	0.210123	APOE
GO Molecular Function	GO:0046404	ATP-dependent polydeoxyribonucleotide 5'-hydroxyl-kinase activity	200	0.0116367	1	0.214581	N4BP2
GO Molecular Function	GO:0004518	nuclease activity	201	0.0117375	1	0.215363	AGO2,BIVM-ERCC5,CNOT2,CNOT6,CPSF3,DFFB,DNASE1,ENDOV,ERCC4,ERI1,FEN1,HRSP12,JUNB,N4BP2,PAN3,PARN,PLD6,PMS2,POP5,RNASEH2A,RPP38,RPP40,SLX4,TSEN2,TSN,XRN2
GO Molecular Function	GO:0071796	K6-linked polyubiquitin binding	202	0.0117461	1	0.214454	UBXN1
GO Molecular Function	GO:0008536	Ran GTPase binding	203	0.0118267	1	0.214861	IPO7,KPNB1,RANBP10,RANBP2,RANBP3,RANBP9,TNPO1,TNPO2,XPO1
GO Molecular Function	GO:0005525	GTP binding	204	0.011971	1	0.216417	AGAP1,ARF3,ARFRP1,ARHGAP5,ARL11,ARL2,ARL4C,ARL5C,ATL2,DNAJC27,DNM2,DRG1,EEF1A1,EEF1A2,EHD2,ERAL1,ERCC3,GBP5,GBP6,GIMAP8,GLUD1,GLUD2,GNA14,GNAL,GNAQ,GNAS,GPN2,HSP90AA1,INSR,LRRK1,MTG2,MTIF2,NIF3L1,OPA1,PCK2,RAB10,RAB18,RAB20,RAB2B,RAB35,RAB3D,RAB6A,RAB6B,RAB7A,RAB8A,RAC1,RAP2B,RHOB,RHOBTB2,RHOF,RHOH,RIT1,RNGTT,RRAGA,RRAS2,RSG1,SEPHS1,SEPT4,SEPT8,SEPT9,SUCLG2,TUBA1B,TUBA3D,TUBD1
GO Molecular Function	GO:0004857	enzyme inhibitor activity	205	0.012049	1	0.216764	AMBP,ANXA2,APBA3,APOA1,APP,ARL2,ATPIF1,AZIN1,BIRC6,BIRC7,CABP1,CAST,CD27,CRIM1,DGKZ,ELFN1,ELFN2,FGFR1OP,GAS6,GMFG,HSPB1,ITIH5,LEF1,LMTK2,LRP6,OAZ2,OAZ3,PAPLN,PEBP1,PKIG,PPP1R12A,PRDX5,PRKAR1B,PRKAR2A,PRPSAP1,PRPSAP2,R3HDML,RHOH,RPS6KA1,SAG,SFN,SPINK2,SPINK8,SPP2,SPRY2,TAOK3,TESC,TNK2,TRIAP1,TRIB1,TRIB2,UCN,URI1,WFDC3,WFIKKN2,YWHAG
GO Molecular Function	GO:0000340	RNA 7-methylguanosine cap binding	206	0.012311	1	0.220402	AGO2,DCPS
GO Molecular Function	GO:0017108	5'-flap endonuclease activity	207	0.0125028	1	0.222754	FEN1,SLX4
GO Molecular Function	GO:0043169	cation binding	208	0.0132272	1	0.234528	ACAT1,ACTN1,ACVR2A,ADA,ADAM10,ADAM18,ADAM19,ADAM23,ADAM32,ADAM9,ADARB1,ADARB2,ADAT3,ADCY10,ADK,ADNP,ADNP2,ADO,ADPRHL1,AGAP1,AGFG2,AGMAT,AGO2,AKAP13,ALKBH4,ALOX15,AMY1C,ANKFY1,ANKIB1,ANXA2,APOE,APP,ARSA,ARSG,ASAP1,ASXL1,ATP11A,ATP11B,ATP12A,ATP13A3,ATP1A1,ATP2A1,ATP2A2,ATP2C2,ATP8B1,AURKB,B4GALT5,BAZ1A,BCL11A,BIRC7,BLVRA,BMPR2,BPTF,BRAP,BRCA1,BRD1,C14orf164,CA4,CA5A,CA6,CABP1,CACNA1B,CACNA1D,CALM2…
GO Molecular Function	GO:0042393	histone binding	209	0.0133357	1	0.23532	ATAD2B,BRD1,CD1D,DPPA3,IPO7,JAK2,JHDM1D,KAT8,KMT2A,LEF1,LOXL2,MPHOSPH8,NASP,PHIP,PKN1,PRMT6,RNF168,SFMBT1,SFMBT2,SIRT1,SMARCA4,TBL1XR1,USP16,USP49
GO Molecular Function	GO:0008757	S-adenosylmethionine-dependent methyltransferase activity	210	0.013561	1	0.238158	CAMKMT,COQ3,DNMT1,EHMT1,EZH2,GAMT,GNMT,IRF4,KMT2A,KMT2E,METTL21C,NOP2,NSD1,NSUN2,PCMTD2,PRDM2,PRMT6,SMYD3,SUV420H2,TRMU,WDR4,WDR5,WDR82,WHSC1
GO Molecular Function	GO:0004457	lactate dehydrogenase activity	211	0.0135668	1	0.23713	LDHD
GO Molecular Function	GO:0008821	crossover junction endodeoxyribonuclease activity	212	0.0140391	1	0.244227	SLX4
GO Molecular Function	GO:0004386	helicase activity	213	0.0141832	1	0.245576	CHD2,CHD4,CHD9,DDX11,DDX18,DDX27,DDX50,DDX51,DDX54,DHX30,DHX35,DHX58,EP400,ERCC3,ERCC6L2,HELLS,HELZ,HELZ2,NAV2,RAD54L,RAD54L2,RECQL5,RUVBL2,SKIV2L2,SMARCA4,SMARCAL1,SRCAP,XRCC6
GO Molecular Function	GO:0008269	JAK pathway signal transduction adaptor activity	214	0.0142393	1	0.245394	SH2B2
GO Molecular Function	GO:0004452	isopentenyl-diphosphate delta-isomerase activity	215	0.0142418	1	0.244297	IDI1
GO Molecular Function	GO:0004065	arylsulfatase activity	216	0.0143512	1	0.245034	ARSA,ARSG,SULF1,SULF2
GO Molecular Function	GO:0030731	guanidinoacetate N-methyltransferase activity	217	0.0145991	1	0.248118	GAMT
GO Molecular Function	GO:0015266	protein channel activity	218	0.0147586	1	0.249677	TIMM22
GO Molecular Function	GO:0072345	NAADP-sensitive calcium-release channel activity	219	0.0150212	1	0.252959	TPCN1,TPCN2
GO Molecular Function	GO:0043024	ribosomal small subunit binding	220	0.0150678	1	0.25259	ERAL1,MTIF2,MTIF3
GO Molecular Function	GO:0001227	RNA polymerase II transcription regulatory region sequence-specific DNA binding transcription factor activity involved in negative regulation of transcription	221	0.0151226	1	0.252362	BACH1,CC2D1B,CREBBP,FOXO1,HES1,RCOR1,SNAI1,TFAP2C,ZFP90
GO Molecular Function	GO:0042979	ornithine decarboxylase regulator activity	222	0.0154032	1	0.255888	AZIN1,OAZ2,OAZ3
GO Molecular Function	GO:0051011	microtubule minus-end binding	223	0.0157571	1	0.260592	CAMSAP2
GO Molecular Function	GO:0004828	serine-tRNA ligase activity	224	0.015881	1	0.26147	ENSG00000269547,SARS2
GO Molecular Function	GO:0070653	high-density lipoprotein particle receptor binding	225	0.0160461	1	0.263014	APOA1
GO Molecular Function	GO:0008276	protein methyltransferase activity	226	0.0161071	1	0.262844	CAMKMT,EHMT1,EZH2,IRF4,KMT2A,KMT2E,METTL20,METTL21C,NSD1,NTMT1,PCMTD2,PRDM2,PRMT6,SMYD3,SUV420H2,TRMT112,WDR5,WDR82,WHSC1
GO Molecular Function	GO:0004320	oleoyl-[acyl-carrier-protein] hydrolase activity	227	0.0161266	1	0.262004	FASN,OLAH
GO Molecular Function	GO:0016296	palmitoyl-[acyl-carrier-protein] hydrolase activity	227	0.0161266	1	0.262004	FASN,OLAH
GO Molecular Function	GO:0016295	myristoyl-[acyl-carrier-protein] hydrolase activity	227	0.0161266	1	0.262004	FASN,OLAH
GO Molecular Function	GO:0008168	methyltransferase activity	230	0.0161681	1	0.259252	CAMKMT,COQ3,DNMT1,EHMT1,EZH2,GAMT,GART,GNMT,IRF4,KDM2A,KMT2A,KMT2E,METTL16,METTL20,METTL21C,METTL23,NOP2,NSD1,NSUN2,NSUN4,NSUN5,NSUN7,NTMT1,PCMTD2,PRDM2,PRMT6,SARDH,SMYD3,SUV420H2,TARBP1,THUMPD3,TRMT11,TRMT112,TRMU,TYMS,WDR4,WDR5,WDR82,WHSC1
GO Molecular Function	GO:0001103	RNA polymerase II repressing transcription factor binding	231	0.0163365	1	0.260818	BBS1,CHD4,RBPJ,SIN3A,TCERG1,TCF7L2,TTC8
GO Molecular Function	GO:0005119	smoothened binding	232	0.0164438	1	0.2614	BBS1,PTCH1,PTCH2
GO Molecular Function	GO:0008523	sodium-dependent multivitamin transmembrane transporter activity	233	0.0165486	1	0.261937	SLC23A2
GO Molecular Function	GO:0019770	IgG receptor activity	234	0.0167791	1	0.26445	FCGRT
GO Molecular Function	GO:0003937	IMP cyclohydrolase activity	235	0.0167959	1	0.263589	ATIC
GO Molecular Function	GO:0004643	phosphoribosylaminoimidazolecarboxamide formyltransferase activity	235	0.0167959	1	0.263589	ATIC
GO Molecular Function	GO:0005055	laminin receptor activity	237	0.0169088	1	0.263121	BCAM,RPSA
GO Molecular Function	GO:0051731	polynucleotide 5'-hydroxyl-kinase activity	238	0.0174249	1	0.270012	N4BP2
GO Molecular Function	GO:0043028	cysteine-type endopeptidase regulator activity involved in apoptotic process	239	0.0176149	1	0.271815	BCL2L13,CD27,FOXL2,GAS6,LEF1,MAP3K5,NLRP12,PRDX5,RPS6KA1,TRIAP1
GO Molecular Function	GO:0047598	7-dehydrocholesterol reductase activity	240	0.0178181	1	0.273805	DHCR7
GO Molecular Function	GO:0004300	enoyl-CoA hydratase activity	241	0.0178212	1	0.272715	AUH,EHHADH,HADHA
GO Molecular Function	GO:0050277	sedoheptulokinase activity	242	0.0178772	1	0.272442	SHPK
GO Molecular Function	GO:0004095	carnitine O-palmitoyltransferase activity	243	0.0183731	1	0.278848	CPT1A,CPT1C
GO Molecular Function	GO:0015662	ATPase activity, coupled to transmembrane movement of ions, phosphorylative mechanism	244	0.0186476	1	0.281853	ATP12A,ATP1A1,ATP1B2,ATP1B3,ATP2A1,ATP2A2,ATP2C2,ATP6V0D1,ATP6V1C2
GO Molecular Function	GO:0004427	inorganic diphosphatase activity	245	0.0190612	1	0.286929	LHPP,PPA2
GO Molecular Function	GO:0070996	type 1 melanocortin receptor binding	246	0.0195106	1	0.292501	MRAP,POMC
GO Molecular Function	GO:0008556	potassium-transporting ATPase activity	247	0.0197336	1	0.294645	ATP12A,ATP1A1,ATP1B2,ATP1B3
GO Molecular Function	GO:0015450	P-P-bond-hydrolysis-driven protein transmembrane transporter activity	248	0.0200204	1	0.297722	TIMM44,TOMM20
GO Molecular Function	GO:0033842	N-acetyl-beta-glucosaminyl-glycoprotein 4-beta-N-acetylgalactosaminyltransferase activity	249	0.0203504	1	0.301416	B4GALNT3
GO Molecular Function	GO:0035594	ganglioside binding	250	0.0203665	1	0.300446	CLIP3
GO Molecular Function	GO:2001069	glycogen binding	251	0.0208758	1	0.306733	PPP1R3F,PPP1R3G
GO Molecular Function	GO:0043295	glutathione binding	252	0.0209004	1	0.305875	GSS,LANCL1,MGST1
GO Molecular Function	GO:0070890	sodium-dependent L-ascorbate transmembrane transporter activity	253	0.0210033	1	0.306166	SLC23A2
GO Molecular Function	GO:0008520	L-ascorbate:sodium symporter activity	253	0.0210033	1	0.306166	SLC23A2
GO Molecular Function	GO:0004812	aminoacyl-tRNA ligase activity	255	0.0214868	1	0.310758	ENSG00000269547,FARS2,IARS2,RARS,SARS2,VARS,WARS2,YARS2
GO Molecular Function	GO:0080048	GDP-D-glucose phosphorylase activity	256	0.0215425	1	0.310347	GDPGP1
GO Molecular Function	GO:0019961	interferon binding	257	0.0217118	1	0.311568	IFNAR2,KLHL20
GO Molecular Function	GO:0008035	high-density lipoprotein particle binding	258	0.0219407	1	0.313633	APOA1,SCARB1
GO Molecular Function	GO:0070577	histone acetyl-lysine binding	259	0.0220148	1	0.313477	ATAD2B,KMT2A,PHIP,SMARCA4
GO Molecular Function	GO:0004951	cholecystokinin receptor activity	260	0.0220627	1	0.312951	CCKAR
GO Molecular Function	GO:0019865	immunoglobulin binding	261	0.0220964	1	0.312228	AMBP,FCGR2A,FCGRT,LGALS3,VWF
GO Molecular Function	GO:0015405	P-P-bond-hydrolysis-driven transmembrane transporter activity	262	0.0221684	1	0.312051	ABCA3,ABCB10,ABCC2,ATP11A,ATP11B,ATP12A,ATP13A3,ATP1A1,ATP1B2,ATP1B3,ATP2A1,ATP2A2,ATP2C2,ATP5O,ATP6V0D1,ATP6V1C2,ATP6V1H,ATP8B1,CFTR,TIMM44,TOMM20
GO Molecular Function	GO:0008047	enzyme activator activity	263	0.0225795	1	0.316628	ABI1,ABR,ADRM1,AGAP1,AGFG2,APOA1,APOC4-APOC2,APOE,APP,ARHGAP10,ARHGAP18,ARHGAP20,ARHGAP21,ARHGAP26,ARHGAP27,ARHGAP28,ARHGAP5,ARHGEF19,ASAP1,AXIN2,AZIN1,BCL2L13,CAB39,CALM2,CFLAR,CHN2,CLPSL2,DEPDC1B,DEPDC5,DNAJB6,ERRFI1,EVI5,FAM13B,FN1,GAPVD1,GAS6,GDI2,GMFG,GNAQ,GRTP1,GUCA2A,HMHA1,MADD,MAP2K2,MAP3K5,MMP17,MYO9B,NF1,NLRP12,PAK2,PHACTR4,PITRM1,PLCB1,PPP1R12B,PPP2R4,PREX1,PRKCD,RAB3GAP2,RABEP1,RABGAP…
GO Molecular Function	GO:0070728	leucine binding	264	0.0226721	1	0.316722	GLUD1,GLUD2,UBR1
GO Molecular Function	GO:0016810	hydrolase activity, acting on carbon-nitrogen (but not peptide) bonds	265	0.0232794	1	0.323979	ADA,ADARB1,ADARB2,AGMAT,ATIC,CD101,CECR1,CRMP1,GLS2,HDAC4,NADSYN1,NIF3L1,NTAN1,PADI1,SIRT1,UPB1,YDJC
GO Molecular Function	GO:0008484	sulfuric ester hydrolase activity	266	0.0233885	1	0.324273	ARSA,ARSG,GNS,PIGN,SULF1,SULF2
GO Molecular Function	GO:0015132	prostaglandin transmembrane transporter activity	267	0.023419	1	0.323481	SLCO2A1
GO Molecular Function	GO:0015222	serotonin transmembrane transporter activity	268	0.0234636	1	0.322887	SLC18A2,SLC6A4
GO Molecular Function	GO:0019239	deaminase activity	269	0.0240411	1	0.329605	ADA,ADARB1,ADARB2,CECR1,HRSP12
GO Molecular Function	GO:0008480	sarcosine dehydrogenase activity	270	0.0240572	1	0.328604	SARDH
GO Molecular Function	GO:0045322	unmethylated CpG binding	271	0.0240729	1	0.327605	KDM2A,KMT2A
GO Molecular Function	GO:0003684	damaged DNA binding	272	0.0241114	1	0.326922	BRCA1,DDB2,ERCC3,ERCC4,FEN1,POLK,RAD51,RUVBL2,XPA,XRCC6
GO Molecular Function	GO:0032556	pyrimidine deoxyribonucleotide binding	273	0.0241246	1	0.325903	DCTPP1
GO Molecular Function	GO:0047840	dCTP diphosphatase activity	273	0.0241246	1	0.325903	DCTPP1
GO Molecular Function	GO:0004379	glycylpeptide N-tetradecanoyltransferase activity	275	0.0242137	1	0.324728	NMT2
GO Molecular Function	GO:0008094	DNA-dependent ATPase activity	276	0.0245661	1	0.32826	BPTF,CHD2,CHD4,DDX11,ENSG00000267618,ERCC3,RAD51,RAD51B,RFC3,RUVBL2,SMARCA4,SMARCAL1,TOP1,XRCC2,XRCC6
GO Molecular Function	GO:0035005	1-phosphatidylinositol-4-phosphate 3-kinase activity	277	0.0246545	1	0.328252	PIK3CB,PIK3CD
GO Molecular Function	GO:0017137	Rab GTPase binding	278	0.0257552	1	0.341674	ANXA2,BICD1,BICD2,CCDC64,DENND5A,DMXL2,MICALL1,MOBP,NDRG1,RAB11FIP3,RAB11FIP4,RAB8A,RAC1,RIMS1,RIN3,SGSM3,SLC6A4,SYTL3
GO Molecular Function	GO:0004814	arginine-tRNA ligase activity	279	0.0257814	1	0.340795	RARS
GO Molecular Function	GO:0017098	sulfonylurea receptor binding	280	0.0261826	1	0.344862	HSP90AA1
GO Molecular Function	GO:0002135	CTP binding	280	0.0261826	1	0.344862	HSP90AA1
GO Molecular Function	GO:0003697	single-stranded DNA binding	282	0.0271118	1	0.354568	BIVM-ERCC5,CTC1,ERCC4,HNRNPDL,LRPPRC,MLH1,NABP1,PMS2,PURB,RAD51,RPA3,SSBP3
GO Molecular Function	GO:0072541	peroxynitrite reductase activity	283	0.0271629	1	0.353982	PRDX5
GO Molecular Function	GO:0042799	histone methyltransferase activity (H4-K20 specific)	284	0.0272899	1	0.354384	NSD1,SUV420H2
GO Molecular Function	GO:0004535	poly(A)-specific ribonuclease activity	285	0.0273296	1	0.353654	CNOT2,CNOT6,PAN3,PARN
GO Molecular Function	GO:0004712	protein serine/threonine/tyrosine kinase activity	286	0.0274659	1	0.354176	AURKB,MAP2K2,MAP2K3,MAP3K1,MAP3K9,MAPKAPK5,TESK2,TNK2
GO Molecular Function	GO:0015166	polyol transmembrane transporter activity	287	0.0275062	1	0.353459	SLC5A3
GO Molecular Function	GO:0004586	ornithine decarboxylase activity	288	0.0279816	1	0.35832	ODC1
GO Molecular Function	GO:0047372	acylglycerol lipase activity	289	0.0279911	1	0.357201	ABHD12,CEL
GO Molecular Function	GO:0097001	ceramide binding	290	0.0285429	1	0.362986	CLIP3,PLEKHA8
GO Molecular Function	GO:0019778	APG12 activating enzyme activity	291	0.0286177	1	0.362687	ATG7
GO Molecular Function	GO:0003712	transcription cofactor activity	292	0.0288121	1	0.363901	ARID1A,ARID1B,ARID5B,ARNT,ASXL1,BASP1,BCL11A,BRCA1,BTG1,CBFA2T2,CCNE1,CDX2,CIR1,CNOT2,COPS5,CREBBP,CRTC1,CTNNB1,DCC,DDX54,GMEB2,HDAC4,HELZ2,ID4,JUNB,JUP,KAT6A,KMT2E,LIMD1,LOXL2,LPIN1,LPIN2,MAK,MAML2,MAX,MED13,MED18,MED20,MED30,MED6,MED9,MEF2A,MKL1,MKL2,MMS19,NCOA3,NCOA6,NCOR2,NEUROD2,NFKB2,NFKBIB,NFYC,NR0B1,NR1H3,NR2F1,NR2F2,NRIP1,NSD1,PAWR,PKN1,POU3F1,PSIP1,PSMC5,RAD54L2,RBFOX2,RXRA,RYBP,SCAI,SC…
GO Molecular Function	GO:0046625	sphingolipid binding	293	0.0289138	1	0.363938	CLIP3,LAMA1,LAMB1,PLEKHA8,S1PR1
GO Molecular Function	GO:0005159	insulin-like growth factor receptor binding	294	0.0294242	1	0.369104	INSR,YWHAG,YWHAH
GO Molecular Function	GO:0000339	RNA cap binding	295	0.0295867	1	0.369884	AGO2,DCPS,EIF4G3
GO Molecular Function	GO:0045509	interleukin-27 receptor activity	296	0.0297986	1	0.371275	IL27RA,IL6ST
GO Molecular Function	GO:0046923	ER retention sequence binding	297	0.0303395	1	0.376741	KCNIP2
GO Molecular Function	GO:0015932	nucleobase-containing compound transmembrane transporter activity	298	0.0307821	1	0.380954	SIDT2,SLC23A2,SLC25A17,SLC29A1,SLC29A3,SLC29A4,SLC35B1
GO Molecular Function	GO:0034191	apolipoprotein A-I receptor binding	299	0.0308991	1	0.381123	APOA1
GO Molecular Function	GO:0004748	ribonucleoside-diphosphate reductase activity, thioredoxin disulfide as acceptor	300	0.0310594	1	0.381824	RRM1
GO Molecular Function	GO:0016788	hydrolase activity, acting on ester bonds	301	0.0310879	1	0.380904	ABHD12,ACP2,ACSBG2,AGO2,ARSA,ARSG,BCHE,BDKRB2,BIVM-ERCC5,C3orf33,CDC14A,CEL,CNOT2,CNOT6,CPSF3,CTDP1,CYCS,DFFB,DLG1,DNASE1,DTD1,DUSP1,DUSP10,DUSP14,DUSP6,ENDOV,ENPP6,ERCC4,ERI1,ESD,EYA2,EYA3,EYA4,FASN,FEN1,GDPD1,GDPD3,GNS,H6PD,HAGH,HRASLS,HRSP12,IAH1,IARS2,INPP5A,INPP5D,JUNB,LHPP,LIPC,LIPG,LPIN1,LPIN2,LPL,MPPE1,MTMR12,MTMR2,MTMR3,N4BP2,NT5C,NT5M,OLAH,PAN3,PARN,PDE10A,PDE7B,PDE9A,PIGN,PLA2G4B,PLCB1…
GO Molecular Function	GO:0032561	guanyl ribonucleotide binding	302	0.0313543	1	0.382896	AGAP1,ARF3,ARFRP1,ARHGAP5,ARL11,ARL2,ARL4C,ARL5C,ATL2,CNGA3,DNAJC27,DNM2,DRG1,EEF1A1,EEF1A2,EHD2,ERAL1,ERCC3,GBP5,GBP6,GIMAP8,GLUD1,GLUD2,GNA14,GNAL,GNAQ,GNAS,GPN2,HSP90AA1,INSR,LRRK1,MTG2,MTIF2,NIF3L1,OPA1,PCK2,PDE10A,RAB10,RAB18,RAB20,RAB2B,RAB35,RAB3D,RAB6A,RAB6B,RAB7A,RAB8A,RAC1,RAP2B,RHOB,RHOBTB2,RHOF,RHOH,RIT1,RNGTT,RRAGA,RRAS2,RSG1,SEPHS1,SEPT4,SEPT8,SEPT9,SUCLG2,TUBA1B,TUBA3D,TUBD1
GO Molecular Function	GO:0019887	protein kinase regulator activity	303	0.0313899	1	0.382066	ABI1,CAB39,CCND1,CCNE1,CCNE2,CCNY,CKS2,FAF1,FGFR1OP,GAS6,GMFG,HSPB1,MADD,MAP2K2,PAK2,PKIG,PRKAR1B,PRKAR2A,RGCC,SFN,SPRY2,TAOK3,TESC,TRIB1,TRIB2,YWHAG
GO Molecular Function	GO:0032407	MutSalpha complex binding	304	0.0314355	1	0.381363	MLH1,MUTYH,PMS2
GO Molecular Function	GO:0017174	glycine N-methyltransferase activity	305	0.0316768	1	0.38303	GNMT
GO Molecular Function	GO:0008762	UDP-N-acetylmuramate dehydrogenase activity	306	0.0318301	1	0.383625	LDHD,XDH
GO Molecular Function	GO:0070506	high-density lipoprotein particle receptor activity	307	0.032074	1	0.385306	SCARB1
GO Molecular Function	GO:0043559	insulin binding	308	0.0322921	1	0.386667	INSR
GO Molecular Function	GO:0008426	protein kinase C inhibitor activity	309	0.0325238	1	0.388181	HSPB1,SFN,YWHAG
GO Molecular Function	GO:0031531	thyrotropin-releasing hormone receptor binding	310	0.032576	1	0.38755	PSMC5
GO Molecular Function	GO:0045309	protein phosphorylated amino acid binding	311	0.0335907	1	0.398336	BTRC,CBLB,CRK,FGR,SAMSN1,YWHAE,ZAP70
GO Molecular Function	GO:0002039	p53 binding	312	0.0337383	1	0.398804	CREBBP,DAXX,EHMT1,MAPKAPK5,MDM2,MSX1,SIRT1,SMARCA4,TAF3,USP10,USP7
GO Molecular Function	GO:0047016	cholest-5-ene-3-beta,7-alpha-diol 3-beta-dehydrogenase activity	313	0.0338255	1	0.398557	HSD3B7
GO Molecular Function	GO:0004662	CAAX-protein geranylgeranyltransferase activity	314	0.0340324	1	0.399718	FNTA
GO Molecular Function	GO:0030881	beta-2-microglobulin binding	315	0.0342161	1	0.4006	CD1D,FCGRT
GO Molecular Function	GO:0004520	endodeoxyribonuclease activity	316	0.0344516	1	0.40208	DNASE1,ENDOV,ERCC4,FEN1,SLX4
GO Molecular Function	GO:0030331	estrogen receptor binding	317	0.0345549	1	0.402014	CTNNB1,DDX54,DYX1C1,FOXL2,LEF1,MMS19,NCOA6,NRIP1,NSD1,ZNF366
GO Molecular Function	GO:0008794	arsenate reductase (glutaredoxin) activity	318	0.0345927	1	0.401188	GLRX2
GO Molecular Function	GO:0004536	deoxyribonuclease activity	319	0.0354274	1	0.409581	DFFB,DNASE1,ENDOV,ERCC4,FEN1,SLX4
GO Molecular Function	GO:0046997	oxidoreductase activity, acting on the CH-NH group of donors, flavin as acceptor	320	0.035485	1	0.408965	SARDH
GO Molecular Function	GO:0035673	oligopeptide transmembrane transporter activity	321	0.0355449	1	0.408379	ABCB10,SLC15A1
GO Molecular Function	GO:0016421	CoA carboxylase activity	322	0.0362047	1	0.414668	MCCC1,PCCA,PCCB
GO Molecular Function	GO:0035255	ionotropic glutamate receptor binding	323	0.0362088	1	0.413431	CACNG2,CTNNB1,FLOT2,GNAS,SHANK2,SHANK3
GO Molecular Function	GO:0046922	peptide-O-fucosyltransferase activity	324	0.0364994	1	0.415463	POFUT2
GO Molecular Function	GO:0048256	flap endonuclease activity	325	0.036819	1	0.41781	FEN1,SLX4
GO Molecular Function	GO:0036002	pre-mRNA binding	326	0.0371949	1	0.420782	ERI1,RBM22
GO Molecular Function	GO:0002161	aminoacyl-tRNA editing activity	327	0.0374332	1	0.422183	IARS2,VARS
GO Molecular Function	GO:0097100	supercoiled DNA binding	328	0.0377133	1	0.424045	PSIP1
GO Molecular Function	GO:0032947	protein complex scaffold	329	0.0380151	1	0.426139	AKAP6,DLG1,DLG5,EIF3B,MAP2K2,MMS19,NCK2,PKP2,SH3RF1,SHANK2,SHANK3
GO Molecular Function	GO:0032403	protein complex binding	330	0.0382345	1	0.427299	ACTN1,ACVR2A,ADAM10,ADAM23,ADAM9,ADRM1,AMBP,ATP6V0D1,BCL2L11,BIN1,CAMSAP2,CAPZB,CCDC88A,CCND1,CD9,CDK5RAP2,CLASP2,CLIP1,CLIP3,COL5A1,CORO2B,CTNNA1,CTNNB1,CTSV,CYFIP1,CYTH2,DNM2,DOK1,EMP2,ERBB2IP,EZR,FCGR2A,FCGRT,FGR,FNTA,GFAP,GNA14,GNAL,GNAQ,GNAS,HADHA,HCLS1,HOOK3,ICAM3,ITGB1,JAKMIP1,KIF14,KIF18B,KIF1B,KIF25,KIF26B,KIF3B,KIF4B,KIF5B,KIF7,KIFC1,LAMB1,LASP1,LCP1,LGALS3,LIMA1,LRPPRC,MACF1,MAP4,MAX,M…
GO Molecular Function	GO:0005542	folic acid binding	331	0.0383648	1	0.427461	GNMT,SLC46A1,ST20-MTHFS,TYMS
GO Molecular Function	GO:0000989	transcription factor binding transcription factor activity	332	0.0385896	1	0.42867	ARID1A,ARID1B,ARID5B,ARNT,ARNTL,ASCL1,ASXL1,BASP1,BCL11A,BRCA1,BTG1,CBFA2T2,CCNE1,CDX2,CIR1,CNOT2,COPS5,CREBBP,CRTC1,CTNNB1,DCC,DDX54,GMEB2,HDAC4,HELZ2,HIF1A,ID4,JUNB,JUP,KAT6A,KMT2E,LIF,LIMD1,LOXL2,LPIN1,LPIN2,MAK,MAML2,MAX,MED13,MED18,MED20,MED30,MED6,MED9,MEF2A,MKL1,MKL2,MMS19,NCOA3,NCOA6,NCOR2,NEUROD2,NFKB2,NFKBIB,NFYC,NR0B1,NR1H3,NR2F1,NR2F2,NRIP1,NSD1,PAWR,PKN1,POU3F1,PSIP1,PSMC5,RAD54L2,RB…
GO Molecular Function	GO:1902282	voltage-gated potassium channel activity involved in ventricular cardiac muscle cell action potential repolarization	333	0.0386723	1	0.428298	KCNE2
GO Molecular Function	GO:0004526	ribonuclease P activity	334	0.0387288	1	0.42764	POP5,RPP38,RPP40
GO Molecular Function	GO:0030229	very-low-density lipoprotein particle receptor activity	335	0.0387366	1	0.42645	LDLR,LRP8
GO Molecular Function	GO:0051861	glycolipid binding	336	0.0390604	1	0.428734	CLIP3,LAMA1,LAMB1,MPPE1,PIGU,PLEKHA8
GO Molecular Function	GO:0005391	sodium:potassium-exchanging ATPase activity	337	0.0401439	1	0.439319	ATP1A1,ATP1B2,ATP1B3
GO Molecular Function	GO:0008308	voltage-gated anion channel activity	338	0.0402102	1	0.438743	CLCN1,CLCN4,CLIC4,VDAC3
GO Molecular Function	GO:0042974	retinoic acid receptor binding	339	0.0404259	1	0.439795	ASXL1,NCOA6,NCOR2,NRIP1,NSD1
GO Molecular Function	GO:0005086	ARF guanyl-nucleotide exchange factor activity	340	0.0407433	1	0.441945	ARFGEF1,CYTH2,CYTH3,GBF1,HERC1,PSD3
GO Molecular Function	GO:0017016	Ras GTPase binding	341	0.0407809	1	0.441055	ANXA2,BICD1,BICD2,CCDC64,CYFIP1,DENND5A,DMXL2,EXOC2,FMNL2,IPO7,KIF3B,KPNB1,MAPKAP1,MICALL1,MOBP,NDRG1,PKN1,RAB11FIP3,RAB11FIP4,RAB7A,RAB8A,RAC1,RAF1,RANBP10,RANBP2,RANBP3,RANBP9,RHOH,RIMS1,RIN3,SGSM3,SLC6A4,SYTL3,TNPO1,TNPO2,XPO1
GO Molecular Function	GO:0005097	Rab GTPase activator activity	342	0.0408828	1	0.440865	EVI5,GDI2,GRTP1,RABGAP1,SGSM3,TBC1D12,TBC1D20,TBC1D22A,TBC1D29,TBC1D32,TBC1D4,TBC1D5,TBC1D7,USP6NL
GO Molecular Function	GO:0031780	corticotropin hormone receptor binding	343	0.0409354	1	0.440145	MRAP
GO Molecular Function	GO:0031783	type 5 melanocortin receptor binding	343	0.0409354	1	0.440145	MRAP
GO Molecular Function	GO:0071207	histone pre-mRNA stem-loop binding	345	0.041107	1	0.439427	ERI1
GO Molecular Function	GO:0003924	GTPase activity	346	0.0415713	1	0.443107	ARF3,ARFRP1,ARHGAP5,ARL2,ARL4C,ATL2,DNM2,EEF1A1,EEF1A2,EHD2,GBP5,GBP6,GNA14,GNAL,GNAQ,GNAS,GNG5,MTG2,MTIF2,NUDT1,OPA1,RAB10,RAB18,RAB35,RAB3D,RAB6A,RAB6B,RAB7A,RAB8A,RAC1,RAP2B,RHOB,RHOF,RIT1,RRAS2,SEPT4,SEPT9,TUBA1B,TUBA3D,TUBD1
GO Molecular Function	GO:0071813	lipoprotein particle binding	347	0.0417086	1	0.443289	APOA1,APOE,LDLR,LIPC,SCARB1,STAB1,STAB2
GO Molecular Function	GO:0003985	acetyl-CoA C-acetyltransferase activity	348	0.0421274	1	0.446453	ACAT1,HADHA
GO Molecular Function	GO:0003968	RNA-directed RNA polymerase activity	349	0.0424626	1	0.448717	POLR2A
GO Molecular Function	GO:0047192	1-alkylglycerophosphocholine O-acetyltransferase activity	350	0.0428475	1	0.45149	LPCAT1
GO Molecular Function	GO:0070551	endoribonuclease activity, cleaving siRNA-paired mRNA	351	0.043113	1	0.452993	AGO2
GO Molecular Function	GO:0004658	propionyl-CoA carboxylase activity	352	0.0433597	1	0.454292	PCCA,PCCB
GO Molecular Function	GO:0016863	intramolecular oxidoreductase activity, transposing C=C bonds	353	0.0434846	1	0.454309	EBPL,EHHADH,IDI1
GO Molecular Function	GO:0051020	GTPase binding	354	0.0436385	1	0.454629	ANXA2,BICD1,BICD2,BIN1,CCDC64,CYFIP1,DENND5A,DMXL2,EXOC2,FGD4,FGD6,FMNL2,IPO7,KIF3B,KPNB1,MAPKAP1,MICALL1,MOBP,NDRG1,PEX5L,PKN1,RAB11FIP3,RAB11FIP4,RAB3D,RAB7A,RAB8A,RAC1,RAF1,RANBP10,RANBP2,RANBP3,RANBP9,RHOH,RIMS1,RIN3,SGSM3,SLC6A4,SYTL3,TNPO1,TNPO2,XPO1
GO Molecular Function	GO:0005099	Ras GTPase activator activity	355	0.0436936	1	0.453921	ABR,ARHGAP10,ARHGAP26,ARHGAP27,ARHGAP5,ERRFI1,EVI5,GDI2,GRTP1,MYO9B,NF1,PREX1,RABGAP1,RALGAPA2,RALGAPB,RASA2,RASA3,RASAL1,SGSM3,TBC1D12,TBC1D20,TBC1D22A,TBC1D29,TBC1D32,TBC1D4,TBC1D5,TBC1D7,USP6NL
GO Molecular Function	GO:0004716	receptor signaling protein tyrosine kinase activity	356	0.0437573	1	0.453306	INSR,SYK
GO Molecular Function	GO:0044323	retinoic acid-responsive element binding	357	0.0441485	1	0.456077	RXRA
GO Molecular Function	GO:0004098	cerebroside-sulfatase activity	358	0.0445195	1	0.458626	ARSA
GO Molecular Function	GO:0016453	C-acetyltransferase activity	359	0.0445781	1	0.45795	ACAT1,HADHA
GO Molecular Function	GO:0005199	structural constituent of cell wall	360	0.0447417	1	0.458354	JUP
GO Molecular Function	GO:0004733	pyridoxamine-phosphate oxidase activity	361	0.0451291	1	0.461042	PNPO
GO Molecular Function	GO:0004839	ubiquitin activating enzyme activity	362	0.0453735	1	0.462258	ATG7
GO Molecular Function	GO:0016885	ligase activity, forming carbon-carbon bonds	363	0.0454807	1	0.462074	MCCC1,PCCA,PCCB
GO Molecular Function	GO:0008425	2-polyprenyl-6-methoxy-1,4-benzoquinone methyltransferase activity	364	0.0456167	1	0.462182	COQ3
GO Molecular Function	GO:0008689	3-demethylubiquinone-9 3-O-methyltransferase activity	364	0.0456167	1	0.462182	COQ3
GO Molecular Function	GO:0004395	hexaprenyldihydroxybenzoate methyltransferase activity	364	0.0456167	1	0.462182	COQ3
GO Molecular Function	GO:0031267	small GTPase binding	367	0.0460126	1	0.462382	ANXA2,BICD1,BICD2,CCDC64,CYFIP1,DENND5A,DMXL2,EXOC2,FGD4,FGD6,FMNL2,IPO7,KIF3B,KPNB1,MAPKAP1,MICALL1,MOBP,NDRG1,PEX5L,PKN1,RAB11FIP3,RAB11FIP4,RAB7A,RAB8A,RAC1,RAF1,RANBP10,RANBP2,RANBP3,RANBP9,RHOH,RIMS1,RIN3,SGSM3,SLC6A4,SYTL3,TNPO1,TNPO2,XPO1
GO Molecular Function	GO:0004703	G-protein coupled receptor kinase activity	368	0.0464194	1	0.465203	ADRBK1,GRK7
GO Molecular Function	GO:0000831	inositol hexakisphosphate 6-kinase activity	369	0.0467394	1	0.467141	IP6K3
GO Molecular Function	GO:0030159	receptor signaling complex scaffold activity	370	0.047031	1	0.468785	DLG5,MMS19,NCK2,SHANK2,SHANK3
GO Molecular Function	GO:0047696	beta-adrenergic receptor kinase activity	371	0.0473464	1	0.470657	ADRBK1
GO Molecular Function	GO:0018024	histone-lysine N-methyltransferase activity	372	0.0477544	1	0.473436	EHMT1,EZH2,KMT2A,KMT2E,NSD1,PRDM2,SMYD3,SUV420H2,WDR5,WDR82,WHSC1
GO Molecular Function	GO:0030306	ADP-ribosylation factor binding	373	0.0479368	1	0.47397	RAB11FIP3,RAB11FIP4
GO Molecular Function	GO:0016851	magnesium chelatase activity	374	0.04843	1	0.477566	RFC2
GO Molecular Function	GO:0003952	NAD+ synthase (glutamine-hydrolyzing) activity	375	0.0484944	1	0.476926	NADSYN1
GO Molecular Function	GO:0001094	TFIID-class transcription factor binding	376	0.0485792	1	0.47649	ERCC4
GO Molecular Function	GO:0004549	tRNA-specific ribonuclease activity	377	0.0486026	1	0.475455	POP5,RPP38,RPP40,TSEN2
GO Molecular Function	GO:0047066	phospholipid-hydroperoxide glutathione peroxidase activity	378	0.048615	1	0.474317	GPX4
GO Molecular Function	GO:0003779	actin binding	379	0.0487648	1	0.474524	ACTN1,ACTR2,ACTR3B,ALKBH4,ARPC5L,BAIAP2L1,CAP2,CAPG,CAPZA1,CAPZA2,CAPZB,CCDC88A,CFL2,CNN1,CORO2B,COTL1,CTNNA1,CYFIP1,DAG1,DBN1,DNASE1,EPB41,EZR,FGD4,FHOD3,FMNL2,GMFG,HIP1,HIP1R,IPP,ITGB1,KCNMA1,KLHL20,LASP1,LCP1,LIMA1,MACF1,MED28,MICAL3,MKL1,MKL2,MPRIP,MSN,MYH14,MYH9,MYO1B,MYO1E,MYO1F,MYO1G,MYO3B,MYO9B,PAWR,PDE4DIP,PFN3,PHACTR4,PKNOX2,PLEC,PLS1,PPP1R42,PTK2,SLC6A4,SORBS1,SPATA32,SPTBN1,SPTBN2,SYN…
GO Molecular Function	GO:0051059	NF-kappaB binding	380	0.0488987	1	0.474575	ANKRD42,COMMD7,DNAJA3,FAF1,PIAS3
GO Molecular Function	GO:0008456	alpha-N-acetylgalactosaminidase activity	381	0.049696	1	0.481046	NAGA
GO Molecular Function	GO:0004697	protein kinase C activity	382	0.0497668	1	0.480471	PKN1,PRKCD,PRKCH,PRKCI,PRKCQ,PRKD2
GO Molecular Function	GO:0047693	ATP diphosphatase activity	383	0.0498234	1	0.479761	NUDT1
GO Molecular Function	GO:0009374	biotin binding	384	0.0500948	1	0.481119	HLCS,MCCC1,PCCA
GO Molecular Function	GO:0003682	chromatin binding	385	0.0506356	1	0.48505	ADNP,ARID5A,C19orf40,CCNT1,CDC5L,CRAMP1L,CREB3L1,CREBBP,CTNNB1,CUX1,DHX30,DLX1,EP400,EYA3,EZH2,FOXO1,FOXP1,GLI3,GON4L,HELLS,JARID2,JDP2,KAT6A,KDM8,KMT2A,LEF1,LOXL2,MEF2A,MEOX1,MTA3,NCOA3,NCOA6,NCOR2,NELFA,NSD1,PHF21A,PKN1,POLR3A,PSIP1,RBPJ,RCOR1,RNF168,RUNX2,RXRA,SATB2,SF3B1,SIN3A,SIX1,SKIL,SLC30A9,SMARCA4,SMARCC1,SMARCC2,SOX10,SOX15,SOX2,SOX9,SRF,SUPT5H,TADA2A,TAL1,TCF7,TCF7L2,TGIF1,TICRR,TOP1,T…
GO Molecular Function	GO:0008889	glycerophosphodiester phosphodiesterase activity	386	0.0508145	1	0.485503	ENPP6,GDPD1,GDPD3
GO Molecular Function	GO:0000049	tRNA binding	387	0.0509217	1	0.48527	FARS2,NSUN2,RARS,RPL35A,TRMT11,TRMU,YARS2
GO Molecular Function	GO:0019783	small conjugating protein-specific protease activity	388	0.0510335	1	0.485081	FAM105B,OTUB1,OTUD4,SENP2,STAMBP,TNFAIP3,USP10,USP12,USP13,USP16,USP18,USP25,USP42,USP49,USP7
GO Molecular Function	GO:0008142	oxysterol binding	389	0.0511541	1	0.484978	GPR183
GO Molecular Function	GO:0015198	oligopeptide transporter activity	390	0.0522555	1	0.494149	ABCB10,SLC15A1
GO Molecular Function	GO:0008381	mechanically-gated ion channel activity	391	0.0523483	1	0.493761	PIEZO1,PIEZO2
GO Molecular Function	GO:0043022	ribosome binding	392	0.052641	1	0.495255	ERI1,NAA16,OXA1L,RPSA,SBDS
GO Molecular Function	GO:0004782	sulfinoalanine decarboxylase activity	393	0.0528986	1	0.496412	CSAD
GO Molecular Function	GO:0031072	heat shock protein binding	394	0.0533021	1	0.49893	ARNTL,CSNK2A1,DAXX,DNAJA3,DNAJB6,FAF1,FGF1,FKBP5,HIF1A,NASP,OGDH,SACS,SLC18A2
GO Molecular Function	GO:0004416	hydroxyacylglutathione hydrolase activity	395	0.0541687	1	0.505758	HAGH
GO Molecular Function	GO:0015186	L-glutamine transmembrane transporter activity	396	0.0541746	1	0.504535	SLC1A5,SLC38A1
GO Molecular Function	GO:0030160	GKAP/Homer scaffold activity	397	0.0542477	1	0.503943	SHANK2,SHANK3
GO Molecular Function	GO:0004561	alpha-N-acetylglucosaminidase activity	398	0.0549628	1	0.509304	NAGLU
GO Molecular Function	GO:0004843	ubiquitin-specific protease activity	399	0.0550453	1	0.508789	FAM105B,OTUB1,OTUD4,STAMBP,TNFAIP3,USP10,USP12,USP13,USP16,USP18,USP25,USP42,USP49,USP7
GO Molecular Function	GO:0050699	WW domain binding	400	0.0553993	1	0.510781	DAZAP2,NDFIP2,TNK2,TRAF4,WBP2NL
GO Molecular Function	GO:0000988	protein binding transcription factor activity	401	0.0555809	1	0.511178	ARID1A,ARID1B,ARID5B,ARNT,ARNTL,ASCL1,ASXL1,BASP1,BCL11A,BRCA1,BTG1,CBFA2T2,CCNE1,CDX2,CIR1,CNOT2,COPS5,CREBBP,CRTC1,CTNNB1,DCC,DDX54,GMEB2,HDAC4,HELZ2,HIF1A,ID4,JUNB,JUP,KAT6A,KMT2E,LIF,LIMD1,LOXL2,LPIN1,LPIN2,MAK,MAML2,MAX,MED13,MED18,MED20,MED30,MED6,MED9,MEF2A,MKL1,MKL2,MMS19,NCOA3,NCOA6,NCOR2,NEUROD2,NFKB2,NFKBIB,NFYC,NR0B1,NR1H3,NR2F1,NR2F2,NRIP1,NSD1,PAWR,PKN1,POU3F1,PSIP1,PSMC5,RAD54L2,RB…
GO Molecular Function	GO:0004516	nicotinate phosphoribosyltransferase activity	402	0.055829	1	0.512183	DFFB
GO Molecular Function	GO:0031625	ubiquitin protein ligase binding	403	0.0560797	1	0.513206	AXIN2,BID,BRCA1,CASP10,DAXX,FAF1,HERC2,HIF1A,LTBR,MC1R,MID1,OTUB1,POLR2A,PRKACA,PRKAR2A,PRR5L,SNX9,SPG20,SPOP,TNFRSF1B,TRAF3,TRAF4,TRIB1,TRIB2,TRIM37,UBE2B,UBE2K,UBE2L3,UBXN1,UBXN7,USP13,USP7
GO Molecular Function	GO:0047390	glycerophosphocholine cholinephosphodiesterase activity	404	0.0563122	1	0.514058	ENPP6
GO Molecular Function	GO:0004140	dephospho-CoA kinase activity	405	0.0563182	1	0.512843	DCAKD
GO Molecular Function	GO:0003988	acetyl-CoA C-acyltransferase activity	406	0.0563937	1	0.512266	ACAA2,ACAT1,HADHA
GO Molecular Function	GO:0032090	Pyrin domain binding	407	0.0566647	1	0.513463	NLRP2
GO Molecular Function	GO:0000150	recombinase activity	408	0.0575422	1	0.520137	RBPJ
GO Molecular Function	GO:0008170	N-methyltransferase activity	409	0.0578752	1	0.521868	CAMKMT,EHMT1,EZH2,GNMT,IRF4,KMT2A,KMT2E,METTL21C,NSD1,PRDM2,PRMT6,SMYD3,SUV420H2,WDR5,WDR82,WHSC1
GO Molecular Function	GO:0030023	extracellular matrix constituent conferring elasticity	410	0.0584067	1	0.525375	EMILIN2
GO Molecular Function	GO:0018025	calmodulin-lysine N-methyltransferase activity	411	0.0585177	1	0.525093	CAMKMT
GO Molecular Function	GO:0031624	ubiquitin conjugating enzyme binding	412	0.0585427	1	0.524042	FOXL2,SIAH2,ZMYM2
GO Molecular Function	GO:0034046	poly(G) RNA binding	413	0.0588161	1	0.525215	ATXN1,HNRNPDL
GO Molecular Function	GO:0016307	phosphatidylinositol phosphate kinase activity	414	0.0589136	1	0.524814	PIK3CB,PIK3CD,PIP4K2B
GO Molecular Function	GO:0001156	TFIIIC-class transcription factor binding	415	0.0591018	1	0.525223	RPTOR
GO Molecular Function	GO:0019829	cation-transporting ATPase activity	416	0.0594801	1	0.527314	ATP11A,ATP11B,ATP12A,ATP13A3,ATP1A1,ATP1B2,ATP1B3,ATP2A1,ATP2A2,ATP2C2,ATP5O,ATP6V0D1,ATP6V1C2,ATP6V1H,ATP8B1
GO Molecular Function	GO:0019904	protein domain specific binding	417	0.0594922	1	0.526156	ABCC2,ACTN1,ACVR2A,ADAM10,ADAM19,ADAM9,APP,ARHGAP26,ARHGAP27,ARHGAP5,ATP1A1,AXIN2,BAIAP2L1,BASP1,BCL2L1,CALM2,CASP2,CCNG1,CDC5L,CFTR,CHMP1B,CRK,CTNNBIP1,CTTNBP2,DAG1,DAZAP2,DENND1A,DLG1,DRD4,EHD2,EPB41L5,FAF1,FUT8,FZD3,GRIN2C,GRM7,HCLS1,HNRNPM,HSP90AA1,ICA1,INPP5A,INPP5D,INSR,ITGB1,JAK2,KHDRBS2,KIDINS220,KPNB1,LANCL1,LAT2,LEF1,LLGL2,LUC7L,MAP2K2,MAVS,MEF2A,MEOX1,MKL1,MLF1,MRPS31,MVB12A,NDFIP2,NLR…
GO Molecular Function	GO:0005247	voltage-gated chloride channel activity	418	0.0599474	1	0.528914	CLCN1,CLCN4,CLIC4
GO Molecular Function	GO:0016406	carnitine O-acyltransferase activity	419	0.0601422	1	0.529366	CPT1A,CPT1C
GO Molecular Function	GO:0004363	glutathione synthase activity	420	0.0601482	1	0.528159	GSS
GO Molecular Function	GO:0005041	low-density lipoprotein receptor activity	421	0.0602977	1	0.528213	LDLR,LRP6,STAB1,STAB2
GO Molecular Function	GO:0005543	phospholipid binding	422	0.0603369	1	0.527305	ABR,ADRBK1,AGAP1,AKAP13,AKT2,AKT3,ANXA2,APOA1,APOE,APPL2,ARHGAP10,ARHGAP20,ARHGAP21,ARHGAP26,ARHGAP27,ARHGEF18,ARHGEF19,ARHGEF7,ASAP1,BDH1,C8orf44-SGK3,CCDC88A,CMIP,CYTH2,CYTH3,DGKH,DNM2,DOK1,DYSF,EPB41,FAM129C,FARP1,FERMT1,FGD4,FGD6,GAS6,GOLPH3,GPR12,HIP1,HIP1R,HS1BP3,KIF1B,MAP1LC3A,MAPKAP1,MCF2L,MCF2L2,MICALL1,MPPE1,MPRIP,MYO1B,MYO1E,NET1,NISCH,NR5A2,OSBP2,OSBPL9,PEBP1,PHLDA2,PIGU,PLA2G4B,PLCB1…
GO Molecular Function	GO:0000287	magnesium ion binding	423	0.0606755	1	0.52901	ADCY10,ADPRHL1,ATP11A,ATP11B,ATP8B1,CSNK1G2,DCTPP1,ENDOV,EYA2,FARS2,FEN1,FOXK2,GSS,IDI1,LHPP,MAP3K5,MAP3K8,MARK2,MAST1,MAST3,MTG2,OPA1,PGM3,PPA2,PPM1B,PRPSAP1,PRPSAP2,RPS6KA1,RPS6KA4,SIK2,SIK3,SRPK2,SRR,TESC,WEE1
GO Molecular Function	GO:0047184	1-acylglycerophosphocholine O-acyltransferase activity	424	0.0614534	1	0.534529	LPCAT1
GO Molecular Function	GO:0030611	arsenate reductase activity	425	0.0618353	1	0.536585	GLRX2,TMX1
GO Molecular Function	GO:0034594	phosphatidylinositol trisphosphate phosphatase activity	426	0.0620984	1	0.537603	INPP5D,TPTE2
GO Molecular Function	GO:0003830	beta-1,4-mannosylglycoprotein 4-beta-N-acetylglucosaminyltransferase activity	427	0.0627089	1	0.541617	MGAT3
GO Molecular Function	GO:0004557	alpha-galactosidase activity	428	0.0629256	1	0.542219	NAGA
GO Molecular Function	GO:0019238	cyclohydrolase activity	429	0.0629428	1	0.541103	ATIC,NIF3L1
GO Molecular Function	GO:0004687	myosin light chain kinase activity	430	0.0641345	1	0.550065	MYLK3
GO Molecular Function	GO:0004830	tryptophan-tRNA ligase activity	431	0.0643018	1	0.55022	WARS2
GO Molecular Function	GO:0015631	tubulin binding	432	0.0648241	1	0.553406	ARL4C,BCL2L11,BRCA1,CAMSAP2,CAPZB,CCDC88A,CDK5RAP2,CLASP2,CLIP1,CLIP3,DAG1,DNM2,FEZ1,FNTA,HOOK3,HSPH1,JAKMIP1,KIF14,KIF18B,KIF1B,KIF25,KIF26B,KIF3B,KIF4B,KIF5B,KIF7,KIFC1,LRPPRC,MACF1,MAP4,NDRG1,PAFAH1B1,PPP1R42,RABGAP1,RANBP10,SBDS,STIM1,TBCD,TPGS1,TPPP,TUBGCP6,VAPB
GO Molecular Function	GO:0004530	deoxyribonuclease I activity	433	0.0648346	1	0.552217	DNASE1
GO Molecular Function	GO:0001031	RNA polymerase III type 2 promoter DNA binding	434	0.0650981	1	0.553184	RPTOR
GO Molecular Function	GO:0001030	RNA polymerase III type 1 promoter DNA binding	434	0.0650981	1	0.553184	RPTOR
GO Molecular Function	GO:0001032	RNA polymerase III type 3 promoter DNA binding	434	0.0650981	1	0.553184	RPTOR
GO Molecular Function	GO:0015370	solute:sodium symporter activity	437	0.0654474	1	0.552334	SLC10A6,SLC13A2,SLC1A5,SLC23A2,SLC32A1,SLC38A1,SLC5A3,SLC6A3,SLC6A4
GO Molecular Function	GO:0043548	phosphatidylinositol 3-kinase binding	438	0.0657518	1	0.553636	ATP1A1,CALM2,FLT3,INSR,JAK2,PIK3AP1,PTK2
GO Molecular Function	GO:0019207	kinase regulator activity	439	0.0659656	1	0.554171	ABI1,CAB39,CCND1,CCNE1,CCNE2,CCNY,CKS2,FAF1,FGFR1OP,GAS6,GMFG,HSPB1,LRP6,MADD,MAP2K2,PAK2,PKIG,PRKAR1B,PRKAR2A,RGCC,RHOH,SFN,SPRY2,TAB1,TAOK3,TESC,TRIB1,TRIB2,YWHAG
GO Molecular Function	GO:0033961	cis-stilbene-oxide hydrolase activity	440	0.0664255	1	0.556766	EPHX1
GO Molecular Function	GO:0003708	retinoic acid receptor activity	441	0.0665152	1	0.556254	PRAM1,RXRA
GO Molecular Function	GO:0090482	vitamin transmembrane transporter activity	442	0.0667804	1	0.557209	SLC23A2
GO Molecular Function	GO:0050681	androgen receptor binding	443	0.0671933	1	0.559388	BRCA1,CCNE1,CTNNB1,DAXX,KDM4C,NCOA3,NRIP1,NSD1,PKN1,SMARCA4
GO Molecular Function	GO:0016783	sulfurtransferase activity	444	0.0672042	1	0.558219	TRMU,TST
GO Molecular Function	GO:0051010	microtubule plus-end binding	445	0.0678103	1	0.561987	CLASP2,CLIP1,STIM1
GO Molecular Function	GO:0015333	peptide:hydrogen symporter activity	446	0.0678182	1	0.560793	SLC15A1
GO Molecular Function	GO:0034190	apolipoprotein receptor binding	447	0.0680213	1	0.561214	APOA1
GO Molecular Function	GO:0015361	low affinity sodium:dicarboxylate symporter activity	448	0.0696684	1	0.57352	SLC13A2
GO Molecular Function	GO:0004874	aryl hydrocarbon receptor activity	449	0.0698461	1	0.573703	ARNT
GO Molecular Function	GO:0003920	GMP reductase activity	450	0.0702449	1	0.575696	GMPR
GO Molecular Function	GO:0043027	cysteine-type endopeptidase inhibitor activity involved in apoptotic process	451	0.070348	1	0.575263	CD27,GAS6,LEF1,PRDX5,RPS6KA1,TRIAP1
GO Molecular Function	GO:0003746	translation elongation factor activity	452	0.0707298	1	0.577105	EEF1A1,EEF1A2,EEF1G,NELFA,SUPT5H
GO Molecular Function	GO:0005035	death receptor activity	453	0.071076	1	0.578649	TNFRSF10A,TNFRSF11A,TNFRSF19,TNFRSF1B
GO Molecular Function	GO:0030332	cyclin binding	454	0.0715333	1	0.58109	CDK12,CDK13,CDK6,FBXO31,PTCH1
GO Molecular Function	GO:0002046	opsin binding	455	0.0715536	1	0.579977	SAG
GO Molecular Function	GO:0004177	aminopeptidase activity	456	0.0722973	1	0.58472	CTSV,ENPEP,F11,LNPEP,METAP1D,NPEPL1,NPEPPS
GO Molecular Function	GO:0016889	endodeoxyribonuclease activity, producing 3'-phosphomonoesters	457	0.0726294	1	0.586121	SLX4
GO Molecular Function	GO:0050201	fucokinase activity	458	0.0730418	1	0.588162	FUK
GO Molecular Function	GO:0004799	thymidylate synthase activity	459	0.073289	1	0.588867	TYMS
GO Molecular Function	GO:0042625	ATPase activity, coupled to transmembrane movement of ions	460	0.07341	1	0.588557	ATP11A,ATP11B,ATP12A,ATP13A3,ATP1A1,ATP1B2,ATP1B3,ATP2A1,ATP2A2,ATP2C2,ATP5O,ATP6V0D1,ATP6V1C2,ATP6V1H,ATP8B1
GO Molecular Function	GO:0070740	tubulin-glutamic acid ligase activity	461	0.0741056	1	0.592845	TPGS1
GO Molecular Function	GO:0005459	UDP-galactose transmembrane transporter activity	462	0.0743563	1	0.593563	SLC35B1
GO Molecular Function	GO:0017123	Ral GTPase activator activity	463	0.0745155	1	0.593549	RALGAPA2,RALGAPB
GO Molecular Function	GO:0008670	2,4-dienoyl-CoA reductase (NADPH) activity	464	0.0747843	1	0.594406	DECR2
GO Molecular Function	GO:0050733	RS domain binding	465	0.0751671	1	0.596164	LUC7L,SRSF12
GO Molecular Function	GO:0052866	phosphatidylinositol phosphate phosphatase activity	466	0.0753986	1	0.596717	INPP5D,MTMR2,MTMR3,SACM1L,TPTE2
GO Molecular Function	GO:0008418	protein-N-terminal asparagine amidohydrolase activity	467	0.0755648	1	0.596752	NTAN1
GO Molecular Function	GO:0004001	adenosine kinase activity	468	0.0762043	1	0.600516	ADK
GO Molecular Function	GO:0017081	chloride channel regulator activity	469	0.0765173	1	0.601697	C8orf44-SGK3,CFTR,SGK1,SGK3
GO Molecular Function	GO:0042626	ATPase activity, coupled to transmembrane movement of substances	470	0.07704	1	0.604518	ABCA3,ABCB10,ABCC2,ATP11A,ATP11B,ATP12A,ATP13A3,ATP1A1,ATP1B2,ATP1B3,ATP2A1,ATP2A2,ATP2C2,ATP5O,ATP6V0D1,ATP6V1C2,ATP6V1H,ATP8B1,CFTR
GO Molecular Function	GO:0005053	peroxisome matrix targeting signal-2 binding	471	0.0771313	1	0.60395	PEX7
GO Molecular Function	GO:0052872	tocotrienol omega-hydroxylase activity	472	0.0777275	1	0.607328	CYP4F2
GO Molecular Function	GO:0003837	beta-ureidopropionase activity	473	0.0784888	1	0.611981	UPB1
GO Molecular Function	GO:0003839	gamma-glutamylcyclotransferase activity	474	0.0789632	1	0.61438	GGACT
GO Molecular Function	GO:0004686	elongation factor-2 kinase activity	475	0.0804456	1	0.624596	EEF2K
GO Molecular Function	GO:0045127	N-acetylglucosamine kinase activity	476	0.0806034	1	0.624507	NAGK
GO Molecular Function	GO:0004003	ATP-dependent DNA helicase activity	477	0.0808663	1	0.62523	CHD2,CHD4,DDX11,ERCC3,RUVBL2,XRCC6
GO Molecular Function	GO:0004350	glutamate-5-semialdehyde dehydrogenase activity	478	0.0814639	1	0.628534	ALDH18A1
GO Molecular Function	GO:0004349	glutamate 5-kinase activity	478	0.0814639	1	0.628534	ALDH18A1
GO Molecular Function	GO:0004709	MAP kinase kinase kinase activity	480	0.0817668	1	0.628242	MAP3K1,MAP3K13,MAP3K3,MAP3K5,MAP3K8,MAP3K9,RAF1
GO Molecular Function	GO:0004613	phosphoenolpyruvate carboxykinase (GTP) activity	481	0.0817989	1	0.627181	PCK2
GO Molecular Function	GO:0016820	hydrolase activity, acting on acid anhydrides, catalyzing transmembrane movement of substances	482	0.0821911	1	0.628881	ABCA3,ABCB10,ABCC2,ATP11A,ATP11B,ATP12A,ATP13A3,ATP1A1,ATP1B2,ATP1B3,ATP2A1,ATP2A2,ATP2C2,ATP5O,ATP6V0D1,ATP6V1C2,ATP6V1H,ATP8B1,CFTR
GO Molecular Function	GO:0070739	protein-glutamic acid ligase activity	483	0.0831323	1	0.634766	TPGS1
GO Molecular Function	GO:0019784	NEDD8-specific protease activity	484	0.0831661	1	0.633712	OTUB1
GO Molecular Function	GO:0043492	ATPase activity, coupled to movement of substances	485	0.0840843	1	0.639388	ABCA3,ABCB10,ABCC2,ATP11A,ATP11B,ATP12A,ATP13A3,ATP1A1,ATP1B2,ATP1B3,ATP2A1,ATP2A2,ATP2C2,ATP5O,ATP6V0D1,ATP6V1C2,ATP6V1H,ATP8B1,CFTR
GO Molecular Function	GO:0008903	hydroxypyruvate isomerase activity	486	0.084109	1	0.638259	HYI
GO Molecular Function	GO:0003845	11-beta-hydroxysteroid dehydrogenase [NAD(P)] activity	487	0.0870354	1	0.65911	HSD11B2
GO Molecular Function	GO:0015145	monosaccharide transmembrane transporter activity	488	0.0870679	1	0.658005	SLC23A2,SLC2A3,SLC2A8
GO Molecular Function	GO:0035402	histone kinase activity (H3-T11 specific)	489	0.087331	1	0.658643	PKN1
GO Molecular Function	GO:0020037	heme binding	490	0.0874543	1	0.658227	AMBP,BACH1,CYB5D2,CYCS,CYP1B1,CYP26B1,CYP27B1,CYP27C1,CYP2C18,CYP4F2,DUOX2,FADS1,FECH,HBQ1,HERC2,IDO1,IDO2,JAK2,KLKB1,PGRMC2,PTGIS,SDHC,SRC
GO Molecular Function	GO:0097260	eoxin A4 synthase activity	491	0.0879346	1	0.660494	ALOX15
GO Molecular Function	GO:0032404	mismatch repair complex binding	492	0.087935	1	0.659155	MLH1,MUTYH,PMS2
GO Molecular Function	GO:0002134	UTP binding	493	0.0879755	1	0.658121	HSP90AA1
GO Molecular Function	GO:0042054	histone methyltransferase activity	494	0.0882116	1	0.658551	EHMT1,EZH2,KMT2A,KMT2E,NSD1,PRDM2,PRMT6,SMYD3,SUV420H2,WDR5,WDR82,WHSC1
GO Molecular Function	GO:0016813	hydrolase activity, acting on carbon-nitrogen (but not peptide) bonds, in linear amidines	495	0.0888444	1	0.661935	AGMAT,PADI1
GO Molecular Function	GO:0004869	cysteine-type endopeptidase inhibitor activity	496	0.0889033	1	0.661039	BIRC6,BIRC7,CAST,CD27,GAS6,LEF1,PRDX5,RPS6KA1,TRIAP1
GO Molecular Function	GO:0015495	gamma-aminobutyric acid:hydrogen symporter activity	497	0.0898871	1	0.66701	SLC32A1
GO Molecular Function	GO:0034452	dynactin binding	498	0.0901308	1	0.667475	BICD1,CCDC64,PAFAH1B1
GO Molecular Function	GO:0038121	C-C motif chemokine 21 receptor activity	499	0.090133	1	0.666153	CCR7
GO Molecular Function	GO:0035757	chemokine (C-C motif) ligand 19 binding	499	0.090133	1	0.666153	CCR7
GO Biological Process	GO:0044237	cellular metabolic process	1	1.6469e-26	1.71936e-22	1.71936e-22	AACS,ABCA3,ABCB10,ABCC2,ABHD5,ABI1,ACAA2,ACADS,ACAT1,ACKR3,ACSBG2,ACSF2,ACTB,ACTR5,ACVR2A,ADA,ADAM10,ADARB1,ADARB2,ADAT3,ADCK2,ADCY10,ADIRF,ADK,ADNP,ADNP2,ADPRHL1,ADRBK1,ADRM1,ADSL,AFF4,AGK,AGMAT,AGO2,AGO3,AGPAT3,AGPAT6,AHCY,AK1,AKAP10,AKAP13,AKAP5,AKAP6,AKNA,AKT2,AKT3,ALDH18A1,ALDH3B2,ALG12,ALKBH4,ALOX15,ALPK3,AMBP,AMBRA1,ANAPC1,ANK1,ANKRD23,ANKRD42,ANP32A,APOA1,APOE,APP,ARF3,ARFRP1,ARHGAP5,ARID…
GO Biological Process	GO:0044238	primary metabolic process	2	5.27242e-26	5.50441e-22	2.7522e-22	A3GALT2,AACS,ABCA3,ABCB10,ABCC2,ABHD5,ABI1,ACAA2,ACADS,ACAT1,ACBD3,ACSBG2,ACSF2,ACTB,ACTR5,ACVR2A,ADA,ADAM10,ADAM18,ADAM19,ADAM23,ADAM32,ADAM9,ADARB1,ADARB2,ADAT3,ADCK2,ADCY10,ADIRF,ADK,ADNP,ADNP2,ADPRHL1,ADRBK1,ADRM1,ADSL,AFF4,AGK,AGMAT,AGO2,AGO3,AGPAT3,AGPAT6,AHCY,AK1,AKNA,AKT2,AKT3,ALDH18A1,ALDH3B2,ALG12,ALKBH4,ALOX15,ALPK3,AMBP,AMY1C,ANAPC1,ANKRD23,ANKRD42,ANP32A,APOA1,APOC4,APOC4-APOC2,APOE,…
GO Biological Process	GO:0071704	organic substance metabolic process	3	1.34705e-23	1.40632e-19	4.68774e-20	A3GALT2,AACS,ABCA3,ABCB10,ABCC2,ABHD5,ABI1,ACAA2,ACADS,ACAT1,ACBD3,ACKR3,ACSBG2,ACSF2,ACTB,ACTR5,ACVR2A,ADA,ADAM10,ADAM18,ADAM19,ADAM23,ADAM32,ADAM9,ADARB1,ADARB2,ADAT3,ADCK2,ADCY10,ADIRF,ADK,ADNP,ADNP2,ADPRHL1,ADRBK1,ADRM1,ADSL,AFF4,AGK,AGMAT,AGO2,AGO3,AGPAT3,AGPAT6,AHCY,AK1,AKNA,AKT2,AKT3,ALDH18A1,ALDH3B2,ALG12,ALKBH4,ALOX15,ALPK3,AMBP,AMY1C,ANAPC1,ANK1,ANKRD23,ANKRD42,ANP32A,APOA1,APOC4,APOC4-…
GO Biological Process	GO:0008152	metabolic process	4	4.60814e-23	4.81089e-19	1.20272e-19	A3GALT2,AACS,ABCA3,ABCB10,ABCC2,ABHD5,ABI1,ACAA2,ACAD9,ACADS,ACAT1,ACBD3,ACKR3,ACSBG2,ACSF2,ACTB,ACTR5,ACVR2A,ADA,ADAM10,ADAM18,ADAM19,ADAM23,ADAM32,ADAM9,ADARB1,ADARB2,ADAT3,ADCK2,ADCY10,ADIRF,ADK,ADNP,ADNP2,ADO,ADPRHL1,ADRBK1,ADRM1,ADSL,AFF4,AGK,AGMAT,AGO2,AGO3,AGPAT3,AGPAT6,AHCY,AK1,AKAP10,AKAP13,AKAP5,AKAP6,AKNA,AKT2,AKT3,ALDH18A1,ALDH3B2,ALG12,ALKBH4,ALOX15,ALPK3,AMBP,AMBRA1,AMY1C,ANAPC1,ANK…
GO Biological Process	GO:0044260	cellular macromolecule metabolic process	5	7.56576e-23	7.89865e-19	1.57973e-19	ABI1,ACKR3,ACTB,ACTR5,ACVR2A,ADAM10,ADARB1,ADARB2,ADAT3,ADCK2,ADIRF,ADNP,ADNP2,ADPRHL1,ADRBK1,ADRM1,AFF4,AGO2,AGO3,AKNA,AKT2,AKT3,ALG12,ALKBH4,ALPK3,AMBP,ANAPC1,ANKRD42,ANP32A,APOA1,APOE,APP,ARID1A,ARID1B,ARID3B,ARID4B,ARID5A,ARID5B,ARNT,ARNTL,ARSA,ARSG,ASB13,ASCC1,ASCL1,ASXL1,ATF7IP2,ATG7,ATP6V0D1,ATXN1,ATXN1L,ATXN2,AUH,AURKB,AXIN2,B3GNT2,B3GNT7,B3GNT9,B4GALT5,BACH1,BARHL1,BAZ1A,BBX,BCHE,BCL11A,…
GO Biological Process	GO:0044267	cellular protein metabolic process	6	6.34529e-20	6.62448e-16	1.10408e-16	ABI1,ACTB,ACVR2A,ADAM10,ADCK2,ADPRHL1,ADRBK1,AGO2,AGO3,AKT2,AKT3,ALG12,ALKBH4,ALPK3,AMBP,ANAPC1,ANKRD42,APOA1,APP,ARID4B,ARSA,ARSG,ASB13,ASXL1,ATG7,ATP6V0D1,AURKB,B3GNT2,B3GNT7,B3GNT9,B4GALT5,BCHE,BCL11A,BIRC6,BIRC7,BLK,BMP2K,BMPR2,BRAP,BRCA1,BRD1,BTRC,BUB1B,C2orf40,C8orf44-SGK3,CBLB,CCNB1,CCND1,CCNE1,CCNF,CCNT1,CCT8,CDC14A,CDK11B,CDK12,CDK13,CDK17,CDK19,CDK6,CEL,CHST5,CLIP3,CLN3,CLN8,CNOT4,COG3,…
GO Biological Process	GO:0043170	macromolecule metabolic process	7	9.52068e-19	9.93959e-15	1.41994e-15	ABHD5,ABI1,ACKR3,ACTB,ACTR5,ACVR2A,ADAM10,ADAM18,ADAM19,ADAM23,ADAM32,ADAM9,ADARB1,ADARB2,ADAT3,ADCK2,ADIRF,ADNP,ADNP2,ADPRHL1,ADRBK1,ADRM1,AFF4,AGO2,AGO3,AKNA,AKT2,AKT3,ALG12,ALKBH4,ALPK3,AMBP,ANAPC1,ANKRD42,ANP32A,APOA1,APOE,APOL1,APOL3,APP,ARID1A,ARID1B,ARID3B,ARID4B,ARID5A,ARID5B,ARNT,ARNTL,ARSA,ARSG,ASB13,ASCC1,ASCL1,ASXL1,ATF7IP2,ATG7,ATP6V0D1,ATXN1,ATXN1L,ATXN2,AUH,AURKB,AXIN2,AZU1,B3GNT2,…
GO Biological Process	GO:0006139	nucleobase-containing compound metabolic process	8	2.33981e-18	2.44276e-14	3.05345e-15	ABCA3,ABCB10,ABCC2,ACTR5,ADA,ADARB1,ADARB2,ADAT3,ADCY10,ADIRF,ADK,ADNP,ADNP2,ADRM1,ADSL,AFF4,AGO2,AGO3,AK1,AKNA,ALKBH4,ANP32A,APP,ARF3,ARFRP1,ARHGAP5,ARID1A,ARID1B,ARID3B,ARID4B,ARID5A,ARID5B,ARL2,ARL4C,ARNT,ARNTL,ASCC1,ASCL1,ASIP,ASXL1,ATF7IP2,ATIC,ATL2,ATP12A,ATP13A3,ATP1A1,ATP2A1,ATP5J,ATP5L,ATP5L2,ATP5O,ATP6V1H,ATP8B1,ATXN1,ATXN1L,ATXN2,AUH,AXIN2,BACH1,BARHL1,BAZ1A,BBX,BCL11A,BHLHA15,BHLHE23,…
GO Biological Process	GO:0034641	cellular nitrogen compound metabolic process	9	2.81781e-18	2.94179e-14	3.26866e-15	ABCA3,ABCB10,ABCC2,ACAT1,ACTR5,ADA,ADARB1,ADARB2,ADAT3,ADCY10,ADIRF,ADK,ADNP,ADNP2,ADRM1,ADSL,AFF4,AGMAT,AGO2,AGO3,AGPAT6,AHCY,AK1,AKNA,ALDH18A1,ALKBH4,AMBP,ANK1,ANP32A,APOA1,APP,ARF3,ARFRP1,ARHGAP5,ARID1A,ARID1B,ARID3B,ARID4B,ARID5A,ARID5B,ARL2,ARL4C,ARNT,ARNTL,ASCC1,ASCL1,ASIP,ASXL1,ATF7IP2,ATIC,ATL2,ATP12A,ATP13A3,ATP1A1,ATP2A1,ATP5J,ATP5L,ATP5L2,ATP5O,ATP6V1H,ATP8B1,ATPIF1,ATXN1,ATXN1L,ATXN2,…
GO Biological Process	GO:0006807	nitrogen compound metabolic process	10	1.40097e-17	1.46261e-13	1.46261e-14	ABCA3,ABCB10,ABCC2,ACAT1,ACTR5,ADA,ADARB1,ADARB2,ADAT3,ADCY10,ADIRF,ADK,ADNP,ADNP2,ADRM1,ADSL,AFF4,AGK,AGMAT,AGO2,AGO3,AGPAT6,AHCY,AK1,AKNA,ALDH18A1,ALKBH4,AMBP,ANK1,ANP32A,APOA1,APP,ARF3,ARFRP1,ARHGAP5,ARID1A,ARID1B,ARID3B,ARID4B,ARID5A,ARID5B,ARL2,ARL4C,ARNT,ARNTL,ARSA,ARSG,ASCC1,ASCL1,ASIP,ASXL1,ATF7IP2,ATG7,ATIC,ATL2,ATP12A,ATP13A3,ATP1A1,ATP2A1,ATP5J,ATP5L,ATP5L2,ATP5O,ATP6V1H,ATP8B1,ATPIF1,…
GO Biological Process	GO:0046483	heterocycle metabolic process	11	3.00152e-17	3.13359e-13	2.84872e-14	ABCA3,ABCB10,ABCC2,ACTR5,ADA,ADARB1,ADARB2,ADAT3,ADCY10,ADIRF,ADK,ADNP,ADNP2,ADRM1,ADSL,AFF4,AGO2,AGO3,AK1,AKNA,ALDH18A1,ALKBH4,AMBP,ANK1,ANP32A,APP,ARF3,ARFRP1,ARHGAP5,ARID1A,ARID1B,ARID3B,ARID4B,ARID5A,ARID5B,ARL2,ARL4C,ARNT,ARNTL,ASCC1,ASCL1,ASIP,ASXL1,ATF7IP2,ATIC,ATL2,ATP12A,ATP13A3,ATP1A1,ATP2A1,ATP5J,ATP5L,ATP5L2,ATP5O,ATP6V1H,ATP8B1,ATPIF1,ATXN1,ATXN1L,ATXN2,AUH,AXIN2,BACH1,BARHL1,BAZ1A,B…
GO Biological Process	GO:0090304	nucleic acid metabolic process	12	3.51228e-16	3.66682e-12	3.05569e-13	ACTR5,ADARB1,ADARB2,ADAT3,ADIRF,ADNP,ADNP2,ADRM1,AFF4,AGO2,AGO3,AKNA,ALKBH4,ANP32A,APP,ARID1A,ARID1B,ARID3B,ARID4B,ARID5A,ARID5B,ARNT,ARNTL,ASCC1,ASCL1,ASXL1,ATF7IP2,ATXN1,ATXN1L,ATXN2,AUH,AXIN2,BACH1,BARHL1,BAZ1A,BBX,BCL11A,BHLHA15,BHLHE23,BICD1,BIRC7,BIVM-ERCC5,BMPR2,BOP1,BPTF,BRCA1,BRWD1,BSX,C17orf70,C19orf40,CC2D1B,CCDC111,CCDC169-SOHLH2,CCDC59,CCDC88A,CCNE1,CCNE2,CCNT1,CDAN1,CDC5L,CDK12,CDK1…
GO Biological Process	GO:1901360	organic cyclic compound metabolic process	13	4.14551e-16	4.32791e-12	3.32916e-13	ABCA3,ABCB10,ABCC2,ACAA2,ACBD3,ACTR5,ADA,ADARB1,ADARB2,ADAT3,ADCY10,ADIRF,ADK,ADNP,ADNP2,ADRM1,ADSL,AFF4,AGO2,AGO3,AK1,AKNA,ALDH18A1,ALKBH4,AMBP,ANK1,ANP32A,APOA1,APOE,APOL1,APP,ARF3,ARFRP1,ARHGAP5,ARID1A,ARID1B,ARID3B,ARID4B,ARID5A,ARID5B,ARL2,ARL4C,ARNT,ARNTL,ASCC1,ASCL1,ASIP,ASXL1,ATF7IP2,ATIC,ATL2,ATP12A,ATP13A3,ATP1A1,ATP2A1,ATP5J,ATP5L,ATP5L2,ATP5O,ATP6V1H,ATP8B1,ATPIF1,ATXN1,ATXN1L,ATXN2,A…
GO Biological Process	GO:0006725	cellular aromatic compound metabolic process	14	6.67963e-16	6.97353e-12	4.9811e-13	ABCA3,ABCB10,ABCC2,ACTR5,ADA,ADARB1,ADARB2,ADAT3,ADCY10,ADIRF,ADK,ADNP,ADNP2,ADRM1,ADSL,AFF4,AGO2,AGO3,AK1,AKNA,ALKBH4,AMBP,ANK1,ANP32A,APP,ARF3,ARFRP1,ARHGAP5,ARID1A,ARID1B,ARID3B,ARID4B,ARID5A,ARID5B,ARL2,ARL4C,ARNT,ARNTL,ASCC1,ASCL1,ASIP,ASXL1,ATF7IP2,ATIC,ATL2,ATP12A,ATP13A3,ATP1A1,ATP2A1,ATP5J,ATP5L,ATP5L2,ATP5O,ATP6V1H,ATP8B1,ATPIF1,ATXN1,ATXN1L,ATXN2,AUH,AXIN2,BACH1,BARHL1,BAZ1A,BBX,BCL11A…
GO Biological Process	GO:0019222	regulation of metabolic process	15	3.10731e-15	3.24403e-11	2.16268e-12	ABHD5,ABI1,ABR,ACN9,ACTR5,ACVR2A,ADAM9,ADARB1,ADIRF,ADK,ADNP,ADNP2,ADRBK1,ADRM1,AFF1,AFF4,AGAP1,AGFG2,AGO2,AGO3,AHI1,AIM2,AKAP5,AKAP6,AKNA,AKT2,ALKBH4,AMBP,ANAPC1,ANK2,ANKRD30A,ANKRD42,ANP32A,APBA2,APBA3,APOA1,APOC4-APOC2,APOE,APP,ARFGEF1,ARHGAP10,ARHGAP18,ARHGAP20,ARHGAP21,ARHGAP26,ARHGAP27,ARHGAP28,ARHGAP5,ARHGEF19,ARHGEF7,ARID1A,ARID1B,ARID3B,ARID4B,ARID5A,ARID5B,ARL2,ARNT,ARNTL,ASAP1,ASCC1,AS…
GO Biological Process	GO:0006996	organelle organization	16	4.24502e-15	4.4318e-11	2.76987e-12	ABI1,ABR,ACP2,ACTA1,ACTB,ACTN1,ACTR2,ACTR3B,AHI1,AKT3,ALKBH4,ANAPC1,ANK1,AP1M1,AP2S1,AP3B1,APOE,ARFGEF1,ARHGAP10,ARHGAP21,ARHGAP26,ARHGEF18,ARID1A,ARID1B,ARID4B,ARL2,ASIP,ASPM,ASXL1,ATG16L1,ATG7,ATL2,ATP2A1,ATP6V0A1,ATP6V0A2,ATP6V0D1,ATP6V1C2,ATP6V1H,ATXN2,AUNIP,AURKB,AXIN2,BAZ1A,BBC3,BBS1,BCL2L1,BFSP2,BHLHA15,BICD1,BICD2,BID,BIRC6,BPTF,BRCA1,BRD1,BRWD1,BUB1B,CAMSAP2,CAP2,CAPZA1,CAPZA2,CAPZB,CC2D…
GO Biological Process	GO:0016032	viral process	17	6.2441e-15	6.51884e-11	3.83461e-12	ACKR3,AMBP,ANKRD17,AP1M1,AP2A2,AP2S1,ATP6V1H,BCL2L1,BCL2L11,BICD1,BIN1,BTRC,CAMLG,CCNT1,CD1D,CDK13,CFLAR,CHMP4B,CHMP6,COPB1,CREBBP,CRTC1,CTDP1,DAG1,DAXX,DDX11,DHX58,DLG1,EIF4G1,EIF4G3,EPHA2,ERCC3,GAS6,GBF1,GFI1,HLA-A,IL6ST,INSR,IPO7,ITCH,ITGB1,KPNA1,KPNB1,LDLR,LTBR,MAP3K5,MAVS,MDM2,MLF1IP,NEDD4L,NELFA,NMT2,NUP133,NUP155,NUP160,NUP50,NUP85,NUP88,NUPL1,PAK2,PDZD8,POLR2A,POLR2E,POLR2F,POM121,PPIA,PR…
GO Biological Process	GO:0009987	cellular process	18	7.5699e-15	7.90298e-11	4.39055e-12	AACS,ABCA3,ABCB10,ABCC2,ABHD5,ABI1,ABR,ACAA2,ACADS,ACAT1,ACKR3,ACP2,ACSBG2,ACSF2,ACTA1,ACTB,ACTN1,ACTR2,ACTR3B,ACTR5,ACVR2A,ADA,ADAM10,ADAM18,ADAM23,ADAM9,ADARB1,ADARB2,ADAT3,ADCK2,ADCY10,ADIG,ADIRF,ADK,ADNP,ADNP2,ADPRHL1,ADRBK1,ADRM1,ADSL,AFF4,AGAP1,AGK,AGMAT,AGO2,AGO3,AGPAT3,AGPAT6,AHCY,AHI1,AIM2,AJAP1,AK1,AKAP10,AKAP11,AKAP13,AKAP5,AKAP6,AKNA,AKT2,AKT3,ALCAM,ALDH18A1,ALDH3B2,ALG12,ALKBH4,ALOX1…
GO Biological Process	GO:0044764	multi-organism cellular process	19	7.78238e-15	8.12481e-11	4.27621e-12	ACKR3,AMBP,ANKRD17,AP1M1,AP2A2,AP2S1,ATP6V1H,BCL2L1,BCL2L11,BICD1,BIN1,BTRC,CAMLG,CCNT1,CD1D,CDK13,CFLAR,CHMP4B,CHMP6,COPB1,CREBBP,CRTC1,CTDP1,DAG1,DAXX,DDX11,DHX58,DLG1,EIF4G1,EIF4G3,EPHA2,ERCC3,GAS6,GBF1,GFI1,HLA-A,IL6ST,INSR,IPO7,ITCH,ITGB1,KPNA1,KPNB1,LDLR,LTBR,MAP3K5,MAVS,MDM2,MLF1IP,NEDD4L,NELFA,NMT2,NUP133,NUP155,NUP160,NUP50,NUP85,NUP88,NUPL1,PAK2,PDZD8,POLR2A,POLR2E,POLR2F,POM121,PPIA,PR…
GO Biological Process	GO:0010467	gene expression	20	1.15305e-14	1.20378e-10	6.0189e-12	ACTR5,ADARB1,ADARB2,ADAT3,ADIRF,ADNP,ADNP2,ADRM1,AFF4,AGO2,AGO3,AKNA,ALKBH4,ANKRD42,ANP32A,APP,ARID1A,ARID1B,ARID3B,ARID4B,ARID5A,ARID5B,ARNT,ARNTL,ASCC1,ASCL1,ASXL1,ATF7IP2,ATXN1,ATXN1L,BACH1,BARHL1,BAZ1A,BBX,BCL11A,BHLHA15,BHLHE23,BICD1,BMPR2,BOP1,BPTF,BRWD1,BSX,CASP2,CC2D1B,CCDC169-SOHLH2,CCDC59,CCNT1,CDC5L,CDK12,CDK13,CDX2,CEBPB,CEBPD,CELF2,CELF3,CHD4,CHD9,CIR1,CIRH1A,CLN3,CNOT2,CNOT4,CNOT6,C…
GO Biological Process	GO:0019538	protein metabolic process	21	1.36292e-14	1.42289e-10	6.77565e-12	ABHD5,ABI1,ACTB,ACVR2A,ADAM10,ADAM18,ADAM19,ADAM23,ADAM32,ADAM9,ADCK2,ADPRHL1,ADRBK1,AGO2,AGO3,AKT2,AKT3,ALG12,ALKBH4,ALPK3,AMBP,ANAPC1,ANKRD42,APOA1,APOE,APOL1,APOL3,APP,ARID4B,ARSA,ARSG,ASB13,ASXL1,ATG7,ATP6V0D1,AURKB,AZU1,B3GNT2,B3GNT7,B3GNT9,B4GALT5,BCHE,BCL11A,BIRC6,BIRC7,BLK,BMP2K,BMPR2,BRAP,BRCA1,BRD1,BTRC,BUB1B,C2orf40,C8orf44-SGK3,CAPN15,CASP10,CASP2,CBLB,CCNB1,CCND1,CCNE1,CCNF,CCNT1,CCT…
GO Biological Process	GO:0046907	intracellular transport	22	6.86809e-14	7.17029e-10	3.25922e-11	ACTR2,AKAP5,AKAP6,AKT2,ANK1,ANK2,ANP32A,AP1M1,AP2A2,AP2S1,AP3B1,APOE,APP,ARFRP1,ARHGAP21,ARL4C,ARNTL,ATP2A2,ATP5J,ATP5L,ATP5O,ATXN1,BBC3,BBS1,BCL2L1,BHLHA15,BICD1,BICD2,BID,CACNB1,CACNG1,CBLB,CCDC64,CCR7,CDX2,CHMP4B,CHMP6,CLN3,CLTC,CLTCL1,COG1,COG3,COG4,COG6,COPB1,CPSF3,CPT1A,CUX1,CYTH3,DAG1,DENND2A,DENND3,DNM2,DPY30,EHD2,ENSG00000262660,ERBB2IP,ERGIC1,FGF9,FKBP1B,GAS6,GBF1,GNAS,GOLGA1,GOLPH3,HAP…
GO Biological Process	GO:0031323	regulation of cellular metabolic process	23	1.05162e-13	1.09789e-09	4.77345e-11	ABHD5,ABI1,ABR,ACN9,ACTR5,ACVR2A,ADAM9,ADARB1,ADIRF,ADNP,ADNP2,AFF1,AFF4,AGAP1,AGFG2,AGO2,AGO3,AHI1,AIM2,AKAP5,AKAP6,AKNA,AKT2,ALKBH4,ANAPC1,ANKRD30A,ANKRD42,ANP32A,APOA1,APOE,APP,ARFGEF1,ARHGAP10,ARHGAP18,ARHGAP20,ARHGAP21,ARHGAP26,ARHGAP27,ARHGAP28,ARHGAP5,ARHGEF19,ARHGEF7,ARID1A,ARID1B,ARID3B,ARID4B,ARID5A,ARID5B,ARL2,ARNT,ARNTL,ASAP1,ASCC1,ASCL1,ASXL1,ATF7IP2,ATG7,ATP1A1,ATP6V0D1,ATP8B1,ATPIF…
GO Biological Process	GO:0044403	symbiosis, encompassing mutualism through parasitism	24	1.23785e-13	1.29232e-09	5.38467e-11	ACKR3,AMBP,ANKRD17,AP1M1,AP2A2,AP2S1,ATP6V0A1,ATP6V0A2,ATP6V0D1,ATP6V1C2,ATP6V1H,BCL2L1,BCL2L11,BICD1,BIN1,BTRC,CAMLG,CCNT1,CD1D,CDK13,CFLAR,CHMP4B,CHMP6,COPB1,CREBBP,CRTC1,CTDP1,DAG1,DAXX,DDX11,DHX58,DLG1,EIF4G1,EIF4G3,EPHA2,ERCC3,GAS6,GBF1,GFI1,HLA-A,IL6ST,INSR,IPO7,ITCH,ITGB1,KPNA1,KPNB1,LDLR,LEF1,LTBR,MAP3K5,MAVS,MDM2,MLF1IP,NEDD4L,NELFA,NMT2,NUP133,NUP155,NUP160,NUP50,NUP85,NUP88,NUPL1,PAK2,…
GO Biological Process	GO:0044248	cellular catabolic process	25	9.50905e-13	9.92745e-09	3.97098e-10	ABCA3,ABCB10,ABCC2,ABHD5,ACADS,ACAT1,ADA,AGO3,AMBP,AMBRA1,ANAPC1,ARF3,ARFRP1,ARHGAP5,ARL2,ARL4C,ATG16L1,ATG7,ATL2,ATP13A3,ATP2A1,ATP5J,ATP5L,ATP5O,ATP6V1H,ATP8B1,AUH,AURKB,BDH1,BIRC7,BLVRA,BTRC,BUB1B,C2orf40,CCNB1,CCNF,CECR1,CECR2,CEL,CFTR,CLN3,CLN8,CNOT2,CNOT4,CNOT6,CPT1A,CPT1C,CRMP1,CSAD,CTH,CYCS,CYP26B1,CYP27B1,CYP4F2,DCN,DCPS,DCTPP1,DDB2,DENND3,DFFB,DLD,DNAH17,DNAH7,DNASE1,DNM2,DRAM1,DTD1,DTL…
GO Biological Process	GO:0016070	RNA metabolic process	26	2.61483e-12	2.72989e-08	1.04996e-09	ACTR5,ADARB1,ADARB2,ADAT3,ADIRF,ADNP,ADNP2,ADRM1,AFF4,AGO2,AGO3,AKNA,ALKBH4,ANP32A,APP,ARID1A,ARID1B,ARID3B,ARID4B,ARID5A,ARID5B,ARNT,ARNTL,ASCC1,ASCL1,ASXL1,ATF7IP2,ATXN1,ATXN1L,ATXN2,AUH,BACH1,BARHL1,BAZ1A,BBX,BCL11A,BHLHA15,BHLHE23,BICD1,BMPR2,BOP1,BPTF,BRWD1,BSX,CC2D1B,CCDC111,CCDC169-SOHLH2,CCDC59,CCNT1,CDC5L,CDK12,CDK13,CDX2,CEBPB,CEBPD,CELF2,CELF3,CHD4,CHD9,CIR1,CIRH1A,CNOT2,CNOT4,CNOT6,CO…
GO Biological Process	GO:0043412	macromolecule modification	27	2.84115e-12	2.96616e-08	1.09858e-09	ABI1,ACVR2A,ADAM10,ADARB1,ADCK2,ADPRHL1,ADRBK1,AKT2,AKT3,ALG12,ALKBH4,ALPK3,AMBP,ANAPC1,APOA1,APP,ARID4B,ARSA,ARSG,ASB13,ASXL1,ATG7,AURKB,B3GNT2,B3GNT7,B3GNT9,B4GALT5,BCL11A,BIRC6,BIRC7,BLK,BMP2K,BMPR2,BRAP,BRCA1,BRD1,BTRC,BUB1B,C8orf44-SGK3,CBLB,CCNB1,CCND1,CCNE1,CCNF,CCNT1,CDC14A,CDK11B,CDK12,CDK13,CDK17,CDK19,CDK6,CEL,CHST5,CLIP3,CNOT4,COG3,COPS5,COPS7A,COPS8,CREBBP,CSNK1G2,CSNK2A1,CTDP1,CTH,C…
GO Biological Process	GO:0060255	regulation of macromolecule metabolic process	28	3.33508e-12	3.48182e-08	1.24351e-09	ABI1,ACTR5,ACVR2A,ADAM9,ADARB1,ADIRF,ADK,ADNP,ADNP2,AFF1,AFF4,AGO2,AGO3,AHI1,AIM2,AKNA,AKT2,ALKBH4,ANAPC1,ANK2,ANKRD30A,ANKRD42,ANP32A,APBA2,APBA3,APOA1,APOE,APP,ARFGEF1,ARID1A,ARID1B,ARID3B,ARID4B,ARID5A,ARID5B,ARNT,ARNTL,ASCC1,ASCL1,ASIP,ASXL1,ATF7IP2,ATG7,ATP6V0D1,ATP8B1,ATXN1,ATXN1L,ATXN2,AURKB,AXIN2,AZU1,BACH1,BAMBI,BARHL1,BASP1,BAZ1A,BBX,BCL11A,BCL7A,BDKRB2,BHLHA15,BHLHE23,BICD1,BIRC7,BMP7,…
GO Biological Process	GO:0006464	cellular protein modification process	29	3.61825e-12	3.77745e-08	1.30257e-09	ABI1,ACVR2A,ADAM10,ADCK2,ADPRHL1,ADRBK1,AKT2,AKT3,ALG12,ALKBH4,ALPK3,AMBP,ANAPC1,APOA1,APP,ARID4B,ARSA,ARSG,ASB13,ASXL1,ATG7,AURKB,B3GNT2,B3GNT7,B3GNT9,B4GALT5,BCL11A,BIRC6,BIRC7,BLK,BMP2K,BMPR2,BRAP,BRCA1,BRD1,BTRC,BUB1B,C8orf44-SGK3,CBLB,CCNB1,CCND1,CCNE1,CCNF,CCNT1,CDC14A,CDK11B,CDK12,CDK13,CDK17,CDK19,CDK6,CEL,CHST5,CLIP3,CNOT4,COG3,COPS5,COPS7A,COPS8,CREBBP,CSNK1G2,CSNK2A1,CTDP1,CTH,DAPK2,DC…
GO Biological Process	GO:0080090	regulation of primary metabolic process	30	4.99769e-12	5.21759e-08	1.7392e-09	ABHD5,ABI1,ABR,ACN9,ACTR5,ACVR2A,ADAM9,ADARB1,ADIRF,ADNP,ADNP2,AFF1,AFF4,AGAP1,AGFG2,AGO2,AGO3,AHI1,AIM2,AKAP5,AKAP6,AKNA,AKT2,ALKBH4,ANAPC1,ANKRD30A,ANKRD42,ANP32A,APOA1,APOE,APP,ARFGEF1,ARHGAP10,ARHGAP18,ARHGAP20,ARHGAP21,ARHGAP26,ARHGAP27,ARHGAP28,ARHGAP5,ARHGEF19,ARHGEF7,ARID1A,ARID1B,ARID3B,ARID4B,ARID5A,ARID5B,ARL2,ARNT,ARNTL,ASAP1,ASCC1,ASCL1,ASXL1,ATF7IP2,ATG7,ATP1A1,ATP6V0D1,ATP8B1,ATPIF…
GO Biological Process	GO:1901576	organic substance biosynthetic process	31	7.46303e-12	7.7914e-08	2.51336e-09	ABHD5,ACAA2,ACBD3,ACTR5,ADA,ADCY10,ADIRF,ADK,ADNP,ADNP2,ADRM1,ADSL,AFF4,AGK,AGMAT,AGO2,AGO3,AGPAT3,AGPAT6,AK1,AKNA,AKT2,ALDH18A1,ALG12,ALKBH4,ALOX15,ANK1,ANKRD42,ANP32A,APOA1,APOE,ARF3,ARID1A,ARID1B,ARID3B,ARID4B,ARID5A,ARID5B,ARNT,ARNTL,ASCC1,ASCL1,ASIP,ASXL1,ATF7IP2,ATG7,ATIC,ATP12A,ATP1A1,ATP5J,ATP5L,ATP5L2,ATP5O,ATPIF1,ATXN1,ATXN1L,AZIN1,B3GNT2,B3GNT7,B3GNT9,B4GALT5,BACH1,BARHL1,BAZ1A,BBX,BCL…
GO Biological Process	GO:1901575	organic substance catabolic process	32	1.63232e-11	1.70414e-07	5.32545e-09	ABCA3,ABCB10,ABCC2,ABHD5,ACADS,ACAT1,ADA,AGO3,ALDH3B2,AMBP,ANAPC1,APOE,ARF3,ARFRP1,ARHGAP5,ARL2,ARL4C,ATG7,ATL2,ATP13A3,ATP2A1,ATP5J,ATP5L,ATP5O,ATP6V1H,ATP8B1,AUH,AURKB,BIRC7,BLVRA,BTRC,BUB1B,C2orf40,CALM2,CCNB1,CCNF,CECR1,CECR2,CEL,CFTR,CLN3,CLN8,CLPSL2,CNOT2,CNOT4,CNOT6,CPT1A,CPT1C,CRMP1,CSAD,CTH,CYCS,CYP26B1,CYP27B1,CYP4F2,DCN,DCPS,DCTPP1,DDB2,DENND3,DFFB,DLD,DNAH17,DNAH7,DNASE1,DNM2,DTD1,DTL…
GO Biological Process	GO:0044249	cellular biosynthetic process	33	1.83105e-11	1.91162e-07	5.79279e-09	ABHD5,ACAT1,ACTR5,ADA,ADCY10,ADIRF,ADK,ADNP,ADNP2,ADRM1,ADSL,AFF4,AGK,AGMAT,AGO2,AGO3,AGPAT3,AGPAT6,AK1,AKNA,AKT2,ALDH18A1,ALG12,ALKBH4,ALOX15,ANK1,ANKRD42,ANP32A,APOA1,APOE,ARF3,ARID1A,ARID1B,ARID3B,ARID4B,ARID5A,ARID5B,ARNT,ARNTL,ASCC1,ASCL1,ASIP,ASXL1,ATF7IP2,ATG7,ATIC,ATP12A,ATP1A1,ATP5J,ATP5L,ATP5L2,ATP5O,ATPIF1,ATXN1,ATXN1L,AZIN1,B3GNT2,B3GNT7,B3GNT9,B4GALT5,BACH1,BARHL1,BAZ1A,BBX,BCL11A,BD…
GO Biological Process	GO:0044265	cellular macromolecule catabolic process	34	2.3465e-11	2.44974e-07	7.20512e-09	AGO3,ANAPC1,AUH,AURKB,BIRC7,BTRC,BUB1B,C2orf40,CCNB1,CCNF,CECR2,CLN8,CNOT2,CNOT4,CNOT6,CYCS,DCPS,DDB2,DENND3,DFFB,DNASE1,DTL,EIF4G1,ENSG00000256646,ERCC3,ERCC4,FAF1,FBXL5,FBXO2,FBXO31,FBXO5,FBXW11,FEN1,FOXL2,HECW1,HECW2,HERC2,HNRNPD,ITCH,KLHL20,KLHL25,KPNA1,KPNB1,LONP2,LSM4,MAGOH,MDM2,MLH1,MUTYH,MYLIP,NEDD4L,NPLOC4,PAIP1,PAN3,PARN,PCNP,PPP2R2A,PPP2R5C,PSMC5,PSMD11,PSMD12,PSMD5,RAB7A,RBBP6,RBCK1,R…
GO Biological Process	GO:0050789	regulation of biological process	35	2.40873e-11	2.51472e-07	7.1849e-09	AACS,ABHD5,ABI1,ABR,ACAA2,ACKR3,ACN9,ACTB,ACTN1,ACTR2,ACTR3B,ACTR5,ACVR2A,ADA,ADAM10,ADAM23,ADAM9,ADARB1,ADCY10,ADIG,ADIRF,ADK,ADNP,ADNP2,ADRBK1,ADRM1,AFF1,AFF4,AGAP1,AGFG2,AGK,AGO2,AGO3,AGPAT6,AHI1,AIM2,AK1,AKAP10,AKAP11,AKAP13,AKAP5,AKAP6,AKNA,AKT2,AKT3,ALCAM,ALKBH4,ALOX15,AMBP,AMBRA1,ANAPC1,ANK1,ANK2,ANKH,ANKRD17,ANKRD30A,ANKRD42,ANP32A,ANXA2,AP1AR,AP1M1,AP2A2,AP2S1,AP3B1,APBA2,APBA3,APOA1,APO…
GO Biological Process	GO:0009056	catabolic process	36	2.77006e-11	2.89195e-07	8.03319e-09	ABCA3,ABCB10,ABCC2,ABHD5,ACADS,ACAT1,ADA,ADAM10,ADAM9,AGO3,ALDH3B2,AMBP,AMBRA1,ANAPC1,APOE,ARF3,ARFRP1,ARHGAP5,ARL2,ARL4C,ATG16L1,ATG7,ATL2,ATP13A3,ATP2A1,ATP5J,ATP5L,ATP5O,ATP6V1H,ATP8B1,AUH,AURKB,BDH1,BIRC7,BLVRA,BTRC,BUB1B,C2orf40,CALM2,CCNB1,CCNF,CECR1,CECR2,CEL,CFTR,CLN3,CLN8,CLPSL2,CNOT2,CNOT4,CNOT6,COL18A1,COL2A1,COL4A2,COL5A1,COL6A1,COL9A2,COL9A3,CPT1A,CPT1C,CRMP1,CSAD,CTH,CTSK,CYCS,CYP26…
GO Biological Process	GO:0009057	macromolecule catabolic process	37	3.57845e-11	3.7359e-07	1.0097e-08	AGO3,AMBP,ANAPC1,APOE,ATG7,AUH,AURKB,BIRC7,BTRC,BUB1B,C2orf40,CALM2,CCNB1,CCNF,CECR2,CLN3,CLN8,CNOT2,CNOT4,CNOT6,CYCS,DCN,DCPS,DDB2,DENND3,DFFB,DNASE1,DTL,EIF4G1,ENPEP,ENSG00000256646,ENSG00000269547,ERCC3,ERCC4,FAF1,FBXL5,FBXO2,FBXO31,FBXO5,FBXW11,FEN1,FOXL2,GNS,GPC5,HECW1,HECW2,HERC2,HNRNPD,ITCH,KLHL20,KLHL25,KPNA1,KPNB1,LDLR,LNPEP,LONP2,LSM4,MAGOH,MDM2,MLH1,MUTYH,MYLIP,NAGLU,NEDD4L,NPLOC4,PAIP…
GO Biological Process	GO:0009058	biosynthetic process	38	3.60405e-11	3.76263e-07	9.90166e-09	ABHD5,ACAA2,ACAT1,ACBD3,ACTR5,ADA,ADCY10,ADIRF,ADK,ADNP,ADNP2,ADRM1,ADSL,AFF4,AGK,AGMAT,AGO2,AGO3,AGPAT3,AGPAT6,AK1,AKNA,AKT2,ALDH18A1,ALG12,ALKBH4,ALOX15,ANK1,ANKRD42,ANP32A,APOA1,APOE,ARF3,ARID1A,ARID1B,ARID3B,ARID4B,ARID5A,ARID5B,ARNT,ARNTL,ASCC1,ASCL1,ASIP,ASXL1,ATF7IP2,ATG7,ATIC,ATP12A,ATP1A1,ATP5J,ATP5L,ATP5L2,ATP5O,ATPIF1,ATXN1,ATXN1L,AZIN1,B3GNT2,B3GNT7,B3GNT9,B4GALT5,BACH1,BARHL1,BAZ1A,B…
GO Biological Process	GO:0015031	protein transport	39	3.81823e-11	3.98623e-07	1.02211e-08	AGAP1,AIM2,AKAP5,AKAP6,AKT2,ANK1,ANK2,AP1AR,AP1M1,AP2A2,AP2S1,AP3B1,AP4S1,APBA2,APBA3,APOC4-APOC2,ARF3,ARFGEF1,ARFRP1,ARNTL,ATG16L1,ATG7,ATP6V0A1,ATP6V0A2,ATP6V0D1,ATP6V1C2,ATP6V1H,BBS1,BID,BTN3A1,BTN3A2,CACNB1,CALCRL,CBLB,CCR7,CHMP1B,CHMP4B,CHMP6,CLIP3,CLTC,CLTCL1,COG1,COG3,COG4,COG6,COPB1,COX18,DAG1,DENND1A,DENND2A,DENND4C,DNAJC15,DNM2,EIF4ENIF1,ERBB2IP,EXOC2,FGF9,GAS6,GDI2,GNAS,GOLGA1,GOLPH3,H…
GO Biological Process	GO:0010556	regulation of macromolecule biosynthetic process	40	1.1424e-10	1.19267e-06	2.98167e-08	ACTR5,ACVR2A,ADIRF,ADNP,ADNP2,AFF1,AFF4,AGO2,AGO3,AHI1,AIM2,AKNA,AKT2,ALKBH4,ANKRD30A,ANKRD42,ANP32A,APP,ARFGEF1,ARID1A,ARID1B,ARID3B,ARID4B,ARID5A,ARID5B,ARNT,ARNTL,ASCC1,ASCL1,ASXL1,ATF7IP2,ATP8B1,ATXN1,ATXN1L,ATXN2,AURKB,AZU1,BACH1,BAMBI,BARHL1,BASP1,BAZ1A,BBX,BCL11A,BCL7A,BHLHA15,BHLHE23,BICD1,BMP7,BMPR2,BPTF,BRCA1,BRWD1,BSX,BTG1,BTRC,C8orf44-SGK3,CAPN15,CAPRIN1,CBFA2T2,CC2D1B,CCDC169-SOHLH2,…
GO Biological Process	GO:0071702	organic substance transport	41	1.20909e-10	1.26229e-06	3.07876e-08	ABCC2,ADA,AGAP1,AIM2,AKAP5,AKAP6,AKT2,ANK1,ANK2,AP1AR,AP1M1,AP2A2,AP2S1,AP3B1,AP4S1,APBA2,APBA3,APOA1,APOC4,APOC4-APOC2,APOE,APOL1,APOL3,ARF3,ARFGEF1,ARFRP1,ARNTL,ATG16L1,ATG7,ATP11A,ATP11B,ATP6V0A1,ATP6V0A2,ATP6V0D1,ATP6V1C2,ATP6V1H,ATP8B1,ATXN2,BBS1,BDKRB2,BID,BTN3A1,BTN3A2,CA4,CA5A,CA6,CACNB1,CALCRL,CBLB,CCR7,CEL,CFTR,CHMP1B,CHMP4B,CHMP6,CKAP5,CLIP3,CLN3,CLN8,CLTC,CLTCL1,COG1,COG3,COG4,COG6,CO…
GO Biological Process	GO:0010468	regulation of gene expression	42	1.54157e-10	1.60939e-06	3.83189e-08	ACTR5,ACVR2A,ADIRF,ADK,ADNP,ADNP2,AFF1,AFF4,AGO2,AGO3,AHI1,AIM2,AKNA,AKT2,ALKBH4,ANK2,ANKRD30A,ANKRD42,ANP32A,APBA2,APBA3,APOA1,APOE,APP,ARID1A,ARID1B,ARID3B,ARID4B,ARID5A,ARID5B,ARNT,ARNTL,ASCC1,ASCL1,ASXL1,ATF7IP2,ATP8B1,ATXN1,ATXN1L,ATXN2,AURKB,AXIN2,BACH1,BAMBI,BARHL1,BASP1,BAZ1A,BBX,BCL11A,BCL7A,BHLHA15,BHLHE23,BICD1,BMP7,BMPR2,BPTF,BRCA1,BRWD1,BSX,BTG1,BTRC,C19orf80,C8orf44-SGK3,CAPN15,CAPR…
GO Biological Process	GO:0050794	regulation of cellular process	43	1.84126e-10	1.92227e-06	4.4704e-08	AACS,ABHD5,ABI1,ABR,ACAA2,ACKR3,ACN9,ACTB,ACTN1,ACTR2,ACTR3B,ACTR5,ACVR2A,ADA,ADAM10,ADAM23,ADAM9,ADARB1,ADCY10,ADIG,ADIRF,ADK,ADNP,ADNP2,ADRBK1,AFF1,AFF4,AGAP1,AGFG2,AGK,AGO2,AGO3,AHI1,AIM2,AK1,AKAP10,AKAP11,AKAP13,AKAP5,AKAP6,AKNA,AKT2,AKT3,ALCAM,ALKBH4,ALOX15,AMBP,AMBRA1,ANAPC1,ANK1,ANK2,ANKRD17,ANKRD30A,ANKRD42,ANP32A,ANXA2,AP1AR,AP2A2,AP2S1,AP3B1,APBA3,APOA1,APOE,APOL3,APP,APPL2,ARF3,ARFGEF1…
GO Biological Process	GO:0034645	cellular macromolecule biosynthetic process	44	2.73019e-10	2.85032e-06	6.47799e-08	ACTR5,ADIRF,ADNP,ADNP2,ADRM1,AFF4,AGO2,AGO3,AKNA,AKT2,ALG12,ALKBH4,ANKRD42,ANP32A,APOA1,APOE,ARID1A,ARID1B,ARID3B,ARID4B,ARID5A,ARID5B,ARNT,ARNTL,ASCC1,ASCL1,ASXL1,ATF7IP2,ATG7,ATXN1,ATXN1L,B3GNT2,B3GNT7,B3GNT9,B4GALT5,BACH1,BARHL1,BAZ1A,BBX,BCL11A,BHLHA15,BHLHE23,BMPR2,BPTF,BRCA1,BRWD1,BSX,CC2D1B,CCDC111,CCDC169-SOHLH2,CCDC59,CCDC88A,CCNE1,CCNE2,CCNT1,CDC5L,CDX2,CEBPB,CEBPD,CHD4,CHD9,CHST11,CHST…
GO Biological Process	GO:2000112	regulation of cellular macromolecule biosynthetic process	45	4.23436e-10	4.42067e-06	9.82371e-08	ACTR5,ACVR2A,ADIRF,ADNP,ADNP2,AFF1,AFF4,AGO2,AGO3,AHI1,AIM2,AKNA,AKT2,ALKBH4,ANKRD30A,ANKRD42,ANP32A,APP,ARFGEF1,ARID1A,ARID1B,ARID3B,ARID4B,ARID5A,ARID5B,ARNT,ARNTL,ASCC1,ASCL1,ASXL1,ATF7IP2,ATP8B1,ATXN1,ATXN1L,ATXN2,AURKB,BACH1,BAMBI,BARHL1,BASP1,BAZ1A,BBX,BCL11A,BCL7A,BHLHA15,BHLHE23,BICD1,BMP7,BMPR2,BPTF,BRCA1,BRWD1,BSX,BTG1,BTRC,C8orf44-SGK3,CAPN15,CAPRIN1,CBFA2T2,CC2D1B,CCDC169-SOHLH2,CCDC5…
GO Biological Process	GO:0045184	establishment of protein localization	46	4.89354e-10	5.10885e-06	1.11062e-07	AGAP1,AIM2,AKAP5,AKAP6,AKT2,ANK1,ANK2,AP1AR,AP1M1,AP2A2,AP2S1,AP3B1,AP4S1,APBA2,APBA3,APOC4-APOC2,ARF3,ARFGEF1,ARFRP1,ARNTL,ATG16L1,ATG7,ATP6V0A1,ATP6V0A2,ATP6V0D1,ATP6V1C2,ATP6V1H,BBS1,BID,BTN3A1,BTN3A2,CACNB1,CALCRL,CBLB,CCR7,CHMP1B,CHMP4B,CHMP6,CLIP3,CLTC,CLTCL1,COG1,COG3,COG4,COG6,COPB1,COX18,DAG1,DENND1A,DENND2A,DENND4C,DNAJC15,DNM2,EIF4ENIF1,ERBB2IP,EXOC2,FGF9,GAS6,GDI2,GNAS,GOLGA1,GOLPH3,H…
GO Biological Process	GO:0033036	macromolecule localization	47	5.23161e-10	5.4618e-06	1.16209e-07	ABCC2,ACTR2,AGAP1,AHI1,AIM2,AKAP10,AKAP5,AKAP6,AKT2,ANK1,ANK2,AP1AR,AP1M1,AP2A2,AP2S1,AP3B1,AP4S1,APBA2,APBA3,APOA1,APOC4,APOC4-APOC2,APOE,APOL1,APOL3,ARF3,ARFGEF1,ARFRP1,ARL2,ARNTL,ATG16L1,ATG7,ATP11A,ATP11B,ATP6V0A1,ATP6V0A2,ATP6V0D1,ATP6V1C2,ATP6V1H,ATP8B1,ATXN2,AURKB,AXIN2,BBS1,BDKRB2,BICD1,BICD2,BID,BMP7,BTN3A1,BTN3A2,BUB1B,CACNB1,CALCRL,CBLB,CCR7,CDK5RAP2,CEL,CELSR1,CEP112,CEP72,CFTR,CHMP1B…
GO Biological Process	GO:0051641	cellular localization	48	5.55779e-10	5.80234e-06	1.20882e-07	ACTN1,ACTR2,AHI1,AIM2,AKAP5,AKAP6,AKT2,ANK1,ANK2,ANP32A,AP1AR,AP1M1,AP2A2,AP2S1,AP3B1,APOA1,APOE,APP,ARFGEF1,ARFRP1,ARHGAP21,ARL2,ARL4C,ARNTL,ASIP,ASPM,ATP2A1,ATP2A2,ATP5J,ATP5L,ATP5O,ATXN1,AURKB,AXIN2,BBC3,BBS1,BCL2L1,BHLHA15,BICD1,BICD2,BID,BMP7,BTN3A1,BTN3A2,BUB1B,CACNA1B,CACNB1,CACNG1,CALM2,CBLB,CCDC64,CCNB1,CCR7,CD9,CDK5RAP2,CDX2,CELSR1,CEP72,CHMP4B,CHMP6,CLASP2,CLN3,CLTC,CLTCL1,COG1,COG3,CO…
GO Biological Process	GO:0009059	macromolecule biosynthetic process	49	6.01097e-10	6.27545e-06	1.2807e-07	ACTR5,ADIRF,ADNP,ADNP2,ADRM1,AFF4,AGO2,AGO3,AKNA,AKT2,ALG12,ALKBH4,ANKRD42,ANP32A,APOA1,APOE,ARID1A,ARID1B,ARID3B,ARID4B,ARID5A,ARID5B,ARNT,ARNTL,ASCC1,ASCL1,ASXL1,ATF7IP2,ATG7,ATXN1,ATXN1L,B3GNT2,B3GNT7,B3GNT9,B4GALT5,BACH1,BARHL1,BAZ1A,BBX,BCL11A,BHLHA15,BHLHE23,BMPR2,BPTF,BRCA1,BRWD1,BSX,CC2D1B,CCDC111,CCDC169-SOHLH2,CCDC59,CCDC88A,CCNE1,CCNE2,CCNT1,CDC5L,CDX2,CEBPB,CEBPD,CHD4,CHD9,CHST11,CHST…
GO Biological Process	GO:0051704	multi-organism process	50	7.73106e-10	8.07123e-06	1.61425e-07	ABR,ACKR3,ACVR2A,ADAM9,ADARB1,AMBP,ANKRD17,AP1M1,AP2A2,AP2S1,APOL1,APP,ATP6V0A1,ATP6V0A2,ATP6V0D1,ATP6V1C2,ATP6V1H,AZU1,BAIAP2L1,BCL2L1,BCL2L11,BICD1,BIN1,BSG,BTRC,CAMLG,CCNT1,CCR7,CD1D,CDK13,CDK6,CEBPB,CFLAR,CHMP4B,CHMP6,CLDN4,CLN8,CNR1,COPB1,CORIN,COTL1,CREBBP,CRTC1,CTDP1,CTSV,CYP27B1,DAG1,DAXX,DCN,DDIT4,DDR1,DDX11,DEFB131,DHX58,DLG1,DRD4,DRD5,DUOX2,DUSP10,EEF1G,EIF4G1,EIF4G3,EPHA2,ERCC3,FGR,FO…
GO Biological Process	GO:0009889	regulation of biosynthetic process	51	9.28322e-10	9.69168e-06	1.90033e-07	ACN9,ACTR5,ACVR2A,ADIRF,ADNP,ADNP2,AFF1,AFF4,AGO2,AGO3,AHI1,AIM2,AKAP5,AKAP6,AKNA,AKT2,ALKBH4,ANKRD30A,ANKRD42,ANP32A,APOE,APP,ARFGEF1,ARID1A,ARID1B,ARID3B,ARID4B,ARID5A,ARID5B,ARNT,ARNTL,ASCC1,ASCL1,ASXL1,ATF7IP2,ATP1A1,ATP8B1,ATXN1,ATXN1L,ATXN2,AURKB,AZU1,BACH1,BAMBI,BARHL1,BASP1,BAZ1A,BBX,BCL11A,BCL7A,BHLHA15,BHLHE23,BICD1,BMP7,BMPR2,BPTF,BRCA1,BRWD1,BSX,BTG1,BTRC,C8orf44-SGK3,CALCRL,CAP2,CAPN…
GO Biological Process	GO:0065007	biological regulation	52	1.02445e-09	1.06953e-05	2.05678e-07	AACS,ABCC2,ABHD5,ABI1,ABR,ACAA2,ACKR3,ACN9,ACTB,ACTG2,ACTN1,ACTR2,ACTR3B,ACTR5,ACVR2A,ADA,ADAM10,ADAM23,ADAM9,ADARB1,ADCY10,ADIG,ADIRF,ADK,ADNP,ADNP2,ADRBK1,ADRM1,AFF1,AFF4,AGAP1,AGFG2,AGK,AGO2,AGO3,AGPAT6,AHI1,AIM2,AK1,AKAP10,AKAP11,AKAP13,AKAP5,AKAP6,AKNA,AKT2,AKT3,ALCAM,ALKBH4,ALOX15,AMBP,AMBRA1,ANAPC1,ANK1,ANK2,ANKH,ANKRD11,ANKRD17,ANKRD30A,ANKRD42,ANP32A,ANXA2,AP1AR,AP1M1,AP2A2,AP2S1,AP3B1,A…
GO Biological Process	GO:0031326	regulation of cellular biosynthetic process	53	1.17699e-09	1.22877e-05	2.31844e-07	ACN9,ACTR5,ACVR2A,ADIRF,ADNP,ADNP2,AFF1,AFF4,AGO2,AGO3,AHI1,AIM2,AKAP5,AKAP6,AKNA,AKT2,ALKBH4,ANKRD30A,ANKRD42,ANP32A,APOE,APP,ARFGEF1,ARID1A,ARID1B,ARID3B,ARID4B,ARID5A,ARID5B,ARNT,ARNTL,ASCC1,ASCL1,ASXL1,ATF7IP2,ATP1A1,ATP8B1,ATXN1,ATXN1L,ATXN2,AURKB,AZU1,BACH1,BAMBI,BARHL1,BASP1,BAZ1A,BBX,BCL11A,BCL7A,BHLHA15,BHLHE23,BICD1,BMP7,BMPR2,BPTF,BRCA1,BRWD1,BSX,BTG1,BTRC,C8orf44-SGK3,CALCRL,CAP2,CAPN…
GO Biological Process	GO:0033365	protein localization to organelle	54	4.79119e-09	5.002e-05	9.26297e-07	AHI1,ANK2,AP3B1,ARFRP1,ARL2,ARNTL,AURKB,BICD1,BID,BMP7,BUB1B,CBLB,COG3,COX18,DAG1,DNAJB6,FGF9,GET4,GOLGA1,GOLPH3,HES1,HOOK3,HSP90AA1,HSPA9,IPO7,JAK2,JAK3,KPNA1,KPNB1,LMNA,LONP2,MACF1,MDM2,MGARP,MICALL1,MIPEP,MSX1,MTX3,NDUFA13,NOP58,NUP155,OPRD1,PEX13,PEX5L,PEX7,PHIP,PPP3CB,PRL,PTTG1IP,PYGO1,RAB35,RAB6A,RAB7A,RANBP2,RBM22,RGPD3,RPL11,RPL13,RPL18A,RPL23,RPL26L1,RPL27A,RPL30,RPL34,RPL35,RPL35A,RPLP1…
GO Biological Process	GO:1901362	organic cyclic compound biosynthetic process	55	5.36603e-09	5.60214e-05	1.01857e-06	ACAA2,ACBD3,ACTR5,ADA,ADCY10,ADIRF,ADK,ADNP,ADNP2,ADRM1,ADSL,AFF4,AGO2,AK1,AKNA,ALDH18A1,ALKBH4,ANK1,ANP32A,APOA1,ARID1A,ARID1B,ARID3B,ARID4B,ARID5A,ARID5B,ARNT,ARNTL,ASCC1,ASCL1,ASIP,ASXL1,ATF7IP2,ATIC,ATP12A,ATP1A1,ATP5J,ATP5L,ATP5L2,ATP5O,ATPIF1,ATXN1,ATXN1L,BACH1,BARHL1,BAZ1A,BBX,BCL11A,BHLHA15,BHLHE23,BMPR2,BPTF,BRWD1,BSX,CALCRL,CC2D1B,CCDC111,CCDC169-SOHLH2,CCDC59,CCNT1,CDC5L,CDX2,CEBPB,CEB…
GO Biological Process	GO:0018130	heterocycle biosynthetic process	56	6.09427e-09	6.36241e-05	1.13614e-06	ACTR5,ADA,ADCY10,ADIRF,ADK,ADNP,ADNP2,ADRM1,ADSL,AFF4,AGO2,AK1,AKNA,ALDH18A1,ALKBH4,ANK1,ANP32A,ARID1A,ARID1B,ARID3B,ARID4B,ARID5A,ARID5B,ARNT,ARNTL,ASCC1,ASCL1,ASXL1,ATF7IP2,ATIC,ATP12A,ATP1A1,ATP5J,ATP5L,ATP5L2,ATP5O,ATPIF1,ATXN1,ATXN1L,BACH1,BARHL1,BAZ1A,BBX,BCL11A,BHLHA15,BHLHE23,BMPR2,BPTF,BRWD1,BSX,CALCRL,CC2D1B,CCDC111,CCDC169-SOHLH2,CCDC59,CCNT1,CDC5L,CDX2,CEBPB,CEBPD,CECR1,CHD4,CHD9,CIR1…
GO Biological Process	GO:0043933	macromolecular complex subunit organization	57	6.2378e-09	6.51226e-05	1.1425e-06	ABI1,ACADS,ACAT1,ACTA1,ACTN1,ACTR2,ACTR3B,ADRM1,ADSL,AP2S1,APOA1,APOE,ARID1A,ARL2,ATG16L1,ATL2,ATPIF1,ATXN2,AUNIP,AURKB,BICD1,BID,BUB1B,CAPG,CAPZA1,CAPZA2,CBR4,CCNB1,CELF2,CEP192,CEP72,CFL2,CKAP5,CKS2,CLDN14,CLTC,COG4,COL6A1,COX10,COX14,COX18,CPT1A,CREBBP,CRTC1,CTH,CTNNA1,CTNNB1,DBN1,DCTPP1,DDIT4,DGKH,DLG1,DNAJB6,DYNC1H1,EIF3B,EIF3D,EIF3G,ENSG00000168824,ERAL1,EZR,FANCA,FAT1,FBXO5,FECH,FHOD3,GFAP…
GO Biological Process	GO:0034654	nucleobase-containing compound biosynthetic process	58	7.71607e-09	8.05558e-05	1.38889e-06	ACTR5,ADA,ADCY10,ADIRF,ADK,ADNP,ADNP2,ADRM1,ADSL,AFF4,AGO2,AK1,AKNA,ALKBH4,ANP32A,ARID1A,ARID1B,ARID3B,ARID4B,ARID5A,ARID5B,ARNT,ARNTL,ASCC1,ASCL1,ASXL1,ATF7IP2,ATIC,ATP12A,ATP1A1,ATP5J,ATP5L,ATP5L2,ATP5O,ATXN1,ATXN1L,BACH1,BARHL1,BAZ1A,BBX,BCL11A,BHLHA15,BHLHE23,BMPR2,BPTF,BRWD1,BSX,CALCRL,CC2D1B,CCDC111,CCDC169-SOHLH2,CCDC59,CCNT1,CDC5L,CDX2,CEBPB,CEBPD,CECR1,CHD4,CHD9,CIR1,CIRH1A,CNOT2,CNOT6,C…
GO Biological Process	GO:0016482	cytoplasmic transport	59	7.76297e-09	8.10454e-05	1.37365e-06	ACTR2,ANK1,ANP32A,AP1M1,AP3B1,ARFRP1,ARNTL,ATXN1,BBC3,BBS1,BID,CBLB,CCDC64,CCR7,CDX2,COG3,CPSF3,DAG1,DENND3,ERGIC1,FGF9,FKBP1B,GOLGA1,GOLPH3,HES1,HOOK2,HOOK3,HSP90AA1,HSPA9,IPO7,JAK2,JAK3,JPH2,KIDINS220,KPNA1,KPNB1,LMAN1,LMF1,LMNA,LMTK2,LONP2,MACF1,MAGOH,MGARP,MIPEP,MLXIP,MPPE1,MTX3,NDUFA13,NEMF,NOP58,NSRP1,NUP133,NUP155,NUP160,NUPL1,OPRD1,PEX13,PEX5L,PEX7,PHIP,PLCG2,POLDIP3,PPP3CB,PRL,PTTG1IP,RA…
GO Biological Process	GO:0007049	cell cycle	60	8.00767e-09	8.36001e-05	1.39333e-06	ACTR2,AK1,ALKBH4,ANAPC1,APP,APPL2,ARL2,ASPM,AUNIP,AURKB,BACH1,BCL2L1,BIRC6,BLCAP,BRCA1,BTRC,BUB1B,C2orf40,CAB39,CASP2,CCNB1,CCND1,CCNE1,CCNE2,CCNF,CCNG1,CCNT1,CCNY,CCPG1,CDC14A,CDC5L,CDK11B,CDK19,CDK5RAP2,CDK6,CECR2,CENPL,CEP152,CEP192,CEP72,CHMP1B,CKAP5,CKS2,CLASP2,CLIP1,CLTC,CLTCL1,CRLF3,CSNK2A1,CTDP1,CTNNB1,CYP26B1,CYP27B1,DAXX,DDX11,DGKZ,DLG1,DNM2,DTL,DUSP1,DYNC1H1,ERBB2IP,ERCC4,ERH,EVI5,EZH2…
GO Biological Process	GO:0051649	establishment of localization in cell	61	9.04265e-09	9.44053e-05	1.54763e-06	ACTN1,ACTR2,AIM2,AKAP5,AKAP6,AKT2,ANK1,ANK2,ANP32A,AP1M1,AP2A2,AP2S1,AP3B1,APOA1,APOE,APP,ARFGEF1,ARFRP1,ARHGAP21,ARL4C,ARNTL,ASIP,ATP2A2,ATP5J,ATP5L,ATP5O,ATXN1,BBC3,BBS1,BCL2L1,BHLHA15,BICD1,BICD2,BID,BTN3A1,BTN3A2,CACNA1B,CACNB1,CACNG1,CALM2,CBLB,CCDC64,CCNB1,CCR7,CD9,CDK5RAP2,CDX2,CHMP4B,CHMP6,CLN3,CLTC,CLTCL1,COG1,COG3,COG4,COG6,COPB1,COX18,CPSF3,CPT1A,CTNNB1,CUX1,CYTH3,DAG1,DENND1A,DENND2A,…
GO Biological Process	GO:0051701	interaction with host	62	9.41656e-09	9.83089e-05	1.58563e-06	ACKR3,AMBP,ANKRD17,AP1M1,ATP6V0A1,ATP6V0A2,ATP6V0D1,ATP6V1C2,ATP6V1H,BCL2L1,BCL2L11,BICD1,BIN1,BTRC,CAMLG,CCNT1,CD1D,CDK13,CFLAR,COPB1,CREBBP,CRTC1,DAG1,DAXX,DDX11,DHX58,DLG1,EIF4G1,EIF4G3,EPHA2,ERCC3,GAS6,GBF1,HLA-A,IL6ST,INSR,IPO7,ITCH,ITGB1,KPNA1,KPNB1,LDLR,LTBR,MAP3K5,MAVS,MDM2,MLF1IP,NEDD4L,PAK2,PCCA,PDZD8,POLR2E,PPIA,PRMT6,PSIP1,PVRL2,RAB11FIP4,RBCK1,RBM15,RCOR1,RNGTT,RRAGA,RTN3,RXRA,SCARB1…
GO Biological Process	GO:0071840	cellular component organization or biogenesis	63	9.486e-09	9.90339e-05	1.57197e-06	ABI1,ABR,ACADS,ACAT1,ACP2,ACTA1,ACTB,ACTN1,ACTR2,ACTR3B,ADAM10,ADAM9,ADRM1,ADSL,AHI1,AKT2,AKT3,ALCAM,ALKBH4,ALOX15,ANAPC1,ANK1,ANK2,ANXA2,AP1M1,AP2A2,AP2S1,AP3B1,APOA1,APOE,APP,ARFGEF1,ARFRP1,ARHGAP10,ARHGAP21,ARHGAP26,ARHGAP5,ARHGEF18,ARHGEF7,ARID1A,ARID1B,ARID4B,ARL2,ARPC5L,ASAP1,ASIP,ASPM,ASXL1,ATG16L1,ATG7,ATL2,ATP11A,ATP11B,ATP2A1,ATP6V0A1,ATP6V0A2,ATP6V0D1,ATP6V1C2,ATP6V1H,ATP8B1,ATPIF1,ATX…
GO Biological Process	GO:0006259	DNA metabolic process	64	9.50788e-09	9.92622e-05	1.55097e-06	ACTR5,AXIN2,BAZ1A,BIRC7,BIVM-ERCC5,BRCA1,C17orf70,C19orf40,CCDC111,CCDC88A,CCNE1,CCNE2,CDAN1,CECR2,CTC1,CYCS,DDB2,DDX11,DFFB,DNAJA3,DNASE1,DNMT1,DPPA3,DTD1,DTL,EHMT1,EID3,ENDOV,ENSG00000267618,ERCC3,ERCC4,ERCC6L2,EYA2,EYA3,EYA4,FANCA,FANCE,FEN1,FOS,FOXL2,FOXP1,GATAD2A,GINS4,GLRX2,GNAS,H2AFV,H3F3A,HAT1,HELLS,HERC2,HIST1H1A,HIST1H2AH,HIST1H2BK,HIST1H2BL,HIST1H4H,HIST3H2A,HIST3H2BB,HP1BP3,HUS1B,INIP…
GO Biological Process	GO:0070647	protein modification by small protein conjugation or removal	65	9.86899e-09	0.000103032	1.58511e-06	ANAPC1,ASB13,ASXL1,ATG7,BCL11A,BIRC6,BIRC7,BRAP,BRCA1,BTRC,CBLB,CCNF,CNOT4,COPS5,COPS7A,COPS8,DCAF11,DCAF12,DCAF15,DCAF16,DCAF7,DDB2,DTL,FAM105B,FBXL5,FBXO10,FBXO2,FBXO31,FBXO33,FBXW11,FBXW2,HECW1,HECW2,HERC1,HERC2,ITCH,KLHL20,KLHL25,KLHL41,KLHL7,LEO1,LNPEP,LRRC41,MARCH3,MARCH4,MARCH8,MDM2,MKRN2,MYLIP,NEDD4L,NEURL1B,NEURL2,NEUROD2,NPEPPS,NSMCE1,NSMCE2,OTUB1,OTUD4,PCNP,PDZRN3,PIAS3,PRKCQ,PSMC5,PSM…
GO Biological Process	GO:0010608	posttranscriptional regulation of gene expression	66	1.09036e-08	0.000113833	1.72475e-06	AGO2,AGO3,AKT2,ANK2,APOA1,APP,ATXN2,AXIN2,BTRC,CAPRIN1,CNOT2,CNOT6,COG3,CPN2,DNAJA3,EIF2B3,EIF2B5,EIF3B,EIF3D,EIF3G,EIF4E3,EIF4G1,EIF4G3,ELAVL1,EPB41L5,FBXW11,GATC,GIGYF2,GNAQ,HNRNPD,HRSP12,HSPB1,IARS2,ID1,IFI30,IFT46,IGF2BP2,JUP,KLHL25,LARP4B,LIMD1,LRPPRC,LSM14A,LSM14B,MAGOH,MAPKAPK5,MDM2,MSX1,MTG2,MTIF2,MTIF3,MYLIP,NANOS3,NCK2,NDUFA13,PAIP1,POLDIP3,PPAP2B,PRKCD,PRKDC,PTK2B,PUM1,RBM38,RBM4B,RNF1…
GO Biological Process	GO:0019048	modulation by virus of host morphology or physiology	67	1.2113e-08	0.000126459	1.88745e-06	ACKR3,AMBP,ANKRD17,AP1M1,ATP6V1H,BCL2L1,BCL2L11,BICD1,BIN1,BTRC,CAMLG,CCNT1,CD1D,CDK13,CFLAR,COPB1,CREBBP,CRTC1,DAG1,DAXX,DDX11,DHX58,DLG1,EIF4G1,EIF4G3,EPHA2,ERCC3,GBF1,HLA-A,IL6ST,INSR,IPO7,ITCH,ITGB1,KPNA1,KPNB1,LDLR,LTBR,MAP3K5,MAVS,MDM2,MLF1IP,NEDD4L,PAK2,PDZD8,POLR2E,PPIA,PRMT6,PSIP1,PVRL2,RAB11FIP4,RBCK1,RBM15,RCOR1,RNGTT,RRAGA,RTN3,RXRA,SCARB1,SIRT1,SP100,SRC,SRCAP,SYK,TAF4,TBC1D20,TFRC,T…
GO Biological Process	GO:0016043	cellular component organization	68	1.27318e-08	0.00013292	1.95471e-06	ABI1,ABR,ACADS,ACAT1,ACP2,ACTA1,ACTB,ACTN1,ACTR2,ACTR3B,ADAM10,ADAM9,ADRM1,ADSL,AHI1,AKT2,AKT3,ALCAM,ALKBH4,ALOX15,ANAPC1,ANK1,ANK2,ANXA2,AP1M1,AP2A2,AP2S1,AP3B1,APOA1,APOE,APP,ARFGEF1,ARFRP1,ARHGAP10,ARHGAP21,ARHGAP26,ARHGAP5,ARHGEF18,ARHGEF7,ARID1A,ARID1B,ARID4B,ARL2,ARPC5L,ASAP1,ASIP,ASPM,ASXL1,ATG16L1,ATG7,ATL2,ATP11A,ATP11B,ATP2A1,ATP6V0A1,ATP6V0A2,ATP6V0D1,ATP6V1C2,ATP6V1H,ATP8B1,ATPIF1,ATX…
GO Biological Process	GO:0006412	translation	69	1.34628e-08	0.000140552	2.03698e-06	AGO2,AGO3,ANKRD42,COPS5,EEF1A1,EEF1A2,EEF1G,EEF2K,EIF2B3,EIF2B5,EIF3B,EIF3D,EIF3G,EIF4E3,EIF4ENIF1,EIF4G1,EIF4G3,ENSG00000262660,ENSG00000269547,FARS2,GATC,IARS2,MAPKBP1,MRP63,MRPL12,MRPL20,MRPL22,MRPL34,MRPL36,MRPS12,MRPS24,MRPS30,MRPS6,MRPS7,MTIF2,MTIF3,NELFA,PAIP1,PPA2,QRSL1,RARS,RPL11,RPL13,RPL18A,RPL23,RPL26L1,RPL27A,RPL30,RPL34,RPL35,RPL35A,RPL39L,RPLP1,RPN1,RPS11,RPS12,RPS14,RPS27,RPS27A,R…
GO Biological Process	GO:0006605	protein targeting	70	1.35299e-08	0.000141253	2.01789e-06	AKAP5,AKAP6,ANK1,ANK2,AP3B1,ARNTL,BID,CACNB1,CBLB,DAG1,ERBB2IP,FGF9,GAS6,GOLGA1,HES1,HSP90AA1,HSPA9,IPO7,JAK2,JAK3,KPNA1,KPNB1,LMNA,LONP2,MACF1,MGARP,MICALL1,MIPEP,MTX3,NDUFA13,NOP58,NUP155,OPRD1,PAN3,PEX13,PEX5L,PEX7,PHIP,PPP3CB,PRKCI,PRL,PTCH1,PTTG1IP,RAB6A,RAB7A,RANBP2,RBM22,RGPD3,RPL11,RPL13,RPL18A,RPL23,RPL26L1,RPL27A,RPL30,RPL34,RPL35,RPL35A,RPLP1,RPN1,RPS11,RPS12,RPS14,RPS27,RPS27A,RPSA,SI…
GO Biological Process	GO:0044003	modification by symbiont of host morphology or physiology	71	1.41399e-08	0.00014762	2.07916e-06	ACKR3,AMBP,ANKRD17,AP1M1,ATP6V1H,BCL2L1,BCL2L11,BICD1,BIN1,BTRC,CAMLG,CCNT1,CD1D,CDK13,CFLAR,COPB1,CREBBP,CRTC1,DAG1,DAXX,DDX11,DHX58,DLG1,EIF4G1,EIF4G3,EPHA2,ERCC3,GBF1,HLA-A,IL6ST,INSR,IPO7,ITCH,ITGB1,KPNA1,KPNB1,LDLR,LTBR,MAP3K5,MAVS,MDM2,MLF1IP,NEDD4L,PAK2,PCCA,PDZD8,POLR2E,PPIA,PRMT6,PSIP1,PVRL2,RAB11FIP4,RBCK1,RBM15,RCOR1,RNGTT,RRAGA,RTN3,RXRA,SCARB1,SIRT1,SP100,SRC,SRCAP,SYK,TAF4,TBC1D20,T…
GO Biological Process	GO:0019438	aromatic compound biosynthetic process	72	1.45664e-08	0.000152073	2.11213e-06	ACTR5,ADA,ADCY10,ADIRF,ADK,ADNP,ADNP2,ADRM1,ADSL,AFF4,AGO2,AK1,AKNA,ALKBH4,ANK1,ANP32A,ARID1A,ARID1B,ARID3B,ARID4B,ARID5A,ARID5B,ARNT,ARNTL,ASCC1,ASCL1,ASIP,ASXL1,ATF7IP2,ATIC,ATP12A,ATP1A1,ATP5J,ATP5L,ATP5L2,ATP5O,ATPIF1,ATXN1,ATXN1L,BACH1,BARHL1,BAZ1A,BBX,BCL11A,BHLHA15,BHLHE23,BMPR2,BPTF,BRWD1,BSX,CALCRL,CC2D1B,CCDC111,CCDC169-SOHLH2,CCDC59,CCNT1,CDC5L,CDX2,CEBPB,CEBPD,CECR1,CHD4,CHD9,CIR1,CIR…
GO Biological Process	GO:0044271	cellular nitrogen compound biosynthetic process	73	1.4605e-08	0.000152476	2.08871e-06	ACTR5,ADA,ADCY10,ADIRF,ADK,ADNP,ADNP2,ADRM1,ADSL,AFF4,AGMAT,AGO2,AK1,AKNA,ALKBH4,ANK1,ANP32A,ARID1A,ARID1B,ARID3B,ARID4B,ARID5A,ARID5B,ARNT,ARNTL,ASCC1,ASCL1,ASXL1,ATF7IP2,ATIC,ATP12A,ATP1A1,ATP5J,ATP5L,ATP5L2,ATP5O,ATPIF1,ATXN1,ATXN1L,AZIN1,BACH1,BARHL1,BAZ1A,BBX,BCL11A,BHLHA15,BHLHE23,BMPR2,BPTF,BRWD1,BSX,CALCRL,CC2D1B,CCDC111,CCDC169-SOHLH2,CCDC59,CCNT1,CDC5L,CDX2,CEBPB,CEBPD,CECR1,CHD4,CHD9,C…
GO Biological Process	GO:0006417	regulation of translation	74	1.73868e-08	0.000181518	2.45294e-06	AGO2,AGO3,AKT2,APP,ATXN2,CAPRIN1,CNOT2,CNOT6,EIF2B3,EIF2B5,EIF3B,EIF3D,EIF3G,EIF4E3,EIF4G1,EIF4G3,ELAVL1,GATC,GIGYF2,HRSP12,HSPB1,IARS2,IGF2BP2,JUP,KLHL25,LARP4B,LRPPRC,LSM14A,LSM14B,MAGOH,MAPKAPK5,MTG2,MTIF2,MTIF3,NANOS3,NCK2,NDUFA13,PAIP1,POLDIP3,PTK2B,PUM1,RBM4B,RNF168,RPS14,RPS6KA1,RPS6KB1,SOX4,SRP9,TNRC6A,TNRC6B,TNRC6C,TOB1,TRIM71,UCN,USP16,VARS,ZFP36L1
GO Biological Process	GO:0019087	transformation of host cell by virus	75	2.1929e-08	0.000228939	3.05252e-06	INSR,TYMS
GO Biological Process	GO:0008104	protein localization	76	2.55369e-08	0.000266605	3.50796e-06	ACTR2,AGAP1,AHI1,AIM2,AKAP10,AKAP5,AKAP6,AKT2,ANK1,ANK2,AP1AR,AP1M1,AP2A2,AP2S1,AP3B1,AP4S1,APBA2,APBA3,APOC4-APOC2,ARF3,ARFGEF1,ARFRP1,ARL2,ARNTL,ATG16L1,ATG7,ATP6V0A1,ATP6V0A2,ATP6V0D1,ATP6V1C2,ATP6V1H,AURKB,AXIN2,BBS1,BICD1,BICD2,BID,BMP7,BTN3A1,BTN3A2,BUB1B,CACNB1,CALCRL,CBLB,CCR7,CDK5RAP2,CELSR1,CEP112,CEP72,CHMP1B,CHMP4B,CHMP6,CLASP2,CLIP3,CLTC,CLTCL1,COG1,COG3,COG4,COG6,COPB1,COX18,CTNNB1,…
GO Biological Process	GO:0016071	mRNA metabolic process	77	3.76079e-08	0.000392626	5.09905e-06	ADARB1,ADARB2,AGO2,AGO3,ANP32A,APP,AUH,CDC5L,CDK12,CDK13,CELF2,CELF3,CIR1,CNOT2,CNOT4,CNOT6,CPSF3,CTNNBL1,DCPS,DHX35,DNAJB11,DNAJC8,EIF4G1,ELAVL1,ERCC3,FRG1,GRSF1,HNRNPD,HNRNPM,HSPB1,IWS1,JMJD6,LEO1,LGALS3,LSM4,LUC7L,LUC7L3,MAGOH,MLH1,NHP2L1,NSRP1,PAIP1,PAN3,PAPOLG,PARN,PCBP3,POLR2A,POLR2E,POLR2F,PPIL3,PPP2R2A,PPP4R2,PRKCD,PRPF18,PRPF3,PSIP1,PSMC5,PSMD11,PSMD12,PSMD5,RALY,RBFOX2,RBM22,RBM38,RBM4B…
GO Biological Process	GO:0032774	RNA biosynthetic process	78	4.55133e-08	0.000475159	6.09178e-06	ACTR5,ADIRF,ADNP,ADNP2,ADRM1,AFF4,AGO2,AKNA,ALKBH4,ANP32A,ARID1A,ARID1B,ARID3B,ARID4B,ARID5A,ARID5B,ARNT,ARNTL,ASCC1,ASCL1,ASXL1,ATF7IP2,ATXN1,ATXN1L,BACH1,BARHL1,BAZ1A,BBX,BCL11A,BHLHA15,BHLHE23,BMPR2,BPTF,BRWD1,BSX,CC2D1B,CCDC111,CCDC169-SOHLH2,CCDC59,CCNT1,CDC5L,CDX2,CEBPB,CEBPD,CHD4,CHD9,CIR1,CIRH1A,CNOT2,CNOT6,COL4A2,COPS5,CPSF3,CREB3L1,CREB5,CREBBP,CREBRF,CRTC1,CSNK2A1,CSRNP2,CTDP1,CTNNB1,C…
GO Biological Process	GO:0022411	cellular component disassembly	79	6.07283e-08	0.000634004	8.02536e-06	ADAM10,ADAM9,ARID1A,BIRC7,BLCAP,CCNB1,CECR2,CFL2,COL18A1,COL2A1,COL4A2,COL5A1,COL6A1,COL9A2,COL9A3,CTNNB1,CTSK,CTSV,CYCS,DDIT4,DFFB,DRAM1,FNTA,FOXL2,KIF5B,KLKB1,KPNA1,KPNB1,LMNA,LMNB1,MICAL3,MSX1,MTIF2,MTIF3,NDUFA13,NUP133,NUP155,NUP160,NUP50,NUP85,NUP88,NUPL1,PAFAH1B1,PAK2,PLEC,POM121,PRKCD,PRKCQ,PTK2,RANBP2,RPL11,RPL13,RPL18A,RPL23,RPL26L1,RPL27A,RPL30,RPL34,RPL35,RPL35A,RPLP1,RPS11,RPS12,RPS14…
GO Biological Process	GO:0006413	translational initiation	80	7.34342e-08	0.000766653	9.58316e-06	AGO2,AGO3,COPS5,EIF2B3,EIF2B5,EIF3B,EIF3D,EIF3G,EIF4E3,EIF4ENIF1,EIF4G1,EIF4G3,MAPKBP1,MTIF2,MTIF3,PAIP1,RPL11,RPL13,RPL18A,RPL23,RPL26L1,RPL27A,RPL30,RPL34,RPL35,RPL35A,RPLP1,RPS11,RPS12,RPS14,RPS27,RPS27A,RPSA,RRN3,TICRR
GO Biological Process	GO:0035821	modification of morphology or physiology of other organism	81	7.37243e-08	0.000769682	9.50225e-06	ACKR3,AMBP,ANKRD17,AP1M1,APOL1,ATP6V1H,BCL2L1,BCL2L11,BICD1,BIN1,BTRC,CAMLG,CCNT1,CD1D,CDK13,CFLAR,COPB1,CREBBP,CRTC1,DAG1,DAXX,DDX11,DHX58,DLG1,EIF4G1,EIF4G3,EPHA2,ERCC3,GBF1,HLA-A,IL6ST,INSR,IPO7,ITCH,ITGB1,KPNA1,KPNB1,LDLR,LEF1,LTBR,MAP3K5,MAVS,MDM2,MLF1IP,NEDD4L,PAK2,PCCA,PDZD8,POLR2E,PPIA,PRMT6,PSIP1,PVRL2,RAB11FIP4,RBCK1,RBM15,RCOR1,RNGTT,RRAGA,RTN3,RXRA,SCARB1,SIRT1,SMARCA4,SP100,SRC,SRCAP…
GO Biological Process	GO:0051817	modification of morphology or physiology of other organism involved in symbiotic interaction	82	7.37685e-08	0.000770143	9.39199e-06	ACKR3,AMBP,ANKRD17,AP1M1,ATP6V1H,BCL2L1,BCL2L11,BICD1,BIN1,BTRC,CAMLG,CCNT1,CD1D,CDK13,CFLAR,COPB1,CREBBP,CRTC1,DAG1,DAXX,DDX11,DHX58,DLG1,EIF4G1,EIF4G3,EPHA2,ERCC3,GBF1,HLA-A,IL6ST,INSR,IPO7,ITCH,ITGB1,KPNA1,KPNB1,LDLR,LEF1,LTBR,MAP3K5,MAVS,MDM2,MLF1IP,NEDD4L,PAK2,PCCA,PDZD8,POLR2E,PPIA,PRMT6,PSIP1,PVRL2,RAB11FIP4,RBCK1,RBM15,RCOR1,RNGTT,RRAGA,RTN3,RXRA,SCARB1,SIRT1,SMARCA4,SP100,SRC,SRCAP,SYK,T…
GO Biological Process	GO:0006886	intracellular protein transport	83	7.38388e-08	0.000770877	9.28768e-06	AKAP5,AKAP6,AKT2,ANK1,ANK2,AP1M1,AP2A2,AP2S1,AP3B1,ARFRP1,ARNTL,BBS1,BID,CACNB1,CBLB,CLTC,CLTCL1,COG3,COPB1,DAG1,ERBB2IP,FGF9,GAS6,GOLGA1,GOLPH3,HERC2,HES1,HSP90AA1,HSPA9,IPO7,ITGB1,JAK2,JAK3,KPNA1,KPNB1,LMNA,LONP2,MACF1,MGARP,MICALL1,MIPEP,MOBP,MTX3,NDUFA13,NOP58,NUP155,OPRD1,PAN3,PEX13,PEX5L,PEX7,PHIP,PPP3CB,PRKCI,PRL,PTCH1,PTTG1IP,RAB10,RAB3GAP2,RAB6A,RAB7A,RANBP2,RBM22,RGPD3,RILPL1,RIMS1,RPL1…
GO Biological Process	GO:0051171	regulation of nitrogen compound metabolic process	84	7.48759e-08	0.000781704	9.306e-06	ABR,ACTR5,ACVR2A,ADIRF,ADNP,ADNP2,AFF1,AFF4,AGAP1,AGFG2,AGO2,AHI1,AIM2,AKAP5,AKAP6,AKNA,AKT2,ALKBH4,ANKRD30A,ANKRD42,ANP32A,APOE,APP,ARFGEF1,ARHGAP10,ARHGAP18,ARHGAP20,ARHGAP21,ARHGAP26,ARHGAP27,ARHGAP28,ARHGAP5,ARHGEF19,ARHGEF7,ARID1A,ARID1B,ARID3B,ARID4B,ARID5A,ARID5B,ARL2,ARNT,ARNTL,ASAP1,ASCC1,ASCL1,ASXL1,ATF7IP2,ATP6V0D1,ATP8B1,ATPIF1,ATXN1,ATXN1L,AURKB,AXIN2,AZIN1,BACH1,BAMBI,BARHL1,BASP1,B…
GO Biological Process	GO:0033043	regulation of organelle organization	85	7.60424e-08	0.000793882	9.33979e-06	ACAA2,ACTR2,ACTR3B,AKT2,ALOX15,ANAPC1,ANXA2,AP1AR,ARFGEF1,ARHGEF19,ARID5A,ARL2,ARPC5L,AURKB,AXIN2,BAIAP2L1,BBC3,BCL2L1,BCL2L11,BID,BMF,BMP7,BRCA1,BUB1B,CAMSAP2,CAPG,CAPZA1,CAPZA2,CAPZB,CCDC88A,CCNB1,CCNF,CCR7,CDK13,CDK5RAP2,CELSR1,CLASP2,CLIC4,CLIP1,CLIP3,CNOT2,CNOT6,CRK,CTNNB1,DLG1,DMRT1,DNMT1,ERCC4,FAM162A,FBXO5,FGFR3,FHOD3,GOLPH3,GRHL3,HAX1,HCLS1,INSIG1,INSR,IWS1,JARID2,JDP2,KIRREL,KMT2A,LIF,L…
GO Biological Process	GO:0034613	cellular protein localization	86	1.03583e-07	0.0010814	1.25745e-05	AHI1,AKAP5,AKAP6,AKT2,ANK1,ANK2,AP1AR,AP1M1,AP2A2,AP2S1,AP3B1,ARFRP1,ARL2,ARNTL,AURKB,AXIN2,BBS1,BICD1,BICD2,BID,BMP7,BUB1B,CACNB1,CBLB,CELSR1,CEP72,CLASP2,CLTC,CLTCL1,COG3,COPB1,COX18,CTNNB1,DAG1,DBN1,DENND4C,DLG1,DNAJA3,DNAJB6,EHD2,ERBB2IP,ETV5,EZR,FAF1,FGF9,FGFR1OP,FRMD6,GAS6,GET4,GOLGA1,GOLPH3,HERC2,HES1,HOOK3,HSP90AA1,HSPA9,ID1,ID4,IPO7,ITGB1,JAK2,JAK3,JUP,KCNE2,KPNA1,KPNB1,LATS2,LMNA,LONP2,…
GO Biological Process	GO:0070727	cellular macromolecule localization	87	1.14535e-07	0.00119574	1.37442e-05	AHI1,AKAP5,AKAP6,AKT2,ANK1,ANK2,AP1AR,AP1M1,AP2A2,AP2S1,AP3B1,ARFRP1,ARL2,ARNTL,AURKB,AXIN2,BBS1,BICD1,BICD2,BID,BMP7,BUB1B,CACNB1,CBLB,CELSR1,CEP72,CLASP2,CLTC,CLTCL1,COG3,COPB1,COX18,CTNNB1,DAG1,DBN1,DENND4C,DLG1,DNAJA3,DNAJB6,EHD2,ERBB2IP,ETV5,EZR,FAF1,FGF9,FGFR1OP,FRMD6,GAS6,GET4,GOLGA1,GOLPH3,HERC2,HES1,HOOK3,HSP90AA1,HSPA9,ID1,ID4,IPO7,ITGB1,JAK2,JAK3,JUP,KCNE2,KPNA1,KPNB1,LATS2,LMNA,LONP2,…
GO Biological Process	GO:0019219	regulation of nucleobase-containing compound metabolic process	88	1.51488e-07	0.00158154	1.7972e-05	ABR,ACTR5,ACVR2A,ADIRF,ADNP,ADNP2,AFF1,AFF4,AGAP1,AGFG2,AGO2,AHI1,AIM2,AKAP5,AKAP6,AKNA,AKT2,ALKBH4,ANKRD30A,ANKRD42,ANP32A,APOE,APP,ARFGEF1,ARHGAP10,ARHGAP18,ARHGAP20,ARHGAP21,ARHGAP26,ARHGAP27,ARHGAP28,ARHGAP5,ARHGEF19,ARHGEF7,ARID1A,ARID1B,ARID3B,ARID4B,ARID5A,ARID5B,ARL2,ARNT,ARNTL,ASAP1,ASCC1,ASCL1,ASXL1,ATF7IP2,ATP6V0D1,ATP8B1,ATPIF1,ATXN1,ATXN1L,AURKB,AXIN2,BACH1,BAMBI,BARHL1,BASP1,BAZ1A,B…
GO Biological Process	GO:0090150	establishment of protein localization to membrane	89	1.59623e-07	0.00166646	1.87243e-05	ANK1,ANK2,ARFRP1,BBS1,BID,CACNB1,GAS6,GOLPH3,HSP90AA1,MACF1,MICALL1,PRKCI,PTCH1,RAB10,RPL11,RPL13,RPL18A,RPL23,RPL26L1,RPL27A,RPL30,RPL34,RPL35,RPL35A,RPLP1,RPN1,RPS11,RPS12,RPS14,RPS27,RPS27A,RPSA,SPCS3,SPTBN1,SRP9,SSR1,TESC,TIMM22
GO Biological Process	GO:0022402	cell cycle process	90	1.63113e-07	0.0017029	1.89211e-05	ACTR2,AK1,ALKBH4,ANAPC1,APP,ASPM,AUNIP,AURKB,BACH1,BCL2L1,BIRC6,BRCA1,BTRC,BUB1B,C2orf40,CAB39,CASP2,CCNB1,CCND1,CCNE1,CCNE2,CCNF,CCNG1,CCNY,CDK11B,CDK19,CDK5RAP2,CDK6,CECR2,CEP152,CEP192,CEP72,CHMP1B,CKAP5,CKS2,CLASP2,CLIP1,CLTC,CLTCL1,CRLF3,CSNK2A1,CTDP1,CTNNB1,CYP26B1,CYP27B1,DAXX,DDX11,DGKZ,DLG1,DNM2,DTL,DYNC1H1,ERCC4,EZH2,FANCA,FBXO31,FBXO5,FEN1,FGFR1OP,FOXN3,FSD1,GAS1,GAS6,GFI1,GIGYF2,HAUS6…
GO Biological Process	GO:0032446	protein modification by small protein conjugation	91	1.83607e-07	0.00191686	2.10644e-05	ANAPC1,ASB13,ATG7,BCL11A,BIRC6,BIRC7,BRAP,BRCA1,BTRC,CBLB,CCNF,CNOT4,DCAF11,DCAF12,DCAF15,DCAF16,DCAF7,DDB2,DTL,FBXL5,FBXO10,FBXO2,FBXO31,FBXO33,FBXW11,FBXW2,HECW1,HECW2,HERC1,HERC2,ITCH,KLHL20,KLHL25,KLHL41,KLHL7,LEO1,LNPEP,LRRC41,MARCH3,MARCH4,MARCH8,MDM2,MKRN2,MYLIP,NEDD4L,NEURL1B,NEURL2,NEUROD2,NPEPPS,NSMCE1,NSMCE2,PCNP,PDZRN3,PIAS3,PRKCQ,PSMC5,PSMD11,PSMD12,PSMD5,RANBP2,RBBP6,RBCK1,RNF11,RNF…
GO Biological Process	GO:0006396	RNA processing	92	2.10609e-07	0.00219875	2.38995e-05	ADARB1,ADARB2,ADAT3,AGO2,APP,ATXN1,BICD1,BOP1,CDC5L,CDK12,CDK13,CELF2,CELF3,CIR1,CIRH1A,CNOT2,CNOT4,CNOT6,CPSF3,CTNNBL1,CTU2,DCPS,DDX51,DDX54,DHX35,DNAJC8,EIF4G1,ERCC3,ERI1,FARS2,FRG1,GRSF1,HNRNPD,HNRNPDL,HNRNPM,INTS10,IWS1,JMJD6,LARP7,LEO1,LGALS3,LSM4,LUC7L,LUC7L3,M1AP,MAGOH,MLH1,MTO1,NHP2L1,NOL11,NOP2,NOP58,NSRP1,NSUN2,NSUN4,PAIP1,PAN3,PAPOLG,PARN,POLR2A,POLR2E,POLR2F,POP5,PPIL3,PPP4R2,PRPF18,P…
GO Biological Process	GO:0051246	regulation of protein metabolic process	93	2.55254e-07	0.00266486	2.86544e-05	ABI1,ACVR2A,ADAM9,ADARB1,AGO2,AGO3,AKT2,ANAPC1,APOA1,APOE,APP,ARFGEF1,ARID5A,ARNT,ARNTL,ATG7,ATP6V0D1,ATXN2,AXIN2,AZU1,BDKRB2,BIRC7,BMP7,BMPR2,BRCA1,BTRC,BUB1B,C19orf80,CAB39,CALM2,CAPRIN1,CBLB,CCDC88A,CCNB1,CCND1,CCNE1,CCNE2,CCNG1,CCNI2,CCNT1,CCNY,CCR7,CDK12,CEBPB,CKS2,CLIP3,CLN3,CLN8,CNOT2,CNOT6,CNTD2,COMMD1,CREBRF,CRK,CSNK2A1,CTNNB1,DAXX,DDIT4,DDX11,DLG1,DNAJA3,DNAJB11,DNMT1,DRD4,DUSP1,DUSP10,…
GO Biological Process	GO:0030163	protein catabolic process	94	2.59408e-07	0.00270821	2.88108e-05	AMBP,ANAPC1,APOE,ATG7,AURKB,BTRC,BUB1B,C2orf40,CCNB1,CCNF,CLN3,CLN8,DENND3,DTL,ENPEP,ENSG00000256646,ENSG00000269547,FAF1,FBXL5,FBXO2,FBXO31,FBXO5,FBXW11,HECW1,HECW2,HERC2,ITCH,KLHL20,KLHL25,LDLR,LNPEP,LONP2,MDM2,MYLIP,NEDD4L,NPLOC4,PCNP,PPP2R5C,PSMC5,PSMD11,PSMD12,PSMD5,RAB7A,RBBP6,RBCK1,RIPK1,RNF11,RNF168,RPS27A,SARS2,SIAH1,SIAH2,SIAH3,SIRT1,SKP1,SKP2,SMURF1,SMURF2,SPOP,TBL1XR1,TRIM38,TRIM9,TRI…
GO Biological Process	GO:0046777	protein autophosphorylation	95	3.18601e-07	0.0033262	3.50126e-05	AURKB,CDK12,CSNK1G2,CSNK2A1,DAPK2,DDR1,EEF2K,EPHB3,FGFR1,FGFR3,FGFR4,FGR,FLT1,FLT3,GRK7,INSR,JAK2,LMTK2,MAK,MAP2K2,MAP3K13,MAP3K3,MAP3K9,MAPKAPK5,MARK2,MELK,MYO3B,NEK2,PAK2,PRKACA,PRKCD,PRKD2,PTK2,PTK2B,PTK6,RIPK1,SIK2,SRC,STK10,STK17B,STK24,SYK,TAOK3,TNIK,TNK1,ULK2,WNK2,YES1,ZAP70
GO Biological Process	GO:0072594	establishment of protein localization to organelle	96	3.46947e-07	0.00362213	3.77305e-05	AP3B1,ARNTL,BID,CBLB,COX18,DAG1,FGF9,GOLGA1,HES1,HSP90AA1,HSPA9,IPO7,JAK2,JAK3,KPNA1,KPNB1,LMNA,LONP2,MACF1,MGARP,MIPEP,MTX3,NDUFA13,NOP58,NUP155,OPRD1,PEX13,PEX5L,PEX7,PHIP,PPP3CB,PRL,PTTG1IP,RAB6A,RAB7A,RANBP2,RBM22,RGPD3,RPL11,RPL13,RPL18A,RPL23,RPL26L1,RPL27A,RPL30,RPL34,RPL35,RPL35A,RPLP1,RPN1,RPS11,RPS12,RPS14,RPS27,RPS27A,RPSA,SIX3,SPCS3,SPTBN1,SRP9,SSR1,TCF7L2,TIMM22,TIMM44,TIMM50,TNPO1,T…
GO Biological Process	GO:0006351	transcription, DNA-dependent	97	4.07689e-07	0.00425627	4.38791e-05	ACTR5,ADIRF,ADNP,ADNP2,ADRM1,AFF4,AGO2,AKNA,ALKBH4,ANP32A,ARID1A,ARID1B,ARID3B,ARID4B,ARID5A,ARID5B,ARNT,ARNTL,ASCC1,ASCL1,ASXL1,ATF7IP2,ATXN1,ATXN1L,BACH1,BARHL1,BAZ1A,BBX,BCL11A,BHLHA15,BHLHE23,BMPR2,BPTF,BRWD1,BSX,CC2D1B,CCDC169-SOHLH2,CCDC59,CCNT1,CDC5L,CDX2,CEBPB,CEBPD,CHD4,CHD9,CIR1,CIRH1A,CNOT2,CNOT6,COL4A2,COPS5,CPSF3,CREB3L1,CREB5,CREBBP,CREBRF,CRTC1,CSNK2A1,CSRNP2,CTDP1,CTNNB1,CUX1,DAXX…
GO Biological Process	GO:0016567	protein ubiquitination	98	5.48439e-07	0.00572571	5.84256e-05	ANAPC1,ASB13,BIRC6,BIRC7,BRAP,BRCA1,BTRC,CBLB,CCNF,CNOT4,DCAF11,DCAF12,DCAF15,DCAF16,DCAF7,DDB2,DTL,FBXL5,FBXO10,FBXO2,FBXO31,FBXO33,FBXW11,FBXW2,HECW1,HECW2,HERC1,HERC2,ITCH,KLHL20,KLHL25,KLHL41,KLHL7,LEO1,LNPEP,LRRC41,MARCH3,MARCH4,MARCH8,MDM2,MKRN2,MYLIP,NEDD4L,NEURL1B,NEURL2,NEUROD2,NPEPPS,NSMCE1,PCNP,PDZRN3,PRKCQ,PSMC5,PSMD11,PSMD12,PSMD5,RBBP6,RBCK1,RNF11,RNF130,RNF135,RNF168,RNF213,RNF7,RP…
GO Biological Process	GO:0033554	cellular response to stress	99	5.53027e-07	0.0057736	5.83192e-05	ACTR5,ADNP2,ALOX15,APOA1,APOE,ARNT,ATAD5,ATG16L1,ATP2A1,ATP6V0D1,BACH1,BBC3,BCL2L11,BIRC7,BIVM-ERCC5,BMP7,BMPR2,BRCA1,C17orf70,C19orf40,C2orf40,CASP2,CCNB1,CCND1,CCNG1,CEBPB,CLN3,CLPB,CREBBP,CREBRF,CTC1,CTH,CTNNA1,CTSV,DAXX,DDB2,DDIT4,DDX11,DGKZ,DNAJB11,DTL,DUOX2,DUSP10,DUSP6,EID3,EIF2B3,EIF2B5,ENDOV,EPHA2,ERCC3,ERCC4,ERCC6L2,ERP44,ETV5,EYA2,EYA3,EYA4,FADS1,FAM162A,FANCA,FANCE,FBXO31,FEN1,FGF1,FG…
GO Biological Process	GO:0051252	regulation of RNA metabolic process	100	6.60862e-07	0.0068994	6.8994e-05	ACTR5,ACVR2A,ADIRF,ADNP,ADNP2,AFF1,AFF4,AGO2,AHI1,AIM2,AKNA,ALKBH4,ANKRD30A,ANKRD42,ANP32A,APP,ARID1A,ARID1B,ARID3B,ARID4B,ARID5A,ARID5B,ARNT,ARNTL,ASCC1,ASCL1,ASXL1,ATF7IP2,ATP8B1,ATXN1,ATXN1L,AURKB,BACH1,BAMBI,BARHL1,BASP1,BAZ1A,BBX,BCL11A,BCL7A,BHLHA15,BHLHE23,BICD1,BMP7,BMPR2,BPTF,BRCA1,BRWD1,BSX,BTG1,BTRC,C8orf44-SGK3,CAPN15,CBFA2T2,CC2D1B,CCDC169-SOHLH2,CCDC59,CCNB1,CCNE1,CCNT1,CCPG1,CDC5L,…
GO Biological Process	GO:2001141	regulation of RNA biosynthetic process	101	7.73864e-07	0.00807914	7.99915e-05	ACTR5,ACVR2A,ADIRF,ADNP,ADNP2,AFF1,AFF4,AGO2,AHI1,AIM2,AKNA,ALKBH4,ANKRD30A,ANKRD42,ANP32A,APP,ARID1A,ARID1B,ARID3B,ARID4B,ARID5A,ARID5B,ARNT,ARNTL,ASCC1,ASCL1,ASXL1,ATF7IP2,ATP8B1,ATXN1,ATXN1L,AURKB,BACH1,BAMBI,BARHL1,BASP1,BAZ1A,BBX,BCL11A,BCL7A,BHLHA15,BHLHE23,BICD1,BMP7,BMPR2,BPTF,BRCA1,BRWD1,BSX,BTG1,BTRC,C8orf44-SGK3,CAPN15,CBFA2T2,CC2D1B,CCDC169-SOHLH2,CCDC59,CCNE1,CCNT1,CCPG1,CDC5L,CDK11B…
GO Biological Process	GO:0048518	positive regulation of biological process	102	8.70401e-07	0.00908699	8.90881e-05	AACS,ABHD5,ABI1,ABR,ACKR3,ACTB,ACTR2,ACTR3B,ACVR2A,ADA,ADAM10,ADAM9,ADARB1,ADCY10,ADIG,ADIRF,ADK,ADNP2,ADRBK1,AFF1,AGO2,AHI1,AIM2,AKAP13,AKAP5,AKAP6,AKT2,ALOX15,AMBRA1,ANAPC1,ANK2,ANKRD42,ANXA2,AP3B1,APOA1,APOC4,APOE,APOL3,APP,ARFGEF1,ARHGAP5,ARHGEF18,ARHGEF7,ARID1A,ARID1B,ARID5A,ARL2,ARNT,ARNTL,ASCL1,ASPM,ASXL1,ATG7,ATP1A1,ATP2A1,ATP2A2,ATP6V0D1,ATXN1,AURKB,AXIN2,AZU1,BAIAP2L1,BAMBI,BARHL1,BASP1…
GO Biological Process	GO:0060598	dichotomous subdivision of terminal units involved in mammary gland duct morphogenesis	103	8.72511e-07	0.00910901	8.8437e-05	TFAP2C
GO Biological Process	GO:0044281	small molecule metabolic process	104	9.45343e-07	0.00986938	9.48979e-05	AACS,ABCA3,ABCB10,ABCC2,ABHD5,ACAA2,ACADS,ACAT1,ACSBG2,ACSF2,ADA,ADCY10,ADK,ADSL,AGMAT,AGPAT3,AGPAT6,AHCY,AK1,AKAP5,ALDH18A1,ALDH3B2,ALOX15,ANKRD23,APOA1,APOE,APOL1,APP,ARF3,ARFRP1,ARHGAP5,ARL2,ARL4C,ARSA,ARSG,ATG7,ATIC,ATL2,ATP12A,ATP13A3,ATP1A1,ATP2A1,ATP5J,ATP5L,ATP5L2,ATP5O,ATP6V1H,ATP8B1,AUH,AZIN1,B3GNT2,B3GNT7,B4GALT5,BCHE,BDH1,BLVRA,BPHL,BRCA1,BSG,CA4,CA5A,CA6,CACNA1D,CALCRL,CALM2,CBR4,CD3…
GO Biological Process	GO:0071822	protein complex subunit organization	105	9.50826e-07	0.00992662	9.45393e-05	ABI1,ACADS,ACAT1,ACTA1,ACTN1,ACTR2,ACTR3B,ADRM1,ADSL,AP2S1,ARID1A,ARL2,ATG16L1,ATL2,ATPIF1,AUNIP,AURKB,BID,BUB1B,CAPG,CAPZA1,CAPZA2,CBR4,CCNB1,CEP192,CEP72,CFL2,CKAP5,CKS2,CLDN14,CLTC,COG4,COL6A1,COX10,COX14,COX18,CPT1A,CREBBP,CRTC1,CTH,CTNNA1,CTNNB1,DBN1,DCTPP1,DDIT4,DGKH,DLG1,DNAJB6,DYNC1H1,ENSG00000168824,EZR,FANCA,FAT1,FBXO5,FHOD3,GFAP,GNMT,H2AFV,H3F3A,HAO2,HAUS6,HES1,HIP1,HIST1H1A,HIST1H2AH,…
GO Biological Process	GO:0006950	response to stress	106	1.06216e-06	0.011089	0.000104613	AACS,ABCC2,ABI1,ACADS,ACAT1,ACTB,ACTN1,ACTR2,ACTR5,ADA,ADAM9,ADARB1,ADNP2,ADRBK1,ADSL,AGO2,AGO3,AIM2,AKAP10,ALOX15,AP3B1,APOA1,APOE,APOL1,APOL3,APP,ARHGEF19,ARNT,ATAD5,ATG16L1,ATG7,ATP1B2,ATP1B3,ATP2A1,ATP2A2,ATP6V0D1,ATRN,AZU1,BACH1,BBC3,BCL2L1,BCL2L11,BDH1,BDKRB2,BIRC7,BIVM-ERCC5,BMP7,BMPR2,BRCA1,BSG,C17orf70,C19orf40,C2orf40,C8orf44-SGK3,CACNA1B,CALM2,CAMLG,CAPZA1,CAPZA2,CAPZB,CASP10,CASP2,CCL…
GO Biological Process	GO:0043543	protein acylation	107	1.06395e-06	0.0111076	0.00010381	BRD1,CLIP3,CREBBP,EHHADH,EP400,EPC1,FOXO1,HAT1,IRF4,KANSL1,KAT6A,KAT6B,KAT8,KMT2A,LEF1,NAA16,NCOA3,NMT2,PHF15,PHF17,PHF20,PPM1B,RUVBL2,SIRT1,SMARCA4,SRCAP,TADA2A,TRRAP,WDR5,ZDHHC17,ZDHHC22,ZDHHC3,ZDHHC7
GO Biological Process	GO:0006355	regulation of transcription, DNA-dependent	108	1.08245e-06	0.0113008	0.000104637	ACTR5,ACVR2A,ADIRF,ADNP,ADNP2,AFF1,AFF4,AGO2,AHI1,AIM2,AKNA,ALKBH4,ANKRD30A,ANKRD42,ANP32A,APP,ARID1A,ARID1B,ARID3B,ARID4B,ARID5A,ARID5B,ARNT,ARNTL,ASCC1,ASCL1,ASXL1,ATF7IP2,ATP8B1,ATXN1,ATXN1L,AURKB,BACH1,BAMBI,BARHL1,BASP1,BAZ1A,BBX,BCL11A,BCL7A,BHLHA15,BHLHE23,BICD1,BMP7,BMPR2,BPTF,BRCA1,BRWD1,BSX,BTG1,BTRC,C8orf44-SGK3,CAPN15,CBFA2T2,CC2D1B,CCDC169-SOHLH2,CCDC59,CCNE1,CCNT1,CCPG1,CDC5L,CDK11B…
GO Biological Process	GO:0043982	histone H4-K8 acetylation	109	1.13263e-06	0.0118247	0.000108483	KANSL1,KAT8,PHF15,PHF17,PHF20,WDR5
GO Biological Process	GO:0043981	histone H4-K5 acetylation	109	1.13263e-06	0.0118247	0.000108483	KANSL1,KAT8,PHF15,PHF17,PHF20,WDR5
GO Biological Process	GO:2001242	regulation of intrinsic apoptotic signaling pathway	111	1.18363e-06	0.0123571	0.000111326	ACKR3,BBC3,BCL2L1,BCL2L11,BID,BMF,HSPB1,MAPK7,MSX1,NDUFA13,PPIF,RIPK1,SEPT4,SIAH1,SIRT1,SNAI1,SRC,TPT1,TRIAP1,URI1
GO Biological Process	GO:0032268	regulation of cellular protein metabolic process	112	1.18403e-06	0.0123613	0.000110369	ABI1,ACVR2A,ADAM9,ADARB1,AGO2,AGO3,AKT2,ANAPC1,APOA1,APOE,APP,ARFGEF1,ARID5A,ARNT,ATG7,ATP6V0D1,ATXN2,AXIN2,BDKRB2,BIRC7,BMP7,BMPR2,BRCA1,BTRC,BUB1B,CAB39,CALM2,CAPRIN1,CCDC88A,CCNB1,CCND1,CCNE1,CCNE2,CCNG1,CCNI2,CCNT1,CCNY,CCR7,CDK12,CKS2,CLIP3,CLN3,CLN8,CNOT2,CNOT6,CNTD2,COMMD1,CRK,CTNNB1,DAXX,DDIT4,DDX11,DLG1,DNAJA3,DNAJB11,DNMT1,DRD4,DUSP1,DUSP10,DUSP6,DVL3,DYX1C1,EEF2K,EIF2B3,EIF2B5,EIF3B,EI…
GO Biological Process	GO:0006796	phosphate-containing compound metabolic process	113	1.1929e-06	0.0124539	0.000110211	ABCA3,ABCB10,ABCC2,ABHD5,ABI1,ACVR2A,ADA,ADAM10,ADCK2,ADCY10,ADK,ADRBK1,ADSL,AGK,AGPAT3,AGPAT6,AK1,AKAP10,AKAP13,AKAP6,AKT2,AKT3,ALDH18A1,ALOX15,ALPK3,APOA1,APP,ARF3,ARFRP1,ARHGAP5,ARL2,ARL4C,ATIC,ATL2,ATP12A,ATP13A3,ATP1A1,ATP2A1,ATP5J,ATP5L,ATP5L2,ATP5O,ATP6V1H,ATP8B1,AURKB,BIRC6,BLK,BMP2K,BMPR2,BTRC,BUB1B,C8orf44-SGK3,CALCRL,CALM2,CASS4,CCNB1,CCND1,CCNE1,CCNT1,CDC14A,CDK11B,CDK12,CDK13,CDK17,C…
GO Biological Process	GO:0002376	immune system process	114	1.19892e-06	0.0125167	0.000109796	ABI1,ACTB,ACTR2,ADA,ADAM10,ADAM9,ADARB1,ADRBK1,AGO2,AGO3,AIM2,ANK1,AP1M1,AP2A2,AP2S1,AP3B1,APOL1,APP,ATP1B2,ATP1B3,ATP6V0A2,ATPIF1,AZU1,BCL11A,BCL2L1,BCL2L11,BLK,BSG,BTN3A1,BTN3A2,CALM2,CAPZA1,CAPZA2,CASP10,CBLB,CCL16,CCL17,CCR4,CCR6,CCR7,CD1D,CD27,CD34,CD58,CD83,CDK13,CDK6,CEBPB,CLTC,CREBBP,CRK,CTC1,CTNNB1,CTNNBL1,CTSK,CTSS,CTSV,CYP27B1,DDIT4,DHX58,DLG1,DNAJA3,DNM2,DUSP6,DYNC1H1,EPHA2,EPHB3,F2,F…
GO Biological Process	GO:0030718	germ-line stem cell maintenance	115	1.53294e-06	0.0160039	0.000139164	CREBBP,TFAP2C
GO Biological Process	GO:0044270	cellular nitrogen compound catabolic process	116	1.76313e-06	0.0184071	0.000158682	ABCA3,ABCB10,ABCC2,ADA,AGO3,AMBP,ARF3,ARFRP1,ARHGAP5,ARL2,ARL4C,ATL2,ATP13A3,ATP2A1,ATP5J,ATP5L,ATP5O,ATP6V1H,ATP8B1,AUH,BIRC7,BLVRA,CECR1,CECR2,CFTR,CNOT2,CNOT4,CNOT6,CRMP1,CYCS,DCPS,DCTPP1,DDB2,DFFB,DNAH17,DNAH7,DNASE1,DNM2,DYNC1H1,EEF1A1,EEF1A2,EHD2,EIF4G1,ENTPD1,ERCC3,ERCC4,FEN1,FOXL2,GBP5,GBP6,GNA14,GNAL,GNAQ,GNAS,GNG5,HAAO,HNRNPD,HSP90AA1,IDO1,IDO2,KIF1B,KPNA1,KPNB1,LONP2,LSM4,MACF1,MAGOH,M…
GO Biological Process	GO:0006810	transport	117	1.8596e-06	0.0194142	0.000165933	ABCA3,ABCB10,ABCC2,ABI1,ACBD3,ACKR3,ACTB,ACTN1,ACTR2,ADA,ADRBK1,AGAP1,AGPAT6,AHI1,AIM2,AKAP5,AKAP6,AKT2,ALOX15,ANK1,ANK2,ANKH,ANO2,ANO7,ANO8,ANP32A,ANXA2,AP1AR,AP1M1,AP2A2,AP2S1,AP3B1,AP4S1,APBA2,APBA3,APOA1,APOC4,APOC4-APOC2,APOE,APOL1,APOL3,APP,ARF3,ARFGEF1,ARFRP1,ARHGAP21,ARHGAP27,ARL4C,ARNTL,ASIP,ATG16L1,ATG7,ATP11A,ATP11B,ATP12A,ATP13A3,ATP1A1,ATP1B2,ATP1B3,ATP2A1,ATP2A2,ATP2C2,ATP5J,ATP5L,A…
GO Biological Process	GO:1901361	organic cyclic compound catabolic process	118	1.95175e-06	0.0203763	0.00017268	ABCA3,ABCB10,ABCC2,ADA,AGO3,AMBP,APOE,ARF3,ARFRP1,ARHGAP5,ARL2,ARL4C,ATL2,ATP13A3,ATP2A1,ATP5J,ATP5L,ATP5O,ATP6V1H,ATP8B1,AUH,BIRC7,BLVRA,CECR1,CECR2,CEL,CFTR,CNOT2,CNOT4,CNOT6,CRMP1,CYCS,CYP27B1,DCPS,DCTPP1,DDB2,DFFB,DNAH17,DNAH7,DNASE1,DNM2,DYNC1H1,EEF1A1,EEF1A2,EHD2,EIF4G1,ENTPD1,ERCC3,ERCC4,FEN1,FOXL2,GBP5,GBP6,GNA14,GNAL,GNAQ,GNAS,GNG5,HAAO,HNRNPD,HSP90AA1,IDO1,IDO2,KIF1B,KPNA1,KPNB1,LONP2,L…
GO Biological Process	GO:0000278	mitotic cell cycle	119	2.33057e-06	0.0243311	0.000204463	ANAPC1,ASPM,AURKB,BACH1,BIRC6,BTRC,BUB1B,CCNB1,CCND1,CCNE1,CCNE2,CCNF,CCNG1,CCNY,CDK11B,CDK19,CDK5RAP2,CDK6,CENPL,CEP152,CEP192,CEP72,CKAP5,CLASP2,CLIP1,CLTC,CLTCL1,CRLF3,CSNK2A1,CTDP1,DAXX,DDX11,DNM2,DYNC1H1,FBXO5,FEN1,FGFR1OP,FSD1,GFI1,GINS4,HAUS6,HELLS,HSP90AA1,ID2,ID4,ITGB1,KDM8,KIF18B,KIF25,KIF3B,KIFC1,KLF11,LATS2,LMNA,MAD1L1,MAP4,MCM10,MELK,MIS18A,MLF1IP,MPLKIP,NCAPH,NEDD1,NEK1,NEK2,NEK4,NS…
GO Biological Process	GO:0034655	nucleobase-containing compound catabolic process	120	2.48692e-06	0.0259634	0.000216362	ABCA3,ABCB10,ABCC2,ADA,AGO3,ARF3,ARFRP1,ARHGAP5,ARL2,ARL4C,ATL2,ATP13A3,ATP2A1,ATP5J,ATP5L,ATP5O,ATP6V1H,ATP8B1,AUH,BIRC7,CECR1,CECR2,CFTR,CNOT2,CNOT4,CNOT6,CYCS,DCPS,DCTPP1,DDB2,DFFB,DNAH17,DNAH7,DNASE1,DNM2,DYNC1H1,EEF1A1,EEF1A2,EHD2,EIF4G1,ENTPD1,ERCC3,ERCC4,FEN1,FOXL2,GBP5,GBP6,GNA14,GNAL,GNAQ,GNAS,GNG5,HNRNPD,HSP90AA1,KIF1B,KPNA1,KPNB1,LONP2,LSM4,MACF1,MAGOH,MDN1,MLH1,MTG2,MTIF2,MUTYH,MYH9,M…
GO Biological Process	GO:0048583	regulation of response to stimulus	121	3.01783e-06	0.0315062	0.000260382	ABI1,ABR,ACAA2,ACKR3,ACTB,ACTR2,ACVR2A,ADA,ADAM10,ADAM9,ADIRF,ADK,ADRBK1,AGAP1,AGFG2,AGO2,AGO3,AHI1,AIM2,AKAP10,AKAP13,AKAP5,AKAP6,AKT2,ALOX15,AMBP,ANKRD42,ANXA2,AP1M1,AP2A2,AP2S1,APOA1,APOE,APOL3,APP,ARFGEF1,ARHGAP10,ARHGAP18,ARHGAP20,ARHGAP26,ARHGAP27,ARHGAP28,ARHGAP5,ARHGEF18,ARHGEF19,ARHGEF38,ARHGEF7,ARNT,ASAP1,ASCL1,ASPM,ASXL1,ATG7,ATP6V1H,ATXN1,AXIN2,AZU1,BAMBI,BBC3,BCL2L1,BCL2L11,BCL2L14,B…
GO Biological Process	GO:0033598	mammary gland epithelial cell proliferation	122	3.22639e-06	0.0336835	0.000276094	BTRC,CCND1,CEBPB,EPHA2,ID2,TFAP2C,TNFSF11,WNT5A
GO Biological Process	GO:0046700	heterocycle catabolic process	123	3.43979e-06	0.0359114	0.000291963	ABCA3,ABCB10,ABCC2,ADA,AGO3,AMBP,ARF3,ARFRP1,ARHGAP5,ARL2,ARL4C,ATL2,ATP13A3,ATP2A1,ATP5J,ATP5L,ATP5O,ATP6V1H,ATP8B1,AUH,BIRC7,BLVRA,CECR1,CECR2,CFTR,CNOT2,CNOT4,CNOT6,CRMP1,CYCS,DCPS,DCTPP1,DDB2,DFFB,DNAH17,DNAH7,DNASE1,DNM2,DYNC1H1,EEF1A1,EEF1A2,EHD2,EIF4G1,ENTPD1,ERCC3,ERCC4,FEN1,FOXL2,GBP5,GBP6,GNA14,GNAL,GNAQ,GNAS,GNG5,HAAO,HNRNPD,HSP90AA1,IDO1,IDO2,KIF1B,KPNA1,KPNB1,LONP2,LSM4,MACF1,MAGOH,M…
GO Biological Process	GO:0044257	cellular protein catabolic process	124	3.5735e-06	0.0373073	0.000300866	ANAPC1,AURKB,BTRC,BUB1B,C2orf40,CCNB1,CCNF,CLN8,DENND3,DTL,ENSG00000256646,FAF1,FBXL5,FBXO2,FBXO31,FBXO5,FBXW11,HECW1,HECW2,HERC2,ITCH,KLHL20,KLHL25,LONP2,MDM2,MYLIP,NEDD4L,NPLOC4,PCNP,PPP2R5C,PSMC5,PSMD11,PSMD12,PSMD5,RAB7A,RBBP6,RBCK1,RIPK1,RNF11,RNF168,RPS27A,SIAH1,SIAH2,SIAH3,SIRT1,SKP1,SKP2,SMURF1,SMURF2,SPOP,TBL1XR1,TRIM38,TRIM9,TRIP12,UBAP1,UBE2B,UBE2C,UBE2H,UBE2I,UBE2K,UBE2L3,UBE2N,UBE3A,…
GO Biological Process	GO:0018193	peptidyl-amino acid modification	125	3.89417e-06	0.0406552	0.000325241	ABI1,ADRBK1,ALG12,APOA1,ARID4B,B4GALT5,BLK,BRD1,CLIP3,CREBBP,CTH,DCN,DDR1,DPH6,EHMT1,ENSG00000182319,EP400,EPC1,EPHA2,EPHB3,F2,FGFR1,FGFR1OP,FGFR3,FGFR4,FGR,FKBP11,FKBP1B,FKBP1C,FKBP5,FLT1,FLT3,FSCB,FUT8,GALNT1,GALNT2,GAS6,GFPT2,HAT1,HDAC4,INSR,IRF4,JAK2,JAK3,JMJD6,KANSL1,KAT6A,KAT6B,KAT8,KMT2A,LEF1,LEP,LIF,LMAN1,LMTK2,LMTK3,LTK,MAP2K2,MAP2K3,MAP3K9,MAPK7,MDM2,METAP1D,METTL21C,MGAT3,MGAT4A,MGAT4C…
GO Biological Process	GO:0043984	histone H4-K16 acetylation	126	4.94008e-06	0.0515745	0.000409321	KANSL1,KAT8,KMT2A,PHF20,WDR5
GO Biological Process	GO:0019439	aromatic compound catabolic process	127	5.55513e-06	0.0579955	0.000456658	ABCA3,ABCB10,ABCC2,ADA,AGO3,AMBP,ARF3,ARFRP1,ARHGAP5,ARL2,ARL4C,ATL2,ATP13A3,ATP2A1,ATP5J,ATP5L,ATP5O,ATP6V1H,ATP8B1,AUH,BIRC7,BLVRA,CECR1,CECR2,CFTR,CNOT2,CNOT4,CNOT6,CYCS,DCPS,DCTPP1,DDB2,DFFB,DNAH17,DNAH7,DNASE1,DNM2,DYNC1H1,EEF1A1,EEF1A2,EHD2,EIF4G1,ENTPD1,EPHX1,ERCC3,ERCC4,FEN1,FOXL2,GBP5,GBP6,GNA14,GNAL,GNAQ,GNAS,GNG5,HAAO,HNRNPD,HSP90AA1,IDO1,IDO2,KIF1B,KPNA1,KPNB1,LONP2,LSM4,MACF1,MAGOH,M…
GO Biological Process	GO:0016192	vesicle-mediated transport	128	5.68244e-06	0.0593246	0.000463474	ABI1,ACKR3,ACTB,ACTN1,ACTR2,ADRBK1,AHI1,ALOX15,ANK1,AP1M1,AP2A2,AP2S1,AP3B1,APOA1,APOE,APP,ARF3,ARFGEF1,ARFRP1,ARHGAP27,ARL4C,ATP6V1H,BBS1,BCL2L1,BIN1,CALCRL,CALM2,CCDC41,CD302,CD9,CECR2,CLN3,CLTC,CLTCL1,COG1,COG3,COG4,COG6,COPB1,CRK,CTNNB1,CUX1,CYTH2,CYTH3,DENND1A,DENND2A,DNM2,DYSF,EHD2,ELMOD3,ENSG00000168824,EPS15L1,ERGIC1,EXOC2,F13A1,FCGR2A,FCGRT,FGR,FN1,GAPVD1,GAS6,GBF1,GOLGA1,GOLPH3,HIP1,HIP…
GO Biological Process	GO:0001825	blastocyst formation	129	5.90954e-06	0.0616956	0.00047826	ADA,CDX2,CNOT2,HOPX,JUNB,NLE1,SKIL,SRF,TEAD4,TFAP2C
GO Biological Process	GO:0006793	phosphorus metabolic process	130	6.04312e-06	0.0630902	0.000485309	ABCA3,ABCB10,ABCC2,ABHD5,ABI1,ACVR2A,ADA,ADAM10,ADCK2,ADCY10,ADK,ADRBK1,ADSL,AGK,AGPAT3,AGPAT6,AK1,AKAP10,AKAP13,AKAP6,AKT2,AKT3,ALDH18A1,ALOX15,ALPK3,APOA1,APP,ARF3,ARFRP1,ARHGAP5,ARL2,ARL4C,ATIC,ATL2,ATP12A,ATP13A3,ATP1A1,ATP2A1,ATP5J,ATP5L,ATP5L2,ATP5O,ATP6V1H,ATP8B1,AURKB,BIRC6,BLK,BMP2K,BMPR2,BTRC,BUB1B,C8orf44-SGK3,CALCRL,CALM2,CASS4,CCNB1,CCND1,CCNE1,CCNT1,CDC14A,CDK11B,CDK12,CDK13,CDK17,C…
GO Biological Process	GO:0044699	single-organism process	131	6.46959e-06	0.0675425	0.000515592	AACS,ABCA3,ABCB10,ABCC2,ABHD5,ABI1,ABR,ACAT1,ACKR3,ACP2,ACSBG2,ACTA1,ACTB,ACTG2,ACTN1,ACTR2,ACTR3B,ACTR5,ACVR2A,ADA,ADAM10,ADAM18,ADAM19,ADAM23,ADAM9,ADCY10,ADIG,ADIRF,ADK,ADNP2,ADRBK1,AFF4,AGAP1,AGK,AGO2,AGO3,AGPAT6,AHCY,AHI1,AIM2,AJAP1,AK1,AKAP10,AKAP11,AKAP13,AKAP5,AKAP6,AKT2,AKT3,ALCAM,ALKBH4,ALOX15,ALPK3,AMBP,AMBRA1,AMY1C,ANAPC1,ANK1,ANK2,ANKH,ANKRD11,ANKRD17,ANO2,ANO7,ANO8,ANP32A,ANXA2,AP1A…
GO Biological Process	GO:0051234	establishment of localization	132	6.63179e-06	0.0692359	0.000524514	ABCA3,ABCB10,ABCC2,ABI1,ACBD3,ACKR3,ACTB,ACTN1,ACTR2,ADA,ADRBK1,AGAP1,AGPAT6,AHI1,AIM2,AKAP5,AKAP6,AKT2,ALOX15,ANK1,ANK2,ANKH,ANO2,ANO7,ANO8,ANP32A,ANXA2,AP1AR,AP1M1,AP2A2,AP2S1,AP3B1,AP4S1,APBA2,APBA3,APOA1,APOC4,APOC4-APOC2,APOE,APOL1,APOL3,APP,ARF3,ARFGEF1,ARFRP1,ARHGAP21,ARHGAP27,ARL4C,ARNTL,ASIP,ATG16L1,ATG7,ATP11A,ATP11B,ATP12A,ATP13A3,ATP1A1,ATP1B2,ATP1B3,ATP2A1,ATP2A2,ATP2C2,ATP5J,ATP5L,A…
GO Biological Process	GO:0019941	modification-dependent protein catabolic process	133	6.78134e-06	0.0707972	0.00053231	ANAPC1,AURKB,BTRC,BUB1B,C2orf40,CCNB1,CCNF,DTL,ENSG00000256646,FAF1,FBXL5,FBXO2,FBXO31,FBXO5,FBXW11,HECW1,HECW2,HERC2,ITCH,KLHL20,KLHL25,MDM2,MYLIP,NEDD4L,NPLOC4,PCNP,PPP2R5C,PSMC5,PSMD11,PSMD12,PSMD5,RBBP6,RBCK1,RNF11,RNF168,RPS27A,SIAH1,SIAH2,SIAH3,SIRT1,SKP1,SKP2,SMURF1,SMURF2,SPOP,TBL1XR1,TRIM38,TRIM9,TRIP12,UBAP1,UBE2B,UBE2C,UBE2H,UBE2I,UBE2K,UBE2L3,UBE2N,UBE3A,UBE3C,UBE4A,UBE4B,UBR1,UBR3,UB…
GO Biological Process	GO:0044085	cellular component biogenesis	134	7.17852e-06	0.0749438	0.000559282	ACADS,ACAT1,ACTA1,ACTB,ACTN1,ADRM1,ADSL,AHI1,AP2S1,APOA1,APOE,APP,ARHGAP26,ARHGEF7,ARL2,ATG16L1,ATL2,ATP6V0D1,ATPIF1,ATXN2,AURKB,BAIAP2L1,BBS1,BICD1,BID,BOP1,CAPG,CAPZA1,CAPZA2,CAPZB,CBR4,CC2D2A,CCDC41,CCDC88A,CCNB1,CD34,CD9,CDAN1,CDH3,CDH4,CELF2,CELSR3,CEP192,CFLAR,CIRH1A,CLDN14,CLDN20,CLDN23,CLIP3,CLTC,COG4,COL6A1,COX10,COX14,COX18,CPT1A,CREBBP,CRTC1,CTH,CTNNA1,CTNNB1,CYFIP1,DCTPP1,DDX51,DGKH,D…
GO Biological Process	GO:0001817	regulation of cytokine production	135	8.4598e-06	0.0883203	0.000654225	AIM2,ANKRD42,APOA1,ARNT,AZU1,BTN2A2,CCR7,CD34,CD83,CEBPB,CREBBP,CRTAM,CTNNB1,DHX58,ELF1,FGR,GAS6,HIF1A,HSPB1,IDO1,IFI16,IGF2BP2,IL17C,IL17RA,IL20RB,IL27RA,IL4R,IL6ST,INPP5D,IRF4,IRF8,ITCH,JAK2,JAK3,KLF2,LEF1,LEP,LSM14A,MAP2K3,MAVS,MC1R,NFAM1,NFKB2,NFKBIB,NLRP12,NLRP2,NLRP3,NLRP4,PLCB1,POLR2E,POLR2F,POLR3A,POLR3B,POLR3E,POLR3G,POLR3K,POMC,PPM1B,PRKCQ,PRKD2,PRKDC,RAC1,REL,RGCC,RIPK1,RNF135,RPS27A,R…
GO Biological Process	GO:0006473	protein acetylation	136	8.55245e-06	0.0892876	0.000656527	BRD1,CREBBP,EHHADH,EP400,EPC1,FOXO1,HAT1,IRF4,KANSL1,KAT6A,KAT6B,KAT8,KMT2A,LEF1,NAA16,NCOA3,PHF15,PHF17,PHF20,RUVBL2,SIRT1,SMARCA4,SRCAP,TADA2A,TRRAP,WDR5
GO Biological Process	GO:0000956	nuclear-transcribed mRNA catabolic process	137	9.439e-06	0.0985431	0.000719293	CNOT2,CNOT4,CNOT6,DCPS,EIF4G1,LSM4,MAGOH,MLH1,PAIP1,PAN3,PARN,PPP2R2A,RNPS1,RPL11,RPL13,RPL18A,RPL23,RPL26L1,RPL27A,RPL30,RPL34,RPL35,RPL35A,RPLP1,RPS11,RPS12,RPS14,RPS27,RPS27A,RPSA,THRAP3,ZFP36L1,ZFP36L2
GO Biological Process	GO:0031329	regulation of cellular catabolic process	138	9.7411e-06	0.101697	0.000736936	ABHD5,ABR,ADAM9,AGAP1,AGFG2,AGO2,AKT2,APOE,ARFGEF1,ARHGAP10,ARHGAP18,ARHGAP20,ARHGAP21,ARHGAP26,ARHGAP27,ARHGAP28,ARHGAP5,ARHGEF19,ARHGEF7,ARL2,ARNT,ASAP1,ATG7,AXIN2,BCL2L1,BIN1,BTRC,CCR7,CHN2,CLN3,CNR1,COMMD1,CPT1A,CRK,DAPK2,DDIT4,DEPDC1B,DEPDC5,DNAJB6,DYX1C1,EPHA2,EPHB3,ERRFI1,EVI5,EZH2,FAM13B,FBXO5,FGD4,FGD6,GAPVD1,GDI2,GNAQ,GNAS,GRHL3,GRTP1,HDAC4,HERC1,HIF1A,HMHA1,IER3,IFI16,INSR,KCNE2,KIF25,…
GO Biological Process	GO:0006397	mRNA processing	139	9.81309e-06	0.102449	0.000737041	ADARB1,ADARB2,AGO2,APP,CDC5L,CDK12,CDK13,CELF2,CELF3,CIR1,CNOT2,CNOT4,CNOT6,CPSF3,CTNNBL1,DCPS,DHX35,DNAJC8,EIF4G1,ERCC3,FRG1,GRSF1,HNRNPD,HNRNPM,IWS1,JMJD6,LEO1,LGALS3,LSM4,LUC7L,LUC7L3,MAGOH,MLH1,NHP2L1,NSRP1,PAIP1,PAN3,PAPOLG,PARN,POLR2A,POLR2E,POLR2F,PPIL3,PPP4R2,PRPF18,PRPF3,PSIP1,RALY,RBFOX2,RBM22,RBM38,RBM4B,RNGTT,RNPS1,RSRC1,SCAF11,SCAF8,SF3B1,SF3B4,SFSWAP,SKIV2L2,SNRNP25,SNRNP35,SNRPE,SR…
GO Biological Process	GO:0006457	protein folding	140	9.89194e-06	0.103272	0.000737656	ACTB,ALG12,CCT8,CLN3,CSNK2A1,DNAJA3,DNAJB11,DNAJB6,ERO1LB,ERP44,FKBP11,FKBP1B,FKBP1C,FKBP5,GLRX2,HSP90AA1,HSPA9,HSPH1,LMAN1,NFYC,PDCL,PDIA5,PDIA6,PFDN1,PPIA,PPIF,PPIL3,PPP2R4,PSMD5,RANBP2,RUVBL2,SACS,TBCA,TBCD,TRAP1,TUBA1B,TUBA3D,UGGT1,URI1
GO Biological Process	GO:0043632	modification-dependent macromolecule catabolic process	141	1.00296e-05	0.104709	0.000742617	ANAPC1,AURKB,BTRC,BUB1B,C2orf40,CCNB1,CCNF,DTL,ENSG00000256646,FAF1,FBXL5,FBXO2,FBXO31,FBXO5,FBXW11,HECW1,HECW2,HERC2,ITCH,KLHL20,KLHL25,MDM2,MYLIP,NEDD4L,NPLOC4,PCNP,PPP2R5C,PSMC5,PSMD11,PSMD12,PSMD5,RBBP6,RBCK1,RNF11,RNF168,RPS27A,SIAH1,SIAH2,SIAH3,SIRT1,SKP1,SKP2,SMURF1,SMURF2,SPOP,TBL1XR1,TRIM38,TRIM9,TRIP12,UBAP1,UBE2B,UBE2C,UBE2H,UBE2I,UBE2K,UBE2L3,UBE2N,UBE3A,UBE3C,UBE4A,UBE4B,UBR1,UBR3,UB…
GO Biological Process	GO:0006511	ubiquitin-dependent protein catabolic process	142	1.00883e-05	0.105322	0.000741705	ANAPC1,AURKB,BTRC,BUB1B,C2orf40,CCNB1,CCNF,DTL,ENSG00000256646,FAF1,FBXL5,FBXO2,FBXO31,FBXO5,FBXW11,HECW1,HECW2,HERC2,ITCH,KLHL20,KLHL25,MDM2,MYLIP,NEDD4L,NPLOC4,PCNP,PPP2R5C,PSMC5,PSMD11,PSMD12,PSMD5,RBBP6,RBCK1,RNF11,RNF168,RPS27A,SIAH1,SIAH2,SIAH3,SIRT1,SKP1,SKP2,SMURF1,SMURF2,SPOP,TBL1XR1,TRIM38,TRIM9,TRIP12,UBAP1,UBE2B,UBE2C,UBE2H,UBE2I,UBE2K,UBE2L3,UBE2N,UBE3A,UBE3C,UBE4A,UBE4B,UBR1,UBR3,UB…
GO Biological Process	GO:0043967	histone H4 acetylation	143	1.03146e-05	0.107684	0.000753036	EP400,EPC1,IRF4,KANSL1,KAT8,KMT2A,LEF1,PHF15,PHF17,PHF20,RUVBL2,TRRAP,WDR5
GO Biological Process	GO:0045814	negative regulation of gene expression, epigenetic	144	1.14796e-05	0.119847	0.000832272	EPC1,EZH2,HAT1,HELLS,SIRT1,SMARCA4,TRIM27,UBE2B
GO Biological Process	GO:0006612	protein targeting to membrane	145	1.3733e-05	0.143372	0.000988775	ANK1,ANK2,CACNB1,GAS6,MACF1,MICALL1,PRKCI,PTCH1,RPL11,RPL13,RPL18A,RPL23,RPL26L1,RPL27A,RPL30,RPL34,RPL35,RPL35A,RPLP1,RPN1,RPS11,RPS12,RPS14,RPS27,RPS27A,RPSA,SPCS3,SPTBN1,SRP9,SSR1,TESC
GO Biological Process	GO:0051290	protein heterotetramerization	146	1.39028e-05	0.145145	0.000994145	INSR,PDSS2,RRM1
GO Biological Process	GO:0019080	viral gene expression	147	1.41289e-05	0.147506	0.00100344	NMT2,RPL11,RPL13,RPL18A,RPL23,RPL26L1,RPL27A,RPL30,RPL34,RPL35,RPL35A,RPLP1,RPS11,RPS12,RPS14,RPS27,RPS27A,RPSA,VPS37B
GO Biological Process	GO:0060696	regulation of phospholipid catabolic process	148	1.61978e-05	0.169105	0.0011426	LDLR,PRKCD,SCARB1
GO Biological Process	GO:0006897	endocytosis	149	1.63081e-05	0.170257	0.00114266	ABI1,ACKR3,ACTB,ACTR2,ADRBK1,ALOX15,AP2A2,AP2S1,APOE,APP,ARHGAP27,ATP6V1H,BCL2L1,BIN1,CALCRL,CD302,CLN3,CLTC,CLTCL1,CRK,CYTH2,DENND1A,DNM2,EHD2,ELMOD3,EPS15L1,FCGR2A,FGR,GAPVD1,GAS6,HIP1,HIP1R,HOOK2,HSP90AA1,IRF8,JMJD6,LDLR,LDLRAD3,LMBR1L,LRP5,LRP6,LRP8,LY75-CD302,MARCH3,MICALL1,MYO1E,NECAP2,NR1H3,PIK3CB,PLCG2,PRKCD,PTK2,RAB18,RAB20,RAB7A,RABEP1,RABEPK,RAC1,RIN3,SCARB1,SHH,SNX9,SRC,STAB1,STAB2,SY…
GO Biological Process	GO:0065009	regulation of molecular function	150	1.83418e-05	0.191489	0.00127659	ABHD5,ABI1,ABR,ACVR2A,ADAM9,ADARB1,ADRBK1,ADRM1,AGAP1,AGFG2,AIM2,AKAP6,AKT2,AMBP,ANAPC1,ANK2,ANKRD42,ANXA2,APBA3,APOA1,APOC4-APOC2,APOE,APP,ARFGEF1,ARHGAP10,ARHGAP18,ARHGAP20,ARHGAP21,ARHGAP26,ARHGAP27,ARHGAP28,ARHGAP5,ARHGEF19,ARHGEF7,ARID5B,ARL2,ASAP1,ASIP,ATP6V0D1,ATP6V1H,ATPIF1,AURKB,AXIN2,AZIN1,BAMBI,BBC3,BCL2L11,BCL2L13,BICD1,BIN1,BIRC6,BIRC7,BMP7,BTRC,BUB1B,C8orf44-SGK3,CAB39,CABP1,CACNA1D…
GO Biological Process	GO:0002313	mature B cell differentiation involved in immune response	151	1.89056e-05	0.197374	0.00130711	ADA,GPR183,PLCG2,PTK2B
GO Biological Process	GO:0033572	transferrin transport	152	1.91589e-05	0.200018	0.00131591	ATP6V0A1,ATP6V0A2,ATP6V0D1,ATP6V1C2,ATP6V1H,CLTC,DNM2,LMTK2,TFRC
GO Biological Process	GO:0006402	mRNA catabolic process	153	2.18276e-05	0.22788	0.00148941	AGO3,AUH,CNOT2,CNOT4,CNOT6,DCPS,EIF4G1,LSM4,MAGOH,MLH1,PAIP1,PAN3,PARN,PPP2R2A,RNPS1,RPL11,RPL13,RPL18A,RPL23,RPL26L1,RPL27A,RPL30,RPL34,RPL35,RPL35A,RPLP1,RPS11,RPS12,RPS14,RPS27,RPS27A,RPSA,THRAP3,ZFP36L1,ZFP36L2
GO Biological Process	GO:0006414	translational elongation	154	2.34296e-05	0.244605	0.00158834	EEF1A1,EEF1A2,EEF1G,EEF2K,NELFA,RPL11,RPL13,RPL18A,RPL23,RPL26L1,RPL27A,RPL30,RPL34,RPL35,RPL35A,RPLP1,RPS11,RPS12,RPS14,RPS27,RPS27A,RPSA,SUPT5H,VARS
GO Biological Process	GO:0044710	single-organism metabolic process	155	2.36861e-05	0.247283	0.00159537	AACS,ABCA3,ABCB10,ABCC2,ABHD5,ACAA2,ACAD9,ACADS,ACAT1,ACBD3,ACSBG2,ACSF2,ADA,ADAM10,ADAM9,ADCY10,ADK,ADO,ADSL,AGK,AGMAT,AGPAT3,AGPAT6,AHCY,AK1,AKAP5,AKT2,ALDH18A1,ALDH3B2,ALKBH4,ALOX15,AMBP,ANKRD23,APOA1,APOC4,APOC4-APOC2,APOE,APOL1,APP,ARF3,ARFRP1,ARHGAP5,ARL2,ARL4C,ARSA,ARSG,ASIP,ATG7,ATIC,ATL2,ATP12A,ATP13A3,ATP1A1,ATP2A1,ATP5J,ATP5L,ATP5L2,ATP5O,ATP6V1H,ATP8B1,ATPIF1,AUH,AZIN1,B3GNT2,B3GNT7,B…
GO Biological Process	GO:0050896	response to stimulus	156	2.37282e-05	0.247722	0.00158796	AACS,ABCA3,ABCC2,ABI1,ABR,ACADS,ACAT1,ACKR3,ACTA1,ACTB,ACTN1,ACTR2,ACTR5,ACVR2A,ADA,ADAM10,ADAM23,ADAM9,ADARB1,ADCY10,ADIRF,ADNP2,ADRBK1,ADSL,AGAP1,AGK,AGO2,AGO3,AHCY,AHI1,AIM2,AKAP10,AKAP11,AKAP13,AKAP5,AKAP6,AKT2,AKT3,ALCAM,ALOX15,ANK1,ANK2,ANKH,ANP32A,ANXA2,AP1M1,AP2A2,AP2S1,AP3B1,APBA2,APBA3,APOA1,APOC4-APOC2,APOE,APOL1,APOL3,APP,APPL2,ARF3,ARFRP1,ARHGAP10,ARHGAP18,ARHGAP20,ARHGAP21,ARHGAP26,…
GO Biological Process	GO:0044763	single-organism cellular process	157	2.52078e-05	0.26317	0.00167624	AACS,ABCA3,ABCB10,ABCC2,ABHD5,ABI1,ABR,ACKR3,ACP2,ACSBG2,ACTA1,ACTB,ACTN1,ACTR2,ACTR3B,ACTR5,ACVR2A,ADA,ADAM10,ADAM18,ADAM23,ADAM9,ADCY10,ADIG,ADIRF,ADNP2,ADRBK1,AFF4,AGAP1,AGK,AGO2,AGO3,AGPAT6,AHCY,AHI1,AIM2,AJAP1,AK1,AKAP10,AKAP11,AKAP13,AKAP5,AKAP6,AKT2,AKT3,ALCAM,ALKBH4,ALOX15,AMBP,AMBRA1,ANAPC1,ANK1,ANK2,ANKH,ANO2,ANO7,ANO8,ANP32A,ANXA2,AP1AR,AP1M1,AP2A2,AP2S1,AP3B1,APBA2,APBA3,APOA1,APOE,AP…
GO Biological Process	GO:0000184	nuclear-transcribed mRNA catabolic process, nonsense-mediated decay	158	2.62239e-05	0.273777	0.00173277	EIF4G1,MAGOH,PAN3,PARN,PPP2R2A,RNPS1,RPL11,RPL13,RPL18A,RPL23,RPL26L1,RPL27A,RPL30,RPL34,RPL35,RPL35A,RPLP1,RPS11,RPS12,RPS14,RPS27,RPS27A,RPSA
GO Biological Process	GO:0044765	single-organism transport	159	2.68285e-05	0.28009	0.00176157	ABCA3,ABCB10,ABCC2,ABI1,ACKR3,ACTB,ACTN1,ACTR2,ADA,ADRBK1,AGPAT6,AIM2,AKAP5,AKAP6,AKT2,ALOX15,ANK1,ANK2,ANKH,ANO2,ANO7,ANO8,ANXA2,AP1M1,AP2S1,AP3B1,APOA1,APOC4,APOC4-APOC2,APOE,APOL1,APOL3,APP,ARFGEF1,ARFRP1,ARHGAP21,ARL4C,ARNTL,ASIP,ATP11A,ATP11B,ATP12A,ATP13A3,ATP1A1,ATP1B2,ATP1B3,ATP2A1,ATP2A2,ATP2C2,ATP5J,ATP5L,ATP5L2,ATP5O,ATP6V0A1,ATP6V0A2,ATP6V0D1,ATP6V1C2,ATP6V1H,ATP8B1,BBC3,BBS1,BCL2L1,B…
GO Biological Process	GO:0070328	triglyceride homeostasis	160	2.69488e-05	0.281346	0.00175841	APOA1,APOC4,C19orf80,HNF4A,LIPC,LPL,NR1H3,SCARB1,SIRT1
GO Biological Process	GO:0035752	lysosomal lumen pH elevation	161	2.85276e-05	0.297829	0.00184987	CLN3
GO Biological Process	GO:0001575	globoside metabolic process	161	2.85276e-05	0.297829	0.00184987	CLN3
GO Biological Process	GO:0097194	execution phase of apoptosis	163	2.96362e-05	0.309402	0.00189817	BBC3,BIRC7,BLCAP,CASP2,CECR2,CTNNB1,CYCS,DFFB,DRAM1,FNTA,FOXL2,KPNA1,KPNB1,LMNA,LMNB1,MADD,MSX1,NDUFA13,PAK2,PLEC,PRKCD,PRKCQ,PTK2,STK24,UTP11L,XKR8
GO Biological Process	GO:0018205	peptidyl-lysine modification	164	2.96722e-05	0.309777	0.00188889	ARID4B,BRD1,CREBBP,CTH,EHMT1,EP400,EPC1,HAT1,HDAC4,IRF4,JMJD6,KANSL1,KAT6A,KAT6B,KAT8,KMT2A,LEF1,MDM2,METTL21C,NCOA3,PHF15,PHF17,PHF20,RUVBL2,SIRT1,SMARCA4,SRCAP,SUV420H2,TADA2A,TET2,TRRAP,WDR5
GO Biological Process	GO:0006974	cellular response to DNA damage stimulus	165	3.09854e-05	0.323488	0.00196053	ACTR5,ATAD5,BBC3,BCL2L11,BIVM-ERCC5,BRCA1,C17orf70,C19orf40,CASP2,CCND1,CCNG1,CTC1,DDB2,DDIT4,DGKZ,DTL,EID3,ENDOV,EPHA2,ERCC3,ERCC4,ERCC6L2,EYA2,EYA3,EYA4,FANCA,FANCE,FBXO31,FEN1,FOXN3,FOXO1,GIGYF2,HERC2,HIC1,HUS1B,IFI16,INIP,INO80C,INO80D,MACROD2,MC1R,MDM2,MLH1,MMS19,MUTYH,NABP1,NCOA6,NDNL2,NDRG1,NEK1,NSMCE1,NSMCE2,NUDT1,OTUB1,PARP4,PMS2,POLK,POLL,POLR2A,POLR2E,POLR2F,PPP2R5C,PRKDC,PRMT6,PSMC5,P…
GO Biological Process	GO:0008643	carbohydrate transport	166	3.31279e-05	0.345855	0.00208347	AKT2,KIAA1919,KLF15,NUP133,NUP155,NUP160,NUP50,NUP85,NUP88,NUPL1,POM121,PPARD,RANBP2,RFT1,SLC23A2,SLC2A12,SLC2A3,SLC2A7,SLC2A8,SLC35B1,SLC37A3,SLC45A1,SORBS1,YES1
GO Biological Process	GO:0070508	cholesterol import	167	3.3713e-05	0.351964	0.00210757	APOA1,LDLR,SCARB1
GO Biological Process	GO:0048733	sebaceous gland development	168	3.46915e-05	0.362179	0.00215583	RBPJ,TFAP2C
GO Biological Process	GO:0072657	protein localization to membrane	169	3.62565e-05	0.378518	0.00223975	AKT2,ANK1,ANK2,ARFRP1,BBS1,BID,CACNB1,DENND4C,DLG1,DNAJA3,EHD2,ETV5,GAS6,GOLPH3,HSP90AA1,MACF1,MICALL1,P2RY1,PRKCI,PTCH1,RAB10,RAB8A,RPL11,RPL13,RPL18A,RPL23,RPL26L1,RPL27A,RPL30,RPL34,RPL35,RPL35A,RPLP1,RPN1,RPS11,RPS12,RPS14,RPS27,RPS27A,RPSA,SH3PXD2B,SHANK3,SPCS3,SPTBN1,SRP9,SSR1,TESC,TIMM22,ZDHHC22
GO Biological Process	GO:0031123	RNA 3'-end processing	170	3.6463e-05	0.380673	0.00223925	APP,CNOT2,CNOT4,CNOT6,CPSF3,EIF4G1,ERI1,GRSF1,LEO1,MAGOH,MLH1,PAIP1,PAN3,PAPOLG,PARN,RNPS1,RPSA,SNRPE,SRRM1,SYMPK,ZCCHC6
GO Biological Process	GO:0061024	membrane organization	171	3.91456e-05	0.408681	0.00238995	AKT2,ANK1,ANK2,AP2S1,ARFGEF1,ARFRP1,ATG7,ATP11A,ATP11B,ATP8B1,BBS1,BCL2L1,BID,CACNB1,CCDC88A,CCNB1,CD9,CLN3,CLN8,COL5A1,COPB1,COX18,DENND4C,DLG1,DNAJA3,DYSF,EHD2,ENSG00000168824,ETV5,GAS6,GBF1,GET4,GLDN,GOLPH3,HIP1,HSP90AA1,ITGB1,KCNIP2,LETM1,LMNA,MACF1,MBP,MICALL1,NDRG1,NPLOC4,NSF,NUP133,NUP155,NUP160,NUP50,NUP85,NUP88,NUPL1,OPA1,OXA1L,P2RY1,PAFAH1B1,PLD6,POM121,PPIF,PPP2R2A,PRKCI,PTCH1,PVRL2,RA…
GO Biological Process	GO:0009894	regulation of catabolic process	172	4.00909e-05	0.418549	0.00243342	ABHD5,ABR,ADAM9,AGAP1,AGFG2,AGO2,AKT2,APOE,ARFGEF1,ARHGAP10,ARHGAP18,ARHGAP20,ARHGAP21,ARHGAP26,ARHGAP27,ARHGAP28,ARHGAP5,ARHGEF19,ARHGEF7,ARL2,ARNT,ARNTL,ASAP1,ATG7,AXIN2,BCL2L1,BIN1,BTRC,CBLB,CCR7,CHN2,CLN3,CNR1,COMMD1,CPT1A,CREBRF,CRK,CSNK2A1,DAPK2,DDIT4,DEPDC1B,DEPDC5,DNAJB6,DYX1C1,EPHA2,EPHB3,ERRFI1,EVI5,EZH2,FAF1,FAM13B,FBXO5,FGD4,FGD6,GAPVD1,GDI2,GNAQ,GNAS,GRHL3,GRIN2A,GRIN2C,GRTP1,HDAC4,H…
GO Biological Process	GO:0018394	peptidyl-lysine acetylation	173	4.02566e-05	0.420279	0.00242936	BRD1,CREBBP,EP400,EPC1,HAT1,IRF4,KANSL1,KAT6A,KAT6B,KAT8,KMT2A,LEF1,NCOA3,PHF15,PHF17,PHF20,RUVBL2,SIRT1,SMARCA4,SRCAP,TADA2A,TRRAP,WDR5
GO Biological Process	GO:0051603	proteolysis involved in cellular protein catabolic process	174	4.06651e-05	0.424543	0.00243991	ANAPC1,AURKB,BTRC,BUB1B,C2orf40,CCNB1,CCNF,DTL,ENSG00000256646,FAF1,FBXL5,FBXO2,FBXO31,FBXO5,FBXW11,HECW1,HECW2,HERC2,ITCH,KLHL20,KLHL25,LONP2,MDM2,MYLIP,NEDD4L,NPLOC4,PCNP,PPP2R5C,PSMC5,PSMD11,PSMD12,PSMD5,RBBP6,RBCK1,RNF11,RNF168,RPS27A,SIAH1,SIAH2,SIAH3,SIRT1,SKP1,SKP2,SMURF1,SMURF2,SPOP,TBL1XR1,TRIM38,TRIM9,TRIP12,UBAP1,UBE2B,UBE2C,UBE2H,UBE2I,UBE2K,UBE2L3,UBE2N,UBE3A,UBE3C,UBE4A,UBE4B,UBR1,U…
GO Biological Process	GO:0022607	cellular component assembly	175	4.3558e-05	0.454745	0.00259854	ACADS,ACAT1,ACTA1,ACTB,ACTN1,ADRM1,ADSL,AHI1,AP2S1,APOA1,APOE,APP,ARHGAP26,ARHGEF7,ARL2,ATG16L1,ATL2,ATP6V0D1,ATPIF1,ATXN2,AURKB,BAIAP2L1,BBS1,BICD1,BID,CAPG,CAPZA1,CAPZA2,CAPZB,CBR4,CC2D2A,CCDC41,CCDC88A,CCNB1,CD34,CD9,CDAN1,CDH3,CDH4,CELF2,CELSR3,CEP192,CFLAR,CLDN14,CLDN20,CLDN23,CLTC,COG4,COL6A1,COX10,COX14,COX18,CPT1A,CREBBP,CRTC1,CTH,CTNNA1,CTNNB1,CYFIP1,DCTPP1,DGKH,DLG1,DYNC1H1,DZIP1,EIF3B,…
GO Biological Process	GO:0001829	trophectodermal cell differentiation	176	4.57013e-05	0.477121	0.00271092	ADA,CDX2,CNOT2,HOPX,JUNB,SRF,TEAD4,TFAP2C
GO Biological Process	GO:0044802	single-organism membrane organization	177	4.77568e-05	0.498581	0.00281684	AKT2,ANK1,ANK2,AP2S1,ARFGEF1,ARFRP1,ATP11A,ATP11B,ATP8B1,BBS1,BCL2L1,BID,CACNB1,CCNB1,CD9,CLN3,CLN8,COL5A1,COPB1,COX18,DENND4C,DLG1,DNAJA3,DYSF,EHD2,ENSG00000168824,ETV5,GAS6,GBF1,GET4,GLDN,GOLPH3,HIP1,HSP90AA1,ITGB1,KCNIP2,LETM1,LMNA,MACF1,MICALL1,NDRG1,NSF,NUP133,NUP155,NUP160,NUP50,NUP85,NUP88,NUPL1,OPA1,OXA1L,P2RY1,PAFAH1B1,PLD6,POM121,PPIF,PPP2R2A,PRKCI,PTCH1,RAB10,RAB20,RAB7A,RAB8A,RAC1,RAN…
GO Biological Process	GO:0048519	negative regulation of biological process	178	4.86572e-05	0.507981	0.00285383	ABHD5,ABI1,ABR,ACAA2,ACKR3,ACTN1,ADA,ADAM10,ADARB1,ADNP,ADNP2,ADRBK1,AGO2,AGO3,AHI1,AK1,AKAP10,AKAP6,AKT2,ALOX15,AMBP,AMBRA1,ANAPC1,ANKRD17,ANXA2,AP1AR,AP2A2,AP2S1,APOA1,APOE,APP,ARFGEF1,ARHGAP10,ARHGEF7,ARID5A,ARID5B,ASCL1,ASPM,ASXL1,ATG7,ATP1A1,ATP2A1,ATP2A2,ATP8B1,ATPIF1,ATXN1,ATXN2,AURKB,AXIN2,AZU1,BACH1,BAMBI,BARHL1,BASP1,BBC3,BCL11A,BCL2A1,BCL2L1,BCL7A,BDKRB2,BHLHE23,BICD1,BIRC6,BIRC7,BMP7,…
GO Biological Process	GO:0050711	negative regulation of interleukin-1 secretion	179	5.22375e-05	0.545359	0.0030467	APOA1,GAS6,NLRP12,NLRP3
GO Biological Process	GO:0006346	methylation-dependent chromatin silencing	180	5.45797e-05	0.569812	0.00316562	HELLS,SIRT1,SMARCA4
GO Biological Process	GO:0071345	cellular response to cytokine stimulus	181	5.61697e-05	0.586412	0.00323984	ACKR3,AIM2,AKAP6,ALOX15,APOE,CCR4,CCR6,CCR7,COMMD7,CSF2RB,DUOX2,EIF4E3,EIF4G1,EIF4G3,FASN,FLT3,FOXF1,GAS6,GBP5,HAX1,HCLS1,HIF1A,HLA-A,IFI30,IFI6,IFNAR2,IL27RA,IL4R,IL6ST,IRF2,IRF4,IRF8,JAK2,JAK3,KLF2,KPNA1,KPNB1,LEF1,LEP,LRP8,MYLK3,NUP133,NUP155,NUP160,NUP50,NUP85,NUP88,NUPL1,PHB,PLCB1,POM121,PPM1B,PRKCD,PTGIS,PTK2B,PTPN1,RANBP2,RIPK1,RPS27A,RPS6KA4,SH2B2,SHPK,SIRT1,SMPD4,SOX9,SP100,TCF7,TNFRSF11…
GO Biological Process	GO:0051716	cellular response to stimulus	182	5.65845e-05	0.590742	0.00324583	AACS,ABI1,ABR,ACKR3,ACTA1,ACTB,ACTR2,ACTR5,ACVR2A,ADAM10,ADAM23,ADAM9,ADCY10,ADIRF,ADNP2,ADRBK1,AGAP1,AGK,AGO2,AGO3,AHCY,AHI1,AIM2,AKAP10,AKAP11,AKAP13,AKAP5,AKAP6,AKT2,AKT3,ALCAM,ALOX15,ANK1,ANK2,ANP32A,ANXA2,AP1M1,AP2A2,AP2S1,APBA3,APOA1,APOE,APOL3,APP,APPL2,ARF3,ARFRP1,ARHGAP10,ARHGAP18,ARHGAP20,ARHGAP21,ARHGAP26,ARHGAP27,ARHGAP28,ARHGAP5,ARHGEF18,ARHGEF7,ARID1A,ARID5B,ARL11,ARL2,ARL4C,ARL5C,A…
GO Biological Process	GO:0032984	macromolecular complex disassembly	183	5.81844e-05	0.607445	0.00331937	ARID1A,CFL2,DDIT4,KIF5B,MICAL3,MTIF2,MTIF3,RPL11,RPL13,RPL18A,RPL23,RPL26L1,RPL27A,RPL30,RPL34,RPL35,RPL35A,RPLP1,RPS11,RPS12,RPS14,RPS27,RPS27A,RPSA,SMARCA4,SMARCC1,SMARCC2
GO Biological Process	GO:0035556	intracellular signal transduction	184	5.8905e-05	0.614968	0.00334222	ABR,ADCY10,AGAP1,AGO2,AGO3,AKAP11,AKAP13,AKAP6,ANK2,ANP32A,APBA3,APOE,ARF3,ARFRP1,ARHGAP10,ARHGAP18,ARHGAP20,ARHGAP26,ARHGAP28,ARHGAP5,ARHGEF18,ARHGEF7,ARL11,ARL2,ARL4C,ARL5C,ASB13,ATP2A1,BBC3,BCL2L1,BCL2L11,BHLHA15,BID,BIRC7,BLK,BMF,BRAP,BRCA1,BUB1B,CALM2,CASP2,CBLB,CCDC88A,CD27,CELSR1,CHN2,CKS2,CYCS,DAPK2,DAXX,DDIT4,DEF8,DEPDC1B,DEPDC5,DEPDC7,DFFB,DGKG,DGKH,DGKZ,DLG5,DMRT1,DNAJA3,DNAJC27,DNMBP,…
GO Biological Process	GO:0032481	positive regulation of type I interferon production	185	6.19576e-05	0.646837	0.00349642	CREBBP,CTNNB1,DHX58,IFI16,MAVS,NFKB2,NFKBIB,NLRP4,POLR2E,POLR2F,POLR3A,POLR3B,POLR3E,POLR3G,POLR3K,PRKDC,RIPK1,RNF135,RPS27A,XRCC6
GO Biological Process	GO:0006475	internal protein amino acid acetylation	186	6.51254e-05	0.679909	0.00365542	BRD1,CREBBP,EHHADH,EP400,EPC1,HAT1,IRF4,KANSL1,KAT6A,KAT6B,KAT8,KMT2A,LEF1,NCOA3,PHF15,PHF17,PHF20,RUVBL2,SMARCA4,SRCAP,TADA2A,TRRAP,WDR5
GO Biological Process	GO:0019058	viral life cycle	187	6.52832e-05	0.681556	0.00364469	GAS6,ITCH,KPNA1,KPNB1,NMT2,PPIA,PVRL2,RPL11,RPL13,RPL18A,RPL23,RPL26L1,RPL27A,RPL30,RPL34,RPL35,RPL35A,RPLP1,RPS11,RPS12,RPS14,RPS27,RPS27A,RPSA,SUPT5H,THOC7,UBP1,VPS37B,XPO1
GO Biological Process	GO:0060252	positive regulation of glial cell proliferation	188	6.5679e-05	0.685689	0.00364728	ETV5,GFAP,PRKCH,PRKCI,PTK2
GO Biological Process	GO:0031124	mRNA 3'-end processing	189	6.85972e-05	0.716155	0.00378918	APP,CNOT2,CNOT4,CNOT6,CPSF3,EIF4G1,GRSF1,LEO1,MAGOH,MLH1,PAIP1,PAN3,PAPOLG,PARN,RNPS1,SNRPE,SRRM1,SYMPK
GO Biological Process	GO:0006189	'de novo' IMP biosynthetic process	190	6.96046e-05	0.726672	0.00382459	ADSL,ATIC,GART
GO Biological Process	GO:0050684	regulation of mRNA processing	191	7.06271e-05	0.737347	0.00386046	AGO2,CCNB1,CDK11B,CDK19,CELF3,IWS1,JMJD6,LEO1,MAGOH,NSRP1,RBFOX2,RNPS1,SFSWAP,SRPK2,SRSF12,THRAP3,TNRC6B,TNRC6C,TOB1,TRA2B
GO Biological Process	GO:0065003	macromolecular complex assembly	192	7.20016e-05	0.751697	0.00391509	ACADS,ACAT1,ADRM1,ADSL,AP2S1,APOA1,APOE,ARL2,ATG16L1,ATL2,ATPIF1,ATXN2,AURKB,BICD1,BID,CAPG,CAPZA1,CAPZA2,CBR4,CCNB1,CELF2,CEP192,CLDN14,CLTC,COG4,COL6A1,COX10,COX14,COX18,CPT1A,CREBBP,CRTC1,CTH,CTNNA1,CTNNB1,DCTPP1,DGKH,DYNC1H1,EIF3B,EIF3D,EIF3G,ENSG00000168824,ERAL1,FANCA,FBXO5,FECH,GNMT,H2AFV,H3F3A,HAO2,HAUS6,HELLS,HES1,HIP1,HIST1H1A,HIST1H2AH,HIST1H2BK,HIST1H2BL,HIST1H4H,HIST3H2A,HIST3H2BB,HM…
GO Biological Process	GO:0016569	covalent chromatin modification	193	7.26481e-05	0.758447	0.00392978	ARID4B,ASXL1,AURKB,BRD1,CREBBP,DPY30,EHMT1,EP400,EPC1,EYA2,EYA3,EZH2,HAT1,HDAC4,HELLS,HLCS,HOPX,IRF4,JAK2,JHDM1D,JMJD6,KANSL1,KAT6A,KAT6B,KAT8,KDM2A,KDM4C,KDM8,KMT2A,KMT2E,LEF1,LEO1,LOXL2,NCOA3,NSD1,PHB,PHF15,PHF17,PHF20,PKN1,PRDM2,PRMT6,RCOR1,RNF168,RPS6KA4,RUVBL2,RYBP,SIRT1,SKP1,SMARCA4,SMYD3,SRCAP,SUV420H2,TADA2A,TET2,TRRAP,UBE2B,UBE2N,USP16,USP49,WAC,WDR5,WDR82,WHSC1
GO Biological Process	GO:0008203	cholesterol metabolic process	194	7.32628e-05	0.764864	0.0039426	ACAA2,APOA1,APOE,APOL1,APP,CEL,CFTR,CLN8,DHCR7,FECH,HDLBP,HMGCR,IDI1,INSIG1,INSIG2,LDLR,LEP,LIPC,PPARD,RXRA,SCARB1,SOAT2,TRERF1
GO Biological Process	GO:0002335	mature B cell differentiation	195	7.76368e-05	0.810528	0.00415655	ADA,GPR183,PLCG2,PTK2B
GO Biological Process	GO:0016125	sterol metabolic process	196	8.07231e-05	0.842749	0.00429974	ACAA2,APOA1,APOE,APOL1,APP,CEL,CFTR,CLN8,CYP1B1,DHCR7,EBPL,FECH,HDLBP,HMGCR,IDI1,INSIG1,INSIG2,LDLR,LEP,LIPC,PPARD,RXRA,SCARB1,SOAT2,TRERF1
GO Biological Process	GO:0006839	mitochondrial transport	197	8.27993e-05	0.864425	0.00438794	ATP5J,ATP5L,ATP5O,BCL2L1,BHLHA15,BID,CPT1A,ENSG00000262660,HSP90AA1,HSPA9,MCUR1,MGARP,MICU1,MIPEP,MTX3,PPIF,SLC24A6,SLC25A15,SLC25A17,SLC25A30,TIMM22,TIMM44,TIMM50,TOMM20,TOMM40,TST
GO Biological Process	GO:0032479	regulation of type I interferon production	198	8.37752e-05	0.874613	0.00441724	CREBBP,CTNNB1,DHX58,IFI16,ITCH,MAVS,NFKB2,NFKBIB,NLRP4,POLR2E,POLR2F,POLR3A,POLR3B,POLR3E,POLR3G,POLR3K,PPM1B,PRKDC,RIPK1,RNF135,RPS27A,TNFAIP3,TRAF3,TRIM38,XRCC6
GO Biological Process	GO:0010639	negative regulation of organelle organization	199	8.54243e-05	0.89183	0.00448156	ACAA2,ANAPC1,ARFGEF1,AURKB,BCL2L1,BMP7,BRCA1,BUB1B,CAPG,CAPZA1,CAPZA2,CAPZB,CCNB1,CCNF,CDK5RAP2,CLASP2,CLIP3,DNMT1,ERCC4,FBXO5,FGFR3,FHOD3,JARID2,LIMA1,MAD1L1,MSX1,OPA1,OTUB1,PAX5,PPIF,PRKCD,S1PR1,SBDS,SHANK3,SIN3A,SPTBN1,SPTBN2,TBCD,TEX14,TRIM37,TRIM9,TRIP12,UBE2B,UBE2C,UBR5,UCN
GO Biological Process	GO:0010033	response to organic substance	200	8.72944e-05	0.911353	0.00455677	AACS,ABCC2,ABR,ACADS,ACAT1,ACKR3,ACTA1,ADA,ADAM10,ADAM9,ADNP2,ADRBK1,AGO2,AGO3,AIM2,AKAP13,AKAP6,AKT2,ALOX15,AP2A2,AP2S1,APOA1,APOE,ARHGEF18,ARHGEF7,ASCL1,ASIP,ASXL1,ATP6V0A1,ATP6V0A2,ATP6V0D1,ATP6V1C2,ATP6V1H,AXIN2,BAMBI,BCL2L1,BCL2L11,BDH1,BID,BMP7,BRCA1,BSG,BTRC,CA4,CAB39,CALCRL,CALM2,CASP2,CCNB1,CCND1,CCNG1,CCNT1,CCR4,CCR6,CCR7,CD27,CD83,CEBPB,CFTR,CLDN4,CNR1,COL2A1,COL4A2,COL6A1,COMMD7,CPT1A…
GO Biological Process	GO:0048523	negative regulation of cellular process	201	8.90338e-05	0.929513	0.00462444	ABI1,ABR,ACAA2,ACKR3,ACTN1,ADA,ADAM10,ADARB1,ADNP,ADNP2,ADRBK1,AGO2,AGO3,AHI1,AK1,AKAP10,AKAP6,AKT2,AMBP,AMBRA1,ANAPC1,ANKRD17,AP1AR,AP2A2,AP2S1,APOA1,APOE,APP,ARFGEF1,ARHGAP10,ARHGEF7,ARID5A,ARID5B,ASCL1,ASPM,ASXL1,ATG7,ATP1A1,ATP8B1,ATPIF1,ATXN1,ATXN2,AURKB,AXIN2,AZU1,BACH1,BAMBI,BARHL1,BASP1,BCL11A,BCL2A1,BCL2L1,BCL7A,BDKRB2,BHLHE23,BICD1,BIRC6,BIRC7,BMP7,BMP8A,BMPR2,BPTF,BRAP,BRCA1,BTG1,BTN2A…
GO Biological Process	GO:0006401	RNA catabolic process	202	9.06302e-05	0.946179	0.00468405	AGO3,AUH,CNOT2,CNOT4,CNOT6,DCPS,EIF4G1,FEN1,HNRNPD,LSM4,MAGOH,MLH1,PAIP1,PAN3,PARN,PPP2R2A,RNASEH2A,RNPS1,RPL11,RPL13,RPL18A,RPL23,RPL26L1,RPL27A,RPL30,RPL34,RPL35,RPL35A,RPLP1,RPS11,RPS12,RPS14,RPS27,RPS27A,RPSA,THRAP3,XRN2,ZFP36L1,ZFP36L2
GO Biological Process	GO:0032785	negative regulation of DNA-dependent transcription, elongation	203	9.16448e-05	0.956771	0.00471316	EAPP,EZH2,NELFA,RECQL5,SHH,SUPT5H
GO Biological Process	GO:0032269	negative regulation of cellular protein metabolic process	204	9.34034e-05	0.975131	0.00478006	ADARB1,AGO2,AGO3,ANAPC1,APOE,BDKRB2,BMP7,BRCA1,BUB1B,CAPRIN1,CCNB1,CLN3,CLN8,CTNNB1,DDIT4,DNAJA3,DNMT1,DUSP1,DUSP10,DUSP6,EIF2B3,EIF2B5,ERRFI1,F2,FBXO5,FGFR1OP,GIGYF2,GMFG,GNAQ,HMGCR,HSPB1,IGF2BP2,JARID2,KIRREL,KLF15,LATS2,LRP5,LRP6,MAS1,MLLT1,MSX1,NDUFA13,NF1,NLRP12,NR1H3,NR2F2,NTF3,OTUB1,PAK2,PAX5,PDCL,PKIG,PPAP2B,PPM1E,PPP2R4,PRKAR1B,PRKAR2A,PRKCD,PRR5L,PSMC5,PSMD11,PSMD12,PSMD5,PTK6,PTPRJ,RNF…
GO Biological Process	GO:0050776	regulation of immune response	205	9.80422e-05	1	0.00499298	ABI1,ABR,ACTB,ACTR2,ADA,AGO2,AGO3,AIM2,ALOX15,AMBP,APOA1,BLK,BTN3A1,CALM2,CCR7,CD1D,CD34,CNR1,CRK,CRTAM,CTSK,CTSS,DHX58,DNAJA3,DUSP10,DUSP6,FAM105B,FCGR2A,FCGRT,FGF1,FGF3,FGF4,FGF9,FGFR1,FGFR3,FGFR4,FGR,FOS,FOXF1,FOXO1,HLA-A,HSP90AA1,ICAM3,IDO1,IFI16,IFNAR2,IL20RB,IL27RA,IL4R,IL6ST,INPP5D,IRF4,ITCH,ITGB1,JAK2,JAK3,KL,KLHL6,LAT2,LSM14A,MADCAM1,MAP2K2,MAP2K3,MAP3K1,MAPK7,MAPKAP1,MAVS,MDM2,MEF2A,MYO…
GO Biological Process	GO:0034504	protein localization to nucleus	206	0.000100601	1	0.00509839	ARL2,ARNTL,BMP7,CBLB,DAG1,DNAJB6,FGF9,HES1,IPO7,JAK2,JAK3,KPNA1,KPNB1,LMNA,MDM2,MSX1,NDUFA13,NOP58,NUP155,OPRD1,PHIP,PPP3CB,PRL,PTTG1IP,PYGO1,RANBP2,RBM22,RPL11,RPL23,SHH,SIX1,SIX3,SPTBN1,SUMO3,TAF3,TCF7L2,TNPO1,TOB1,XPO1
GO Biological Process	GO:0009167	purine ribonucleoside monophosphate metabolic process	207	0.000101471	1	0.00511768	ABCA3,ABCB10,ABCC2,ADA,ADK,ADSL,AK1,ATIC,ATP12A,ATP13A3,ATP1A1,ATP2A1,ATP5J,ATP5L,ATP5L2,ATP5O,ATP6V1H,ATP8B1,CECR1,CFTR,DNAH17,DNAH7,DYNC1H1,ENTPD1,ERCC3,GART,GMPS,HSP90AA1,KIF1B,LONP2,MACF1,MDN1,MLH1,MYH9,MYO9B,NADK,NDUFS1,NUDT1,PMS2,PPP2R4,PSMC5,RFC3,RNF213,RUVBL2,SMARCA4
GO Biological Process	GO:0048524	positive regulation of viral process	208	0.000101784	1	0.00510875	ADARB1,CCNT1,CTDP1,ERCC3,LEF1,NELFA,NR5A2,POLR2A,POLR2E,POLR2F,PPIA,SMARCA4,SRPK2,SUPT5H,TCEB3,TRIM38,VAPB
GO Biological Process	GO:0009126	purine nucleoside monophosphate metabolic process	209	0.000103924	1	0.00519123	ABCA3,ABCB10,ABCC2,ADA,ADK,ADSL,AK1,ATIC,ATP12A,ATP13A3,ATP1A1,ATP2A1,ATP5J,ATP5L,ATP5L2,ATP5O,ATP6V1H,ATP8B1,CECR1,CFTR,DNAH17,DNAH7,DYNC1H1,ENTPD1,ERCC3,GART,GMPS,HSP90AA1,KIF1B,LONP2,MACF1,MDN1,MLH1,MYH9,MYO9B,NADK,NDUFS1,NUDT1,PMS2,PPP2R4,PSMC5,RFC3,RNF213,RUVBL2,SMARCA4
GO Biological Process	GO:0051128	regulation of cellular component organization	210	0.000104162	1	0.00517833	ABR,ACAA2,ACTR2,ACTR3B,ADAM10,ADAM9,ADNP2,AHI1,AIM2,AKAP6,AKT2,ALOX15,ANAPC1,ANXA2,AP1AR,AP2S1,APOA1,APOE,ARFGEF1,ARHGEF18,ARHGEF19,ARID5A,ARL2,ARPC5L,ATXN2,AURKB,AXIN2,AZU1,BAIAP2L1,BAMBI,BBC3,BCL11A,BCL2L1,BCL2L11,BICD1,BID,BIN1,BMF,BMP7,BMPR2,BRCA1,BRWD1,BTBD9,BTG1,BUB1B,C1QL3,C8orf44-SGK3,CAMSAP2,CAPG,CAPRIN1,CAPZA1,CAPZA2,CAPZB,CBFA2T2,CCDC88A,CCNB1,CCNF,CCR7,CDC42EP3,CDH4,CDHR2,CDK11B,CDK13…
GO Biological Process	GO:0031324	negative regulation of cellular metabolic process	211	0.000106899	1	0.00528922	ADARB1,AGO2,AGO3,AKAP6,ANAPC1,APOE,ARID5A,ARID5B,ASCL1,ASXL1,ATP1A1,ATP8B1,ATPIF1,ATXN1,ATXN2,AURKB,BACH1,BASP1,BCL2L1,BCL7A,BDKRB2,BMP7,BMPR2,BPTF,BRCA1,BTN2A2,BTRC,BUB1B,CAPRIN1,CBFA2T2,CC2D1B,CCNB1,CD34,CDAN1,CDX2,CEBPB,CELA1,CIR1,CLN3,CLN8,CNOT2,CNR1,COMMD7,CREBBP,CREBRF,CTNNB1,CTNNBIP1,CUX1,DAXX,DDIT4,DLX1,DMRT1,DNAJA3,DNAJB6,DNMT1,DPPA3,DRD4,DUSP1,DUSP10,DUSP6,EAPP,EHMT1,EIF2B3,EIF2B5,ELF2,…
GO Biological Process	GO:2001243	negative regulation of intrinsic apoptotic signaling pathway	212	0.000107179	1	0.00527806	ACKR3,BCL2L1,HSPB1,MAPK7,NDUFA13,PPIF,RIPK1,SIRT1,SNAI1,SRC,TPT1,TRIAP1,URI1
GO Biological Process	GO:0045821	positive regulation of glycolysis	213	0.000118509	1	0.00580864	ARNT,HIF1A,INSR
GO Biological Process	GO:0016573	histone acetylation	214	0.000118815	1	0.0057964	BRD1,CREBBP,EP400,EPC1,HAT1,IRF4,KANSL1,KAT6A,KAT6B,KAT8,KMT2A,LEF1,NCOA3,PHF15,PHF17,PHF20,RUVBL2,SMARCA4,SRCAP,TADA2A,TRRAP,WDR5
GO Biological Process	GO:0043086	negative regulation of catalytic activity	215	0.00011975	1	0.00581484	ADARB1,AMBP,ANAPC1,APBA3,APOA1,APOE,APP,ARFGEF1,ARL2,ATPIF1,AZIN1,BICD1,BIRC6,BIRC7,BMP7,BUB1B,CABP1,CAST,CD27,CEP192,CLN3,CLN8,CNR1,CNST,CRIM1,CSNK2A1,CSRNP2,CYP27B1,DGKZ,DNAJA3,DNAJB6,DRD4,DRD5,DUSP1,DUSP10,DUSP6,ELFN1,ELFN2,ERRFI1,FARP1,FBXO5,FGFR1OP,FKBP1B,GAS6,GFI1,GMFG,GNAQ,GPI,GRM2,GRM7,GRXCR1,HMGCR,HSPB1,IFI16,IFI6,ITIH5,LATS2,LEF1,LMTK3,LRP5,LRP6,MAPK7,MDM2,MLLT1,NF1,NOSIP,NR2F2,OAZ2,OAZ…
GO Biological Process	GO:0009966	regulation of signal transduction	216	0.000131413	1	0.00635163	ABR,ACAA2,ACKR3,ACVR2A,ADA,ADAM9,ADRBK1,AGAP1,AGFG2,AKAP10,AKAP13,AKAP5,AKAP6,AKT2,ALOX15,AMBP,AP2A2,AP2S1,APOA1,APOE,APOL3,APP,ARFGEF1,ARHGAP10,ARHGAP18,ARHGAP20,ARHGAP26,ARHGAP27,ARHGAP28,ARHGAP5,ARHGEF18,ARHGEF19,ARHGEF38,ARHGEF7,ARNT,ASAP1,ASCL1,ASPM,ASXL1,ATXN1,AXIN2,BAMBI,BBC3,BCL2L1,BCL2L11,BCL2L14,BICD1,BID,BIRC6,BIRC7,BMF,BMP7,BMPR2,BRAP,BTRC,CACNG2,CACNG4,CALM2,CASP10,CBLB,CCND1,CCNY,CC…
GO Biological Process	GO:0021877	forebrain neuron fate commitment	217	0.00013277	1	0.00638765	DLX1,TFAP2C
GO Biological Process	GO:0015749	monosaccharide transport	218	0.000134963	1	0.00646337	KLF15,NUP133,NUP155,NUP160,NUP50,NUP85,NUP88,NUPL1,POM121,PPARD,RANBP2,SLC23A2,SLC2A12,SLC2A3,SLC2A8,SORBS1,YES1
GO Biological Process	GO:0001824	blastocyst development	219	0.000135692	1	0.00646859	ADA,CDX2,CNOT2,HOPX,JUNB,NASP,NEK2,NLE1,SBDS,SKIL,SMARCA4,SRF,TEAD4,TFAP2C
GO Biological Process	GO:0016570	histone modification	220	0.00013585	1	0.0064467	ARID4B,ASXL1,AURKB,BRD1,CREBBP,DPY30,EHMT1,EP400,EPC1,EYA2,EYA3,EZH2,HAT1,HDAC4,HLCS,HOPX,IRF4,JAK2,JHDM1D,JMJD6,KANSL1,KAT6A,KAT6B,KAT8,KDM2A,KDM4C,KDM8,KMT2A,KMT2E,LEF1,LEO1,LOXL2,NCOA3,NSD1,PHB,PHF15,PHF17,PHF20,PKN1,PRDM2,PRMT6,RCOR1,RNF168,RPS6KA4,RUVBL2,RYBP,SIRT1,SKP1,SMARCA4,SMYD3,SRCAP,SUV420H2,TADA2A,TET2,TRRAP,UBE2B,UBE2N,USP16,USP49,WAC,WDR5,WDR82,WHSC1
GO Biological Process	GO:0018393	internal peptidyl-lysine acetylation	221	0.000138955	1	0.00656421	BRD1,CREBBP,EP400,EPC1,HAT1,IRF4,KANSL1,KAT6A,KAT6B,KAT8,KMT2A,LEF1,NCOA3,PHF15,PHF17,PHF20,RUVBL2,SMARCA4,SRCAP,TADA2A,TRRAP,WDR5
GO Biological Process	GO:0080134	regulation of response to stress	222	0.000146867	1	0.00690673	ABR,ACKR3,ADA,AIM2,AKT2,AMBP,ANKRD42,ANXA2,AP1M1,AP2A2,AP2S1,APOA1,APOE,ARFGEF1,ATG7,ATP6V1H,AXIN2,BCL2L1,BIRC7,BMP7,BRCA1,CALCRL,CCR7,CD1D,CD27,CD34,CDK6,CLN3,CNR1,COPS5,CREBRF,CRTAM,CTSK,CTSS,CYP4F2,DAXX,DHX58,DNAJA3,DUSP10,DUSP6,DVL3,EYA3,F11,F2,FAM105B,FECH,FGR,FOS,FOXF1,FOXO1,GJD4,GP5,HIC1,HMGCR,HOPX,HSPB1,IDO1,IER3,IFI16,IFNAR2,IL17C,IL17RA,IL20RB,IL6ST,ITCH,JAK2,KLKB1,LSM14A,LTBR,MAP2K2,MA…
GO Biological Process	GO:0034097	response to cytokine stimulus	223	0.000147875	1	0.00692294	ACKR3,ADAM10,ADAM9,AIM2,AKAP6,ALOX15,APOE,BCL2L1,CCR4,CCR6,CCR7,CFTR,COMMD7,CSF2RB,CTNNB1,CYP27B1,DNAJA3,DUOX2,EIF4E3,EIF4G1,EIF4G3,FASN,FLT3,FOS,FOXF1,GAS6,GBP5,GSS,HAX1,HCLS1,HDAC4,HIF1A,HLA-A,IFI30,IFI6,IFNAR2,IL27RA,IL4R,IL6ST,IRF2,IRF4,IRF8,JAK2,JAK3,JUNB,KLF2,KLHL20,KPNA1,KPNB1,LEF1,LEP,LRP8,MYLK3,NUP133,NUP155,NUP160,NUP50,NUP85,NUP88,NUPL1,PHB,PLCB1,POM121,PPM1B,PPP3CB,PRKCD,PRKCI,PTGIS,P…
GO Biological Process	GO:0007005	mitochondrion organization	224	0.000148749	1	0.00693279	AKT3,ATP2A1,BBC3,BCL2L1,BHLHA15,BID,CLN8,COX10,COX14,COX18,DAP3,DNAJA3,GATC,HSP90AA1,HSPA9,IFI6,LETM1,LPIN1,MAP3K1,MEF2A,MGARP,MIPEP,MPV17,MRPL12,MSTO1,MTO1,MTX3,NDUFS1,NDUFS7,NRF1,OPA1,OPA3,OXA1L,PLD6,PPIF,PVRL2,QRSL1,SEPT4,SFN,SPG7,TEFM,TIMM22,TIMM44,TIMM50,TOMM20,TOMM40,YARS2
GO Biological Process	GO:0035088	establishment or maintenance of apical/basal cell polarity	225	0.00015115	1	0.00701338	ANK1,CDX2,CLIC4,ERBB2IP,EZR,FOXF1,LAMA1,MARK2,PRKCI,PTK7
GO Biological Process	GO:0034384	high-density lipoprotein particle clearance	226	0.000152476	1	0.00704358	APOA1,APOE,SCARB1
GO Biological Process	GO:1901674	regulation of histone H3-K27 acetylation	227	0.000156623	1	0.00720326	LIF,SIN3A
GO Biological Process	GO:0048193	Golgi vesicle transport	228	0.000167827	1	0.00768473	ANK1,AP1M1,ARFRP1,BBS1,CLTC,COG1,COG3,COG4,COG6,COPB1,CUX1,CYTH3,DNM2,ERGIC1,GBF1,GOLGA1,GOLPH3,LMAN1,LMF1,MACF1,MPPE1,PRKCI,PUM1,RAB10,RAB6A,RAB6B,RAB8A,RGPD3,SEC22A,SEC22C,SEC23B,SNX8,SPTBN1,STX18,STX6,TMX1,TRAPPC4
GO Biological Process	GO:0006066	alcohol metabolic process	229	0.000168242	1	0.00767006	ACAA2,AGPAT6,ALDH3B2,APOA1,APOE,APOL1,APP,BCHE,CALM2,CEL,CFTR,CHDH,CLN3,CLN8,COQ3,CYP1B1,CYP27B1,DHCR7,EBPL,ENPP6,FECH,GDPD1,GDPD3,HDLBP,HMGCR,IDI1,INPP5A,INPP5D,INSIG1,INSIG2,IP6K3,LDLR,LEP,LIPC,LPCAT1,LPIN1,LPIN2,MTMR2,NUDT4,PAFAH1B1,PECR,PLA2G4B,PLCB1,PLCB4,PLCG2,PLCH1,PPARD,RXRA,SCARB1,SLC5A3,SMPD3,SMPD4,SOAT2,SORD,TRERF1
GO Biological Process	GO:0034349	glial cell apoptotic process	230	0.000169617	1	0.00769913	BID
GO Biological Process	GO:0006281	DNA repair	231	0.000170113	1	0.00768821	ACTR5,BIVM-ERCC5,BRCA1,C17orf70,C19orf40,DDB2,DTL,EID3,ENDOV,ERCC3,ERCC4,ERCC6L2,EYA2,EYA3,EYA4,FANCA,FANCE,FEN1,HERC2,HUS1B,INIP,INO80C,INO80D,MC1R,MLH1,MMS19,MUTYH,NABP1,NCOA6,NDNL2,NSMCE1,NSMCE2,NUDT1,OTUB1,PARP4,PMS2,POLK,POLL,POLR2A,POLR2E,POLR2F,PRKDC,PRMT6,RAD51,RAD51B,RAD54L,RECQL5,REV3L,RFC2,RFC3,RNF168,RPA3,RPS27A,RUVBL2,SIRT1,SLC30A9,SLX4,SMC4,SMC5,SPIDR,TAOK3,TICRR,TOPBP1,TRIP12,TYMS,…
GO Biological Process	GO:0010638	positive regulation of organelle organization	232	0.000173165	1	0.00779243	ACTR2,ACTR3B,AKT2,ALOX15,ANXA2,ARID5A,ARL2,BAIAP2L1,BBC3,BCL2L11,BID,BMF,BRCA1,CCNB1,CCR7,CLIP1,DLG1,DMRT1,DNMT1,FAM162A,HAX1,HCLS1,INSR,JARID2,JDP2,KIRREL,LIF,LMAN1,LPIN1,LRP5,MAP3K1,MGARP,MYLK3,NCK2,NSMCE2,NTF3,PHIP,PPIF,PPM1E,PPP3CC,PTK2B,RAC1,RGCC,RPS6KA4,SFN,SH2B1,SMC5,SYNPO,TAC1,TAL1,UBE2N,YWHAE,YWHAG,YWHAH
GO Biological Process	GO:0071375	cellular response to peptide hormone stimulus	233	0.000178141	1	0.00798194	AKT2,ATP6V0A1,ATP6V0A2,ATP6V0D1,ATP6V1C2,ATP6V1H,CAB39,CRK,DENND4C,DOK1,EEF2K,EIF4G1,FGF1,FGF3,FGF4,FGF9,FGFR1,FGFR3,FGFR4,FOXO1,GNAS,GNG13,GNG2,GNG5,INSR,JAK2,JAK3,KL,LPIN1,MAP2K2,MAS1,MAX,MDM2,MGARP,PHIP,PIK3CB,PRKACA,PRKAR1B,PRKAR2A,PRKCD,PRKCI,PRKDC,PRL,PTK2,PTPN1,PTPRA,RAB10,RAB8A,RAF1,RPS6KB1,RPTOR,SH2B2,SHC3,SIK2,SLC2A8,SMARCC1,SORBS1,TBC1D4,UBE2B
GO Biological Process	GO:0032869	cellular response to insulin stimulus	234	0.000188766	1	0.00842187	AKT2,ATP6V0A1,ATP6V0A2,ATP6V0D1,ATP6V1C2,ATP6V1H,CAB39,CRK,DENND4C,DOK1,EEF2K,EIF4G1,FGF1,FGF3,FGF4,FGF9,FGFR1,FGFR3,FGFR4,FOXO1,INSR,KL,LPIN1,MAP2K2,PHIP,PIK3CB,PRKCD,PRKCI,PRKDC,PTPN1,PTPRA,RAB10,RAB8A,RAF1,RPS6KB1,RPTOR,SH2B2,SHC3,SIK2,SLC2A8,SMARCC1,SORBS1,TBC1D4,UBE2B
GO Biological Process	GO:0051276	chromosome organization	235	0.000195965	1	0.00870587	ARID1A,ARID1B,ARID4B,ASXL1,AURKB,AXIN2,BAZ1A,BPTF,BRD1,CCNB1,CDAN1,CECR2,CHD4,CHD9,CHRAC1,CREBBP,CTC1,DDX11,DFFB,DNMT1,DPF3,DPPA3,DPY30,EHMT1,EP400,EPC1,ERCC4,EYA2,EYA3,EYA4,EZH2,FEN1,H2AFV,H3F3A,HAT1,HDAC4,HELLS,HIST1H1A,HIST1H2AH,HIST1H2BK,HIST1H2BL,HIST1H4H,HIST3H2A,HIST3H2BB,HLCS,HOPX,HORMAD2,HP1BP3,IRF4,JAK2,JARID2,JHDM1D,JMJD6,KANSL1,KAT6A,KAT6B,KAT8,KDM2A,KDM4C,KDM8,KIF25,KIFC1,KMT2A,KMT2E…
GO Biological Process	GO:0050658	RNA transport	236	0.00020113	1	0.00889742	ATXN2,CKAP5,CPSF3,IGF2BP2,IWS1,LRPPRC,MAGOH,NDC1,NUP133,NUP155,NUP160,NUP50,NUP85,NUP88,NUPL1,POLDIP3,POM121,POM121C,RANBP2,RFTN1,RNPS1,RPSA,SENP2,SIDT2,SRRM1,THOC7,TST,XPO1
GO Biological Process	GO:0016310	phosphorylation	237	0.000206905	1	0.0091143	ABI1,ACVR2A,ADAM10,ADCK2,ADK,ADRBK1,AGK,AK1,AKAP10,AKAP13,AKAP6,AKT2,AKT3,ALDH18A1,ALPK3,APP,AURKB,BIRC6,BLK,BMP2K,BMPR2,BUB1B,C8orf44-SGK3,CALM2,CASS4,CCNB1,CCND1,CCNE1,CCNT1,CDK11B,CDK12,CDK13,CDK17,CDK19,CDK6,CKB,COX10,CSNK1G2,CSNK2A1,DAPK2,DDR1,DGKG,DGKH,DGKZ,DLD,DOK1,EEF2K,ENSG00000182319,ENSG00000185900,EPHA2,EPHB3,ERCC3,FAM20C,FASTKD1,FGFR1,FGFR1OP,FGFR3,FGFR4,FGR,FLT1,FLT3,FSCB,FUK,GAS6,G…
GO Biological Process	GO:1901990	regulation of mitotic cell cycle phase transition	238	0.000213324	1	0.00935757	ANAPC1,APP,BCL2L1,BID,BUB1B,CASP2,CCNB1,CCND1,CCNG1,CSNK2A1,CTC1,DGKZ,DLG1,ERCC3,EZH2,FBXO31,FBXO5,GIGYF2,ID2,MAD1L1,MDM2,MTA3,NABP1,NSMCE2,PLCB1,PPP2R5C,PSMC5,PSMD11,PSMD12,PSMD5,RBM38,RGCC,RPS27A,SIN3A,SMARCA4,SMC5,SOX4,TEX14,TICRR,TJP3,TRIAP1,TRRAP,UBE2C,WNT10B
GO Biological Process	GO:0006403	RNA localization	239	0.000216725	1	0.009467	ATXN2,BICD1,CKAP5,CPSF3,IGF2BP2,IWS1,LRPPRC,MAGOH,NDC1,NUP133,NUP155,NUP160,NUP50,NUP85,NUP88,NUPL1,POLDIP3,POM121,POM121C,RANBP2,RFTN1,RNPS1,RPSA,SENP2,SIDT2,SRRM1,THOC7,TST,XPO1
GO Biological Process	GO:0043161	proteasome-mediated ubiquitin-dependent protein catabolic process	240	0.000217703	1	0.00947008	ANAPC1,AURKB,BTRC,BUB1B,C2orf40,CCNB1,CCNF,FAF1,FBXL5,FBXO2,FBXO31,FBXO5,FBXW11,KLHL20,NEDD4L,NPLOC4,PCNP,PPP2R5C,PSMC5,PSMD11,PSMD12,PSMD5,RBCK1,RPS27A,SIAH1,SIRT1,SKP1,SKP2,SMURF1,SPOP,TBL1XR1,TRIM38,TRIM9,UBE2B,UBE2C,UBE2I,UBE4B,UBXN1,ZNRF1
GO Biological Process	GO:0039529	RIG-I signaling pathway	241	0.000221409	1	0.00959134	LSM14A,MAVS
GO Biological Process	GO:0031365	N-terminal protein amino acid modification	242	0.000222125	1	0.00958257	CREBBP,METAP1D,NAA16,NMT2,NTMT1,PPM1B
GO Biological Process	GO:0065008	regulation of biological quality	243	0.0002258	1	0.00970105	AACS,ABCC2,ACKR3,ACTB,ACTG2,ACTN1,ACTR2,ACTR3B,ADA,ADRBK1,AGPAT6,AKAP10,AKAP6,AKT2,ALOX15,AMBP,ANK1,ANK2,ANKRD11,ANKRD17,ANXA2,AP1M1,AP3B1,APOA1,APOC4,APOE,APOL1,APP,ARFGEF1,ARHGAP21,ARHGAP5,ARHGEF18,ARL2,ARPC5L,ASPM,ATP11A,ATP11B,ATP12A,ATP1A1,ATP1B2,ATP1B3,ATP2A1,ATP2A2,ATP6V0A1,ATP6V0A2,ATP6V0D1,ATP6V1C2,ATP6V1H,ATP8B1,ATPIF1,ATRN,ATXN1,ATXN2,AURKB,AXIN2,AZU1,BAIAP2L1,BAMBI,BBC3,BBS1,BCL11A,BC…
GO Biological Process	GO:1901987	regulation of cell cycle phase transition	244	0.000231311	1	0.00989708	ANAPC1,APP,BCL2L1,BID,BUB1B,CASP2,CCNB1,CCND1,CCNG1,CSNK2A1,CTC1,DGKZ,DLG1,ERCC3,EZH2,FBXO31,FBXO5,GIGYF2,ID2,MAD1L1,MDM2,MTA3,NABP1,NSMCE2,PLCB1,PPP2R5C,PSMC5,PSMD11,PSMD12,PSMD5,RBM38,RGCC,RPS27A,SIN3A,SMARCA4,SMC5,SOX4,STRA8,TEX14,TICRR,TJP3,TRIAP1,TRRAP,UBE2C,WNT10B,ZNF16
GO Biological Process	GO:0048522	positive regulation of cellular process	245	0.000232343	1	0.00990064	AACS,ABHD5,ABI1,ABR,ACKR3,ACTR2,ACTR3B,ACVR2A,ADA,ADAM10,ADAM9,ADARB1,ADCY10,ADIG,ADIRF,ADK,ADNP2,ADRBK1,AFF1,AGO2,AHI1,AIM2,AKAP13,AKAP5,AKAP6,AKT2,ALOX15,AMBRA1,ANAPC1,ANXA2,AP3B1,APOA1,APOE,APOL3,APP,ARFGEF1,ARHGAP5,ARHGEF18,ARHGEF7,ARID1A,ARID1B,ARID5A,ARL2,ARNT,ARNTL,ASCL1,ASPM,ASXL1,ATG7,ATP6V0D1,ATXN1,AURKB,AXIN2,AZU1,BAIAP2L1,BAMBI,BARHL1,BBC3,BCL11A,BCL2L1,BCL2L11,BCL2L14,BHLHA15,BHLHE23…
GO Biological Process	GO:0019221	cytokine-mediated signaling pathway	246	0.00024164	1	0.010255	ACKR3,AIM2,CCR4,CCR6,CCR7,COMMD7,CSF2RB,DUOX2,EIF4E3,EIF4G1,EIF4G3,FLT3,HLA-A,IFI30,IFI6,IFNAR2,IL27RA,IL4R,IL6ST,IRF2,IRF4,IRF8,JAK2,JAK3,KPNA1,KPNB1,LEP,LRP8,NUP133,NUP155,NUP160,NUP50,NUP85,NUP88,NUPL1,PLCB1,POM121,PPM1B,PRKCD,PTK2B,PTPN1,RANBP2,RIPK1,RPS27A,RPS6KA4,SH2B2,SP100,TNFRSF11A,TNFRSF19,TNFRSF1B,TNFSF11,TRAF3,TYK2,UBE2N,USP18
GO Biological Process	GO:0002757	immune response-activating signal transduction	247	0.000241941	1	0.0102262	ABI1,ACTB,ACTR2,BLK,BTN3A1,CRK,CTSK,CTSS,DUSP6,FAM105B,FCGR2A,FGR,FOS,HSP90AA1,INPP5D,ITCH,KLHL6,LAT2,LSM14A,MAP2K2,MAP2K3,MAP3K1,MAPK7,MAVS,MEF2A,NFAM1,NFKB2,NFKBIB,PAK2,PIK3AP1,PIK3CB,PIK3CD,PLCG2,PRKCD,PRKCQ,PRKD2,PTK2,RAC1,RBCK1,RFTN1,RIPK1,RPS27A,RPS6KA1,SH2B2,SRC,SYK,TAB1,TAB2,TNFAIP3,TRAF3,UBE2N,UNC93B1,VASP,VAV2,WIPF2,YES1,ZAP70
GO Biological Process	GO:0019083	viral transcription	248	0.000245516	1	0.0103354	RPL11,RPL13,RPL18A,RPL23,RPL26L1,RPL27A,RPL30,RPL34,RPL35,RPL35A,RPLP1,RPS11,RPS12,RPS14,RPS27,RPS27A,RPSA
GO Biological Process	GO:0022613	ribonucleoprotein complex biogenesis	249	0.000262826	1	0.0110197	ATXN2,BICD1,BOP1,CELF2,CIRH1A,DDX51,DYNC1H1,EIF3B,EIF3D,EIF3G,ERAL1,ERI1,FRG1,LIMD1,LSM14A,LUC7L,LUC7L3,MTG2,MTIF2,MTIF3,NHP2L1,NOL11,NOP2,NOP58,NSUN4,PSIP1,RCL1,RPF1,RPL11,RPL35A,RPS14,RPSA,RRN3,RRP1B,RRP9,SBDS,SCAF11,SFSWAP,SHQ1,SIRT1,SKIV2L2,SNRPE,SRPK2,SRSF12,TICRR,TXNL4A,UTP11L
GO Biological Process	GO:0001830	trophectodermal cell fate commitment	250	0.00026915	1	0.0112397	TEAD4
GO Biological Process	GO:0031937	positive regulation of chromatin silencing	251	0.00027107	1	0.0112748	SIN3A,SIRT1
GO Biological Process	GO:0002253	activation of immune response	252	0.000272485	1	0.0112887	ABI1,ACTB,ACTR2,AIM2,BLK,BTN3A1,CRK,CTSK,CTSS,DUSP6,FAM105B,FCGR2A,FGR,FOS,HSP90AA1,IFI16,INPP5D,ITCH,KLHL6,LAT2,LSM14A,MAP2K2,MAP2K3,MAP3K1,MAPK7,MAVS,MEF2A,NFAM1,NFKB2,NFKBIB,PAK2,PIK3AP1,PIK3CB,PIK3CD,PLCG2,PRKCD,PRKCQ,PRKD2,PTK2,RAC1,RBCK1,RFTN1,RGCC,RIPK1,RPS27A,RPS6KA1,SH2B2,SIN3A,SRC,SYK,TAB1,TAB2,TNFAIP3,TRAF3,UBE2N,UNC93B1,VASP,VAV2,VSIG4,WIPF2,YES1,ZAP70
GO Biological Process	GO:0006915	apoptotic process	253	0.000273829	1	0.0112995	ABR,AIM2,AKAP13,AKT2,APP,ARHGAP10,ARHGEF18,ARHGEF7,ATP2A1,BBC3,BCL2A1,BCL2L1,BCL2L11,BCL2L13,BCL2L14,BID,BIRC6,BIRC7,BLCAP,BMF,BRCA1,BUB1B,C6orf120,CAAP1,CASP10,CASP2,CD27,CDK11B,CDK19,CECR2,CFLAR,CSNK2A1,CSRNP2,CTNNB1,CTNNBL1,CYCS,DAP3,DAPK2,DAPL1,DAXX,DCC,DDIT4,DFFB,DIDO1,DNAJA3,DNAJB6,DNASE1,DPF1,DRAM1,EDAR,EPHA2,ERCC3,EYA2,FAF1,FAIM,FAM162A,FGD4,FGF4,FGFR3,FNTA,FOXL2,FOXO1,GAS6,GLI3,GLRX2,GPI…
GO Biological Process	GO:0070925	organelle assembly	254	0.000276236	1	0.0113539	ACTA1,ACTB,AHI1,ATG16L1,ATP6V0D1,ATXN2,AURKB,BBS1,BICD1,CC2D2A,CCDC41,CD34,CELSR3,CEP192,CFLAR,CLTC,DYNC1H1,DZIP1,ERAL1,FAM161A,FBF1,FBXO5,FHOD3,FOXP1,HAUS6,IFT46,ITGB1,KIF3B,KLHL41,LIMD1,LSM14A,MAP1LC3A,MEF2A,MLH1,MYLK3,NEK1,NEK2,NEURL2,ONECUT2,PAFAH1B1,PVRL2,RAB20,RAB7A,RAB8A,RPS14,RPSA,RSG1,SBDS,SH3PXD2B,SNX10,SRF,TCTN2,TMEM17,TMOD1,TP53INP2,TPGS1,TTBK2,TTC26,TTC8,UBE2B,WBP2NL
GO Biological Process	GO:0043241	protein complex disassembly	255	0.00027895	1	0.0114205	ARID1A,CFL2,DDIT4,MICAL3,RPL11,RPL13,RPL18A,RPL23,RPL26L1,RPL27A,RPL30,RPL34,RPL35,RPL35A,RPLP1,RPS11,RPS12,RPS14,RPS27,RPS27A,RPSA,SMARCA4,SMARCC1,SMARCC2
GO Biological Process	GO:0044092	negative regulation of molecular function	256	0.000279831	1	0.0114118	ADARB1,AIM2,AMBP,ANAPC1,APBA3,APOA1,APOE,APP,ARFGEF1,ARL2,ATPIF1,AURKB,AZIN1,BICD1,BIRC6,BIRC7,BMP7,BTRC,BUB1B,CABP1,CALM2,CAST,CD27,CEP192,CLN3,CLN8,CNR1,CNST,COMMD1,COMMD7,CRIM1,CSNK2A1,CSRNP2,CTNNBIP1,CYP27B1,DGKZ,DNAJA3,DNAJB6,DRD4,DRD5,DUSP1,DUSP10,DUSP6,ELFN1,ELFN2,EPB41L5,ERRFI1,FAM105B,FARP1,FBXO5,FGF12,FGFR1OP,FKBP1B,GAS6,GFI1,GMFG,GNAQ,GPI,GRM2,GRM7,GRXCR1,HDAC4,HMGCR,HSPB1,ID1,ID2,IFI1…
GO Biological Process	GO:0060267	positive regulation of respiratory burst	257	0.000280526	1	0.0113957	INSR
GO Biological Process	GO:0006468	protein phosphorylation	258	0.000287481	1	0.011633	ABI1,ACVR2A,ADAM10,ADCK2,ADRBK1,AKT2,AKT3,ALPK3,APP,AURKB,BIRC6,BLK,BMP2K,BMPR2,BUB1B,C8orf44-SGK3,CCNB1,CCND1,CCNE1,CCNT1,CDK11B,CDK12,CDK13,CDK17,CDK19,CDK6,CSNK1G2,CSNK2A1,DAPK2,DDR1,EEF2K,ENSG00000182319,ENSG00000185900,EPHA2,EPHB3,ERCC3,FASTKD1,FGFR1,FGFR1OP,FGFR3,FGFR4,FGR,FLT1,FLT3,FSCB,GAS6,GMFG,GRK7,INSR,IP6K3,JAK2,JAK3,LATS2,LEP,LIF,LMTK2,LMTK3,LRRK1,LTK,MAK,MAP2K2,MAP2K3,MAP3K1,MAP3K13…
GO Biological Process	GO:0010827	regulation of glucose transport	259	0.000287928	1	0.0116061	AKT2,CLIP3,CLTCL1,INSR,NUP133,NUP155,NUP160,NUP50,NUP85,NUP88,NUPL1,POM121,PRKCD,PRKCI,RANBP2,RARRES2,REPIN1,RPS6KB1,SORBS1
GO Biological Process	GO:0002520	immune system development	260	0.000290855	1	0.0116789	ABI1,ADA,ANK1,ATPIF1,BCL11A,BCL2L11,CCR4,CCR7,CD1D,CD34,CDK13,CDK6,CTC1,CTNNB1,CTNNBL1,DNAJA3,EPHA2,EPHB3,FAM20C,FECH,FGF3,FLT3,FOXL1,FOXP1,GAS6,GLI3,GON4L,GPR183,HCLS1,HDAC4,HES1,HIF1A,HOXB3,HOXB4,ID2,IFI16,IL17C,IRF4,IRF8,ITGB1,JAK2,JAK3,JARID2,JMJD6,JUNB,KAT6A,KAT8,KLF2,KMT2A,KMT2E,LEF1,LRP5,MECOM,MEF2A,MELK,MLF1,MLH1,MYH9,MYO1E,NBEAL2,NCOA6,NFAM1,NFKB2,PAFAH1B1,PGM3,PIK3CD,PLCG2,PMS2,POLL,PPP…
GO Biological Process	GO:0031057	negative regulation of histone modification	261	0.000296183	1	0.0118473	BRCA1,DNMT1,JARID2,MSX1,OTUB1,PAX5,SIN3A,TRIP12,UBE2B,UBR5,UCN
GO Biological Process	GO:0012501	programmed cell death	262	0.000303311	1	0.0120861	ABR,AIM2,AKAP13,AKT2,APP,ARHGAP10,ARHGEF18,ARHGEF7,ATP2A1,BBC3,BCL2A1,BCL2L1,BCL2L11,BCL2L13,BCL2L14,BID,BIRC6,BIRC7,BLCAP,BMF,BRCA1,BUB1B,C6orf120,CAAP1,CASP10,CASP2,CD27,CDK11B,CDK19,CECR2,CFLAR,CSNK2A1,CSRNP2,CTNNB1,CTNNBL1,CTSV,CYCS,DAP3,DAPK2,DAPL1,DAXX,DCC,DDIT4,DFFB,DIDO1,DNAJA3,DNAJB6,DNASE1,DPF1,DRAM1,EDAR,EPHA2,ERCC3,EYA2,FAF1,FAIM,FAM162A,FGD4,FGF4,FGFR3,FNTA,FOXL2,FOXO1,GAS1,GAS6,GATA…
GO Biological Process	GO:0015931	nucleobase-containing compound transport	263	0.000306478	1	0.0121659	ATXN2,CKAP5,CPSF3,IGF2BP2,IWS1,LRPPRC,MAGOH,NDC1,NUP133,NUP155,NUP160,NUP50,NUP85,NUP88,NUPL1,POLDIP3,POM121,POM121C,RANBP2,RFTN1,RNPS1,RPSA,SENP2,SIDT2,SLC25A17,SLC29A1,SLC29A3,SLC35B1,SRRM1,THOC7,TST,XPO1
GO Biological Process	GO:0006914	autophagy	264	0.000306587	1	0.0121241	AMBRA1,ATG16L1,ATG7,CLN3,DRAM1,IFI16,MAP1LC3A,MAP1LC3B,MAP1LC3B2,NBR1,PIK3CB,TP53INP1,TP53INP2,ULK2,USP10,USP13,VMP1
GO Biological Process	GO:0036289	peptidyl-serine autophosphorylation	265	0.000309598	1	0.012197	MAP2K2,RIPK1
GO Biological Process	GO:0000398	mRNA splicing, via spliceosome	266	0.000311297	1	0.0122178	CDC5L,CDK13,CELF2,CELF3,CPSF3,DCPS,DHX35,DNAJC8,FRG1,HNRNPD,HNRNPM,LUC7L,LUC7L3,MAGOH,NHP2L1,POLR2A,POLR2E,POLR2F,PPIL3,PRPF3,PSIP1,RALY,RBM22,RNPS1,RSRC1,SCAF11,SF3B1,SF3B4,SFSWAP,SKIV2L2,SNRPE,SRPK2,SRRM1,SRSF12,TFIP11,TRA2B,TXNL4A,USP49,ZCCHC8
GO Biological Process	GO:0033962	cytoplasmic mRNA processing body assembly	267	0.000322688	1	0.0126175	ATXN2,DYNC1H1,LIMD1,LSM14A
GO Biological Process	GO:0033182	regulation of histone ubiquitination	268	0.000322925	1	0.0125796	OTUB1,TRIP12,UBE2N,UBR5
GO Biological Process	GO:0090043	regulation of tubulin deacetylation	269	0.000336481	1	0.0130589	FNTA,TADA2A
GO Biological Process	GO:0045656	negative regulation of monocyte differentiation	270	0.000338421	1	0.0130856	INPP5D,ZBTB46
GO Biological Process	GO:0009446	putrescine biosynthetic process	271	0.000342297	1	0.0131866	AGMAT,ODC1
GO Biological Process	GO:0071499	cellular response to laminar fluid shear stress	272	0.000344045	1	0.0132052	KLF2,MAPK7
GO Biological Process	GO:0043902	positive regulation of multi-organism process	273	0.000356456	1	0.0136315	ADARB1,CCNT1,CTDP1,ERCC3,LEF1,NELFA,NR5A2,POLR2A,POLR2E,POLR2F,PPIA,SMARCA4,SRPK2,SUPT5H,TCEB3,TRIM38,VAPB
GO Biological Process	GO:0009892	negative regulation of metabolic process	274	0.000375706	1	0.0143152	ADARB1,AGO2,AGO3,AKAP6,ANAPC1,APOE,ARID5A,ARID5B,ASCL1,ASXL1,ATP1A1,ATP8B1,ATPIF1,ATXN1,ATXN2,AURKB,BACH1,BASP1,BCL11A,BCL2L1,BCL7A,BDKRB2,BMP7,BMPR2,BPTF,BRCA1,BTN2A2,BTRC,BUB1B,CAPRIN1,CBFA2T2,CC2D1B,CCNB1,CD34,CDAN1,CDX2,CEBPB,CELA1,CIR1,CLN3,CLN8,CNOT2,CNOT6,CNR1,COMMD7,CREBBP,CREBRF,CTNNB1,CTNNBIP1,CUX1,DAXX,DDIT4,DLX1,DMRT1,DNAJA3,DNAJB6,DNMT1,DPPA3,DRD4,DUSP1,DUSP10,DUSP6,EAPP,EHMT1,EIF2B3…
GO Biological Process	GO:0006913	nucleocytoplasmic transport	275	0.000383407	1	0.0145555	ANP32A,ARNTL,ATXN1,CBLB,CPSF3,DAG1,FGF9,HES1,HSPA9,IPO7,JAK2,JAK3,KPNA1,KPNB1,LMNA,MAGOH,MLXIP,NDUFA13,NEMF,NOP58,NSRP1,NUP133,NUP155,NUP160,NUPL1,OPRD1,PHIP,POLDIP3,PPP3CB,PRL,PTTG1IP,RANBP2,RBM22,RNPS1,RPL23,RPSA,RSRC1,SIX3,SMURF1,SPTBN1,SRRM1,TCF7L2,THOC7,TNPO1,TOB1,XPO1
GO Biological Process	GO:0050778	positive regulation of immune response	276	0.000383505	1	0.0145065	ABI1,ACTB,ACTR2,ADA,AIM2,BLK,BTN3A1,CCR7,CD1D,CNR1,CRK,CRTAM,CTSK,CTSS,DUSP6,FAM105B,FCGR2A,FGR,FOS,HLA-A,HSP90AA1,IDO1,IFI16,IL27RA,IL6ST,INPP5D,ITCH,KLHL6,LAT2,LSM14A,MAP2K2,MAP2K3,MAP3K1,MAPK7,MAVS,MEF2A,NFAM1,NFKB2,NFKBIB,PAK2,PIK3AP1,PIK3CB,PIK3CD,PLCG2,POLR3B,POLR3G,PRKCD,PRKCQ,PRKD2,PTK2,PVRL2,RAC1,RBCK1,RFTN1,RGCC,RIPK1,RPS27A,RPS6KA1,SH2B2,SIN3A,SIRT1,SRC,SYK,TAB1,TAB2,TNFAIP3,TRAF3,UBE2…
GO Biological Process	GO:0032880	regulation of protein localization	277	0.000387267	1	0.0145959	ADAM9,AIM2,AKAP6,AKT2,APOA1,AXIN2,BAMBI,BBC3,BCL2L1,BCL2L11,BID,BMF,BMP7,BTN2A2,CABP1,CCNB1,CCR7,CD27,CD34,CELSR3,CLIP3,CNST,CREBRF,CRTAM,CTNNB1,DACT3,DLG1,DRD4,EDAR,EPB41L5,EPHA2,FAF1,FBXW11,FGR,GAPVD1,GAS6,GLI3,GNAQ,GOLPH3,HCLS1,HSP90AA1,IL4R,JAK2,JUP,KIF5B,KPNA1,LCP1,LEP,LIF,MAPK7,MAVS,MDM2,NDFIP2,NEDD4L,NEK2,NF1,NLRP12,NLRP2,NLRP3,NNAT,NR1H3,PKIG,PPIA,PPM1B,PPP2R5A,PPP3CC,PRKACA,PRKCI,PTCH1,R…
GO Biological Process	GO:0051595	response to methylglyoxal	278	0.000388015	1	0.0145715	SIN3A
GO Biological Process	GO:1901675	negative regulation of histone H3-K27 acetylation	278	0.000388015	1	0.0145715	SIN3A
GO Biological Process	GO:0030216	keratinocyte differentiation	280	0.000388486	1	0.014485	ADAM9,CLIC4,EPHA2,JUP,KAZN,LATS2,MADCAM1,POU3F1,RBPJ,SFN,SMARCA4,TFAP2C,WNT5A
GO Biological Process	GO:0010498	proteasomal protein catabolic process	281	0.000388965	1	0.0144512	ANAPC1,AURKB,BTRC,BUB1B,C2orf40,CCNB1,CCNF,FAF1,FBXL5,FBXO2,FBXO31,FBXO5,FBXW11,KLHL20,NEDD4L,NPLOC4,PCNP,PPP2R5C,PSMC5,PSMD11,PSMD12,PSMD5,RBCK1,RPS27A,SIAH1,SIRT1,SKP1,SKP2,SMURF1,SPOP,TBL1XR1,TRIM38,TRIM9,UBE2B,UBE2C,UBE2I,UBE4B,UBXN1,VHLL,ZNRF1
GO Biological Process	GO:0006325	chromatin organization	282	0.000391426	1	0.0144911	ARID1A,ARID1B,ARID4B,ASXL1,AURKB,BAZ1A,BPTF,BRD1,CDAN1,CECR2,CHD4,CHD9,CHRAC1,CREBBP,DNMT1,DPF3,DPPA3,DPY30,EHMT1,EP400,EPC1,EYA2,EYA3,EYA4,EZH2,H2AFV,H3F3A,HAT1,HDAC4,HELLS,HIST1H1A,HIST1H2AH,HIST1H2BK,HIST1H2BL,HIST1H4H,HIST3H2A,HIST3H2BB,HLCS,HOPX,HP1BP3,IRF4,JAK2,JARID2,JHDM1D,JMJD6,KANSL1,KAT6A,KAT6B,KAT8,KDM2A,KDM4C,KDM8,KMT2A,KMT2E,LEF1,LEO1,LOXL2,M1AP,MIS18A,MLF1IP,NAP1L4,NASP,NCOA3,NR3C1…
GO Biological Process	GO:0045659	negative regulation of neutrophil differentiation	283	0.000399891	1	0.0147522	INPP5D
GO Biological Process	GO:0006921	cellular component disassembly involved in execution phase of apoptosis	284	0.000401998	1	0.0147777	BIRC7,BLCAP,CECR2,CTNNB1,CYCS,DFFB,DRAM1,FNTA,FOXL2,KPNA1,KPNB1,LMNA,LMNB1,MSX1,NDUFA13,PAK2,PLEC,PRKCD,PRKCQ,PTK2,STK24
GO Biological Process	GO:0006614	SRP-dependent cotranslational protein targeting to membrane	285	0.000408793	1	0.0149747	RPL11,RPL13,RPL18A,RPL23,RPL26L1,RPL27A,RPL30,RPL34,RPL35,RPL35A,RPLP1,RPN1,RPS11,RPS12,RPS14,RPS27,RPS27A,RPSA,SPCS3,SRP9,SSR1
GO Biological Process	GO:0007010	cytoskeleton organization	286	0.000413932	1	0.01511	ABI1,ABR,ACTA1,ACTB,ACTN1,ACTR2,ACTR3B,ALKBH4,ANK1,APOE,ARHGAP10,ARHGAP26,ARHGEF18,ARL2,AUNIP,AURKB,BFSP2,BICD1,BICD2,BRCA1,BRWD1,BUB1B,CAMSAP2,CAP2,CAPZA1,CAPZA2,CAPZB,CDK5RAP2,CECR2,CEP152,CEP192,CEP72,CFL2,CFLAR,CKAP5,CKS2,CLASP2,CLIP1,CLN8,CLTC,CNN1,CORO2B,CTNNB1,CYTH2,DAG1,DBN1,DLG1,DNAJB6,DYNC1H1,EHD2,EPB41,EPB41L5,ERBB2IP,EZR,FAT1,FBXO5,FGD4,FGD6,FGFR1OP,FHOD3,FMNL2,FOXP1,GFAP,HAUS6,HOOK3,…
GO Biological Process	GO:0040029	regulation of gene expression, epigenetic	287	0.000421105	1	0.0153182	AGO2,AGO3,ARID1A,ARID1B,ARID4B,BRCA1,CNOT6,DNMT1,DPPA3,EHMT1,EPC1,EZH2,FOS,GATAD2A,GNAS,HAT1,HELLS,KMT2A,KMT2E,LIMD1,PLD6,SIRT1,SMARCA4,TNRC6A,TNRC6C,TRIM27,TRIM71,UBE2B,USP7
GO Biological Process	GO:0000375	RNA splicing, via transesterification reactions	288	0.000422046	1	0.0152992	CDC5L,CDK13,CELF2,CELF3,CPSF3,DCPS,DHX35,DNAJC8,FRG1,HNRNPD,HNRNPM,LUC7L,LUC7L3,MAGOH,NHP2L1,POLR2A,POLR2E,POLR2F,PPIL3,PRPF3,PSIP1,RALY,RBM22,RNPS1,RSRC1,SCAF11,SF3B1,SF3B4,SFSWAP,SKIV2L2,SNRPE,SRPK2,SRRM1,SRSF12,TFIP11,TRA2B,TXNL4A,USP49,ZCCHC8
GO Biological Process	GO:0006385	transcription elongation from RNA polymerase III promoter	289	0.000422213	1	0.0152523	POLR2E,POLR2F,POLR3A,POLR3B,POLR3E,POLR3G,POLR3K
GO Biological Process	GO:0006386	termination of RNA polymerase III transcription	289	0.000422213	1	0.0152523	POLR2E,POLR2F,POLR3A,POLR3B,POLR3E,POLR3G,POLR3K
GO Biological Process	GO:0034351	negative regulation of glial cell apoptotic process	291	0.000440625	1	0.015808	GAS6,PRKCD,PRKCH,PRKCI
GO Biological Process	GO:0016265	death	292	0.000453409	1	0.0162109	ABR,AIM2,AKAP13,AKT2,APOE,APOL1,APP,ARHGAP10,ARHGEF18,ARHGEF7,ATP2A1,ATXN1,ATXN2,AXIN2,BBC3,BCL2A1,BCL2L1,BCL2L11,BCL2L13,BCL2L14,BICD2,BID,BIRC6,BIRC7,BLCAP,BMF,BRCA1,BUB1B,C6orf120,CAAP1,CASP10,CASP2,CD27,CDK11B,CDK19,CECR2,CFLAR,CLN3,CLN8,CSNK2A1,CSRNP2,CTNNB1,CTNNBL1,CTSV,CYCS,DAP3,DAPK2,DAPL1,DAXX,DCC,DDIT4,DFFB,DIDO1,DNAJA3,DNAJB6,DNASE1,DPF1,DRAM1,DYNC1H1,EDAR,EIF4G1,EPHA2,ERCC3,EYA2,FAF1,…
GO Biological Process	GO:2000757	negative regulation of peptidyl-lysine acetylation	293	0.000455065	1	0.0162146	BRCA1,KLF15,MSX1,SIN3A,SIRT1
GO Biological Process	GO:0008219	cell death	294	0.000457681	1	0.0162523	ABR,AIM2,AKAP13,AKT2,APOE,APOL1,APP,ARHGAP10,ARHGEF18,ARHGEF7,ATP2A1,ATXN1,ATXN2,AXIN2,BBC3,BCL2A1,BCL2L1,BCL2L11,BCL2L13,BCL2L14,BICD2,BID,BIRC6,BIRC7,BLCAP,BMF,BRCA1,BUB1B,C6orf120,CAAP1,CASP10,CASP2,CD27,CDK11B,CDK19,CECR2,CFLAR,CLN3,CLN8,CSNK2A1,CSRNP2,CTNNB1,CTNNBL1,CTSV,CYCS,DAP3,DAPK2,DAPL1,DAXX,DCC,DDIT4,DFFB,DIDO1,DNAJA3,DNAJB6,DNASE1,DPF1,DRAM1,DYNC1H1,EDAR,EIF4G1,EPHA2,ERCC3,EYA2,FAF1,…
GO Biological Process	GO:0006438	valyl-tRNA aminoacylation	295	0.000459139	1	0.0162488	VARS
GO Biological Process	GO:0044783	G1 DNA damage checkpoint	296	0.000463521	1	0.0163485	CASP2,CCND1,DGKZ,FBXO31,GIGYF2,MDM2,PPP2R5C,PSMC5,PSMD11,PSMD12,PSMD5,RBM38,RPS27A,SOX4,TRIAP1,WAC
GO Biological Process	GO:0007174	epidermal growth factor catabolic process	297	0.000470325	1	0.0165326	RAB7A
GO Biological Process	GO:0050685	positive regulation of mRNA processing	298	0.000472186	1	0.0165424	AGO2,CCNB1,CELF3,LEO1,THRAP3,TNRC6B,TNRC6C,TOB1,TRA2B
GO Biological Process	GO:0039528	cytoplasmic pattern recognition receptor signaling pathway in response to virus	299	0.000476693	1	0.0166444	LSM14A,MAVS
GO Biological Process	GO:0001819	positive regulation of cytokine production	300	0.000478181	1	0.0166407	AIM2,ANKRD42,ARNT,CCR7,CD34,CD83,CREBBP,CTNNB1,DHX58,HIF1A,HSPB1,IDO1,IFI16,IL17C,IL17RA,IL20RB,IL27RA,IL4R,IL6ST,IRF8,JAK2,LEP,LSM14A,MAVS,NFAM1,NFKB2,NFKBIB,NLRP12,NLRP2,NLRP3,NLRP4,PLCB1,POLR2E,POLR2F,POLR3A,POLR3B,POLR3E,POLR3G,POLR3K,PRKCQ,PRKD2,PRKDC,RIPK1,RNF135,RPS27A,SEMA7A,SULF1,SULF2,UCN,WNT5A,XRCC6
GO Biological Process	GO:0006308	DNA catabolic process	301	0.000480599	1	0.0166693	BIRC7,CECR2,CYCS,DDB2,DFFB,DNASE1,ERCC3,ERCC4,FOXL2,KPNA1,KPNB1,MUTYH,RPA3,SLX4,UBE2N,XPA,XRN2
GO Biological Process	GO:0051081	nuclear envelope disassembly	302	0.000484275	1	0.0167412	CCNB1,LMNA,NUP133,NUP155,NUP160,NUP50,NUP85,NUP88,NUPL1,PAFAH1B1,POM121,RANBP2
GO Biological Process	GO:0034244	negative regulation of transcription elongation from RNA polymerase II promoter	303	0.000489906	1	0.0168799	EAPP,EZH2,NELFA,RECQL5,SHH
GO Biological Process	GO:0051179	localization	304	0.000507987	1	0.0174453	ABCA3,ABCB10,ABCC2,ABI1,ACBD3,ACKR3,ACTB,ACTN1,ACTR2,ADA,ADRBK1,AGAP1,AGPAT6,AHI1,AIM2,AKAP10,AKAP5,AKAP6,AKT2,ALOX15,ANK1,ANK2,ANKH,ANO2,ANO7,ANO8,ANP32A,ANXA2,AP1AR,AP1M1,AP2A2,AP2S1,AP3B1,AP4S1,APBA2,APBA3,APOA1,APOC4,APOC4-APOC2,APOE,APOL1,APOL3,APP,ARF3,ARFGEF1,ARFRP1,ARHGAP21,ARHGAP27,ARID5B,ARL2,ARL4C,ARNTL,ASCL1,ASIP,ASPM,ATG16L1,ATG7,ATP11A,ATP11B,ATP12A,ATP13A3,ATP1A1,ATP1B2,ATP1B3,ATP2…
GO Biological Process	GO:0032868	response to insulin stimulus	305	0.000519783	1	0.0177919	AKT2,APOE,ATP6V0A1,ATP6V0A2,ATP6V0D1,ATP6V1C2,ATP6V1H,BDH1,CAB39,CRK,DENND4C,DOK1,EEF2K,EIF4G1,FADS1,FGF1,FGF3,FGF4,FGF9,FGFR1,FGFR3,FGFR4,FOXO1,HADHA,HSD11B2,INSIG2,INSR,KL,LEP,LPIN1,MAP2K2,MAX,PHIP,PIK3CB,PRKCD,PRKCI,PRKDC,PTPN1,PTPRA,RAB10,RAB8A,RAF1,RPS6KB1,RPTOR,SH2B2,SHC3,SIK2,SIRT1,SLC2A8,SMARCC1,SORBS1,TBC1D4,UBE2B
GO Biological Process	GO:1901984	negative regulation of protein acetylation	306	0.0005206	1	0.0177617	BRCA1,KLF15,MSX1,SIN3A,SIRT1
GO Biological Process	GO:0006415	translational termination	307	0.000521092	1	0.0177205	RPL11,RPL13,RPL18A,RPL23,RPL26L1,RPL27A,RPL30,RPL34,RPL35,RPL35A,RPLP1,RPS11,RPS12,RPS14,RPS27,RPS27A,RPSA
GO Biological Process	GO:0009968	negative regulation of signal transduction	308	0.000521847	1	0.0176886	ACKR3,ADA,ADRBK1,AKAP10,AMBP,AP2A2,AP2S1,APOA1,APOE,ARHGEF7,ASXL1,ATXN1,AXIN2,BAMBI,BCL2L1,BICD1,BIRC6,BMP7,BRAP,BTRC,CBLB,CCND1,CFLAR,CHRD,CHST11,CILP,CNOT2,CREBRF,CTNNBIP1,CYP26B1,DACT3,DAG1,DDIT4,DGKZ,DHX58,DNAJA3,DUSP1,DUSP10,DUSP6,ELF1,EPHA2,EPS15L1,ERRFI1,EZH2,FAF1,FBN1,FGF9,FGFR3,FOXO1,GAS1,GAS6,GLG1,GLI3,GPR21,GRK7,HIC1,HIF1A,HMGCR,HSPB1,IFI6,IL6ST,INPP5D,INVS,IRF4,ITCH,JUP,KIF7,LATS2,LEF…
GO Biological Process	GO:0045197	establishment or maintenance of epithelial cell apical/basal polarity	309	0.00053209	1	0.0179774	ANK1,CDX2,ERBB2IP,FOXF1,LAMA1,MARK2,PRKCI,PTK7
GO Biological Process	GO:0050790	regulation of catalytic activity	310	0.000533511	1	0.0179673	ABHD5,ABI1,ABR,ACVR2A,ADAM9,ADARB1,ADRBK1,ADRM1,AGAP1,AGFG2,AIM2,AKAP6,AKT2,AMBP,ANAPC1,APBA3,APOA1,APOC4-APOC2,APOE,APP,ARFGEF1,ARHGAP10,ARHGAP18,ARHGAP20,ARHGAP21,ARHGAP26,ARHGAP27,ARHGAP28,ARHGAP5,ARHGEF19,ARHGEF7,ARL2,ASAP1,ATP6V0D1,ATP6V1H,ATPIF1,AXIN2,AZIN1,BBC3,BCL2L11,BCL2L13,BICD1,BIN1,BIRC6,BIRC7,BMP7,BTRC,BUB1B,CAB39,CABP1,CALM2,CAP2,CASP2,CAST,CCDC88A,CCNB1,CCND1,CCNE1,CCNE2,CCNG1,CCN…
GO Biological Process	GO:0050704	regulation of interleukin-1 secretion	311	0.000534115	1	0.0179298	AIM2,APOA1,CCR7,GAS6,NLRP12,NLRP2,NLRP3,WNT5A
GO Biological Process	GO:0006613	cotranslational protein targeting to membrane	312	0.000542846	1	0.0181645	RPL11,RPL13,RPL18A,RPL23,RPL26L1,RPL27A,RPL30,RPL34,RPL35,RPL35A,RPLP1,RPN1,RPS11,RPS12,RPS14,RPS27,RPS27A,RPSA,SPCS3,SRP9,SSR1
GO Biological Process	GO:0010605	negative regulation of macromolecule metabolic process	313	0.000552367	1	0.018424	ADARB1,AGO2,AGO3,ANAPC1,APOE,ARID5A,ARID5B,ASCL1,ASXL1,ATP8B1,ATXN1,ATXN2,AURKB,BACH1,BASP1,BCL11A,BCL7A,BDKRB2,BMP7,BMPR2,BPTF,BRCA1,BTRC,BUB1B,CAPRIN1,CBFA2T2,CC2D1B,CCNB1,CD34,CDAN1,CDX2,CEBPB,CELA1,CIR1,CLN3,CLN8,CNOT2,CNOT6,COMMD7,CREBBP,CREBRF,CTNNB1,CTNNBIP1,CUX1,DAXX,DDIT4,DLX1,DMRT1,DNAJA3,DNAJB6,DNMT1,DPPA3,DUSP1,DUSP10,DUSP6,EAPP,EHMT1,EIF2B3,EIF2B5,ELF2,EPC1,ERCC4,ERI1,ERRFI1,EZH2,F2,…
GO Biological Process	GO:0009168	purine ribonucleoside monophosphate biosynthetic process	314	0.000554345	1	0.0184311	ADA,ADK,ADSL,ATIC,ATP12A,ATP1A1,ATP5J,ATP5L,ATP5L2,ATP5O,CECR1,GART,GMPS
GO Biological Process	GO:0044772	mitotic cell cycle phase transition	315	0.000559662	1	0.0185488	BACH1,BUB1B,CCNB1,CCND1,CCNE1,CCNE2,CCNY,CDK5RAP2,CDK6,CEP152,CEP192,CEP72,CKAP5,CRLF3,DDX11,DNM2,DYNC1H1,FBXO5,FGFR1OP,GFI1,HSP90AA1,ID2,ID4,ITGB1,KDM8,KLF11,LATS2,MCM10,MELK,NEDD1,NEK2,ORC1,ORC4,ORC6,PAFAH1B1,PLCB1,PPP1R12A,PPP1R12B,PPP3CB,PPP6C,PRIM2,PRKACA,PSMC5,PSMD11,PSMD12,PSMD5,RAB8A,RPA3,RPS27A,RPS6KB1,SDCCAG8,SKP1,SKP2,TRIM71,TUBGCP6,TYMS,WEE1,WNT10B,YWHAE,YWHAG
GO Biological Process	GO:0015758	glucose transport	316	0.000570848	1	0.0188597	KLF15,NUP133,NUP155,NUP160,NUP50,NUP85,NUP88,NUPL1,POM121,PPARD,RANBP2,SLC2A12,SLC2A3,SLC2A8,SORBS1,YES1
GO Biological Process	GO:1900740	positive regulation of protein insertion into mitochondrial membrane involved in apoptotic signaling pathway	317	0.000580432	1	0.0191158	BBC3,BCL2L11,BID,BMF,PPP3CC,SFN,YWHAE,YWHAG,YWHAH
GO Biological Process	GO:0045047	protein targeting to ER	318	0.000594716	1	0.0195247	MACF1,RPL11,RPL13,RPL18A,RPL23,RPL26L1,RPL27A,RPL30,RPL34,RPL35,RPL35A,RPLP1,RPN1,RPS11,RPS12,RPS14,RPS27,RPS27A,RPSA,SPCS3,SRP9,SSR1
GO Biological Process	GO:0072655	establishment of protein localization to mitochondrion	319	0.000595887	1	0.0195018	BID,COX18,HSP90AA1,HSPA9,MGARP,MIPEP,MTX3,TIMM22,TIMM44,TIMM50,TOMM20,TOMM40
GO Biological Process	GO:0044770	cell cycle phase transition	320	0.000597927	1	0.0195074	BACH1,BUB1B,CCNB1,CCND1,CCNE1,CCNE2,CCNY,CDK5RAP2,CDK6,CEP152,CEP192,CEP72,CKAP5,CRLF3,DDX11,DNM2,DYNC1H1,FBXO5,FGFR1OP,GFI1,HSP90AA1,ID2,ID4,ITGB1,KDM8,KLF11,LATS2,MCM10,MELK,NEDD1,NEK2,ORC1,ORC4,ORC6,PAFAH1B1,PLCB1,PPP1R12A,PPP1R12B,PPP3CB,PPP6C,PRIM2,PRKACA,PSMC5,PSMD11,PSMD12,PSMD5,RAB8A,RPA3,RPS27A,RPS6KB1,SDCCAG8,SKP1,SKP2,TRIM71,TUBGCP6,TYMS,WEE1,WNT10B,YWHAE,YWHAG
GO Biological Process	GO:0097190	apoptotic signaling pathway	321	0.00060155	1	0.0195644	ABR,AKAP13,ARHGEF18,ARHGEF7,ATP2A1,BBC3,BCL2L1,BCL2L11,BID,BMF,BRCA1,CASP10,CASP2,CD27,CFLAR,CYCS,DAP3,DAXX,DDIT4,EPHA2,FGD4,FGFR3,HIC1,HIP1,IFI16,IFI6,JAK2,MAP3K5,MCF2L,MLH1,NDUFA13,NET1,PPARD,PPP1R13B,PPP2R5C,PPP3CC,PTGIS,RAC1,RIPK1,RNF7,RPS27A,SFN,SIRT1,SPN,STK24,TIAM2,TIMM50,TNFRSF10A,UBE4B,VAV2,XPA,YWHAE,YWHAG,YWHAH
GO Biological Process	GO:0008645	hexose transport	322	0.000607632	1	0.0197009	KLF15,NUP133,NUP155,NUP160,NUP50,NUP85,NUP88,NUPL1,POM121,PPARD,RANBP2,SLC2A12,SLC2A3,SLC2A8,SORBS1,YES1
GO Biological Process	GO:0031347	regulation of defense response	323	0.000609215	1	0.019691	ABR,ADA,AIM2,ANKRD42,AP1M1,AP2A2,AP2S1,APOA1,APOE,ATP6V1H,CALCRL,CCR7,CD1D,CNR1,CRTAM,CTSK,CTSS,DHX58,DNAJA3,DUSP10,DUSP6,FAM105B,FGR,FOS,FOXF1,IDO1,IER3,IFI16,IFNAR2,IL17C,IL17RA,IL20RB,IL6ST,ITCH,JAK2,KLKB1,LSM14A,MAP2K2,MAP2K3,MAP3K1,MAPK7,MAS1,MAVS,MEF2A,MYO1F,NCR1,NFKB2,NFKBIB,NLRP12,NLRP3,NR1H3,PAK2,PIK3AP1,POLR3B,POLR3G,PPM1B,PRKCD,PTGER3,PTGIS,PTPN1,PVRL2,RAC1,RFTN1,RIPK1,RNF135,RPS27A,RP…
GO Biological Process	GO:0030382	sperm mitochondrion organization	324	0.000620427	1	0.0199915	PVRL2,SEPT4
GO Biological Process	GO:0002316	follicular B cell differentiation	325	0.000629972	1	0.0202366	PLCG2
GO Biological Process	GO:1900106	positive regulation of hyaluranon cable assembly	326	0.000635785	1	0.0203607	BMP7,HAS3
GO Biological Process	GO:0038094	Fc-gamma receptor signaling pathway	327	0.000641077	1	0.0204674	ABI1,ACTB,ACTR2,CRK,FCGR2A,FCGRT,FGR,HSP90AA1,PIK3CB,PLCG2,PRKCD,PTK2,RAC1,SRC,SYK,VAV2,WIPF2,YES1
GO Biological Process	GO:2001233	regulation of apoptotic signaling pathway	328	0.000650924	1	0.0207184	ACAA2,ACKR3,BBC3,BCL2L1,BCL2L11,BCL2L14,BID,BIRC6,BMF,CFLAR,FAM162A,HSPB1,IFI6,JAK2,LTBR,MADD,MAPK7,MSX1,NDUFA13,OPA1,PAK2,PHIP,PPIF,PPP2R1B,PPP3CC,PRAM1,RIPK1,SEPT4,SFN,SH3RF1,SIAH1,SIAH2,SIRT1,SNAI1,SP100,SRC,TCF7L2,TNFAIP3,TPT1,TRIAP1,URI1,YWHAE,YWHAG,YWHAH
GO Biological Process	GO:0002528	regulation of vascular permeability involved in acute inflammatory response	329	0.000653015	1	0.0207218	CTNNBIP1,MYLK3
GO Biological Process	GO:0031331	positive regulation of cellular catabolic process	330	0.000654654	1	0.0207109	ABHD5,ADAM9,AGO2,AKT2,APOE,ARNT,ATG7,CPT1A,HIF1A,INSR,MDM2,NRD1,PIK3CB,PRKCD,SIRT1,SUPT5H,TNFRSF1B,TNRC6B,TNRC6C,TOB1,TP53INP1,TP53INP2,TRIB1,TRIB2,WAC,ZFP36L2
GO Biological Process	GO:0043254	regulation of protein complex assembly	331	0.000658728	1	0.0207768	ACTR2,ACTR3B,AIM2,ALOX15,ARFGEF1,ARL2,ARPC5L,BAIAP2L1,BBC3,BCL11A,BCL2L11,BID,BMF,CAPG,CAPZA1,CAPZA2,CAPZB,CCR7,CLIP1,CLIP3,CTNNBIP1,DLG1,FAF1,FBLIM1,FHOD3,HAX1,HCLS1,INSIG1,IRF8,KIRREL,MAP3K1,NCK2,PIEZO1,PREX1,PRKCD,PTK2B,RAC1,RAF1,RRN3,SNX9,SPIDR,SPTBN1,SPTBN2,SRC,SRF,TAL1,TBCD,TPPP,TRIM9,WNT10B
GO Biological Process	GO:0034660	ncRNA metabolic process	332	0.000661129	1	0.0207897	ADAT3,AGO2,BOP1,CIRH1A,CTU2,DDX51,ENSG00000269547,ERI1,FARS2,FRG1,GATC,GRSF1,IARS2,INTS10,MTO1,NOL11,NOP2,NOP58,NSUN2,NSUN4,PLD6,POP5,PPA2,QRSL1,RARS,RPF1,RPL11,RPL35A,RPP38,RPP40,RPS14,RPSA,RRP1B,RRP9,SARS2,SBDS,SIRT1,SKIV2L2,SNRPE,TRIM71,TRMT11,TRMU,TSEN2,TYW1,UTP11L,VARS,WARS2,WDR4,YARS2
GO Biological Process	GO:0018206	peptidyl-methionine modification	333	0.000662677	1	0.0207758	APOA1,METAP1D
GO Biological Process	GO:0051248	negative regulation of protein metabolic process	334	0.000669798	1	0.0209362	ADARB1,AGO2,AGO3,ANAPC1,APOE,BDKRB2,BMP7,BRCA1,BUB1B,CAPRIN1,CCNB1,CLN3,CLN8,CTNNB1,DDIT4,DNAJA3,DNMT1,DUSP1,DUSP10,DUSP6,EIF2B3,EIF2B5,ERRFI1,F2,FBXO5,FGFR1OP,GAS1,GIGYF2,GLG1,GMFG,GNAQ,GRIN2A,GRIN2C,HMGCR,HSPB1,IGF2BP2,INPP5D,JAK3,JARID2,KIRREL,KLF15,LATS2,LRP5,LRP6,MAS1,MDM2,MLLT1,MSX1,NDUFA13,NF1,NLRP12,NR1H3,NR2F2,NTF3,OTUB1,PAK2,PAX5,PDCL,PKIG,PPAP2B,PPM1E,PPP2R4,PRKAR1B,PRKAR2A,PRKCD,PRR5L…
GO Biological Process	GO:0006998	nuclear envelope organization	335	0.0006996	1	0.0218024	CCNB1,LMNA,NUP133,NUP155,NUP160,NUP50,NUP85,NUP88,NUPL1,PAFAH1B1,POM121,PPP2R2A,RANBP2,REEP3,ZMPSTE24
GO Biological Process	GO:0006144	purine nucleobase metabolic process	336	0.000706157	1	0.0219413	ADA,ADK,ADSL,ATIC,CECR1,GART,GMPR,GMPS,NT5C,URAD,XDH
GO Biological Process	GO:0043067	regulation of programmed cell death	337	0.000713829	1	0.0221139	ABR,ACAA2,ACKR3,ACTN1,ADA,ADCY10,ADNP,AHI1,AKAP13,AMBRA1,APOE,ARHGAP10,ARHGEF18,ARHGEF7,ASCL1,ATG7,ATPIF1,AURKB,AZU1,BARHL1,BBC3,BCL2A1,BCL2L1,BCL2L11,BCL2L13,BCL2L14,BDKRB2,BHLHE23,BID,BIRC6,BIRC7,BMF,BMP7,BRCA1,BTG1,CASP10,CASP2,CAST,CCNG1,CCR7,CD27,CEBPB,CFLAR,CHST11,CLIP3,CLN3,CLN8,CNR1,COL18A1,COL2A1,CSNK2A1,CTH,CTNNA1,CTNNB1,CTNNBL1,CYCS,DAPK2,DCC,DCPS,DLG5,DLX1,DNAJA3,DNAJB6,DNM2,DUSP1,DUS…
GO Biological Process	GO:0060750	epithelial cell proliferation involved in mammary gland duct elongation	338	0.000722355	1	0.0223118	TFAP2C,WNT5A
GO Biological Process	GO:0036003	positive regulation of transcription from RNA polymerase II promoter in response to stress	339	0.000742174	1	0.0228563	HIF1A,KLF2,MAPK7
GO Biological Process	GO:0090305	nucleic acid phosphodiester bond hydrolysis	340	0.000748259	1	0.022976	AGO2,BIRC7,BIVM-ERCC5,CECR2,CNOT6,CPSF3,CYCS,DFFB,DNASE1,ENDOV,ERCC3,ERCC4,ERI1,FEN1,FOXL2,HRSP12,JUNB,KPNA1,KPNB1,PARN,PLD6,PMS2,RNASEH2A,RPSA,SLX4,STRA8,TSEN2,TSN,UBE2N,XRN2
GO Biological Process	GO:0071310	cellular response to organic substance	341	0.000750997	1	0.0229924	AACS,ABR,ACKR3,ADAM9,ADNP2,ADRBK1,AGO2,AGO3,AIM2,AKAP13,AKAP6,AKT2,ALOX15,AP2A2,AP2S1,APOE,ARHGEF18,ARHGEF7,ASIP,ATP6V0A1,ATP6V0A2,ATP6V0D1,ATP6V1C2,ATP6V1H,AXIN2,BAMBI,BCL2L1,BCL2L11,BMP7,BRCA1,BTRC,CAB39,CALCRL,CALM2,CASP2,CCNB1,CCND1,CCNT1,CCR4,CCR6,CCR7,CEBPB,CFTR,COL2A1,COL4A2,COL6A1,COMMD7,CRK,CSF2RB,CTH,CTNNA1,CTNNB1,CTSS,CYP26B1,DCPS,DDIT4,DDX11,DENND4C,DNAJB11,DNMT1,DOK1,DRD5,DUOX2,DUSP1…
GO Biological Process	GO:0006626	protein targeting to mitochondrion	342	0.000754301	1	0.023026	BID,HSP90AA1,HSPA9,MGARP,MIPEP,MTX3,TIMM22,TIMM44,TIMM50,TOMM20,TOMM40
GO Biological Process	GO:0002682	regulation of immune system process	343	0.000755228	1	0.0229871	ABI1,ABR,ACTB,ACTR2,ACVR2A,ADA,ADAM10,ADK,AGO2,AGO3,AIM2,ALOX15,AMBP,AP1M1,AP2A2,AP2S1,AP3B1,APOA1,ARNT,ATP6V1H,BLK,BTN2A2,BTN3A1,CALM2,CBLB,CCR7,CD1D,CD27,CD34,CD83,CDK6,CNR1,CRK,CRTAM,CTNNB1,CTNNBIP1,CTSK,CTSS,DHX58,DLG1,DNAJA3,DUSP10,DUSP6,ELF1,FAM105B,FCGR2A,FCGRT,FGF1,FGF3,FGF4,FGF9,FGFR1,FGFR3,FGFR4,FGR,FLT3,FOS,FOXF1,FOXO1,FOXP1,GAS6,GFI1,GLI3,GNAS,GPR183,HAX1,HCLS1,HES1,HIF1A,HIST1H4H,HLA…
GO Biological Process	GO:0016568	chromatin modification	344	0.000756546	1	0.0229603	ARID1A,ARID1B,ARID4B,ASXL1,AURKB,BAZ1A,BPTF,BRD1,CECR2,CHD4,CHD9,CHRAC1,CREBBP,DNMT1,DPF3,DPPA3,DPY30,EHMT1,EP400,EPC1,EYA2,EYA3,EYA4,EZH2,HAT1,HDAC4,HELLS,HIST1H4H,HLCS,HOPX,IRF4,JAK2,JARID2,JHDM1D,JMJD6,KANSL1,KAT6A,KAT6B,KAT8,KDM2A,KDM4C,KDM8,KMT2A,KMT2E,LEF1,LEO1,LOXL2,MIS18A,MLF1IP,NASP,NCOA3,NR3C1,NSD1,PHB,PHF15,PHF17,PHF20,PHF21A,PKN1,PRDM2,PRMT6,RBL2,RCOR1,RNF168,RPS6KA4,RUVBL2,RYBP,SATB2…
GO Biological Process	GO:0042278	purine nucleoside metabolic process	345	0.000756769	1	0.0229005	ABCA3,ABCB10,ABCC2,ADA,ADK,ADSL,AK1,ARF3,ARFRP1,ARHGAP5,ARL2,ARL4C,ATL2,ATP12A,ATP13A3,ATP1A1,ATP2A1,ATP5J,ATP5L,ATP5L2,ATP5O,ATP6V1H,ATP8B1,CECR1,CFTR,DCAKD,DNAH17,DNAH7,DNM2,DYNC1H1,EEF1A1,EEF1A2,EHD2,ENTPD1,ERCC3,GBP5,GBP6,GMPS,GNA14,GNAL,GNAQ,GNAS,GNG5,GNMT,HMGCR,HSP90AA1,KIF1B,LONP2,MACF1,MACROD2,MDN1,MLH1,MTG2,MTIF2,MTO1,MYH9,MYO9B,NADK,NDUFS1,NUDT1,OPA1,PANK2,PMS2,PPCDC,PPP2R4,PSMC5,RAB10,…
GO Biological Process	GO:0019068	virion assembly	346	0.000763958	1	0.0230512	NMT2,PPIA,RPS27A,VPS37B
GO Biological Process	GO:0009113	purine nucleobase biosynthetic process	347	0.000768367	1	0.0231174	ADA,CECR1,GART,GMPS
GO Biological Process	GO:0006110	regulation of glycolysis	348	0.000774079	1	0.0232224	ARNT,DDIT4,HDAC4,HIF1A,IER3,INSR
GO Biological Process	GO:0070585	protein localization to mitochondrion	349	0.000776975	1	0.0232425	BID,COX18,HSP90AA1,HSPA9,MGARP,MIPEP,MTX3,TIMM22,TIMM44,TIMM50,TOMM20,TOMM40
GO Biological Process	GO:0071826	ribonucleoprotein complex subunit organization	350	0.00078266	1	0.0233456	ATXN2,BICD1,CELF2,DYNC1H1,EIF3B,EIF3D,EIF3G,ERAL1,KIF5B,LIMD1,LSM14A,LUC7L,LUC7L3,MTIF2,MTIF3,PLD6,PSIP1,RPS14,RPSA,SBDS,SCAF11,SFSWAP,SHQ1,SNRPE,SRPK2,SRSF12,TICRR,TXNL4A
GO Biological Process	GO:0031571	mitotic G1 DNA damage checkpoint	351	0.000790396	1	0.0235092	CASP2,CCND1,DGKZ,FBXO31,GIGYF2,MDM2,PPP2R5C,PSMC5,PSMD11,PSMD12,PSMD5,RBM38,RPS27A,SOX4,TRIAP1
GO Biological Process	GO:0007346	regulation of mitotic cell cycle	352	0.000795279	1	0.0235872	ANAPC1,APP,BCL2L1,BID,BMP7,BUB1B,CASP2,CCNB1,CCND1,CCNG1,CDK13,CSNK2A1,CTC1,DGKZ,DLG1,DMRT1,ERCC3,EZH2,FBXO31,FBXO5,FGFR3,GAS1,GIGYF2,HES1,ID2,INSR,LRP5,MAD1L1,MDM2,MTA3,NABP1,NEK2,NSMCE2,PAFAH1B1,PHIP,PLCB1,PPP2R5C,PSMC5,PSMD11,PSMD12,PSMD5,PTCH1,RBM38,RGCC,RPS27A,RPS6KB1,SBDS,SH2B1,SIN3A,SIRT1,SMARCA4,SMC5,SOX4,TAL1,TEX14,TICRR,TJP3,TRIAP1,TRRAP,UBE2C,WNT10B
GO Biological Process	GO:0034375	high-density lipoprotein particle remodeling	353	0.000802217	1	0.0237256	APOA1,APOE,LIPC,LIPG,SCARB1
GO Biological Process	GO:0009896	positive regulation of catabolic process	354	0.000818343	1	0.0241342	ABHD5,ADAM9,AGO2,AKT2,APOE,ARNT,ATG7,CBLB,CPT1A,CREBRF,CSNK2A1,HIF1A,IER3,INSR,ITCH,KCNE2,LPCAT1,MDM2,MYLIP,NRD1,PIK3CB,PRKCD,SGSM3,SIRT1,SOX9,SUPT5H,TNFAIP3,TNFRSF1B,TNRC6B,TNRC6C,TOB1,TP53INP1,TP53INP2,TRIB1,TRIB2,WAC,WNT5A,ZFP36L2
GO Biological Process	GO:0033209	tumor necrosis factor-mediated signaling pathway	355	0.000818725	1	0.0240774	AIM2,COMMD7,JAK2,PTK2B,RIPK1,TNFRSF11A,TNFRSF19,TNFRSF1B,TNFSF11,TRAF3
GO Biological Process	GO:0032464	positive regulation of protein homooligomerization	356	0.000825105	1	0.0241969	BBC3,BCL2L11,BID,BMF
GO Biological Process	GO:0007077	mitotic nuclear envelope disassembly	357	0.000839318	1	0.0245448	CCNB1,LMNA,NUP133,NUP155,NUP160,NUP50,NUP85,NUP88,NUPL1,POM121,RANBP2
GO Biological Process	GO:0043146	spindle stabilization	358	0.000848752	1	0.0247513	AURKB,CCNB1,SBDS
GO Biological Process	GO:0032271	regulation of protein polymerization	359	0.000874223	1	0.0254231	ACTR2,ACTR3B,ALOX15,ARFGEF1,ARL2,ARPC5L,BAIAP2L1,CAPG,CAPZA1,CAPZA2,CAPZB,CCR7,CLIP1,CLIP3,DLG1,FHOD3,HAX1,HCLS1,KIRREL,MAP3K1,NCK2,PREX1,PRKCD,PTK2B,RAC1,SPTBN1,SPTBN2,TBCD,TPPP
GO Biological Process	GO:0060751	branch elongation involved in mammary gland duct branching	360	0.000874512	1	0.0253608	TFAP2C,WNT5A
GO Biological Process	GO:0051169	nuclear transport	361	0.000888856	1	0.0257054	ANP32A,ARNTL,ATXN1,CBLB,CPSF3,DAG1,FGF9,HES1,HSPA9,IPO7,JAK2,JAK3,KPNA1,KPNB1,LMNA,MAGOH,MLXIP,NDUFA13,NEMF,NOP58,NSRP1,NUP133,NUP155,NUP160,NUPL1,OPRD1,PHIP,POLDIP3,PPP3CB,PRL,PTTG1IP,RANBP2,RBM22,RNPS1,RPL23,RPSA,RSRC1,SIX3,SMURF1,SPTBN1,SRRM1,TCF7L2,THOC7,TNPO1,TOB1,XPO1
GO Biological Process	GO:0015732	prostaglandin transport	362	0.000894751	1	0.0258044	ABCC2,SLCO2A1
GO Biological Process	GO:0009144	purine nucleoside triphosphate metabolic process	363	0.000911293	1	0.0262091	ABCA3,ABCB10,ABCC2,ADA,ADK,AK1,ARF3,ARFRP1,ARHGAP5,ARL2,ARL4C,ATL2,ATP12A,ATP13A3,ATP1A1,ATP2A1,ATP5J,ATP5L,ATP5L2,ATP5O,ATP6V1H,ATP8B1,CFTR,DNAH17,DNAH7,DNM2,DYNC1H1,EEF1A1,EEF1A2,EHD2,ENTPD1,ERCC3,GBP5,GBP6,GNA14,GNAL,GNAQ,GNAS,GNG5,HSP90AA1,KIF1B,LONP2,MACF1,MDN1,MLH1,MTG2,MTIF2,MYH9,MYO9B,NADK,NDUFS1,NUDT1,OPA1,PMS2,PPP2R4,PSMC5,RAB10,RAB18,RAB35,RAB3D,RAB6A,RAB6B,RAB7A,RAB8A,RAC1,RAP2B,RFC3,…
GO Biological Process	GO:0007006	mitochondrial membrane organization	364	0.000952671	1	0.0273239	BCL2L1,BID,CLN8,COX18,HSP90AA1,LETM1,OPA1,PPIF,TIMM22,TIMM50
GO Biological Process	GO:0046128	purine ribonucleoside metabolic process	365	0.000958938	1	0.0274283	ABCA3,ABCB10,ABCC2,ADA,ADK,ADSL,AK1,ARF3,ARFRP1,ARHGAP5,ARL2,ARL4C,ATL2,ATP12A,ATP13A3,ATP1A1,ATP2A1,ATP5J,ATP5L,ATP5L2,ATP5O,ATP6V1H,ATP8B1,CECR1,CFTR,DCAKD,DNAH17,DNAH7,DNM2,DYNC1H1,EEF1A1,EEF1A2,EHD2,ENTPD1,ERCC3,GBP5,GBP6,GMPS,GNA14,GNAL,GNAQ,GNAS,GNG5,GNMT,HMGCR,HSP90AA1,KIF1B,LONP2,MACF1,MDN1,MLH1,MTG2,MTIF2,MTO1,MYH9,MYO9B,NADK,NDUFS1,NUDT1,OPA1,PANK2,PMS2,PPCDC,PPP2R4,PSMC5,RAB10,RAB18,RA…
GO Biological Process	GO:0032692	negative regulation of interleukin-1 production	366	0.000982911	1	0.0280372	APOA1,GAS6,NLRP12,NLRP3,TNFAIP3
GO Biological Process	GO:0010899	regulation of phosphatidylcholine catabolic process	367	0.000986481	1	0.0280623	LDLR,SCARB1
GO Biological Process	GO:0048240	sperm capacitation	368	0.00100457	1	0.0284991	CFTR,DLD,PRKACA,SEPT4
GO Biological Process	GO:0009143	nucleoside triphosphate catabolic process	369	0.00102908	1	0.0291155	ABCA3,ABCB10,ABCC2,ADA,ARF3,ARFRP1,ARHGAP5,ARL2,ARL4C,ATL2,ATP13A3,ATP2A1,ATP5J,ATP5L,ATP5O,ATP6V1H,ATP8B1,CFTR,DCTPP1,DNAH17,DNAH7,DNM2,DYNC1H1,EEF1A1,EEF1A2,EHD2,ENTPD1,ERCC3,GBP5,GBP6,GNA14,GNAL,GNAQ,GNAS,GNG5,HSP90AA1,KIF1B,LONP2,MACF1,MDN1,MLH1,MTG2,MTIF2,MYH9,MYO9B,NUDT1,OPA1,PMS2,PPP2R4,PSMC5,RAB10,RAB18,RAB35,RAB3D,RAB6A,RAB6B,RAB7A,RAB8A,RAC1,RAP2B,RFC3,RHOB,RHOF,RIT1,RNF213,RRAS2,RUVBL2…
GO Biological Process	GO:0006353	DNA-dependent transcription, termination	370	0.00103298	1	0.0291468	CPSF3,ERCC3,MAGOH,POLR1A,POLR2E,POLR2F,POLR3A,POLR3B,POLR3E,POLR3G,POLR3K,RNPS1,SNRPE,SRRM1,TTF1,XRN2
GO Biological Process	GO:0090044	positive regulation of tubulin deacetylation	371	0.00103947	1	0.0292507	FNTA
GO Biological Process	GO:0009445	putrescine metabolic process	372	0.00106414	1	0.0298646	AGMAT,ODC1
GO Biological Process	GO:0060444	branching involved in mammary gland duct morphogenesis	373	0.00106625	1	0.0298436	BTRC,DDR1,EPHA2,ETV4,LRP5,LRP6,NCOA3,SRC,TFAP2C,WNT5A
GO Biological Process	GO:0046130	purine ribonucleoside catabolic process	374	0.00107238	1	0.0299349	ABCA3,ABCB10,ABCC2,ADA,ARF3,ARFRP1,ARHGAP5,ARL2,ARL4C,ATL2,ATP13A3,ATP2A1,ATP5J,ATP5L,ATP5O,ATP6V1H,ATP8B1,CECR1,CFTR,DNAH17,DNAH7,DNM2,DYNC1H1,EEF1A1,EEF1A2,EHD2,ENTPD1,ERCC3,GBP5,GBP6,GNA14,GNAL,GNAQ,GNAS,GNG5,HSP90AA1,KIF1B,LONP2,MACF1,MDN1,MLH1,MTG2,MTIF2,MYH9,MYO9B,NUDT1,OPA1,PMS2,PPP2R4,PSMC5,RAB10,RAB18,RAB35,RAB3D,RAB6A,RAB6B,RAB7A,RAB8A,RAC1,RAP2B,RFC3,RHOB,RHOF,RIT1,RNF213,RRAS2,RUVBL2,…
GO Biological Process	GO:1901658	glycosyl compound catabolic process	375	0.00108291	1	0.0301482	ABCA3,ABCB10,ABCC2,ADA,ARF3,ARFRP1,ARHGAP5,ARL2,ARL4C,ATL2,ATP13A3,ATP2A1,ATP5J,ATP5L,ATP5O,ATP6V1H,ATP8B1,CECR1,CFTR,DNAH17,DNAH7,DNM2,DYNC1H1,EEF1A1,EEF1A2,EHD2,ENTPD1,ERCC3,GBP5,GBP6,GNA14,GNAL,GNAQ,GNAS,GNG5,HSP90AA1,KIF1B,LONP2,MACF1,MDN1,MLH1,MTG2,MTIF2,MYH9,MYO9B,NAGA,NT5C,NT5M,NUDT1,OPA1,PMS2,PPP2R4,PSMC5,RAB10,RAB18,RAB35,RAB3D,RAB6A,RAB6B,RAB7A,RAB8A,RAC1,RAP2B,RFC3,RHOB,RHOF,RIT1,RNF21…
GO Biological Process	GO:0000289	nuclear-transcribed mRNA poly(A) tail shortening	376	0.00109634	1	0.0304409	CNOT2,CNOT4,CNOT6,EIF4G1,MLH1,PAIP1,PAN3,PARN
GO Biological Process	GO:0009123	nucleoside monophosphate metabolic process	377	0.0010994	1	0.0304448	ABCA3,ABCB10,ABCC2,ADA,ADK,ADSL,AK1,ATIC,ATP12A,ATP13A3,ATP1A1,ATP2A1,ATP5J,ATP5L,ATP5L2,ATP5O,ATP6V1H,ATP8B1,CECR1,CFTR,DNAH17,DNAH7,DYNC1H1,ENTPD1,ERCC3,GART,GMPS,HSP90AA1,KIF1B,LONP2,MACF1,MDN1,MLH1,MYH9,MYO9B,NADK,NDUFS1,NT5M,NUDT1,PMS2,PPP2R4,PSMC5,RFC3,RNF213,RUVBL2,SMARCA4,TYMS
GO Biological Process	GO:0051028	mRNA transport	378	0.00111182	1	0.0307075	CPSF3,IGF2BP2,IWS1,LRPPRC,MAGOH,NDC1,NUP133,NUP155,NUP160,NUP50,NUP85,NUP88,NUPL1,POLDIP3,POM121,POM121C,RANBP2,RNPS1,SENP2,SRRM1,THOC7,XPO1
GO Biological Process	GO:0090385	phagosome-lysosome fusion	379	0.00114081	1	0.031425	RAB20,RAB7A
GO Biological Process	GO:0072599	establishment of protein localization to endoplasmic reticulum	380	0.00115162	1	0.0316392	MACF1,RPL11,RPL13,RPL18A,RPL23,RPL26L1,RPL27A,RPL30,RPL34,RPL35,RPL35A,RPLP1,RPN1,RPS11,RPS12,RPS14,RPS27,RPS27A,RPSA,SPCS3,SRP9,SSR1
GO Biological Process	GO:0006909	phagocytosis	381	0.00117552	1	0.0322111	ABI1,ACTB,ACTR2,ALOX15,CD302,CRK,ELMOD3,FCGR2A,FGR,GAS6,HSP90AA1,IRF8,JMJD6,NR1H3,PIK3CB,PLCG2,PRKCD,PTK2,RAB20,RAB7A,RAC1,SCARB1,SRC,SYK,VAV2,WIPF2,XKR8,YES1
GO Biological Process	GO:0032615	interleukin-12 production	382	0.00118611	1	0.0324162	CCR7,PRKCD
GO Biological Process	GO:0051262	protein tetramerization	383	0.00119286	1	0.0325155	ACADS,ADSL,ATPIF1,CBR4,CRTC1,CTH,DCTPP1,GNMT,HMGCR,INSR,KCNJ12,MTMR2,OXA1L,PDSS2,RRM1,SRR,USP16,VASP
GO Biological Process	GO:0030299	intestinal cholesterol absorption	384	0.00121251	1	0.0329651	CEL,LDLR,SOAT2
GO Biological Process	GO:0030833	regulation of actin filament polymerization	385	0.00121669	1	0.0329929	ACTR2,ACTR3B,ALOX15,ARFGEF1,ARPC5L,BAIAP2L1,CAPG,CAPZA1,CAPZA2,CAPZB,CCR7,DLG1,FHOD3,HAX1,HCLS1,KIRREL,MAP3K1,NCK2,PREX1,PRKCD,PTK2B,RAC1,SPTBN1,SPTBN2
GO Biological Process	GO:0048585	negative regulation of response to stimulus	386	0.00125266	1	0.0338803	ABR,ACKR3,ADA,ADRBK1,AKAP10,ALOX15,AMBP,AP2A2,AP2S1,APOA1,APOE,ARHGEF7,ASXL1,ATXN1,AXIN2,BAMBI,BCL2L1,BICD1,BIRC6,BMP7,BRAP,BTRC,CALCRL,CBLB,CCND1,CD34,CDK6,CFLAR,CHRD,CHST11,CILP,CLN3,CNOT2,CREBRF,CTNNBIP1,CYP26B1,DACT3,DAG1,DDIT4,DGKZ,DHX58,DNAJA3,DUSP1,DUSP10,DUSP6,ELF1,EPHA2,EPS15L1,ERRFI1,EZH2,FAF1,FAM105B,FBN1,FGF9,FGFR3,FOXF1,FOXO1,GAS1,GAS6,GLG1,GLI3,GPR21,GRK7,HIC1,HIF1A,HMGCR,HSPB1,IER3…
GO Biological Process	GO:0051452	intracellular pH reduction	387	0.00128533	1	0.0346741	ATP6V1H,CLIC4,CLN3,RAB20,RAB7A
GO Biological Process	GO:0030157	pancreatic juice secretion	388	0.00130002	1	0.0349798	CEL,UCN
GO Biological Process	GO:0000381	regulation of alternative mRNA splicing, via spliceosome	389	0.00130079	1	0.0349107	CELF3,MAGOH,NSRP1,RBFOX2,RNPS1,SRSF12,THRAP3,TRA2B
GO Biological Process	GO:0038096	Fc-gamma receptor signaling pathway involved in phagocytosis	390	0.00130288	1	0.0348772	ABI1,ACTB,ACTR2,CRK,FCGR2A,FGR,HSP90AA1,PIK3CB,PLCG2,PRKCD,PTK2,RAC1,SRC,SYK,VAV2,WIPF2,YES1
GO Biological Process	GO:0006458	'de novo' protein folding	391	0.00130736	1	0.0349076	ACTB,CCT8,FKBP1B,HSPH1,PFDN1,TBCA,TBCD,TUBA1B,TUBA3D,UGGT1
GO Biological Process	GO:0002684	positive regulation of immune system process	392	0.00130766	1	0.0348265	ABI1,ACTB,ACTR2,ADA,ADAM10,ADK,AIM2,AP3B1,BLK,BTN3A1,CBLB,CCR7,CD1D,CD27,CD83,CNR1,CRK,CRTAM,CTSK,CTSS,DHX58,DNAJA3,DUSP6,FAM105B,FCGR2A,FGR,FOS,FOXF1,FOXP1,GAS6,GLI3,GPR183,HES1,HLA-A,HSP90AA1,HSPH1,IDO1,IFI16,IL27RA,IL4R,IL6ST,INPP5D,ITCH,KLHL6,LAT2,LSM14A,MADCAM1,MAP2K2,MAP2K3,MAP3K1,MAP3K8,MAPK7,MAPKAP1,MAVS,MEF2A,NCK2,NFAM1,NFKB2,NFKBIB,NR1H3,PAK2,PIK3AP1,PIK3CB,PIK3CD,PLCG2,POLR3B,POLR3G,PR…
GO Biological Process	GO:0009146	purine nucleoside triphosphate catabolic process	393	0.00130835	1	0.0347563	ABCA3,ABCB10,ABCC2,ADA,ARF3,ARFRP1,ARHGAP5,ARL2,ARL4C,ATL2,ATP13A3,ATP2A1,ATP5J,ATP5L,ATP5O,ATP6V1H,ATP8B1,CFTR,DNAH17,DNAH7,DNM2,DYNC1H1,EEF1A1,EEF1A2,EHD2,ENTPD1,ERCC3,GBP5,GBP6,GNA14,GNAL,GNAQ,GNAS,GNG5,HSP90AA1,KIF1B,LONP2,MACF1,MDN1,MLH1,MTG2,MTIF2,MYH9,MYO9B,NUDT1,OPA1,PMS2,PPP2R4,PSMC5,RAB10,RAB18,RAB35,RAB3D,RAB6A,RAB6B,RAB7A,RAB8A,RAC1,RAP2B,RFC3,RHOB,RHOF,RIT1,RNF213,RRAS2,RUVBL2,SEPT4,…
GO Biological Process	GO:0006188	IMP biosynthetic process	394	0.00131611	1	0.0348735	ADSL,ATIC,GART
GO Biological Process	GO:0002431	Fc receptor mediated stimulatory signaling pathway	395	0.00131766	1	0.0348264	ABI1,ACTB,ACTR2,CRK,FCGR2A,FGR,HSP90AA1,PIK3CB,PLCG2,PRKCD,PTK2,RAC1,SRC,SYK,VAV2,WIPF2,YES1
GO Biological Process	GO:0000086	G2/M transition of mitotic cell cycle	396	0.00136281	1	0.0359285	BACH1,CCNB1,CCNY,CDK5RAP2,CEP152,CEP192,CEP72,CKAP5,DDX11,DNM2,DYNC1H1,FGFR1OP,HSP90AA1,KDM8,MELK,NEDD1,NEK2,PAFAH1B1,PLCB1,PPP1R12A,PPP1R12B,PRKACA,RAB8A,SDCCAG8,SKP2,TUBGCP6,WEE1,WNT10B,YWHAE,YWHAG
GO Biological Process	GO:2001244	positive regulation of intrinsic apoptotic signaling pathway	397	0.00136925	1	0.0360076	BBC3,BCL2L1,BCL2L11,BID,BMF,MSX1,SEPT4,SIAH1
GO Biological Process	GO:0042454	ribonucleoside catabolic process	398	0.00138003	1	0.0361999	ABCA3,ABCB10,ABCC2,ADA,ARF3,ARFRP1,ARHGAP5,ARL2,ARL4C,ATL2,ATP13A3,ATP2A1,ATP5J,ATP5L,ATP5O,ATP6V1H,ATP8B1,CECR1,CFTR,DNAH17,DNAH7,DNM2,DYNC1H1,EEF1A1,EEF1A2,EHD2,ENTPD1,ERCC3,GBP5,GBP6,GNA14,GNAL,GNAQ,GNAS,GNG5,HSP90AA1,KIF1B,LONP2,MACF1,MDN1,MLH1,MTG2,MTIF2,MYH9,MYO9B,NUDT1,OPA1,PMS2,PPP2R4,PSMC5,RAB10,RAB18,RAB35,RAB3D,RAB6A,RAB6B,RAB7A,RAB8A,RAC1,RAP2B,RFC3,RHOB,RHOF,RIT1,RNF213,RRAS2,RUVBL2,…
GO Biological Process	GO:0010941	regulation of cell death	399	0.00138538	1	0.0362491	ABR,ACAA2,ACKR3,ACTN1,ADA,ADCY10,ADNP,ADNP2,AHI1,AKAP13,AMBRA1,APOE,ARHGAP10,ARHGEF18,ARHGEF7,ASCL1,ATG7,ATPIF1,AURKB,AXIN2,AZU1,BARHL1,BBC3,BCL2A1,BCL2L1,BCL2L11,BCL2L13,BCL2L14,BDKRB2,BHLHE23,BID,BIRC6,BIRC7,BMF,BMP7,BRCA1,BTG1,CASP10,CASP2,CAST,CCNG1,CCR7,CD27,CD34,CEBPB,CFLAR,CHST11,CLIP3,CLN3,CLN8,CNR1,COL18A1,COL2A1,CSNK2A1,CTH,CTNNA1,CTNNB1,CTNNBL1,CYCS,DAPK2,DCC,DCPS,DDIT4,DLG5,DLX1,DNAJA…
GO Biological Process	GO:0001732	formation of translation initiation complex	400	0.00138733	1	0.0362092	EIF3D,MTIF2,MTIF3
GO Biological Process	GO:0010564	regulation of cell cycle process	401	0.0014014	1	0.0364854	AKT2,ANAPC1,APP,AURKB,AXIN2,BCL2L1,BID,BIRC6,BMP7,BRCA1,BUB1B,CALM2,CASP2,CCNB1,CCND1,CCNF,CCNG1,CDK13,CDK5RAP2,CRLF3,CSNK2A1,CSPP1,CTC1,CTNNB1,DGKZ,DLG1,DMRT1,EIF4G3,ERCC3,EZH2,FBXO31,FBXO5,FGFR3,GIGYF2,ID2,INSR,LEF1,LIF,LRP5,MAD1L1,MDM2,MTA3,NABP1,NDRG1,NEK2,NSMCE2,PHIP,PKP4,PLCB1,PPP2R5C,PRKACA,PSMC5,PSMD11,PSMD12,PSMD5,RBM38,RGCC,RPS27A,SBDS,SH2B1,SIN3A,SMARCA4,SMC5,SOX15,SOX4,SOX9,STRA8,TEX1…
GO Biological Process	GO:0042632	cholesterol homeostasis	402	0.00140175	1	0.0364037	APOA1,APOE,LDLR,LIPC,LIPG,LRP5,MYLIP,NR1H3,NR5A2,PTCHD2,SCARB1,SIRT1,SOAT2
GO Biological Process	GO:0048534	hematopoietic or lymphoid organ development	403	0.00142141	1	0.0368226	ABI1,ADA,ANK1,ATPIF1,BCL11A,BCL2L11,CCR7,CD1D,CD34,CDK13,CDK6,CTC1,CTNNB1,DNAJA3,EPHA2,EPHB3,FAM20C,FECH,FGF3,FLT3,FOXL1,FOXP1,GAS6,GLI3,GON4L,GPR183,HCLS1,HDAC4,HES1,HIF1A,HOXB3,HOXB4,ID2,IFI16,IL17C,IRF4,IRF8,ITGB1,JAK2,JAK3,JARID2,JMJD6,JUNB,KAT6A,KAT8,KLF2,KMT2A,KMT2E,LEF1,LRP5,MECOM,MEF2A,MELK,MLF1,MYH9,MYO1E,NBEAL2,NCOA6,NFAM1,NFKB2,PAFAH1B1,PGM3,PIK3CD,PLCG2,PPP3CB,PRKDC,PRTN3,PTK2B,RBM15,…
GO Biological Process	GO:0043249	erythrocyte maturation	404	0.00142554	1	0.0368381	KLF2,TAL1
GO Biological Process	GO:0009164	nucleoside catabolic process	405	0.00142976	1	0.0368561	ABCA3,ABCB10,ABCC2,ADA,ARF3,ARFRP1,ARHGAP5,ARL2,ARL4C,ATL2,ATP13A3,ATP2A1,ATP5J,ATP5L,ATP5O,ATP6V1H,ATP8B1,CECR1,CFTR,DNAH17,DNAH7,DNM2,DYNC1H1,EEF1A1,EEF1A2,EHD2,ENTPD1,ERCC3,GBP5,GBP6,GNA14,GNAL,GNAQ,GNAS,GNG5,HSP90AA1,KIF1B,LONP2,MACF1,MDN1,MLH1,MTG2,MTIF2,MYH9,MYO9B,NT5C,NT5M,NUDT1,OPA1,PMS2,PPP2R4,PSMC5,RAB10,RAB18,RAB35,RAB3D,RAB6A,RAB6B,RAB7A,RAB8A,RAC1,RAP2B,RFC3,RHOB,RHOF,RIT1,RNF213,RRA…
GO Biological Process	GO:0043434	response to peptide hormone stimulus	406	0.00143189	1	0.03682	AKT2,APOE,ATP6V0A1,ATP6V0A2,ATP6V0D1,ATP6V1C2,ATP6V1H,BDH1,BSG,CAB39,CFTR,CRK,DENND4C,DOK1,EEF2K,EIF2B3,EIF2B5,EIF4G1,FADS1,FGF1,FGF3,FGF4,FGF9,FGFR1,FGFR3,FGFR4,FOXO1,GNAS,GNG13,GNG2,GNG5,HADHA,HSD11B2,INSIG2,INSR,JAK2,JAK3,JUNB,JUND,KL,LEP,LPIN1,MAP2K2,MAS1,MAX,MDM2,MGARP,PHIP,PIK3CB,PRKACA,PRKAR1B,PRKAR2A,PRKCD,PRKCI,PRKDC,PRL,PTK2,PTPN1,PTPRA,RAB10,RAB8A,RAF1,RPS6KB1,RPTOR,SH2B2,SHC3,SIK2,SIR…
GO Biological Process	GO:0046929	negative regulation of neurotransmitter secretion	407	0.00143248	1	0.0367448	HTR6,NF1
GO Biological Process	GO:0043248	proteasome assembly	408	0.00143753	1	0.0367838	ADRM1,POMP,PSMD11,PSMD5,PSMG1
GO Biological Process	GO:0030031	cell projection assembly	409	0.00144649	1	0.0369227	AHI1,ARHGAP26,ARHGEF7,ATP6V0D1,BAIAP2L1,BBS1,CAPG,CAPZB,CC2D2A,CCDC41,CCDC88A,CELSR3,CYFIP1,DZIP1,FAM161A,FBF1,FGD4,FGD6,GOLPH3,IFT46,ITGB4,KLF5,LRRC16A,NCK2,NEK1,NUP85,ONECUT2,PDGFA,RAB8A,RAC1,RSG1,SH2B1,SNX10,SPATA13,TCTN2,TMEM17,TPGS1,TSGA10,TTBK2,TTC26,TTC8,UBE2B,VAV2
GO Biological Process	GO:0010646	regulation of cell communication	410	0.00146034	1	0.0371853	AACS,ABR,ACAA2,ACKR3,ACVR2A,ADA,ADAM9,ADRBK1,AGAP1,AGFG2,AKAP10,AKAP13,AKAP5,AKAP6,AKT2,ALOX15,AMBP,AP2A2,AP2S1,APOA1,APOE,APOL3,APP,ARFGEF1,ARHGAP10,ARHGAP18,ARHGAP20,ARHGAP26,ARHGAP27,ARHGAP28,ARHGAP5,ARHGEF18,ARHGEF19,ARHGEF38,ARHGEF7,ARNT,ASAP1,ASCL1,ASPM,ASXL1,ATG7,ATXN1,AXIN2,BAMBI,BBC3,BCL2L1,BCL2L11,BCL2L14,BICD1,BID,BIRC6,BIRC7,BLK,BMF,BMP7,BMP8A,BMPR2,BRAP,BTBD9,BTRC,CACNA1D,CACNG2,CACN…
GO Biological Process	GO:0033388	putrescine biosynthetic process from arginine	411	0.00149794	1	0.0380498	AGMAT
GO Biological Process	GO:0022618	ribonucleoprotein complex assembly	412	0.00150635	1	0.0381706	ATXN2,BICD1,CELF2,DYNC1H1,EIF3B,EIF3D,EIF3G,ERAL1,LIMD1,LSM14A,LUC7L,LUC7L3,MTIF2,MTIF3,PSIP1,RPS14,RPSA,SBDS,SCAF11,SFSWAP,SHQ1,SNRPE,SRPK2,SRSF12,TICRR,TXNL4A
GO Biological Process	GO:0060263	regulation of respiratory burst	413	0.00152314	1	0.0385027	DUSP10,INSR,RAC1
GO Biological Process	GO:0032259	methylation	414	0.00152592	1	0.0384797	AHCY,ARID4B,CAMKMT,COQ3,DNMT1,DPPA3,DPY30,EHMT1,EZH2,FOS,GAMT,GART,GATAD2A,GNAS,GNMT,HELLS,IRF4,KDM2A,KMT2A,KMT2E,METTL16,METTL20,METTL21C,METTL23,NOP2,NSD1,NSUN2,NSUN4,NSUN5,NSUN7,NTMT1,PLD6,PRDM2,PRMT6,RAB3D,RAB6A,SMARCA4,SMYD3,SUV420H2,TARBP1,TET2,THUMPD3,TRMT11,TRMT112,TRMU,TYMS,USP7,WDR4,WDR5,WDR82,WHSC1
GO Biological Process	GO:0030522	intracellular receptor signaling pathway	415	0.00152806	1	0.0384408	AIM2,APP,ARID1A,ARNT,BCL2L1,BRCA1,CCNE1,CTNNB1,CYP26B1,DAXX,DDX54,FAM105B,HNF4A,HNF4G,ITCH,JAK2,KLF9,KMT2E,LSM14A,MAVS,MED13,MED30,NCOA3,NCOA6,NLRP3,NR0B1,NR1H3,NR2F1,NR2F2,NR3C1,NR5A2,NRIP1,PHB,PPAP2A,PPARD,PRAM1,PTGER3,RBFOX2,RORA,RPS27A,RXRA,SP100,SRC,TAB1,TAB2,THRAP3,TNFAIP3,UBE2N,UBE3A,UBR5,YWHAH
GO Biological Process	GO:0045840	positive regulation of mitosis	416	0.00152875	1	0.0383657	DMRT1,INSR,LRP5,NSMCE2,PHIP,RGCC,SH2B1,SMC5
GO Biological Process	GO:0010604	positive regulation of macromolecule metabolic process	417	0.00153368	1	0.0383973	ABI1,ACVR2A,ADAM9,ADIRF,AFF1,AGO2,AHI1,AKT2,ANAPC1,ANK2,APOE,APP,ARFGEF1,ARID1A,ARID1B,ARID5A,ARNT,ARNTL,ASCL1,ASXL1,ATG7,ATP6V0D1,ATXN1,AXIN2,AZU1,BAMBI,BARHL1,BCL11A,BHLHA15,BHLHE23,BIRC7,BMP7,BMPR2,BPTF,BRCA1,BSX,BTRC,C19orf80,CAB39,CALM2,CBFA2T2,CBLB,CCDC88A,CCNB1,CCND1,CCNE1,CCNT1,CCNY,CCPG1,CCR7,CD34,CDK5RAP2,CDK6,CEBPB,CELA1,CELF3,CLIP3,COMMD1,COPS5,CREB5,CREBBP,CREBRF,CRK,CRLF3,CRTC1,CSNK…
GO Biological Process	GO:0070271	protein complex biogenesis	418	0.00155057	1	0.0387271	ACADS,ACAT1,ADRM1,ADSL,AP2S1,ARL2,ATG16L1,ATL2,ATPIF1,AURKB,BID,CAPG,CAPZA1,CAPZA2,CBR4,CCNB1,CEP192,CLDN14,CLTC,COG4,COL6A1,COX10,COX14,COX18,CPT1A,CREBBP,CRTC1,CTH,CTNNA1,CTNNB1,DCTPP1,DGKH,ENSG00000168824,FANCA,FBXO5,GNMT,H2AFV,H3F3A,HAO2,HAUS6,HES1,HIP1,HIST1H1A,HIST1H2AH,HIST1H2BK,HIST1H2BL,HIST1H4H,HIST3H2A,HIST3H2BB,HMGCR,HP1BP3,HSP90AA1,INSR,JAK2,JUP,KAT6A,KAT6B,KCNA7,KCNB2,KCNC4,KCNF1,KC…
GO Biological Process	GO:0006342	chromatin silencing	419	0.00156062	1	0.0388852	HAT1,HELLS,SIRT1,SMARCA4,UBE2B
GO Biological Process	GO:1901657	glycosyl compound metabolic process	420	0.00156447	1	0.0388882	ABCA3,ABCB10,ABCC2,ADA,ADK,ADSL,AK1,ARF3,ARFRP1,ARHGAP5,ARL2,ARL4C,ATIC,ATL2,ATP12A,ATP13A3,ATP1A1,ATP2A1,ATP5J,ATP5L,ATP5L2,ATP5O,ATP6V1H,ATP8B1,CBR4,CECR1,CFTR,DCAKD,DNAH17,DNAH7,DNM2,DYNC1H1,EEF1A1,EEF1A2,EHD2,ENTPD1,ERCC3,ERH,GBP5,GBP6,GMPS,GNA14,GNAL,GNAQ,GNAS,GNG5,GNMT,HMGCR,HSP90AA1,KIF1B,LONP2,MACF1,MACROD2,MDN1,MLH1,MTG2,MTIF2,MTO1,MYH9,MYO9B,NADK,NAGA,NDUFS1,NT5C,NT5M,NUDT1,OPA1,PANK2,P…
GO Biological Process	GO:0009207	purine ribonucleoside triphosphate catabolic process	421	0.00158008	1	0.0391829	ABCA3,ABCB10,ABCC2,ARF3,ARFRP1,ARHGAP5,ARL2,ARL4C,ATL2,ATP13A3,ATP2A1,ATP5J,ATP5L,ATP5O,ATP6V1H,ATP8B1,CFTR,DNAH17,DNAH7,DNM2,DYNC1H1,EEF1A1,EEF1A2,EHD2,ENTPD1,ERCC3,GBP5,GBP6,GNA14,GNAL,GNAQ,GNAS,GNG5,HSP90AA1,KIF1B,LONP2,MACF1,MDN1,MLH1,MTG2,MTIF2,MYH9,MYO9B,NUDT1,OPA1,PMS2,PPP2R4,PSMC5,RAB10,RAB18,RAB35,RAB3D,RAB6A,RAB6B,RAB7A,RAB8A,RAC1,RAP2B,RFC3,RHOB,RHOF,RIT1,RNF213,RRAS2,RUVBL2,SEPT4,SEPT…
GO Biological Process	GO:0032088	negative regulation of NF-kappaB transcription factor activity	422	0.00158108	1	0.0391148	AIM2,BMP7,COMMD1,COMMD7,DNAJA3,FAM105B,GFI1,ITCH,NLRP12,NLRP3,PTGIS,RBCK1,SIRT1,TNFAIP3,TRAF3,TRIM37,USP7
GO Biological Process	GO:0045103	intermediate filament-based process	423	0.0015837	1	0.039087	BFSP2,CLN8,DNAJB6,ERBB2IP,GFAP,JUP,PKP2,SHH,SYNC,VPS54
GO Biological Process	GO:0006707	cholesterol catabolic process	424	0.00158392	1	0.0390003	APOE,CEL,SCARB1,TRERF1
GO Biological Process	GO:0016042	lipid catabolic process	425	0.00158644	1	0.0389705	ABHD5,ACADS,APOE,CEL,CLPSL2,CPT1A,CPT1C,CYP26B1,CYP27B1,CYP4F2,EHHADH,ENPP6,HADHA,HRASLS,IAH1,LEP,LIPC,LIPG,LPIN1,LPL,NAGA,PAFAH1B1,PCCA,PCCB,PEX13,PEX7,PLA2G4B,PLCB1,PLCB4,PLCG2,PLCH1,PLD1,PLD6,PPARD,PRKACA,SCARB1,SLC25A17,SMPD3,SMPD4,TRERF1,YWHAH
GO Biological Process	GO:0010648	negative regulation of cell communication	426	0.00159824	1	0.0391681	ACKR3,ADA,ADRBK1,AKAP10,AMBP,AP2A2,AP2S1,APOA1,APOE,ARHGEF7,ASXL1,ATXN1,AXIN2,BAMBI,BCL2L1,BICD1,BIRC6,BMP7,BRAP,BTRC,CBLB,CCND1,CFLAR,CHRD,CHST11,CILP,CLN3,CNOT2,CREBRF,CTNNB1,CTNNBIP1,CYP26B1,DACT3,DAG1,DDIT4,DGKZ,DHX58,DNAJA3,DRD5,DUSP1,DUSP10,DUSP6,ELF1,EPHA2,EPS15L1,ERRFI1,EZH2,FAF1,FBN1,FGF9,FGFR3,FOXO1,GAS1,GAS6,GLG1,GLI3,GPR21,GRIK1,GRK7,HIC1,HIF1A,HMGCR,HSPB1,IFI6,IL6ST,INPP5D,INVS,IRF4,…
GO Biological Process	GO:0006448	regulation of translational elongation	427	0.00161812	1	0.0395624	GATC,IARS2,RNF168,SRP9,USP16,VARS
GO Biological Process	GO:0045851	pH reduction	428	0.001633	1	0.039833	ATP6V1H,CLIC4,CLN3,RAB20,RAB7A
GO Biological Process	GO:0050688	regulation of defense response to virus	429	0.00164115	1	0.0399386	AIM2,AP1M1,AP2A2,AP2S1,ATP6V1H,DHX58,ITCH,MAVS,PAK2,PPM1B,RAC1,SIN3A,SPN,TNFAIP3,TRAF3,TRIM38
GO Biological Process	GO:0009141	nucleoside triphosphate metabolic process	430	0.00166066	1	0.0403194	ABCA3,ABCB10,ABCC2,ADA,ADK,AK1,ARF3,ARFRP1,ARHGAP5,ARL2,ARL4C,ATL2,ATP12A,ATP13A3,ATP1A1,ATP2A1,ATP5J,ATP5L,ATP5L2,ATP5O,ATP6V1H,ATP8B1,CFTR,DCTPP1,DNAH17,DNAH7,DNM2,DYNC1H1,EEF1A1,EEF1A2,EHD2,ENTPD1,ERCC3,GBP5,GBP6,GNA14,GNAL,GNAQ,GNAS,GNG5,HSP90AA1,KIF1B,LONP2,MACF1,MDN1,MLH1,MTG2,MTIF2,MYH9,MYO9B,NADK,NDUFS1,NUDT1,OPA1,PMS2,PPP2R4,PSMC5,RAB10,RAB18,RAB35,RAB3D,RAB6A,RAB6B,RAB7A,RAB8A,RAC1,RAP2…
GO Biological Process	GO:0009116	nucleoside metabolic process	431	0.00167271	1	0.0405177	ABCA3,ABCB10,ABCC2,ADA,ADK,ADSL,AK1,ARF3,ARFRP1,ARHGAP5,ARL2,ARL4C,ATIC,ATL2,ATP12A,ATP13A3,ATP1A1,ATP2A1,ATP5J,ATP5L,ATP5L2,ATP5O,ATP6V1H,ATP8B1,CECR1,CFTR,DCAKD,DNAH17,DNAH7,DNM2,DYNC1H1,EEF1A1,EEF1A2,EHD2,ENTPD1,ERCC3,ERH,GBP5,GBP6,GMPS,GNA14,GNAL,GNAQ,GNAS,GNG5,GNMT,HMGCR,HSP90AA1,KIF1B,LONP2,MACF1,MACROD2,MDN1,MLH1,MTG2,MTIF2,MTO1,MYH9,MYO9B,NADK,NDUFS1,NT5C,NT5M,NUDT1,OPA1,PANK2,PMS2,PPCDC,…
GO Biological Process	GO:0044258	intestinal lipid catabolic process	432	0.00167849	1	0.0405634	CEL
GO Biological Process	GO:0018350	protein esterification	432	0.00167849	1	0.0405634	CEL
GO Biological Process	GO:0006354	DNA-dependent transcription, elongation	434	0.00169541	1	0.0407835	ADRM1,CCNT1,CTDP1,ERCC3,NELFA,POLR1A,POLR2A,POLR2E,POLR2F,POLR3A,POLR3B,POLR3E,POLR3G,POLR3K,SUPT5H,TAF4,TCEB3
GO Biological Process	GO:0008286	insulin receptor signaling pathway	435	0.00171819	1	0.0412365	AKT2,ATP6V0A1,ATP6V0A2,ATP6V0D1,ATP6V1C2,ATP6V1H,CAB39,CRK,DOK1,EEF2K,EIF4G1,FGF1,FGF3,FGF4,FGF9,FGFR1,FGFR3,FGFR4,FOXO1,INSR,KL,MAP2K2,PHIP,PIK3CB,PTPN1,PTPRA,RAF1,RPS6KB1,RPTOR,SH2B2,SHC3,SIK2,SLC2A8,SMARCC1,SORBS1
GO Biological Process	GO:0070887	cellular response to chemical stimulus	436	0.00172057	1	0.0411991	AACS,ABR,ACKR3,ADAM9,ADIRF,ADNP2,ADRBK1,AGO2,AGO3,AHCY,AIM2,AKAP13,AKAP6,AKT2,ALOX15,ANXA2,AP2A2,AP2S1,APOE,ARHGEF18,ARHGEF7,ARNT,ASIP,ATP6V0A1,ATP6V0A2,ATP6V0D1,ATP6V1C2,ATP6V1H,AXIN2,AZU1,BACH1,BAMBI,BBC3,BCL2L1,BCL2L11,BMP7,BRCA1,BTRC,CAB39,CALCRL,CALM2,CASP2,CCNB1,CCND1,CCNT1,CCR4,CCR6,CCR7,CEBPB,CFTR,CLIC4,COL2A1,COL4A2,COL6A1,COMMD7,CREBBP,CRK,CSF2RB,CTH,CTNNA1,CTNNB1,CTSS,CYP1B1,CYP26B1,CY…
GO Biological Process	GO:0006260	DNA replication	437	0.00172059	1	0.0411051	BAZ1A,BRCA1,CCDC111,CCDC88A,CCNE1,CCNE2,DNAJA3,DTD1,DTL,FEN1,GINS4,MCM10,NASP,NCOA6,NT5M,ORC1,ORC4,ORC6,PHB,POLK,POLL,PPIA,PRIM2,RAD51,RECQL5,REPIN1,REV3L,RFC2,RFC3,RNASEH2A,RPA3,RRM1,SIN3A,SIRT1,SLX4,STRA8,TICRR,TMX1,TOP1,TYMS
GO Biological Process	GO:0045088	regulation of innate immune response	438	0.00177425	1	0.0422903	AIM2,CD1D,CRTAM,CTSK,CTSS,DHX58,DNAJA3,DUSP10,DUSP6,FAM105B,FGR,FOS,IFI16,IFNAR2,ITCH,JAK2,LSM14A,MAP2K2,MAP2K3,MAP3K1,MAPK7,MAVS,MEF2A,MYO1F,NCR1,NFKB2,NFKBIB,NR1H3,PIK3AP1,POLR3B,POLR3G,PTPN1,PVRL2,RFTN1,RIPK1,RNF135,RPS27A,RPS6KA1,SIN3A,TAB1,TAB2,TNFAIP3,TRAF3,TRAFD1,TYK2,UBE2N,UNC93B1,USP18,WNT5A
GO Biological Process	GO:0031334	positive regulation of protein complex assembly	439	0.00177845	1	0.0422938	ACTR2,ACTR3B,AIM2,ALOX15,ARL2,BAIAP2L1,BBC3,BCL2L11,BID,BMF,CCR7,CLIP1,DLG1,FAF1,IRF8,KIRREL,MAP3K1,NCK2,PIEZO1,PTK2B,RAC1,SNX9,SPIDR,SRC,SRF,TAL1,TPPP
GO Biological Process	GO:0009205	purine ribonucleoside triphosphate metabolic process	440	0.00179234	1	0.0425274	ABCA3,ABCB10,ABCC2,AK1,ARF3,ARFRP1,ARHGAP5,ARL2,ARL4C,ATL2,ATP12A,ATP13A3,ATP1A1,ATP2A1,ATP5J,ATP5L,ATP5L2,ATP5O,ATP6V1H,ATP8B1,CFTR,DNAH17,DNAH7,DNM2,DYNC1H1,EEF1A1,EEF1A2,EHD2,ENTPD1,ERCC3,GBP5,GBP6,GNA14,GNAL,GNAQ,GNAS,GNG5,HSP90AA1,KIF1B,LONP2,MACF1,MDN1,MLH1,MTG2,MTIF2,MYH9,MYO9B,NADK,NDUFS1,NUDT1,OPA1,PMS2,PPP2R4,PSMC5,RAB10,RAB18,RAB35,RAB3D,RAB6A,RAB6B,RAB7A,RAB8A,RAC1,RAP2B,RFC3,RHOB,RHO…
GO Biological Process	GO:0042981	regulation of apoptotic process	441	0.00181759	1	0.0430286	ABR,ACAA2,ACKR3,ACTN1,ADA,ADCY10,ADNP,AHI1,AKAP13,AMBRA1,APOE,ARHGAP10,ARHGEF18,ARHGEF7,ASCL1,ATG7,ATPIF1,AURKB,AZU1,BARHL1,BBC3,BCL2A1,BCL2L1,BCL2L11,BCL2L13,BCL2L14,BDKRB2,BID,BIRC6,BIRC7,BMF,BMP7,BRCA1,BTG1,CASP10,CASP2,CAST,CCNG1,CCR7,CD27,CEBPB,CFLAR,CHST11,CLIP3,CLN3,CLN8,CNR1,COL18A1,COL2A1,CSNK2A1,CTH,CTNNA1,CTNNB1,CTNNBL1,CYCS,DAPK2,DCC,DLG5,DLX1,DNAJA3,DNAJB6,DNM2,DUSP1,DUSP6,EEF1A2,ERC…
GO Biological Process	GO:0034470	ncRNA processing	442	0.00182354	1	0.0430718	ADAT3,AGO2,BOP1,CIRH1A,CTU2,DDX51,ERI1,FARS2,FRG1,GRSF1,INTS10,MTO1,NOL11,NOP2,NOP58,NSUN2,NSUN4,POP5,RPF1,RPL11,RPL35A,RPP38,RPP40,RPS14,RPSA,RRP1B,RRP9,SBDS,SIRT1,SKIV2L2,TRMT11,TRMU,TSEN2,TYW1,UTP11L,WDR4
GO Biological Process	GO:0055092	sterol homeostasis	443	0.00182405	1	0.0429868	APOA1,APOE,LDLR,LIPC,LIPG,LRP5,MYLIP,NR1H3,NR5A2,PTCHD2,SCARB1,SIRT1,SOAT2
GO Biological Process	GO:0044241	lipid digestion	444	0.00183785	1	0.0432142	CEL,LDLR,SOAT2
GO Biological Process	GO:0010506	regulation of autophagy	445	0.00185391	1	0.043494	ATG7,BCL2L1,CLN3,DAPK2,HERC1,IFI16,KIF25,PIK3CB,SIRT1,SUPT5H,TP53INP1,TP53INP2,ULK2,USP10,USP13,VMP1,WAC
GO Biological Process	GO:1900017	positive regulation of cytokine production involved in inflammatory response	446	0.00185746	1	0.0434795	ANKRD42,IL17C,IL17RA
GO Biological Process	GO:0006461	protein complex assembly	447	0.00185863	1	0.0434095	ACADS,ACAT1,ADRM1,ADSL,AP2S1,ARL2,ATG16L1,ATL2,ATPIF1,AURKB,BID,CAPG,CAPZA1,CAPZA2,CBR4,CCNB1,CEP192,CLDN14,CLTC,COG4,COL6A1,COX10,COX14,COX18,CPT1A,CREBBP,CRTC1,CTH,CTNNA1,CTNNB1,DCTPP1,DGKH,ENSG00000168824,FANCA,FBXO5,GNMT,H2AFV,H3F3A,HAO2,HAUS6,HES1,HIP1,HIST1H1A,HIST1H2AH,HIST1H2BK,HIST1H2BL,HIST1H4H,HIST3H2A,HIST3H2BB,HMGCR,HP1BP3,HSP90AA1,INSR,JAK2,JUP,KAT6A,KAT6B,KCNA7,KCNB2,KCNC4,KCNF1,KC…
GO Biological Process	GO:0043620	regulation of DNA-dependent transcription in response to stress	448	0.00189554	1	0.0441728	ARNT,BACH1,CREBBP,HIF1A,KLF2,MAPK7,RPS27A,RPS6KA1,SIN3A
GO Biological Process	GO:2001251	negative regulation of chromosome organization	449	0.0019102	1	0.0444154	BRCA1,DNMT1,ERCC4,JARID2,MSX1,OTUB1,PAX5,SIN3A,TRIP12,UBE2B,UBR5,UCN
GO Biological Process	GO:0042592	homeostatic process	450	0.00193451	1	0.0448807	AACS,ABCC2,ANK1,ANK2,ANKRD11,APOA1,APOC4,APOE,APP,ATP12A,ATP2A1,ATP2A2,ATP6V0A1,ATP6V0A2,ATP6V0D1,ATP6V1C2,ATP6V1H,ATPIF1,ATXN2,BBC3,BBS1,BCL2L11,BDKRB2,BHLHA15,BTBD9,C19orf80,CCKAR,CCR4,CCR6,CCR7,CD34,CFTR,CKB,CLIC4,CLN3,CLN8,COL2A1,COMMD1,CREBBP,CTC1,CTNNB1,CTSK,CYP27B1,CYP4F2,DFNB31,DLD,DNAJA3,DNAJC16,DRD4,DRD5,ENSG00000198843,ERCC4,ERP44,F2,FBXL5,FECH,FEN1,FGFR4,FKBP1B,FLT3,FOXO1,GAS6,GCM2,GI…
GO Biological Process	GO:0035089	establishment of apical/basal cell polarity	451	0.00194657	1	0.0450602	FOXF1,LAMA1,PRKCI,PTK7
GO Biological Process	GO:0007070	negative regulation of transcription from RNA polymerase II promoter during mitosis	452	0.00195783	1	0.0452207	SMARCA4
GO Biological Process	GO:0044242	cellular lipid catabolic process	453	0.00196406	1	0.0452644	ABHD5,ACADS,CEL,CPT1A,CPT1C,CYP26B1,CYP4F2,EHHADH,HADHA,LEP,LIPC,LIPG,LPIN1,LPL,NAGA,PCCA,PCCB,PEX13,PEX7,PLA2G4B,PLCG2,PPARD,PRKACA,SLC25A17,SMPD3,SMPD4
GO Biological Process	GO:0009161	ribonucleoside monophosphate metabolic process	454	0.00197202	1	0.0453478	ABCA3,ABCB10,ABCC2,ADA,ADK,ADSL,AK1,ATIC,ATP12A,ATP13A3,ATP1A1,ATP2A1,ATP5J,ATP5L,ATP5L2,ATP5O,ATP6V1H,ATP8B1,CECR1,CFTR,DNAH17,DNAH7,DYNC1H1,ENTPD1,ERCC3,GART,GMPS,HSP90AA1,KIF1B,LONP2,MACF1,MDN1,MLH1,MYH9,MYO9B,NADK,NDUFS1,NUDT1,PMS2,PPP2R4,PSMC5,RFC3,RNF213,RUVBL2,SMARCA4
GO Biological Process	GO:0016197	endosomal transport	455	0.00197911	1	0.0454107	AP1M1,ARFRP1,ARL4C,CDX2,CHMP4B,CHMP6,DENND2A,DENND3,DPY30,EHD2,HOOK2,HOOK3,KIAA1033,LMTK2,MICALL1,RAB10,RAB11FIP3,RAB35,RAB7A,RHOB,RPS27A,SLC18A2,SNX6,SNX8,SNX9,STAM2,STX6,VPS36,VPS37B,VPS54,VTI1A,ZFYVE16
GO Biological Process	GO:1901315	negative regulation of histone H2A K63-linked ubiquitination	456	0.00199133	1	0.0455909	OTUB1,TRIP12,UBR5
GO Biological Process	GO:0044093	positive regulation of molecular function	457	0.00209223	1	0.0477963	ABHD5,ABI1,ABR,ADAM9,ADRBK1,ADRM1,AGAP1,AIM2,AKAP6,AKT2,ANAPC1,ANK2,ANKRD42,ANXA2,APOA1,APOC4-APOC2,APOE,APP,ARHGAP10,ARHGAP18,ARHGAP20,ARHGAP21,ARHGAP26,ARHGAP27,ARHGAP28,ARHGAP5,ARHGEF19,ARHGEF7,ARID5B,ASAP1,ATP6V0D1,AXIN2,BAMBI,BBC3,BCL2L11,BCL2L13,BIN1,BIRC7,BTRC,CAB39,CALM2,CAP2,CCDC88A,CCNB1,CCND1,CCNY,CCR7,CFLAR,CHN2,CLPSL2,CNOT6,CREBBP,CRK,CRTC1,CTH,CYCS,CYP27B1,DAXX,DDX11,DEPDC1B,DEPDC5,…
GO Biological Process	GO:0032374	regulation of cholesterol transport	458	0.00212477	1	0.0484336	APOA1,APOE,LEP,LIPG,NR1H3,PTCH1,SHH,SIRT1
GO Biological Process	GO:0006383	transcription from RNA polymerase III promoter	459	0.00212973	1	0.0484409	GTF3C5,POLR2E,POLR2F,POLR3A,POLR3B,POLR3E,POLR3G,POLR3K,SNAPC3,TROVE2,ZNF143
GO Biological Process	GO:0023057	negative regulation of signaling	460	0.00213539	1	0.0484641	ACKR3,ADA,ADRBK1,AKAP10,AMBP,AP2A2,AP2S1,APOA1,APOE,ARHGEF7,ASXL1,ATXN1,AXIN2,BAMBI,BCL2L1,BICD1,BIRC6,BMP7,BRAP,BTRC,CBLB,CCND1,CFLAR,CHRD,CHST11,CILP,CNOT2,CREBRF,CTNNB1,CTNNBIP1,CYP26B1,DACT3,DAG1,DDIT4,DGKZ,DHX58,DNAJA3,DRD5,DUSP1,DUSP10,DUSP6,ELF1,EPHA2,EPS15L1,ERRFI1,EZH2,FAF1,FBN1,FGF9,FGFR3,FOXO1,GAS1,GAS6,GLG1,GLI3,GPR21,GRIK1,GRK7,HIC1,HIF1A,HMGCR,HSPB1,IFI6,IL6ST,INPP5D,INVS,IRF4,ITCH,…
GO Biological Process	GO:0023051	regulation of signaling	461	0.00215765	1	0.048863	AACS,ABR,ACAA2,ACKR3,ACVR2A,ADA,ADAM9,ADRBK1,AGAP1,AGFG2,AKAP10,AKAP13,AKAP5,AKAP6,AKT2,ALOX15,AMBP,AP2A2,AP2S1,APOA1,APOE,APOL3,APP,ARFGEF1,ARHGAP10,ARHGAP18,ARHGAP20,ARHGAP26,ARHGAP27,ARHGAP28,ARHGAP5,ARHGEF18,ARHGEF19,ARHGEF38,ARHGEF7,ARNT,ASAP1,ASCL1,ASPM,ASXL1,ATXN1,AXIN2,BAMBI,BBC3,BCL2L1,BCL2L11,BCL2L14,BICD1,BID,BIRC6,BIRC7,BLK,BMF,BMP7,BMP8A,BMPR2,BRAP,BTBD9,BTRC,CACNA1D,CACNG2,CACNG4,CA…
GO Biological Process	GO:0010828	positive regulation of glucose transport	462	0.0021704	1	0.0490455	AKT2,CLIP3,CLTCL1,INSR,PRKCD,PRKCI,RARRES2,SORBS1
GO Biological Process	GO:1901028	regulation of mitochondrial outer membrane permeabilization	463	0.00218964	1	0.0493732	ACAA2,BBC3,BCL2L11,BID,BMF,PPP3CC,SFN,YWHAE,YWHAG,YWHAH
GO Biological Process	GO:1901564	organonitrogen compound metabolic process	464	0.00219162	1	0.0493115	ABCA3,ABCB10,ABCC2,ACAT1,ADA,ADCY10,ADK,ADSL,AGK,AGMAT,AGPAT6,AHCY,AK1,ALDH18A1,AMBP,ANK1,APOA1,ARF3,ARFRP1,ARHGAP5,ARL2,ARL4C,ARSA,ARSG,ATG7,ATIC,ATL2,ATP12A,ATP13A3,ATP1A1,ATP2A1,ATP5J,ATP5L,ATP5L2,ATP5O,ATP6V1H,ATP8B1,ATPIF1,AUH,AZIN1,B3GNT2,B3GNT7,B4GALT5,BCHE,BLVRA,BPHL,BTBD9,CALCRL,CD34,CECR1,CEL,CERS5,CFTR,CHDH,CHST11,CHST12,CHST5,CHST6,CHSY1,CKB,CLN3,CLN8,COX10,CRMP1,CSAD,CSGALNACT1,CSNK1…
GO Biological Process	GO:2000369	regulation of clathrin-mediated endocytosis	465	0.00219176	1	0.0492085	PIK3CB,TNK2
GO Biological Process	GO:0006310	DNA recombination	466	0.00221451	1	0.0496126	ACTR5,BRCA1,EID3,ERCC4,FEN1,FOXP1,INO80C,INO80D,LEF1,MLH1,NABP1,NCOA6,NDNL2,NSMCE1,NSMCE2,PMS2,PRIM2,PRKDC,RAD51,RAD51B,RAD54L,RBPJ,RECQL5,RFC2,RFC3,RNF168,RPA3,RUVBL2,SLX4,SMC4,SMC5,SPIDR,STRA8,SWAP70,TCF7,TSN,UBE2N,XRCC2,XRCC6
GO Biological Process	GO:0045292	mRNA cis splicing, via spliceosome	467	0.00222071	1	0.049645	DCPS,PSIP1,RBM22,SRSF12
GO Biological Process	GO:0051825	adhesion to other organism involved in symbiotic interaction	468	0.00223954	1	0.049959	GAS6,PVRL2,SCARB1
GO Biological Process	GO:0008064	regulation of actin polymerization or depolymerization	469	0.0022661	1	0.0504437	ACTR2,ACTR3B,ALOX15,ARFGEF1,ARPC5L,BAIAP2L1,CAPG,CAPZA1,CAPZA2,CAPZB,CCR7,DLG1,FHOD3,HAX1,HCLS1,KIRREL,LIMA1,MAP3K1,NCK2,PREX1,PRKCD,PTK2B,RAC1,SPTBN1,SPTBN2
GO Biological Process	GO:2000188	regulation of cholesterol homeostasis	470	0.00227009	1	0.0504249	FGFR4,HNF4A,NR1H3
GO Biological Process	GO:0050713	negative regulation of interleukin-1 beta secretion	471	0.00228628	1	0.0506767	APOA1,NLRP3
GO Biological Process	GO:0009893	positive regulation of metabolic process	472	0.00230388	1	0.0509587	ABHD5,ABI1,ACVR2A,ADAM9,ADIRF,AFF1,AGO2,AHI1,AKAP5,AKT2,ANAPC1,ANK2,APOA1,APOE,APP,ARFGEF1,ARID1A,ARID1B,ARID5A,ARNT,ARNTL,ASCL1,ASXL1,ATG7,ATP6V0D1,ATXN1,AXIN2,AZU1,BAMBI,BARHL1,BCL11A,BHLHA15,BHLHE23,BIRC7,BMP7,BMP8A,BMPR2,BPTF,BRCA1,BSX,BTRC,C19orf80,CAB39,CALCRL,CALM2,CAP2,CBFA2T2,CBLB,CCDC88A,CCNB1,CCND1,CCNE1,CCNT1,CCNY,CCPG1,CCR7,CD34,CDK5RAP2,CDK6,CEBPB,CELA1,CELF3,CLIP3,COMMD1,COPS5,CPT1…
GO Biological Process	GO:0045787	positive regulation of cell cycle	473	0.00232365	1	0.0512873	APP,ASCL1,BCL2L11,CCNB1,CCND1,CCNY,DMRT1,FGFR1,HES1,ID2,INSR,LRP5,LRP6,MDM2,MTA3,NSMCE2,PAFAH1B1,PHIP,RGCC,RPS6KB1,SH2B1,SIN3A,SLC6A4,SMC5,SOX15,SRPK2,TAL1,WNT10B
GO Biological Process	GO:0044774	mitotic DNA integrity checkpoint	474	0.00235454	1	0.0518594	CASP2,CCND1,CCNG1,DGKZ,FBXO31,GIGYF2,MDM2,PPP2R5C,PSMC5,PSMD11,PSMD12,PSMD5,RBM38,RPS27A,SOX4,TICRR,TRIAP1
GO Biological Process	GO:0006366	transcription from RNA polymerase II promoter	475	0.0023639	1	0.0519561	ADRM1,AFF4,ARNT,BMPR2,CCNT1,CDX2,CEBPB,CEBPD,COPS5,CPSF3,CREB5,CREBBP,CTDP1,DEAF1,ERCC3,FOS,GMEB2,GRHL3,GTF2I,HES1,HIF1A,HNF4A,HNF4G,HSF2BP,JUNB,JUND,KLF11,KLF5,KMT2A,LCOR,LEF1,MAGOH,MAML2,MAX,MED13,MED20,MED30,MED6,MEF2A,MKX,MLLT1,NCOA6,NCOR2,NEDD4L,NELFA,NOTCH3,NR0B1,NR1H3,NR2C1,NR2F1,NR3C1,NR3C2,NR5A2,PAX5,PHB,POLR2A,POLR2E,POLR2F,PPARD,PSMC5,RBPJ,RNGTT,RNPS1,RORA,RPS27A,RREB1,RUNX2,RUNX3,RXRA…
GO Biological Process	GO:0042059	negative regulation of epidermal growth factor receptor signaling pathway	476	0.0023842	1	0.0522921	AP2A2,AP2S1,ARHGEF7,EPS15L1,ERRFI1,PTPRJ,RAB7A,RPS27A,SNX6,SOCS4,SPRY1,SPRY2,STAM2,ZGPAT
GO Biological Process	GO:0043618	regulation of transcription from RNA polymerase II promoter in response to stress	477	0.00241962	1	0.0529577	ARNT,BACH1,CREBBP,HIF1A,KLF2,MAPK7,RPS27A,SIN3A
GO Biological Process	GO:0044030	regulation of DNA methylation	478	0.00242677	1	0.0530031	BRCA1,DPPA3,MPHOSPH8
GO Biological Process	GO:1901652	response to peptide	479	0.00242743	1	0.0529068	AKT2,APOE,ATP6V0A1,ATP6V0A2,ATP6V0D1,ATP6V1C2,ATP6V1H,BDH1,BSG,CAB39,CFTR,CRK,DENND4C,DOK1,EEF2K,EIF2B3,EIF2B5,EIF4G1,FADS1,FGF1,FGF3,FGF4,FGF9,FGFR1,FGFR3,FGFR4,FOXO1,GNAS,GNG13,GNG2,GNG5,HADHA,HSD11B2,INSIG2,INSR,JAK2,JAK3,JUNB,JUND,KL,LEP,LPIN1,MAP2K2,MAS1,MAX,MDM2,MGARP,PHIP,PIK3CB,PRKACA,PRKAR1B,PRKAR2A,PRKCD,PRKCI,PRKDC,PRL,PTK2,PTPN1,PTPRA,RAB10,RAB8A,RAF1,RPS6KB1,RPTOR,SH2B2,SHC3,SIK2,SIR…
GO Biological Process	GO:0070972	protein localization to endoplasmic reticulum	480	0.00243347	1	0.0529281	ANK2,MACF1,RPL11,RPL13,RPL18A,RPL23,RPL26L1,RPL27A,RPL30,RPL34,RPL35,RPL35A,RPLP1,RPN1,RPS11,RPS12,RPS14,RPS27,RPS27A,RPSA,SPCS3,SRP9,SSR1
GO Biological Process	GO:0019082	viral protein processing	481	0.00244054	1	0.0529713	NMT2,RPS27A,VPS37B
GO Biological Process	GO:0060218	hematopoietic stem cell differentiation	482	0.0024503	1	0.0530729	CDK6,HOXB4,SRF,TAL1
GO Biological Process	GO:0006399	tRNA metabolic process	483	0.00246665	1	0.0533164	ADAT3,CTU2,ENSG00000269547,FARS2,GATC,GRSF1,IARS2,MTO1,NSUN2,POP5,PPA2,QRSL1,RARS,RPP38,RPP40,SARS2,TRMT11,TRMU,TSEN2,TYW1,VARS,WARS2,WDR4,YARS2
GO Biological Process	GO:0006309	apoptotic DNA fragmentation	484	0.00248781	1	0.0536626	BIRC7,CECR2,CYCS,DFFB,FOXL2,KPNA1,KPNB1
GO Biological Process	GO:1901991	negative regulation of mitotic cell cycle phase transition	485	0.00262533	1	0.0565123	ANAPC1,BCL2L1,BUB1B,CASP2,CCNB1,CCND1,CCNG1,CSNK2A1,DGKZ,DLG1,EZH2,FBXO31,FBXO5,GIGYF2,MAD1L1,MDM2,NABP1,PPP2R5C,PSMC5,PSMD11,PSMD12,PSMD5,RBM38,RGCC,RPS27A,SMARCA4,SOX4,TEX14,TICRR,TRIAP1,TRRAP,UBE2C
GO Biological Process	GO:0006979	response to oxidative stress	486	0.00262859	1	0.0564661	ABCC2,ADA,ADAM9,ADNP2,APOE,APP,ARNT,ATRN,CCR7,CLN8,DUOX2,DUSP1,ERCC3,ETV5,FKBP1B,FOS,FOXO1,GLRX2,GPX4,GPX6,GSS,HIF1A,JAK2,KLF2,MAP3K5,MAPK7,MDM2,MGST1,MPV17,MSRA,NDUFA12,NET1,NUDT1,PPIF,PRDX5,PRKCD,PSIP1,PTK2B,RHOB,RNF7,SIN3A,SIRT1,SLC23A2,STK24,TNFAIP3,TRA2B,TRPA1,UCN,XPA
GO Biological Process	GO:0032959	inositol trisphosphate biosynthetic process	487	0.00263808	1	0.0565535	PLCG2
GO Biological Process	GO:0046827	positive regulation of protein export from nucleus	488	0.00264023	1	0.0564836	GAS6,MDM2,PRKACA,SFN,TCF7L2,XPO4
GO Biological Process	GO:0050710	negative regulation of cytokine secretion	489	0.00265584	1	0.0567013	APOA1,BTN2A2,CD34,GAS6,NLRP12,NLRP3,RGCC,TRIM27
GO Biological Process	GO:0051084	'de novo' posttranslational protein folding	490	0.00266268	1	0.0567313	ACTB,CCT8,HSPH1,PFDN1,TBCA,TBCD,TUBA1B,TUBA3D,UGGT1
GO Biological Process	GO:0070201	regulation of establishment of protein localization	491	0.00268099	1	0.0570051	ADAM9,AIM2,AKAP6,AKT2,APOA1,AXIN2,BAMBI,BBC3,BCL2L1,BCL2L11,BID,BMF,BMP7,BTN2A2,CABP1,CCR7,CD27,CD34,CLIP3,CNST,CREBRF,CRTAM,DACT3,DLG1,DRD4,EDAR,EPB41L5,EPHA2,FAF1,FBXW11,FGR,GAPVD1,GAS6,GLI3,GNAQ,GOLPH3,HCLS1,HSP90AA1,IL4R,JAK2,JUP,KIF5B,KPNA1,LCP1,LEP,MAPK7,MAVS,MDM2,NDFIP2,NF1,NLRP12,NLRP2,NLRP3,NR1H3,PKIG,PPIA,PPM1B,PPP2R5A,PPP3CC,PRKACA,PRKCI,RAB8A,RBCK1,RBM22,RGCC,RHBDF2,SFN,SHH,SIRT1,SORB…
GO Biological Process	GO:0097343	ripoptosome assembly	492	0.00271332	1	0.0575753	RIPK1
GO Biological Process	GO:0070926	regulation of ATP:ADP antiporter activity	492	0.00271332	1	0.0575753	RIPK1
GO Biological Process	GO:0051259	protein oligomerization	494	0.00274336	1	0.057977	ACADS,ACAT1,ADSL,ATG16L1,ATL2,ATPIF1,BID,CBR4,COL6A1,CPT1A,CRTC1,CTH,CTNNA1,CTNNB1,DCTPP1,DGKH,GNMT,HAO2,HMGCR,INSR,JUP,KCNA7,KCNB2,KCNC4,KCNF1,KCNG2,KCNJ12,KCNMA1,KCTD12,KCTD15,KCTD18,KCTD4,KCTD7,KCTD8,MGST1,MTMR2,MUC20,NBR1,NLRP3,OXA1L,PANX2,PDSS2,RAD51,RIPK1,RRM1,SEPT9,SHANK3,SKIL,SLC6A4,SRR,TNFAIP3,TNFSF11,TRIM27,USP16,VASP,VWF,ZBTB1
GO Biological Process	GO:0030832	regulation of actin filament length	495	0.00278397	1	0.0587165	ACTR2,ACTR3B,ALOX15,ARFGEF1,ARPC5L,BAIAP2L1,CAPG,CAPZA1,CAPZA2,CAPZB,CCR7,DLG1,FHOD3,HAX1,HCLS1,KIRREL,LIMA1,MAP3K1,NCK2,PREX1,PRKCD,PTK2B,RAC1,SPTBN1,SPTBN2
GO Biological Process	GO:0009199	ribonucleoside triphosphate metabolic process	496	0.00281986	1	0.0593536	ABCA3,ABCB10,ABCC2,AK1,ARF3,ARFRP1,ARHGAP5,ARL2,ARL4C,ATL2,ATP12A,ATP13A3,ATP1A1,ATP2A1,ATP5J,ATP5L,ATP5L2,ATP5O,ATP6V1H,ATP8B1,CFTR,DNAH17,DNAH7,DNM2,DYNC1H1,EEF1A1,EEF1A2,EHD2,ENTPD1,ERCC3,GBP5,GBP6,GNA14,GNAL,GNAQ,GNAS,GNG5,HSP90AA1,KIF1B,LONP2,MACF1,MDN1,MLH1,MTG2,MTIF2,MYH9,MYO9B,NADK,NDUFS1,NUDT1,OPA1,PMS2,PPP2R4,PSMC5,RAB10,RAB18,RAB35,RAB3D,RAB6A,RAB6B,RAB7A,RAB8A,RAC1,RAP2B,RFC3,RHOB,RHO…
GO Biological Process	GO:2001200	positive regulation of dendritic cell differentiation	497	0.00283829	1	0.0596213	ZBTB46
GO Biological Process	GO:0000288	nuclear-transcribed mRNA catabolic process, deadenylation-dependent decay	498	0.00284369	1	0.0596148	CNOT2,CNOT4,CNOT6,DCPS,EIF4G1,LSM4,MLH1,PAIP1,PAN3,PARN,ZFP36L1,ZFP36L2
GO Biological Process	GO:2000134	negative regulation of G1/S transition of mitotic cell cycle	499	0.00285007	1	0.0596287	CASP2,CCND1,DGKZ,EZH2,FBXO31,GIGYF2,MDM2,PPP2R5C,PSMC5,PSMD11,PSMD12,PSMD5,RBM38,RPS27A,SMARCA4,SOX4,TRIAP1
GO Biological Process	GO:0050434	positive regulation of viral transcription	500	0.00287526	1	0.0600354	CCNT1,CTDP1,ERCC3,LEF1,NELFA,POLR2A,POLR2E,POLR2F,SMARCA4,SUPT5H,TCEB3
GO Cellular Component	GO:0044424	intracellular part	1	7.62016e-54	9.63951e-51	9.63951e-51	AACS,ABCA3,ABCB10,ABHD11,ABHD5,ABI1,ABR,ACAA2,ACAD9,ACADS,ACAT1,ACBD3,ACKR3,ACN9,ACP2,ACSBG2,ACSF2,ACTA1,ACTB,ACTG2,ACTN1,ACTR2,ACTR3B,ACTR5,ACTRT3,ACVR2A,ADA,ADAM10,ADAM9,ADARB1,ADARB2,ADCK2,ADCY10,ADIG,ADIRF,ADK,ADNP,ADNP2,ADO,ADRBK1,ADRM1,ADSL,AFF1,AFF4,AGAP1,AGK,AGMAT,AGO2,AGO3,AGPAT3,AGPAT6,AHCY,AHI1,AHNAK2,AIM2,AK1,AKAP10,AKAP11,AKAP13,AKAP5,AKAP6,AKNA,AKT2,AKT3,ALDH18A1,ALG12,ALKBH4,ALOX15…
GO Cellular Component	GO:0005622	intracellular	2	9.54498e-52	1.20744e-48	6.0372e-49	AACS,ABCA3,ABCB10,ABHD11,ABHD5,ABI1,ABR,ACAA2,ACAD9,ACADS,ACAT1,ACBD3,ACKR3,ACN9,ACP2,ACSBG2,ACSF2,ACTA1,ACTB,ACTG2,ACTN1,ACTR2,ACTR3B,ACTR5,ACTRT3,ACVR2A,ADA,ADAM10,ADAM9,ADARB1,ADARB2,ADCK2,ADCY10,ADIG,ADIRF,ADK,ADNP,ADNP2,ADO,ADRBK1,ADRM1,ADSL,AFF1,AFF4,AGAP1,AGK,AGMAT,AGO2,AGO3,AGPAT3,AGPAT6,AHCY,AHI1,AHNAK2,AIM2,AK1,AKAP10,AKAP11,AKAP13,AKAP5,AKAP6,AKNA,AKT2,AKT3,ALDH18A1,ALG12,ALKBH4,ALOX15…
GO Cellular Component	GO:0043231	intracellular membrane-bounded organelle	3	9.04799e-49	1.14457e-45	3.81524e-46	ABCA3,ABCB10,ABHD11,ABI1,ACAA2,ACAD9,ACADS,ACAT1,ACBD3,ACKR3,ACN9,ACP2,ACSBG2,ACSF2,ACTB,ACTN1,ACTR5,ACTRT3,ADA,ADAM10,ADARB1,ADARB2,ADCK2,ADIG,ADIRF,ADK,ADNP,ADNP2,ADO,ADRM1,ADSL,AFF1,AFF4,AGK,AGMAT,AGO2,AGPAT3,AGPAT6,AHCY,AHI1,AHNAK2,AIM2,AK1,AKAP10,AKAP11,AKAP13,AKAP6,AKNA,AKT2,AKT3,ALDH18A1,ALG12,ALKBH4,ALOX15,ALPK3,AMBP,AMBRA1,ANAPC1,ANK1,ANKFY1,ANKRD11,ANKRD12,ANKRD13A,ANKRD17,ANKRD23,ANKRD…
GO Cellular Component	GO:0043227	membrane-bounded organelle	4	1.05811e-47	1.33851e-44	3.34628e-45	ABCA3,ABCB10,ABHD11,ABI1,ACAA2,ACAD9,ACADS,ACAT1,ACBD3,ACKR3,ACN9,ACP2,ACSBG2,ACSF2,ACTA1,ACTB,ACTN1,ACTR5,ACTRT3,ADA,ADAM10,ADARB1,ADARB2,ADCK2,ADIG,ADIRF,ADK,ADNP,ADNP2,ADO,ADRM1,ADSL,AFF1,AFF4,AGK,AGMAT,AGO2,AGPAT3,AGPAT6,AHCY,AHI1,AHNAK2,AIM2,AK1,AKAP10,AKAP11,AKAP13,AKAP6,AKNA,AKT2,AKT3,ALDH18A1,ALG12,ALKBH4,ALOX15,ALPK3,AMBP,AMBRA1,ANAPC1,ANK1,ANKFY1,ANKRD11,ANKRD12,ANKRD13A,ANKRD17,ANKRD23…
GO Cellular Component	GO:0043229	intracellular organelle	5	1.03542e-46	1.3098e-43	2.6196e-44	ABCA3,ABCB10,ABHD11,ABI1,ACAA2,ACAD9,ACADS,ACAT1,ACBD3,ACKR3,ACN9,ACP2,ACSBG2,ACSF2,ACTA1,ACTB,ACTG2,ACTN1,ACTR2,ACTR3B,ACTR5,ACTRT3,ADA,ADAM10,ADARB1,ADARB2,ADCK2,ADCY10,ADIG,ADIRF,ADK,ADNP,ADNP2,ADO,ADRM1,ADSL,AFF1,AFF4,AGK,AGMAT,AGO2,AGO3,AGPAT3,AGPAT6,AHCY,AHI1,AHNAK2,AIM2,AK1,AKAP10,AKAP11,AKAP13,AKAP6,AKNA,AKT2,AKT3,ALDH18A1,ALG12,ALKBH4,ALOX15,ALPK3,AMBP,AMBRA1,ANAPC1,ANK1,ANK2,ANKFY1,ANKR…
GO Cellular Component	GO:0043226	organelle	6	3.7837e-46	4.78638e-43	7.9773e-44	ABCA3,ABCB10,ABHD11,ABI1,ACAA2,ACAD9,ACADS,ACAT1,ACBD3,ACKR3,ACN9,ACP2,ACSBG2,ACSF2,ACTA1,ACTB,ACTG2,ACTN1,ACTR2,ACTR3B,ACTR5,ACTRT3,ADA,ADAM10,ADARB1,ADARB2,ADCK2,ADCY10,ADIG,ADIRF,ADK,ADNP,ADNP2,ADO,ADRM1,ADSL,AFF1,AFF4,AGK,AGMAT,AGO2,AGO3,AGPAT3,AGPAT6,AHCY,AHI1,AHNAK2,AIM2,AK1,AKAP10,AKAP11,AKAP13,AKAP6,AKNA,AKT2,AKT3,ALDH18A1,ALG12,ALKBH4,ALOX15,ALPK3,AMBP,AMBRA1,ANAPC1,ANK1,ANK2,ANKFY1,ANKR…
GO Cellular Component	GO:0005634	nucleus	7	8.67681e-36	1.09762e-32	1.56802e-33	ABI1,ACAD9,ACTB,ACTN1,ACTR5,ACTRT3,ADAM10,ADARB1,ADARB2,ADIG,ADIRF,ADK,ADNP,ADNP2,ADRM1,AFF1,AFF4,AGO2,AGPAT3,AHNAK2,AIM2,AKAP11,AKAP13,AKAP6,AKNA,AKT2,AKT3,ALKBH4,ALOX15,ALPK3,ANAPC1,ANKRD11,ANKRD12,ANKRD17,ANKRD23,ANKRD30A,ANKRD32,ANKRD34B,ANKRD37,ANKRD42,ANKS1B,ANO2,ANO7,ANP32A,AP1AR,APOA1,APPL2,ARFGEF1,ARHGAP28,ARID1A,ARID1B,ARID3B,ARID4B,ARID5A,ARID5B,ARL2,ARL4C,ARNT,ARNTL,ASCL1,ASPM,ASXL1,A…
GO Cellular Component	GO:0044422	organelle part	8	1.50071e-32	1.89839e-29	2.37299e-30	ABCA3,ABCB10,ACAA2,ACADS,ACAT1,ACBD3,ACN9,ACP2,ACTA1,ACTB,ACTG2,ACTN1,ACTR2,ACTR3B,ACTR5,ADA,ADAM10,ADARB1,AFF4,AGK,AGPAT3,AGPAT6,AHI1,AK1,AKAP11,AKAP6,ALDH18A1,ALG12,ANAPC1,ANK1,ANK2,ANKFY1,ANKRD23,ANKRD26,ANKRD32,ANKS1B,ANP32A,AP1AR,AP1M1,AP2A2,AP2S1,AP3B1,APOA1,APOE,APP,APPL2,ARF3,ARFGEF1,ARHGAP21,ARID1A,ARID1B,ARID5A,ARL2,ARNT,ARNTL,ARSA,ARSG,ASPM,ASXL1,ATF7IP2,ATG16L1,ATL2,ATP11A,ATP11B,ATP2…
GO Cellular Component	GO:0044446	intracellular organelle part	9	1.75817e-32	2.22409e-29	2.47121e-30	ABCA3,ABCB10,ACAA2,ACADS,ACAT1,ACBD3,ACN9,ACP2,ACTA1,ACTB,ACTN1,ACTR2,ACTR3B,ACTR5,ADA,ADAM10,ADARB1,AFF4,AGK,AGPAT3,AGPAT6,AHI1,AKAP11,AKAP6,ALDH18A1,ALG12,ANAPC1,ANKFY1,ANKRD26,ANKRD32,ANKS1B,ANP32A,AP1AR,AP1M1,AP2A2,AP2S1,AP3B1,APOA1,APOE,APP,APPL2,ARF3,ARFGEF1,ARHGAP21,ARID1A,ARID1B,ARID5A,ARL2,ARNT,ARNTL,ARSA,ARSG,ASPM,ASXL1,ATF7IP2,ATG16L1,ATL2,ATP11A,ATP11B,ATP2A1,ATP2A2,ATP2C2,ATP5J,ATP5L…
GO Cellular Component	GO:0005737	cytoplasm	10	3.42764e-32	4.33596e-29	4.33596e-30	AACS,ABCA3,ABCB10,ABHD11,ABHD5,ABI1,ABR,ACAA2,ACAD9,ACADS,ACAT1,ACBD3,ACKR3,ACN9,ACP2,ACSBG2,ACSF2,ACTA1,ACTB,ACTG2,ACTN1,ACTR2,ACTR3B,ACTR5,ACTRT3,ACVR2A,ADA,ADAM10,ADAM9,ADARB2,ADCK2,ADCY10,ADIG,ADK,ADO,ADRBK1,ADRM1,ADSL,AFF4,AGAP1,AGK,AGMAT,AGO2,AGO3,AGPAT3,AGPAT6,AHCY,AHI1,AIM2,AK1,AKAP10,AKAP11,AKAP13,AKAP5,AKAP6,AKT2,AKT3,ALDH18A1,ALG12,ALKBH4,ALOX15,AMBRA1,ANAPC1,ANK1,ANK2,ANKFY1,ANKRD12,A…
GO Cellular Component	GO:0044464	cell part	11	3.11414e-26	3.93938e-23	3.58126e-24	AACS,ABCA3,ABCB10,ABCC2,ABHD11,ABHD12,ABHD5,ABI1,ABR,ACAA2,ACAD9,ACADS,ACAT1,ACBD3,ACKR3,ACN9,ACP2,ACSBG2,ACSF2,ACTA1,ACTB,ACTG2,ACTN1,ACTR2,ACTR3B,ACTR5,ACTRT3,ACVR2A,ADA,ADAM10,ADAM23,ADAM9,ADARB1,ADARB2,ADCK2,ADCY10,ADIG,ADIRF,ADK,ADNP,ADNP2,ADO,ADRBK1,ADRM1,ADSL,AFF1,AFF4,AGAP1,AGK,AGMAT,AGO2,AGO3,AGPAT3,AGPAT6,AHCY,AHI1,AHNAK2,AIM2,AJAP1,AK1,AKAP10,AKAP11,AKAP13,AKAP5,AKAP6,AKNA,AKT2,AKT3,AL…
GO Cellular Component	GO:0005623	cell	12	4.06179e-26	5.13816e-23	4.2818e-24	AACS,ABCA3,ABCB10,ABCC2,ABHD11,ABHD12,ABHD5,ABI1,ABR,ACAA2,ACAD9,ACADS,ACAT1,ACBD3,ACKR3,ACN9,ACP2,ACSBG2,ACSF2,ACTA1,ACTB,ACTG2,ACTN1,ACTR2,ACTR3B,ACTR5,ACTRT3,ACVR2A,ADA,ADAM10,ADAM23,ADAM9,ADARB1,ADARB2,ADCK2,ADCY10,ADIG,ADIRF,ADK,ADNP,ADNP2,ADO,ADRBK1,ADRM1,ADSL,AFF1,AFF4,AGAP1,AGK,AGMAT,AGO2,AGO3,AGPAT3,AGPAT6,AHCY,AHI1,AHNAK2,AIM2,AJAP1,AK1,AKAP10,AKAP11,AKAP13,AKAP5,AKAP6,AKNA,AKT2,AKT3,AL…
GO Cellular Component	GO:0044444	cytoplasmic part	13	5.96175e-26	7.54161e-23	5.80124e-24	AACS,ABCA3,ABCB10,ABHD11,ABHD5,ABI1,ABR,ACAA2,ACAD9,ACADS,ACAT1,ACBD3,ACKR3,ACN9,ACP2,ACSBG2,ACSF2,ACTA1,ACTB,ACTG2,ACTN1,ACTR2,ADA,ADAM10,ADARB2,ADCK2,ADCY10,ADK,ADO,ADRBK1,ADSL,AFF4,AGK,AGMAT,AGO2,AGO3,AGPAT3,AGPAT6,AHCY,AHI1,AIM2,AK1,AKAP10,AKAP13,AKAP5,AKAP6,AKT2,AKT3,ALDH18A1,ALG12,ALKBH4,ALOX15,AMBRA1,ANAPC1,ANK1,ANK2,ANKFY1,ANKRD13A,ANKRD23,ANKRD42,ANO7,ANP32A,ANXA2,AP1AR,AP1M1,AP2A2,AP2S1…
GO Cellular Component	GO:0032991	macromolecular complex	14	2.81844e-22	3.56532e-19	2.54666e-20	ABHD12,ACTA1,ACTB,ACTR2,ACTR3B,ACTR5,ACVR2A,ADRM1,AGO2,AGO3,AHI1,AIM2,AKAP6,ANAPC1,ANKRD42,ANO2,ANXA2,AP1M1,AP2A2,AP2S1,AP3B1,APOA1,APOC4,APOC4-APOC2,APOE,APOL1,APP,APPL2,ARFGEF1,ARHGEF7,ARID1A,ARID1B,ARID5A,ARNT,ARNTL,ASCC1,ASPM,ASXL1,ATP12A,ATP1A1,ATP1B2,ATP1B3,ATP2A1,ATP5J,ATP5L,ATP5L2,ATP5O,ATP6V0A1,ATP6V0A2,ATP6V0D1,ATP6V1C2,ATP6V1H,ATPIF1,ATXN1,ATXN2,AUNIP,AURKB,AXIN2,BASP1,BAZ1A,BBS1,BCL2L…
GO Cellular Component	GO:0005829	cytosol	15	1.18881e-21	1.50384e-18	1.00256e-19	AACS,ABHD5,ABI1,ABR,ACSBG2,ACTA1,ACTB,ACTG2,ACTN1,ACTR2,ADA,ADCY10,ADK,ADRBK1,ADSL,AGO2,AGO3,AHCY,AIM2,AK1,AKAP10,AKAP13,AKAP5,AKT2,ALOX15,ANAPC1,ANK1,ANK2,ANO7,AP1M1,AP2A2,AP2S1,APOA1,APP,ARFGEF1,ARHGAP10,ARHGAP18,ARHGAP20,ARHGAP26,ARHGAP28,ARHGAP5,ARHGEF18,ARHGEF7,ATIC,ATP6V1C2,ATP6V1H,AURKB,AZIN1,BACH1,BAIAP2L1,BBC3,BCL2L1,BCL2L11,BCL2L14,BICD1,BID,BLVRA,BMF,BTRC,BUB1B,C8orf44-SGK3,CAB39,CALM2…
GO Cellular Component	GO:0031974	membrane-enclosed lumen	16	1.91743e-21	2.42555e-18	1.51597e-19	ACADS,ACAT1,ACN9,ACP2,ACTB,ACTN1,ACTR5,ADA,ADARB1,AFF4,AKAP11,ANAPC1,ANKS1B,ANP32A,AP1AR,APOA1,APOE,APP,APPL2,ARFGEF1,ARID1A,ARID5A,ARL2,ARNT,ARNTL,ARSA,ARSG,ASXL1,ATF7IP2,ATXN1,AUH,AURKB,BASP1,BAZ1A,BCHE,BCL2L1,BDH1,BOP1,BRCA1,BRD1,BRWD1,BUB1B,C17orf70,C19orf40,CA5A,CALM2,CAPG,CBR4,CCNB1,CCND1,CCNE1,CCNE2,CCNT1,CDC5L,CDK12,CDK13,CDV3,CDX2,CEBPB,CECR2,CFL2,CHCHD7,CHD4,CHD9,CHRAC1,CIR1,CIRH1A,CLIC…
GO Cellular Component	GO:0044428	nuclear part	17	4.58412e-21	5.79892e-18	3.41113e-19	ACTB,ACTR5,ADARB1,AFF4,AGPAT3,AKAP11,AKAP6,ANAPC1,ANKS1B,ANP32A,AP1AR,APPL2,ARFGEF1,ARID1A,ARID1B,ARID5A,ARNT,ARNTL,ASXL1,ATF7IP2,ATP11B,ATXN1,AURKB,BASP1,BAZ1A,BCHE,BCL2L1,BOP1,BPTF,BRAP,BRCA1,BRD1,BRWD1,BUB1B,C17orf70,C19orf40,CALM2,CAPG,CCNB1,CCND1,CCNE1,CCNE2,CCNT1,CDC5L,CDK12,CDK13,CDV3,CDX2,CEBPB,CECR2,CERS5,CFL2,CHD4,CHD9,CHRAC1,CIR1,CIRH1A,CLIC4,COMMD1,COPS5,COPS7A,COPS8,COTL1,CPSF3,CREBB…
GO Cellular Component	GO:0043233	organelle lumen	18	1.27322e-20	1.61062e-17	8.94791e-19	ACADS,ACAT1,ACP2,ACTB,ACTN1,ACTR5,ADA,ADARB1,AFF4,AKAP11,ANAPC1,ANKS1B,ANP32A,AP1AR,APOA1,APOE,APP,APPL2,ARFGEF1,ARID1A,ARID5A,ARNT,ARNTL,ARSA,ARSG,ASXL1,ATF7IP2,ATXN1,AUH,AURKB,BASP1,BAZ1A,BCHE,BCL2L1,BDH1,BOP1,BRCA1,BRD1,BRWD1,BUB1B,C17orf70,C19orf40,CA5A,CALM2,CAPG,CBR4,CCNB1,CCND1,CCNE1,CCNE2,CCNT1,CDC5L,CDK12,CDK13,CDV3,CDX2,CEBPB,CECR2,CFL2,CHD4,CHD9,CHRAC1,CIR1,CIRH1A,CLIC4,COL18A1,COL2A1,…
GO Cellular Component	GO:0070013	intracellular organelle lumen	19	2.62963e-20	3.32648e-17	1.75078e-18	ACADS,ACAT1,ACP2,ACTB,ACTR5,ADARB1,AFF4,AKAP11,ANAPC1,ANKS1B,ANP32A,AP1AR,APOA1,APPL2,ARFGEF1,ARID1A,ARID5A,ARNT,ARNTL,ARSA,ARSG,ASXL1,ATF7IP2,ATXN1,AUH,AURKB,BASP1,BAZ1A,BCHE,BCL2L1,BDH1,BOP1,BRCA1,BRD1,BRWD1,BUB1B,C17orf70,C19orf40,CA5A,CALM2,CAPG,CBR4,CCNB1,CCND1,CCNE1,CCNE2,CCNT1,CDC5L,CDK12,CDK13,CDV3,CDX2,CEBPB,CECR2,CFL2,CHD4,CHD9,CHRAC1,CIR1,CIRH1A,CLIC4,COL18A1,COL2A1,COL4A2,COL5A1,COL6A…
GO Cellular Component	GO:0031981	nuclear lumen	20	4.47458e-17	5.66034e-14	2.83017e-15	ACTB,ACTR5,ADARB1,AFF4,AKAP11,ANAPC1,ANKS1B,ANP32A,AP1AR,APPL2,ARFGEF1,ARID1A,ARID5A,ARNT,ARNTL,ASXL1,ATF7IP2,ATXN1,AURKB,BASP1,BAZ1A,BOP1,BRCA1,BRD1,BRWD1,BUB1B,C17orf70,C19orf40,CALM2,CAPG,CCNB1,CCND1,CCNE1,CCNE2,CCNT1,CDC5L,CDK12,CDK13,CDV3,CDX2,CEBPB,CECR2,CFL2,CHD4,CHD9,CHRAC1,CIR1,CIRH1A,CLIC4,COMMD1,CPSF3,CREBBP,CREBRF,CSNK2A1,CTC1,CTDP1,CTNNB1,DAG1,DAP3,DAXX,DDB2,DDX11,DDX18,DDX50,DDX51,D…
GO Cellular Component	GO:0043234	protein complex	21	8.0275e-15	1.01548e-11	4.83562e-13	ABHD12,ACTA1,ACTB,ACTR2,ACTR3B,ACTR5,ACVR2A,ADRM1,AGO2,AHI1,AIM2,AKAP6,ANAPC1,ANO2,ANXA2,AP1M1,AP2A2,AP2S1,AP3B1,APP,APPL2,ARHGEF7,ARID1A,ARID1B,ARID5A,ARNT,ARNTL,ASCC1,ASPM,ASXL1,ATP12A,ATP1A1,ATP1B2,ATP1B3,ATP2A1,ATP5J,ATP5L,ATP5L2,ATP5O,ATP6V0A1,ATP6V0A2,ATP6V0D1,ATP6V1C2,ATP6V1H,ATPIF1,ATXN1,AUNIP,AURKB,AXIN2,BASP1,BAZ1A,BBS1,BCL2L1,BCL2L11,BFSP2,BICD1,BIRC6,BMF,BOP1,BPTF,BRAP,BRCA1,BRD1,BSX,…
GO Cellular Component	GO:0043232	intracellular non-membrane-bounded organelle	22	1.05614e-14	1.33601e-11	6.07279e-13	ABI1,ACTA1,ACTB,ACTG2,ACTN1,ACTR2,ACTR3B,ACTR5,ACTRT3,ADAM10,ADARB1,ADCY10,AFF4,AGO2,AGO3,AHI1,AKAP11,ANK1,ANK2,ANKRD23,ANKRD26,ANKRD32,ANKRD42,ANKS1B,AP1AR,APP,ARFGEF1,ARHGAP21,ARHGAP26,ARID1A,ARID5A,ARL2,ARPC5L,ASPM,ASXL1,ATF7IP2,ATP2A1,ATP6V0D1,ATXN2,AUNIP,AURKB,AXIN2,BAIAP2L1,BASP1,BAZ1A,BBS1,BCL2L1,BCL2L11,BFSP2,BICD1,BICD2,BIN1,BIRC6,BMF,BOP1,BRCA1,BRWD1,BTBD2,BUB1B,C17orf70,CABP1,CACNA1D,C…
GO Cellular Component	GO:0005654	nucleoplasm	23	1.12764e-14	1.42646e-11	6.20201e-13	ACTB,ADARB1,ANAPC1,ANKS1B,ANP32A,APPL2,ARNT,ARNTL,ATXN1,BASP1,BOP1,BRCA1,BRD1,C17orf70,C19orf40,CALM2,CCNB1,CCND1,CCNE1,CCNE2,CCNT1,CDC5L,CDK12,CDK13,CDX2,CHD4,CHD9,CIR1,CPSF3,CREBBP,CREBRF,CSNK2A1,CTDP1,CTNNB1,DAG1,DAXX,DDB2,DDX11,DFFB,DNAJC8,DPY30,DUSP1,DUSP6,EIF4ENIF1,ELAVL1,EP400,EPC1,ERCC3,ERCC4,EZH2,FAM60A,FANCA,FANCE,FBXO5,FEN1,FOS,FOXO1,FRG1,GATAD2A,GFI1,GINS4,GLI3,GRHL1,GTF3C5,H3F3A,HAT1…
GO Cellular Component	GO:0030529	ribonucleoprotein complex	24	8.70659e-13	1.10138e-09	4.5891e-11	ACTB,AGO2,AGO3,ANKRD42,ARFGEF1,ATXN2,BOP1,BRCA1,BTBD2,CAPRIN1,CDC5L,CIRH1A,CPSF3,CTNNBL1,DAP3,DHX35,DRG1,EIF3B,EIF3D,EIF3G,ENSG00000262660,ERI1,FRG1,FXR2,HNRNPAB,HNRNPD,HNRNPDL,HNRNPM,JAKMIP1,LARP1B,LARP4B,LARP7,LGALS3,LIMD1,LRPPRC,LSM14A,LSM14B,LSM4,LUC7L,LUC7L3,MAGOH,MEX3A,MRP63,MRPL12,MRPL20,MRPL22,MRPL34,MRPL36,MRPS10,MRPS12,MRPS24,MRPS30,MRPS31,MRPS6,MRPS7,MTG2,NANOS3,NCL,NHP2L1,NOL11,NOP58,…
GO Cellular Component	GO:0044451	nucleoplasm part	25	7.25525e-12	9.17789e-09	3.67115e-10	ACTB,ANKS1B,APPL2,ARNTL,ATXN1,BASP1,BRD1,C19orf40,CCNT1,CDC5L,CDK12,CDK13,CDX2,CHD4,CIR1,CPSF3,CREBBP,CREBRF,CSNK2A1,DAXX,DPY30,EIF4ENIF1,EP400,EPC1,ERCC3,ERCC4,EZH2,FAM60A,FANCA,FANCE,FRG1,GATAD2A,GFI1,GLI3,HDAC4,HNRNPM,IFI16,INO80C,INTS10,JARID2,KANSL1,KAT6A,KAT6B,KAT8,KLHL20,KMT2A,KMT2E,LEO1,LUC7L3,MAGOH,MAML2,MAPK7,MAX,MDM2,MECOM,MED13,MED18,MED20,MED28,MED30,MED6,MED9,MGA,MMS19,MTA3,NCOA6,NC…
GO Cellular Component	GO:0005739	mitochondrion	26	6.49711e-10	8.21885e-07	3.1611e-08	ABCB10,ABHD11,ACAA2,ACAD9,ACADS,ACAT1,ACBD3,ACN9,ACSBG2,ACSF2,ADARB2,ADCK2,ADO,ADSL,AFF4,AGK,AGMAT,AIM2,AKAP10,ALDH18A1,ALKBH4,ARL2,ATIC,ATP5J,ATP5L,ATP5L2,ATP5O,ATP5SL,ATPIF1,AUH,BBC3,BCL2L1,BCL2L11,BCL2L13,BDH1,BID,BMF,BPHL,BRI3BP,BSG,C6orf203,CA5A,CASP2,CBR4,CCDC90B,CECR5,CHCHD2,CHCHD7,CHDH,CISD3,CKB,CLIC4,CLN3,CLPB,CLTC,CLYBL,COQ3,COQ9,COX10,COX14,COX18,COX4I2,COX6B2,COX7A1,CPT1A,CPT1C,CTU2,C…
GO Cellular Component	GO:0031090	organelle membrane	27	4.82717e-09	6.10637e-06	2.26162e-07	ABCA3,ABCB10,ACAA2,ACADS,ACAT1,ACBD3,ACP2,AGK,AGPAT3,AGPAT6,AKAP6,ALDH18A1,ALG12,ANKFY1,AP1M1,AP2A2,AP2S1,AP3B1,APPL2,ARF3,ARFGEF1,ARHGAP21,ATG16L1,ATL2,ATP11A,ATP11B,ATP2A1,ATP2A2,ATP2C2,ATP5J,ATP5L,ATP5L2,ATP5O,ATP6V0A1,ATP6V0A2,ATP6V0D1,ATP6V1C2,ATP6V1H,ATPIF1,B3GNT2,B3GNT7,B3GNT9,B4GALNT3,B4GALT5,BBC3,BBS1,BCL2L1,BCL2L11,BCL2L13,BDH1,BID,BMF,BRAP,BRI3BP,BSG,C18orf8,C8orf17,CA4,CABP1,CACNG2,CA…
GO Cellular Component	GO:0044427	chromosomal part	28	3.26836e-08	4.13447e-05	1.4766e-06	ACTR5,ARID1A,ASXL1,AURKB,BUB1B,CCNB1,CEBPB,CECR2,CENPL,CHRAC1,CLASP2,CLIP1,CLTC,CREBBP,CSNK2A1,CTC1,DAXX,DDX11,DFFB,DNMT1,EID3,ERCC4,FAM60A,H2AFV,H3F3A,HELLS,HIC1,HIST1H1A,HIST1H2AH,HIST1H2BK,HIST1H2BL,HIST1H4H,HIST3H2A,HIST3H2BB,HLCS,HP1BP3,HUS1B,ID2,INO80C,IRF4,JUNB,JUND,KAT6A,KAT6B,KAT8,KDM2A,KDM4C,MAD1L1,MEF2A,MIS18A,MLF1IP,MLH1,MPHOSPH8,MTA3,NCAPH,NCOR2,NDNL2,NEK2,NR1H3,NSMCE1,NSMCE2,NUP133,…
GO Cellular Component	GO:0005694	chromosome	29	3.79772e-08	4.80412e-05	1.65659e-06	ACTR5,ARID1A,ASXL1,AURKB,BAZ1A,BRCA1,BUB1B,CCNB1,CDX2,CEBPB,CECR2,CENPL,CHRAC1,CLASP2,CLIP1,CLTC,CREBBP,CSNK2A1,CTC1,DAXX,DDX11,DFFB,DNMT1,DTL,EHMT1,EID3,ERCC4,FAM60A,H2AFV,H3F3A,HELLS,HIC1,HIST1H1A,HIST1H2AH,HIST1H2BK,HIST1H2BL,HIST1H4H,HIST3H2A,HIST3H2BB,HLCS,HORMAD2,HP1BP3,HUS1B,ID2,INO80C,IRF4,JUNB,JUND,KAT6A,KAT6B,KAT8,KDM2A,KDM4C,LOXL2,LRPPRC,MAD1L1,MEF2A,MIS18A,MLF1IP,MLH1,MPHOSPH8,MTA3,NC…
GO Cellular Component	GO:0044429	mitochondrial part	30	5.01695e-08	6.34644e-05	2.11548e-06	ABCB10,ACAA2,ACADS,ACAT1,ACN9,AGK,ALDH18A1,ARL2,ATP5J,ATP5L,ATP5L2,ATP5O,ATPIF1,AUH,BBC3,BCL2L1,BCL2L11,BCL2L13,BDH1,BID,BMF,BRI3BP,CA5A,CBR4,CHCHD7,CHDH,COQ3,COX10,COX14,COX18,COX4I2,COX6B2,COX7A1,CPT1A,CPT1C,CYCS,CYP27B1,DAP3,DHX30,DLD,DNAJA3,DNAJC15,ENSG00000262660,ERAL1,FARS2,FECH,FGR,GLS2,GLUD1,GOLPH3,GRAMD4,GRSF1,HAAO,HADHA,HAGH,HSPA9,IARS2,LDHD,LETM1,LETM2,LETMD1,LGALS3,LPIN1,LRPPRC,MAVS,M…
GO Cellular Component	GO:0071339	MLL1 complex	31	9.47703e-08	0.000119884	3.86724e-06	INO80C,KANSL1,KAT8,KMT2A,MAX,MGA,PELP1,PHF20,RUVBL2,TAF4,WDR5
GO Cellular Component	GO:0005730	nucleolus	32	3.61113e-07	0.000456808	1.42752e-05	ADARB1,AFF4,AKAP11,AP1AR,ARFGEF1,ARID5A,ATF7IP2,BOP1,BRWD1,CAPG,CDC5L,CDK12,CDV3,CIRH1A,COMMD1,DAP3,DAXX,DDX11,DDX18,DDX50,DDX51,DDX54,DTD1,ENDOV,ERI1,ETV4,EZR,FEN1,FGF1,FHOD3,FOXJ2,FRG1,GLI3,GRWD1,HADHA,HIF1A,HINT3,HIST1H4H,HSPA9,HUS1B,IFI16,INO80C,JHDM1D,JMJD6,KAT6A,KIF18B,KLF15,KLHL41,KLHL7,LEO1,MAK16,MCM10,MDM2,MDN1,MEOX1,MIDN,MLLT1,MOBP,MPHOSPH8,MSN,NAT10,NCL,NEK1,NEK2,NHP2L1,NLE1,NMD3,NOL10…
GO Cellular Component	GO:0031975	envelope	33	4.29327e-07	0.000543098	1.64575e-05	ABCB10,ACAA2,ACADS,ACAT1,ACN9,AGK,AGPAT3,AKAP6,ALDH18A1,ARL2,ATP11B,ATP5J,ATP5L,ATP5L2,ATP5O,ATPIF1,BBC3,BCHE,BCL2L1,BCL2L11,BCL2L13,BDH1,BID,BMF,BRAP,BRI3BP,CAPG,CERS5,CHCHD7,CHDH,COTL1,COX10,COX14,COX18,COX4I2,COX6B2,COX7A1,CPT1A,CPT1C,CYCS,CYP27B1,DAG1,DGKH,DHCR7,DNAJC15,DNASE1,DTL,ENSG00000262660,EPC1,ERAL1,ERBB2IP,FAF1,FAM156A,FAM156B,FECH,FGR,GNAQ,GOLPH3,GRAMD4,HAAO,HADHA,HAX1,HRASLS,IPO7,K…
GO Cellular Component	GO:0031967	organelle envelope	34	5.60465e-07	0.000708988	2.08526e-05	ABCB10,ACAA2,ACADS,ACAT1,ACN9,AGK,AGPAT3,AKAP6,ALDH18A1,ARL2,ATP11B,ATP5J,ATP5L,ATP5L2,ATP5O,ATPIF1,BBC3,BCHE,BCL2L1,BCL2L11,BCL2L13,BDH1,BID,BMF,BRAP,BRI3BP,CAPG,CERS5,CHCHD7,CHDH,COTL1,COX10,COX14,COX18,COX4I2,COX6B2,COX7A1,CPT1A,CPT1C,CYCS,CYP27B1,DGKH,DHCR7,DNAJC15,DNASE1,DTL,ENSG00000262660,EPC1,ERAL1,ERBB2IP,FAF1,FAM156A,FAM156B,FECH,FGR,GNAQ,GOLPH3,GRAMD4,HAAO,HADHA,HAX1,HRASLS,IPO7,KAZN,K…
GO Cellular Component	GO:0005776	autophagic vacuole	35	7.58076e-07	0.000958966	2.7399e-05	AMBRA1,ATG16L1,CLN3,DAPK2,MAP1LC3A,MAP1LC3B,MAP1LC3B2,NBR1,TP53INP1,TP53INP2,VMP1
GO Cellular Component	GO:0016604	nuclear body	36	1.16317e-06	0.00147141	4.08724e-05	ANKS1B,ARNTL,BASP1,CDC5L,CDK12,CDK13,CIR1,CREBBP,CREBRF,DAXX,EIF4ENIF1,EP400,FRG1,GATAD2A,GFI1,GLI3,HNRNPM,IFI16,KAT6A,KLHL20,KMT2E,LUC7L3,MAGOH,MAML2,MAPK7,MAX,MDM2,MECOM,NCOR2,NOP58,NR2C1,NSMCE2,NSRP1,PLCB1,PNISR,POLDIP3,PRPF18,PRPF3,PSPC1,PTK2,RAD51,RNPS1,RREB1,RSRC1,SENP2,SF3B1,SIRT1,SKIL,SMC5,SP100,SPOP,SRRM1,SS18L1,SUMO3,TCF7L2,TFIP11,TIMM50,TOPBP1,TP53INP1,TP53INP2,TRIM27,UBE2I,USP7,WAC,XP…
GO Cellular Component	GO:0032993	protein-DNA complex	37	2.81044e-06	0.0035552	9.60865e-05	AURKB,BUB1B,CCNB1,CENPL,CHRAC1,CLASP2,CLIP1,CREBBP,CTC1,CTNNB1,DAXX,DNMT1,H2AFV,H3F3A,HELLS,HIST1H1A,HIST1H2AH,HIST1H2BK,HIST1H2BL,HIST1H4H,HIST3H2A,HIST3H2BB,HP1BP3,IRF4,JUP,KAT6A,KAT6B,KAT8,LEF1,MAD1L1,MIS18A,MLF1IP,MPHOSPH8,NCAPH,NEK2,NUP133,NUP160,NUP85,PAFAH1B1,PDS5A,PDS5B,PPP1R12A,PPP2R5A,PPP2R5C,PRIM2,PURB,RPA3,SIN3A,SMC4,SS18L1,STAG1,SUMO3,SUV420H2,TCF7L2,TEN1,TEX14,XPO1,XRCC6
GO Cellular Component	GO:0044391	ribosomal subunit	38	3.21705e-06	0.00406957	0.000107094	DAP3,FXR2,MRPL12,MRPL22,MRPL36,MRPS12,MRPS24,MRPS31,MRPS6,MRPS7,NSUN4,RPL11,RPL13,RPL18A,RPL23,RPL26L1,RPL27A,RPL30,RPL34,RPL35,RPL35A,RPL39L,RPLP1,RPS11,RPS12,RPS14,RPS27,RPS27A,RPSA
GO Cellular Component	GO:0044455	mitochondrial membrane part	39	3.95572e-06	0.00500399	0.000128307	ABCB10,ATP5J,ATP5L,ATP5L2,ATP5O,ATPIF1,BID,COX18,COX4I2,COX6B2,COX7A1,CPT1A,MCUR1,MGARP,MICU1,NDUFA10,NDUFA12,NDUFA13,NDUFS1,NDUFS7,OPA1,OXA1L,PPIF,SDHC,SLC24A6,SOX10,TIMM50,TOMM20,TOMM40,UQCRC2
GO Cellular Component	GO:0015934	large ribosomal subunit	40	5.70633e-06	0.00721851	0.000180463	FXR2,MRPL12,MRPL22,MRPL36,MRPS24,NSUN4,RPL11,RPL13,RPL18A,RPL23,RPL26L1,RPL27A,RPL30,RPL34,RPL35,RPL35A,RPL39L,RPLP1
GO Cellular Component	GO:0044452	nucleolar part	41	7.89723e-06	0.00999	0.000243659	BOP1,CIRH1A,NHP2L1,NOL11,NOP58,POLR1A,POLR2E,POLR2F,POP5,RPP38,RPP40,UBE2I
GO Cellular Component	GO:0005740	mitochondrial envelope	42	1.17629e-05	0.0148801	0.000354288	ABCB10,ACAA2,ACADS,ACAT1,ACN9,AGK,ALDH18A1,ARL2,ATP5J,ATP5L,ATP5L2,ATP5O,ATPIF1,BBC3,BCL2L1,BCL2L11,BCL2L13,BDH1,BID,BMF,BRI3BP,CHCHD7,CHDH,COX10,COX14,COX18,COX4I2,COX6B2,COX7A1,CPT1A,CPT1C,CYCS,CYP27B1,DNAJC15,ENSG00000262660,ERAL1,FECH,FGR,GOLPH3,GRAMD4,HAAO,HADHA,LDHD,LETM1,LETM2,LETMD1,LGALS3,LPIN1,MAVS,MCCC1,MCUR1,MGARP,MGST1,MICU1,MINOS1,MLXIP,MPV17,MSTO1,MTG2,MTX3,NDUFA10,NDUFA12,NDUFA13,…
GO Cellular Component	GO:0005759	mitochondrial matrix	43	1.26762e-05	0.0160354	0.000372916	ACADS,ACAT1,AUH,BCL2L1,BDH1,CA5A,CBR4,COQ3,DAP3,DHX30,DLD,DNAJA3,ERAL1,FARS2,FECH,GLS2,GLUD1,GRSF1,HADHA,HAGH,HSPA9,IARS2,LRPPRC,MCCC1,MIPEP,MRP63,MRPL12,MRPL20,MRPL34,MRPL36,MRPS12,MRPS24,MRPS31,MTG2,NDUFA10,NR3C1,NSUN4,NT5M,NUDT1,OGDH,PCCA,PCCB,PCK2,PDSS2,PITRM1,PPA2,PPIF,RAD51,SARDH,SARS2,SUCLG2,TDRD7,TEFM,TIMM44,TRAP1,TST,TYMS,WARS2,YARS2
GO Cellular Component	GO:0044815	DNA packaging complex	44	1.27298e-05	0.0161032	0.000365981	H2AFV,H3F3A,HIST1H1A,HIST1H2AH,HIST1H2BK,HIST1H2BL,HIST1H4H,HIST3H2A,HIST3H2BB,HP1BP3,IRF4,KAT6A,KAT6B,MPHOSPH8,NCAPH,SMC4
GO Cellular Component	GO:0005840	ribosome	45	1.55678e-05	0.0196933	0.000437629	ANKRD42,DAP3,ENSG00000262660,FXR2,LARP4B,MRP63,MRPL12,MRPL20,MRPL22,MRPL34,MRPL36,MRPS10,MRPS12,MRPS24,MRPS30,MRPS31,MRPS6,MRPS7,MTG2,NR0B1,NSUN4,NUFIP2,REPIN1,RPL11,RPL13,RPL18A,RPL23,RPL26L1,RPL27A,RPL30,RPL34,RPL35,RPL35A,RPL39L,RPLP1,RPS11,RPS12,RPS14,RPS27,RPS27A,RPS6KA1,RPS6KB1,RPSA
GO Cellular Component	GO:0035097	histone methyltransferase complex	46	1.66039e-05	0.0210039	0.000456606	ACTB,DPY30,EZH2,INO80C,JARID2,KANSL1,KAT8,KMT2A,KMT2E,MAX,MGA,NCOA6,PELP1,PHF20,RUVBL2,SIRT1,TAF4,WDR5,WDR82
GO Cellular Component	GO:0000786	nucleosome	47	1.83049e-05	0.0231557	0.000492675	H2AFV,H3F3A,HIST1H1A,HIST1H2AH,HIST1H2BK,HIST1H2BL,HIST1H4H,HIST3H2A,HIST3H2BB,HP1BP3,IRF4,KAT6A,KAT6B,MPHOSPH8
GO Cellular Component	GO:0034708	methyltransferase complex	48	1.87894e-05	0.0237685	0.000495178	ACTB,DPY30,EZH2,INO80C,JARID2,KANSL1,KAT8,KMT2A,KMT2E,MAX,MGA,NCOA6,PELP1,PHF20,RUVBL2,SIRT1,TAF4,WDR5,WDR82
GO Cellular Component	GO:0005815	microtubule organizing center	49	2.25227e-05	0.0284913	0.000581454	AHI1,AKAP11,ANKRD26,ANKRD32,ARL2,ATP6V0D1,AUNIP,AXIN2,BBS1,BCL2L1,BIRC6,BRCA1,BUB1B,CALM2,CAMSAP2,CC2D2A,CCDC41,CCDC64,CCNB1,CCNF,CCT8,CDC14A,CDK5RAP2,CEP112,CEP152,CEP192,CEP72,CHD4,CIR1,CKAP5,CLASP2,CLIC4,CLIP1,CRMP1,CSPP1,CTDP1,CTNNB1,DCAF12,DTL,DYNC1H1,DZIP1,ERCC6L2,EVI5,EZR,FAM161A,FBF1,FBXW11,FEZ1,FGFR1OP,FSD1,HAUS6,HERC2,HOOK2,HOOK3,IFT46,IFT57,IFT81,IFT88,KIF3B,KIFC1,KLHL41,LATS2,MAD1L1,M…
GO Cellular Component	GO:0070603	SWI/SNF superfamily-type complex	50	2.40571e-05	0.0304322	0.000608645	ACTR5,APPL2,ARID1A,ARID1B,BAZ1A,BPTF,CECR2,CHD4,CHRAC1,CSNK2A1,DPF1,DPF3,GATAD2A,INO80C,MTA3,NCR1,RUVBL2,SMARCA4,SMARCC1,SMARCC2
GO Cellular Component	GO:0005666	DNA-directed RNA polymerase III complex	51	2.77355e-05	0.0350855	0.00068795	POLR2E,POLR2F,POLR3A,POLR3B,POLR3G,POLR3K
GO Cellular Component	GO:0031966	mitochondrial membrane	52	2.89725e-05	0.0366502	0.000704811	ABCB10,ACAA2,ACADS,ACAT1,AGK,ALDH18A1,ATP5J,ATP5L,ATP5L2,ATP5O,ATPIF1,BBC3,BCL2L1,BCL2L11,BCL2L13,BDH1,BID,BMF,BRI3BP,CHDH,COX10,COX14,COX18,COX4I2,COX6B2,COX7A1,CPT1A,CPT1C,CYCS,CYP27B1,DNAJC15,ENSG00000262660,ERAL1,FECH,FGR,GRAMD4,HAAO,HADHA,LDHD,LETM1,LETM2,LETMD1,LGALS3,LPIN1,MAVS,MCCC1,MCUR1,MGARP,MGST1,MICU1,MINOS1,MLXIP,MPV17,MSTO1,MTG2,MTX3,NDUFA10,NDUFA12,NDUFA13,NDUFS1,NDUFS7,OGDH,OPA1,…
GO Cellular Component	GO:0005774	vacuolar membrane	53	3.33868e-05	0.0422343	0.000796875	ACP2,ANKFY1,AP1M1,AP3B1,ATG16L1,ATP11A,ATP6V0A1,ATP6V0A2,ATP6V0D1,ATP6V1C2,ATP6V1H,C18orf8,CCZ1,CCZ1B,CD1D,CLN3,COL6A1,DEPDC5,DRAM1,ENPEP,GNAQ,GPR137B,HOOK2,HOOK3,LAMP3,LAPTM5,LNPEP,MAP1LC3A,MAP1LC3B,MAP1LC3B2,MARCH8,MTMR2,NSF,OCA2,PLD1,PQLC2,RAB7A,RPS27A,RPTOR,RRAGA,SCARB1,SIDT2,SLC29A3,SLC2A8,STARD3NL,TLDC1,TPCN1,TPCN2,VMP1,ZNRF2
GO Cellular Component	GO:0005768	endosome	54	3.37204e-05	0.0426563	0.000789932	ACKR3,ANKFY1,ANKRD13A,ANXA2,AP1AR,APOA1,APOE,APPL2,ATP11A,ATP11B,ATP1A1,ATP6V0A1,ATP6V0A2,ATP6V0D1,BDKRB2,BIRC6,C8orf44-SGK3,CALCRL,CD1D,CFTR,CHMP1B,CHMP4B,CHMP6,CLCN4,CLIP1,CLIP3,CLN3,CTSK,CTSS,DENND6B,DGKH,DIO3,EHD2,FGFR4,FLOT2,FLT1,GAPVD1,GOLPH3,HLA-A,INSR,ITGB1,JAK2,KIAA1033,KIDINS220,KIFC1,LDLR,LMTK2,LNPEP,LRP6,MAP1LC3A,MAP2K2,MARCH3,MARCH8,MICALL1,MTMR2,MVB12A,NBR1,NDFIP2,NDRG1,NIPA2,NISCH,…
GO Cellular Component	GO:0044437	vacuolar part	55	4.31684e-05	0.054608	0.000992872	ACP2,ANKFY1,AP1M1,AP3B1,ARSA,ATG16L1,ATP11A,ATP6V0A1,ATP6V0A2,ATP6V0D1,ATP6V1C2,ATP6V1H,C18orf8,CCZ1,CCZ1B,CD1D,CLN3,COL6A1,CTSK,CTSS,CTSV,DAPK2,DCN,DEPDC5,DLD,DRAM1,ENPEP,GNAQ,GNS,GPC5,GPR137B,HOOK2,HOOK3,IFI30,LAMP3,LAPTM5,LNPEP,MAP1LC3A,MAP1LC3B,MAP1LC3B2,MARCH8,MTMR2,NAGLU,NSF,OCA2,PLD1,PQLC2,RAB7A,RPS27A,RPTOR,RRAGA,SCARB1,SDC3,SIDT2,SLC29A3,SLC2A8,STARD3NL,TCN2,TLDC1,TPCN1,TPCN2,VMP1,ZNRF2
GO Cellular Component	GO:0097208	alveolar lamellar body	56	4.56137e-05	0.0577014	0.00103038	ABCA3,LAMP3,RAB7A
GO Cellular Component	GO:0000785	chromatin	57	5.07823e-05	0.0642397	0.00112701	ACTR5,ARID1A,ASXL1,CEBPB,CECR2,CREBBP,CSNK2A1,DAXX,DDX11,DFFB,DNMT1,FAM60A,H2AFV,H3F3A,HELLS,HIC1,HIST1H1A,HIST1H2AH,HIST1H2BK,HIST1H2BL,HIST1H4H,HIST3H2A,HIST3H2BB,HLCS,HP1BP3,ID2,INO80C,IRF4,JUNB,JUND,KAT6A,KAT6B,KDM2A,KDM4C,MEF2A,MPHOSPH8,NCOR2,NR1H3,PDS5A,PDS5B,PHOX2A,PLCB1,PSIP1,RRP1B,RUNX2,RUNX3,RUVBL2,RXRA,SIN3A,SIRT1,SLX4,SMARCA4,SRF,STAG1,TAL1,TCF7L2,TTC37,UBE2B,WDR82
GO Cellular Component	GO:0042470	melanosome	58	5.60249e-05	0.0708715	0.00122192	AHCY,ANXA2,ATP1A1,ATP1B3,ATP6V0A1,BSG,CAPG,CLTC,FASN,HSP90AA1,ITGB1,OCA2,PDIA4,PDIA6,RAB35,RAB7A,RAC1,RPN1,SLC1A5,TFRC,TRPV2,YWHAE
GO Cellular Component	GO:0044430	cytoskeletal part	59	5.80246e-05	0.0734011	0.00124409	ACTA1,ACTB,ACTR2,ACTR3B,ADAM10,AHI1,AKAP11,ANKRD26,ANKRD32,ANKS1B,APP,ARL2,ASPM,ATP6V0D1,AUNIP,AURKB,AXIN2,BBS1,BCL2L1,BCL2L11,BFSP2,BICD1,BIRC6,BMF,BRCA1,BUB1B,CABP1,CALM2,CAMSAP2,CAPG,CAPZA1,CAPZA2,CAPZB,CC2D2A,CCDC41,CCDC64,CCNB1,CCNF,CCT8,CDC14A,CDK5RAP2,CEP112,CEP152,CEP192,CEP72,CGNL1,CHD4,CIR1,CKAP5,CLASP2,CLIC4,CLIP1,CLTC,CLTCL1,CRMP1,CSPP1,CTDP1,CTNNB1,DBN1,DCAF12,DDX11,DFNB31,DLG1,DLGAP…
GO Cellular Component	GO:0015630	microtubule cytoskeleton	60	6.70525e-05	0.0848214	0.00141369	AHI1,AKAP11,ANKRD26,ANKRD32,APP,ARL2,ASPM,ATP6V0D1,AUNIP,AURKB,AXIN2,BBS1,BCL2L1,BCL2L11,BICD1,BIRC6,BRCA1,BUB1B,CALM2,CAMSAP2,CC2D2A,CCDC41,CCDC64,CCNB1,CCNF,CCT8,CDC14A,CDK5RAP2,CEP112,CEP152,CEP192,CEP72,CHD4,CIR1,CKAP5,CLASP2,CLIC4,CLIP1,CLTC,CLTCL1,CRMP1,CSPP1,CTDP1,CTNNB1,DCAF12,DDX11,DLG1,DNAH17,DNAH7,DNM2,DTL,DYNC1H1,DZIP1,EML6,ERCC6L2,EVI5,EZR,FAM161A,FBF1,FBXO5,FBXW11,FEZ1,FGFR1OP,FNTA,…
GO Cellular Component	GO:0000932	cytoplasmic mRNA processing body	61	7.42443e-05	0.093919	0.00153966	AGO2,AGO3,BTBD2,CAPRIN1,LIMD1,LSM14A,MEX3A,NANOS3,PAN3,TNRC6A,TNRC6B,TOP1,TRIM71
GO Cellular Component	GO:0005773	vacuole	62	7.50151e-05	0.0948941	0.00153055	ACP2,ADA,AMBRA1,ANKFY1,AP1M1,AP3B1,ARSA,ARSG,ATG16L1,ATP11A,ATP6V0A1,ATP6V0A2,ATP6V0D1,ATP6V1C2,ATP6V1H,AZU1,C18orf8,CALCRL,CCZ1,CCZ1B,CD1D,CD34,CLN3,COL6A1,CTSK,CTSS,CTSV,DAPK2,DCN,DEPDC5,DLD,DRAM1,ENPEP,EPDR1,FGFR3,GNAQ,GNS,GPC5,GPR137B,HOOK2,HOOK3,IFI30,KCNE2,LAMP3,LAPTM5,LDLR,LNPEP,MAP1LC3A,MAP1LC3B,MAP1LC3B2,MARCH3,MARCH8,MTMR2,NAGA,NAGLU,NBR1,NSF,OCA2,PEBP4,PLD1,PQLC2,RAB7A,RPS27A,RPTOR,RRA…
GO Cellular Component	GO:0000421	autophagic vacuole membrane	63	7.59309e-05	0.0960527	0.00152465	ATG16L1,MAP1LC3A,MAP1LC3B,MAP1LC3B2,VMP1
GO Cellular Component	GO:0044454	nuclear chromosome part	64	8.12036e-05	0.102723	0.00160504	ACTR5,ARID1A,ASXL1,AURKB,BUB1B,CCNB1,CEBPB,CECR2,CHRAC1,CREBBP,CSNK2A1,CTC1,DDX11,DFFB,ERCC4,FAM60A,HIST1H1A,HUS1B,INO80C,IRF4,KDM2A,KDM4C,MEF2A,MLH1,MPHOSPH8,NR1H3,ORC1,ORC4,ORC6,PHOX2A,PLCB1,PSIP1,PURB,RAD51,REPIN1,RPA3,RUNX2,RUNX3,RUVBL2,RXRA,SIN3A,SIRT1,SLX4,SMARCA4,SRF,SS18L1,SUV420H2,TAL1,TCF7L2,TEN1,TOP1,UBE2B,UBE2I,XRCC6,ZMIZ2
GO Cellular Component	GO:0032592	integral to mitochondrial membrane	65	9.42172e-05	0.119185	0.00183361	ABCB10,BID,COX18,CPT1A,MCUR1,MGARP,MICU1,OXA1L,SLC24A6,TOMM40
GO Cellular Component	GO:0005813	centrosome	66	0.000128017	0.161942	0.00245366	AHI1,ANKRD26,ANKRD32,ARL2,ATP6V0D1,AUNIP,AXIN2,BCL2L1,CALM2,CAMSAP2,CCDC41,CCDC64,CCNB1,CCNF,CCT8,CDC14A,CDK5RAP2,CEP112,CEP152,CEP192,CEP72,CHD4,CKAP5,CLIC4,CLIP1,CSPP1,CTDP1,CTNNB1,DCAF12,DTL,DYNC1H1,DZIP1,FAM161A,FBF1,FBXW11,FEZ1,FGFR1OP,HAUS6,HERC2,HOOK2,HOOK3,IFT81,IFT88,KIF3B,KLHL41,MAD1L1,MAK,MLF1IP,MPLKIP,MZT2A,NDRG1,NEDD1,NEK1,NEK2,NPHP4,PAFAH1B1,PAN3,PDE4DIP,PIBF1,PPP1R12A,PPP1R42,PPP4R…
GO Cellular Component	GO:0048188	Set1C/COMPASS complex	67	0.000169442	0.214344	0.00319916	DPY30,WDR5,WDR82
GO Cellular Component	GO:0005899	insulin receptor complex	68	0.000169742	0.214723	0.00315769	INSR,SORBS1
GO Cellular Component	GO:0031965	nuclear membrane	69	0.000193029	0.244181	0.00353886	AKAP6,ATP11B,BCL2L1,BRAP,CAPG,CERS5,COTL1,DGKH,DHCR7,DTL,EPC1,ERBB2IP,GNAQ,GOLPH3,HAX1,KAZN,KPNB1,LEMD2,LMNB1,LPIN1,LRPPRC,NDC1,NEK1,NUP155,NUP50,NUP85,NUPL1,PAFAH1B1,PARP16,PHF20,PLCB1,PLCH1,POM121,POM121C,PTCHD2,RANBP2,RECQL5,REPIN1,SENP2,SEPHS1,SIRT1,SLC16A3,TRIM27,TSGA10,WHSC1,ZC3HC1,ZMPSTE24
GO Cellular Component	GO:0005793	endoplasmic reticulum-Golgi intermediate compartment	70	0.00019665	0.248762	0.00355374	ATP2A1,CA4,CLN8,COPB1,ERGIC1,ERP44,FN1,GOLGB1,LMAN1,MPPE1,PDIA6,PIEZO1,SEC23B,STK17B,TMED1,TMED3,TRAPPC12,UGGT1,VMP1
GO Cellular Component	GO:0022625	cytosolic large ribosomal subunit	71	0.000212203	0.268437	0.0037808	FXR2,RPL11,RPL13,RPL18A,RPL23,RPL27A,RPL30,RPL34,RPL35,RPL35A,RPL39L,RPLP1
GO Cellular Component	GO:0070436	Grb2-EGFR complex	72	0.000213747	0.27039	0.00375542	TNK2
GO Cellular Component	GO:0000133	polarisome	73	0.000218005	0.275777	0.00377777	PRKCI
GO Cellular Component	GO:0000151	ubiquitin ligase complex	74	0.000224153	0.283554	0.00383181	ANAPC1,BRAP,BRCA1,BTRC,BUB1B,CCNF,COMMD1,DCAF11,DCAF12,DCAF16,DCAF7,DCUN1D1,DTL,FBXL5,FBXO10,FBXO2,FBXO31,FBXW11,FBXW8,KLHL20,KLHL25,KLHL41,KLHL7,NEURL2,RBCK1,RNF11,RNF168,RNF7,SKP1,SKP2,SMURF2,SPOP,UBE2B,UBE2C,UBE2L3,UBE2N,UBE4A,UBE4B,UBR1
GO Cellular Component	GO:0022626	cytosolic ribosome	75	0.000227022	0.287183	0.00382911	FXR2,MRPS7,REPIN1,RPL11,RPL13,RPL18A,RPL23,RPL27A,RPL30,RPL34,RPL35,RPL35A,RPL39L,RPLP1,RPS11,RPS12,RPS14,RPS27,RPS27A,RPSA
GO Cellular Component	GO:0000228	nuclear chromosome	76	0.000228381	0.288902	0.00380134	ACTR5,ARID1A,ASXL1,AURKB,BAZ1A,BRCA1,BUB1B,CCNB1,CDX2,CEBPB,CECR2,CHRAC1,CREBBP,CSNK2A1,CTC1,DDX11,DFFB,ERCC4,FAM60A,HIST1H1A,HUS1B,INO80C,IRF4,KDM2A,KDM4C,LRPPRC,MEF2A,MLH1,MPHOSPH8,NEK2,NR1H3,ORC1,ORC4,ORC6,PHOX2A,PLCB1,PSIP1,PURB,RAD51,REPIN1,RPA3,RUNX2,RUNX3,RUVBL2,RXRA,SIN3A,SIRT1,SLX4,SMARCA4,SPIDR,SRF,SS18L1,SUV420H2,TAL1,TCF7L2,TEN1,TOP1,TOPBP1,UBE2B,UBE2I,XRCC6,ZMIZ2
GO Cellular Component	GO:0001726	ruffle	77	0.000275421	0.348407	0.00452477	ACTN1,AKT2,ARHGEF7,BRCA1,CDK6,CLASP2,CLIP1,CTTN,CYFIP1,CYTH3,EPB41L5,EPHA2,EZR,FERMT1,FGD4,FGD6,FGR,GNAS,ITGB1,KLHL41,LCP1,MACF1,MYH9,MYO9B,PDE9A,PODXL,PTK6,PTPRJ,RAC1,S100A11,S100B,SAMSN1,SH2B2,SNX9,SPATA13,SPRY2,SPRY4,TESC,WWC1
GO Cellular Component	GO:0042599	lamellar body	78	0.000347725	0.439872	0.00563939	ABCA3,LAMP3,RAB7A
GO Cellular Component	GO:0000123	histone acetyltransferase complex	79	0.00035371	0.447443	0.00566383	ACTB,BRD1,CREBBP,EP400,EPC1,KANSL1,KAT6A,KAT6B,KAT8,PHF15,PHF17,PHF20,RUVBL2,TADA2A,TAF4,TRRAP,WDR5
GO Cellular Component	GO:0000407	pre-autophagosomal structure	80	0.000387962	0.490772	0.00613465	ATG16L1,ATG7,NBR1,ULK2,VMP1
GO Cellular Component	GO:0005643	nuclear pore	81	0.000402473	0.509128	0.00628553	IPO7,KPNA1,KPNB1,MAD1L1,NDC1,NUP133,NUP155,NUP160,NUP50,NUP85,NUP88,NUPL1,POM121,POM121C,RANBP2,RANBP3,SENP2
GO Cellular Component	GO:0016605	PML body	82	0.000404039	0.51111	0.00623305	DAXX,EIF4ENIF1,KAT6A,KLHL20,MAPK7,MAX,NR2C1,NSMCE2,RAD51,SENP2,SIRT1,SKIL,SMC5,SP100,TCF7L2,TOPBP1,TP53INP1,TP53INP2,TRIM27,UBE2I,USP7,ZMYM2
GO Cellular Component	GO:0005856	cytoskeleton	83	0.000409037	0.517431	0.00623411	ABI1,ACTA1,ACTB,ACTG2,ACTN1,ACTR2,ACTR3B,ACTRT3,ADAM10,ADCY10,AHI1,AKAP11,ANK1,ANK2,ANKRD23,ANKRD26,ANKRD32,ANKS1B,APP,ARHGAP21,ARHGAP26,ARL2,ARPC5L,ASPM,ATP6V0D1,AUNIP,AURKB,AXIN2,BAIAP2L1,BASP1,BBS1,BCL2L1,BCL2L11,BFSP2,BICD1,BICD2,BIN1,BIRC6,BMF,BRCA1,BUB1B,C17orf70,CABP1,CALM2,CAMSAP2,CAPG,CAPZA1,CAPZA2,CAPZB,CASS4,CC2D2A,CCDC41,CCDC64,CCNB1,CCNF,CCT8,CDC14A,CDC42EP3,CDK5RAP2,CEP112,CEP152,CE…
GO Cellular Component	GO:0030915	Smc5-Smc6 complex	84	0.000472002	0.597082	0.00710812	EID3,NDNL2,NSMCE1,NSMCE2,SMC5
GO Cellular Component	GO:0005905	coated pit	85	0.00052204	0.660381	0.00776918	ACKR3,AP2A2,AP2S1,AP4S1,APP,CLTC,CLTCL1,EPS15L1,HIP1R,LDLR,NECAP2,RAB35,SNAP91,TFRC,TNK2
GO Cellular Component	GO:0000307	cyclin-dependent protein kinase holoenzyme complex	86	0.000554162	0.701015	0.00815133	CCND1,CCNE1,CCNY,CDK12,CDK13,CDK6
GO Cellular Component	GO:0000790	nuclear chromatin	87	0.000564585	0.7142	0.0082092	ACTR5,ARID1A,ASXL1,CEBPB,CECR2,CREBBP,CSNK2A1,DDX11,DFFB,FAM60A,HIST1H1A,INO80C,IRF4,KDM2A,KDM4C,MEF2A,MPHOSPH8,NR1H3,PHOX2A,PLCB1,PSIP1,RUNX2,RUNX3,RUVBL2,RXRA,SIN3A,SIRT1,SLX4,SMARCA4,SRF,TAL1,TCF7L2,UBE2B
GO Cellular Component	GO:0031410	cytoplasmic vesicle	88	0.000594763	0.752375	0.00854971	ABCA3,ACTN1,ADA,ADAM10,AHCY,AMBRA1,ANXA2,AP1AR,AP1M1,AP2A2,AP2S1,AP3B1,APOA1,APOE,APP,ARHGAP21,ARRDC2,ATP1A1,ATP1B3,ATP6V0A1,ATP6V0A2,ATP6V0D1,AXIN2,AZU1,BCL2L1,BICD1,BICD2,BIN1,BMF,BSG,C2orf40,C8orf44-SGK3,CA4,CACNG2,CACNG4,CAPG,CAPZB,CCDC88A,CD9,CFTR,CLIC4,CLIP1,CLN3,CLTC,CLTCL1,CNST,COPB1,CRISPLD2,CTNNA1,CTTNBP2,DAPK2,DENND1A,DENND4C,DLD,DMXL2,DNM2,DYSF,ENPEP,ESD,F13A1,FASN,FGFR1,FGFR3,FLOT2,F…
GO Cellular Component	GO:0046930	pore complex	89	0.00060456	0.764768	0.0085929	CD34,IPO7,KPNA1,KPNB1,MAD1L1,NDC1,NUP133,NUP155,NUP160,NUP50,NUP85,NUP88,NUPL1,POM121,POM121C,RANBP2,RANBP3,SENP2,TOMM40,VDAC3
GO Cellular Component	GO:0071682	endocytic vesicle lumen	90	0.00065341	0.826564	0.00918404	APOA1,APOE,HSP90AA1,HSPH1,HYOU1
GO Cellular Component	GO:0012505	endomembrane system	91	0.000704524	0.891222	0.00979365	ABCA3,ACBD3,ACKR3,ADAM10,AGPAT3,AGPAT6,AKAP6,ALG12,AP1M1,AP2A2,AP2S1,AP4S1,APP,ARF3,ARFGEF1,ARHGAP21,ATL2,ATP11B,ATP2A1,ATP2A2,ATP2C2,B3GNT2,B3GNT7,B3GNT9,B4GALNT3,B4GALT5,BCHE,BCL2L1,BCL2L11,BCL2L14,BRAP,BSG,C8orf17,CA4,CABP1,CAPG,CD9,CDC42EP3,CERS5,CFTR,CHMP6,CHST11,CHST12,CHST5,CHST6,CHSY1,CKAP4,CLN3,CLN8,CLSTN1,CLTC,CLTCL1,COG1,COG3,COG4,COG6,COPB1,COTL1,CREB3L1,CSGALNACT1,CUX1,CYP1B1,CYP26B1…
GO Cellular Component	GO:0015629	actin cytoskeleton	92	0.0010857	1	0.0149283	ACTA1,ACTB,ACTG2,ACTR2,ACTR3B,ANKRD23,BAIAP2L1,BIN1,BMF,BRCA1,CAPG,CAPZA1,CAPZA2,CAPZB,CDC42EP3,CFL2,CGNL1,CLIC4,CORO2B,CTDP1,CTNNA1,CTNNA3,DBN1,DENND2A,DFNB31,DNAJA3,EPB41,EZR,FBLIM1,FERMT1,FGD4,FGR,FILIP1L,HAP1,HAX1,HDAC4,HIST1H4H,IPP,JUP,KLHL20,LASP1,LCP1,LIMA1,MACF1,MAD1L1,MED28,MYH14,MYH9,MYL1,MYL12B,MYL6,MYLK3,MYO15B,MYO1B,MYO1E,MYO1F,MYO1G,MYO3B,MYO9B,PAWR,PCIF1,PDLIM3,PKNOX2,PPP1R12B,PTPN…
GO Cellular Component	GO:0005743	mitochondrial inner membrane	93	0.0011049	1	0.0150289	ABCB10,ACAA2,ACAT1,ALDH18A1,ATP5J,ATP5L,ATP5L2,ATP5O,ATPIF1,BCL2L1,BDH1,CHDH,COX10,COX18,COX4I2,COX6B2,COX7A1,CPT1A,CYCS,DNAJC15,ERAL1,FECH,FGR,HADHA,LDHD,LETM1,LETM2,LGALS3,MCCC1,MCUR1,MGST1,MICU1,MINOS1,MPV17,MTG2,NDUFA10,NDUFA12,NDUFA13,NDUFS1,NDUFS7,OPA1,OXA1L,PGS1,PHB,PLA2G4B,PPIF,SDHC,SLC24A6,SLC25A15,SLC25A17,SLC25A30,SLC25A34,SLC25A44,SLC25A51,SRC,TIMM22,TIMM44,TIMM50,TRAP1,TST,TYMS,UQCRC2
GO Cellular Component	GO:0097233	alveolar lamellar body membrane	94	0.0011152	1	0.0150077	ABCA3,LAMP3
GO Cellular Component	GO:0019866	organelle inner membrane	95	0.00117841	1	0.0156915	ABCB10,ACAA2,ACAT1,ALDH18A1,ATP11B,ATP5J,ATP5L,ATP5L2,ATP5O,ATPIF1,BCL2L1,BDH1,CHDH,COX10,COX18,COX4I2,COX6B2,COX7A1,CPT1A,CYCS,DNAJC15,ERAL1,FECH,FGR,HADHA,LDHD,LEMD2,LETM1,LETM2,LGALS3,LMNB1,LRPPRC,MCCC1,MCUR1,MGST1,MICU1,MINOS1,MPV17,MTG2,NDUFA10,NDUFA12,NDUFA13,NDUFS1,NDUFS7,OPA1,OXA1L,PGS1,PHB,PLA2G4B,PPIF,SDHC,SIRT1,SLC24A6,SLC25A15,SLC25A17,SLC25A30,SLC25A34,SLC25A44,SLC25A51,SRC,TIMM22,TI…
GO Cellular Component	GO:0005924	cell-substrate adherens junction	96	0.00126568	1	0.016678	ACTN1,ARHGAP26,ARHGEF7,BRCA1,CASS4,DAG1,EPB41L5,EPHA2,EZR,FBLIM1,FERMT1,FGFR3,FOCAD,IRF2,ITGB1,LASP1,LIMA1,LIMD1,LPP,LUC7L3,MAP2K2,MSN,NEURL2,PLEC,PTK2,PTK2B,SORBS1,TENC1,TNS3,TNS4,TPPP,VASP,ZFYVE21
GO Cellular Component	GO:0033116	endoplasmic reticulum-Golgi intermediate compartment membrane	97	0.00142329	1	0.0185614	CLN8,ERGIC1,LMAN1,MPPE1,PIEZO1,SEC23B,TMED1,TMED3,VMP1
GO Cellular Component	GO:0071565	nBAF complex	98	0.00148182	1	0.0191276	ARID1A,DPF1,DPF3,SMARCA4,SMARCC1,SMARCC2
GO Cellular Component	GO:0005925	focal adhesion	99	0.00150474	1	0.0192273	ACTN1,ARHGAP26,ARHGEF7,BRCA1,CASS4,DAG1,EPB41L5,EPHA2,EZR,FBLIM1,FERMT1,FGFR3,FOCAD,IRF2,ITGB1,LASP1,LIMA1,LIMD1,LPP,LUC7L3,MAP2K2,MSN,PLEC,PTK2,PTK2B,SORBS1,TENC1,TNS3,TNS4,TPPP,VASP,ZFYVE21
GO Cellular Component	GO:0005825	half bridge of spindle pole body	100	0.00152836	1	0.0193337	PCIF1,RAB11FIP3
GO Cellular Component	GO:0044448	cell cortex part	101	0.00155791	1	0.0195125	ACTB,ACTR2,ANK1,CAPZA2,CAPZB,EPB41,EZR,GYPC,LASP1,MARK2,MED28,MYH9,MYO1F,PRKCI,RAB10,SEPT4,SEPT8,SEPT9,SPTBN1,SPTBN2,STIM1,TMOD1,TPM4
GO Cellular Component	GO:0035770	ribonucleoprotein granule	102	0.0017337	1	0.0215013	AGO2,AGO3,ATXN2,BTBD2,CAPRIN1,LARP4B,LIMD1,LSM14A,MEX3A,NANOS3,PAN3,TDRD7,TNRC6A,TNRC6B,TOP1,TRIM71
GO Cellular Component	GO:0005853	eukaryotic translation elongation factor 1 complex	103	0.00178766	1	0.0219553	EEF1A1,EEF1A2,EEF1G
GO Cellular Component	GO:0031264	death-inducing signaling complex	104	0.00195323	1	0.023758	CFLAR,FAF1,PRAM1,RIPK1
GO Cellular Component	GO:0031080	nuclear pore outer ring	105	0.00216487	1	0.0260815	NUP133,NUP160,NUP85
GO Cellular Component	GO:0034364	high-density lipoprotein particle	106	0.00216634	1	0.0258531	APOA1,APOC4,APOE,APOL1,HDLBP,LIPC
GO Cellular Component	GO:0000775	chromosome, centromeric region	107	0.0022102	1	0.0261299	AURKB,BUB1B,CCNB1,CENPL,CLASP2,CLIP1,CREBBP,DAXX,DNMT1,HELLS,KAT8,MAD1L1,MIS18A,MLF1IP,NEK2,NUP133,NUP160,NUP85,PAFAH1B1,PDS5A,PDS5B,PPP1R12A,PPP2R5A,PPP2R5C,SIN3A,SS18L1,STAG1,SUMO3,SUV420H2,TEX14,XPO1
GO Cellular Component	GO:0005635	nuclear envelope	108	0.00225413	1	0.0264025	AGPAT3,AKAP6,ATP11B,BCHE,BCL2L1,BRAP,CAPG,CERS5,COTL1,DGKH,DHCR7,DNASE1,DTL,EPC1,ERBB2IP,FAF1,FAM156A,FAM156B,GNAQ,GOLPH3,HAX1,HRASLS,IPO7,KAZN,KPNA1,KPNB1,LEMD2,LMNA,LMNB1,LPIN1,LRPPRC,MAD1L1,NDC1,NEK1,NUP133,NUP155,NUP160,NUP50,NUP85,NUP88,NUPL1,PAFAH1B1,PARP16,PHF20,PLCB1,PLCH1,POM121,POM121C,PTCHD2,PTGER3,RANBP2,RANBP3,RECQL5,REPIN1,RTN4,SENP2,SEPHS1,SIRT1,SLC16A3,TRIM27,TSGA10,WHSC1,XPO1,ZC3…
GO Cellular Component	GO:0031982	vesicle	109	0.00227456	1	0.0263974	ABCA3,ACTA1,ACTB,ACTN1,ADA,ADAM10,AHCY,AMBRA1,ANXA2,AP1AR,AP1M1,AP2A2,AP2S1,AP3B1,APOA1,APOE,APP,ARHGAP21,ARRDC2,ATP1A1,ATP1B3,ATP6V0A1,ATP6V0A2,ATP6V0D1,AXIN2,AZU1,BCL2L1,BICD1,BICD2,BIN1,BMF,BSG,C2orf40,C8orf44-SGK3,CA4,CACNG2,CACNG4,CAPG,CAPZB,CCDC88A,CD9,CFTR,CLIC4,CLIP1,CLN3,CLTC,CLTCL1,CNST,COPB1,CRISPLD2,CTNNA1,CTTNBP2,DAPK2,DENND1A,DENND4C,DLD,DMXL2,DNM2,DRD4,DYNC1H1,DYSF,ENPEP,ESD,F13A1,…
GO Cellular Component	GO:0034098	Cdc48p-Npl4p-Ufd1p AAA ATPase complex	110	0.00254802	1	0.0293022	FAF1,UBXN1,UBXN7
GO Cellular Component	GO:0031301	integral to organelle membrane	111	0.00269426	1	0.0307049	ABCB10,BID,CHST12,CLN3,COX18,CPT1A,CSGALNACT1,CUX1,EMC3,EXT1,GALNT2,HLA-A,INSIG1,INSIG2,LEMD2,MCUR1,MFNG,MGARP,MICU1,OXA1L,PEX13,PIGU,PQLC2,RTN4,SACM1L,SLC24A6,SLC25A17,SPPL3,ST3GAL1,ST3GAL4,ST3GAL5,ST6GAL1,ST8SIA6,STIM1,TMEM163,TOMM40,TRABD2B,UCMA
GO Cellular Component	GO:0090544	BAF-type complex	112	0.00273917	1	0.030938	ARID1A,ARID1B,DPF1,DPF3,NCR1,SMARCA4,SMARCC1,SMARCC2
GO Cellular Component	GO:0000118	histone deacetylase complex	113	0.00286472	1	0.0320697	APPL2,CHD4,CIR1,CSNK2A1,FAM60A,GATAD2A,HDAC4,MECOM,MTA3,NCOR2,NRIP1,PHF21A,SATB2,SIN3A,TAL1,TBL1XR1,ZNF217
GO Cellular Component	GO:0033193	Lsd1/2 complex	114	0.00297078	1	0.0329652	TAL1
GO Cellular Component	GO:0044445	cytosolic part	115	0.00311373	1	0.0342511	CCT8,DNAJA3,FXR2,GET4,HBQ1,MAP3K13,MMS19,MRPS7,PFDN1,PFKP,PIK3CB,PIK3CD,REPIN1,RPL11,RPL13,RPL18A,RPL23,RPL27A,RPL30,RPL34,RPL35,RPL35A,RPL39L,RPLP1,RPS11,RPS12,RPS14,RPS27,RPS27A,RPSA,URI1
GO Cellular Component	GO:0005761	mitochondrial ribosome	116	0.00323395	1	0.0352667	DAP3,MRP63,MRPL12,MRPL20,MRPL34,MRPL36,MRPS12,MRPS24,MRPS31,MTG2,NSUN4
GO Cellular Component	GO:0031300	intrinsic to organelle membrane	117	0.00329824	1	0.0356605	ABCB10,BID,CHST12,CHST5,CLN3,COX18,CPT1A,CSGALNACT1,CUX1,EMC3,EXT1,GALNT2,HLA-A,INSIG1,INSIG2,LEMD2,MCUR1,MFNG,MGARP,MICU1,OXA1L,PEX13,PIGU,PQLC2,RTN4,SACM1L,SLC24A6,SLC25A17,SPPL3,ST3GAL1,ST3GAL4,ST3GAL5,ST6GAL1,ST8SIA6,STIM1,TMEM163,TOMM40,TRABD2B,UCMA
GO Cellular Component	GO:0035145	exon-exon junction complex	118	0.00395652	1	0.0424153	MAGOH,POLDIP3,RNPS1,THRAP3
GO Cellular Component	GO:0005816	spindle pole body	119	0.00400123	1	0.0425341	PCIF1,RAB11FIP3
GO Cellular Component	GO:0030863	cortical cytoskeleton	120	0.00405984	1	0.0427975	ACTB,ACTR2,ANK1,CAPZA2,CAPZB,EPB41,EZR,GYPC,LASP1,MED28,MYH9,MYO1F,SPTBN1,SPTBN2,TMOD1,TPM4
GO Cellular Component	GO:0000940	condensed chromosome outer kinetochore	121	0.00411592	1	0.0430301	BUB1B,CCNB1,CREBBP,NUP133
GO Cellular Component	GO:0030055	cell-substrate junction	122	0.0041963	1	0.0435108	ACTN1,ARHGAP26,ARHGEF7,BRCA1,CASS4,DAG1,EPB41L5,EPHA2,ERBB2IP,EZR,FBLIM1,FERMT1,FGFR3,FOCAD,IRF2,ITGB1,ITGB4,LASP1,LIMA1,LIMD1,LPP,LUC7L3,MAP2K2,MSN,NEURL2,PLEC,PTK2,PTK2B,SORBS1,TENC1,TNS3,TNS4,TPPP,VASP,ZFYVE21
GO Cellular Component	GO:0000781	chromosome, telomeric region	123	0.00422144	1	0.0434156	CTC1,EID3,ERCC4,NDNL2,NSMCE1,NSMCE2,SLX4,SMC5,TEN1,XRCC6
GO Cellular Component	GO:0005765	lysosomal membrane	124	0.00423078	1	0.0431607	ACP2,ANKFY1,AP1M1,AP3B1,ATP11A,ATP6V0A2,ATP6V0D1,ATP6V1C2,ATP6V1H,C18orf8,CCZ1,CCZ1B,CD1D,CLN3,COL6A1,DEPDC5,DRAM1,ENPEP,GNAQ,GPR137B,LAMP3,LAPTM5,LNPEP,MARCH8,NSF,OCA2,PLD1,PQLC2,RAB7A,RPS27A,RPTOR,RRAGA,SCARB1,SIDT2,SLC29A3,SLC2A8,STARD3NL,TLDC1,TPCN1,TPCN2,ZNRF2
GO Cellular Component	GO:0005764	lysosome	125	0.00429167	1	0.0434317	ACP2,ADA,ANKFY1,AP1M1,AP3B1,ARSA,ARSG,ATP11A,ATP6V0A2,ATP6V0D1,ATP6V1C2,ATP6V1H,AZU1,C18orf8,CALCRL,CCZ1,CCZ1B,CD1D,CD34,CLN3,COL6A1,CTSK,CTSS,CTSV,DCN,DEPDC5,DRAM1,ENPEP,EPDR1,FGFR3,GNAQ,GNS,GPC5,GPR137B,IFI30,KCNE2,LAMP3,LAPTM5,LDLR,LNPEP,MARCH3,MARCH8,NAGA,NAGLU,NBR1,NSF,OCA2,PEBP4,PLD1,PQLC2,RAB7A,RPS27A,RPTOR,RRAGA,SCARB1,SDC3,SIDT2,SLC29A3,SLC2A8,SRC,STARD3NL,TCN2,TLDC1,TNFAIP3,TPCN1,TPCN2,…
GO Cellular Component	GO:0070522	ERCC4-ERCC1 complex	126	0.00442118	1	0.0443873	SLX4
GO Cellular Component	GO:0048476	Holliday junction resolvase complex	126	0.00442118	1	0.0443873	SLX4
GO Cellular Component	GO:0005664	nuclear origin of replication recognition complex	128	0.0045337	1	0.0448057	ORC1,ORC4,ORC6,REPIN1
GO Cellular Component	GO:0010494	cytoplasmic stress granule	129	0.00474878	1	0.0465675	ATXN2,CAPRIN1,LARP4B,LSM14A,NANOS3
GO Cellular Component	GO:0019867	outer membrane	130	0.00477778	1	0.0464915	ANKH,BBC3,BCL2L1,BCL2L11,BID,BMF,BRI3BP,CPT1A,CPT1C,CYP27B1,DAG1,DHCR7,LETMD1,LPIN1,LRPPRC,MAVS,MGARP,MGST1,MLXIP,MSTO1,MTX3,OPA1,PLD6,RAF1,RMDN3,RPS6KB1,SLC24A1,SOX10,SPG20,TOMM20,TOMM40,VDAC3
GO Cellular Component	GO:0044433	cytoplasmic vesicle part	131	0.00489603	1	0.0472784	ABCA3,ACTN1,ADA,AP1M1,AP2A2,AP2S1,AP3B1,APOA1,APOE,APP,ARHGAP21,ATP6V0A1,ATP6V0A2,ATP6V0D1,BCL2L1,BSG,CA4,CACNG2,CACNG4,CD9,CFTR,CLIC4,CLIP1,CLTC,CLTCL1,COPB1,DENND1A,DENND4C,DLD,DMXL2,DNM2,DYSF,F13A1,FLOT2,FN1,GAS6,HIP1,HIP1R,HLA-A,HSP90AA1,HSPH1,HYOU1,ICA1,KIF1B,LAMP3,LDLR,LEFTY2,LMAN1,LNPEP,MARCH3,MARCH8,MDM2,MMRN1,NECAP2,OCA2,PCSK1,PDGFA,POMC,PTPRN2,RAB10,RAB20,RAB7A,RAB8A,RPS27A,SCARB1,SEC23…
GO Cellular Component	GO:0005912	adherens junction	132	0.0049003	1	0.0469612	ACTN1,AHI1,AJAP1,ARHGAP26,ARHGEF7,BRCA1,CASS4,CDH3,CTNNA1,CTNNA3,CTNNB1,DAG1,DLG1,DLG5,EPB41L5,EPHA2,EZR,FBLIM1,FERMT1,FGFR3,FOCAD,IRF2,ITGB1,JUP,LASP1,LIMA1,LIMD1,LPP,LUC7L3,MAP2K2,MLLT4,MSN,MYH9,MYO1E,NDRG1,NEURL2,PKP2,PLEC,PPAP2B,PTK2,PTK2B,PVRL2,SORBS1,TBCD,TENC1,TNK2,TNS3,TNS4,TPPP,VASP,ZFYVE21
GO Cellular Component	GO:0005741	mitochondrial outer membrane	133	0.00498314	1	0.0473961	BBC3,BCL2L1,BCL2L11,BID,BMF,BRI3BP,CPT1A,CPT1C,CYP27B1,LETMD1,LPIN1,MAVS,MGARP,MGST1,MLXIP,MSTO1,MTX3,OPA1,PLD6,RAF1,RMDN3,RPS6KB1,SOX10,SPG20,TOMM20,TOMM40,VDAC3
GO Cellular Component	GO:0070161	anchoring junction	134	0.00499987	1	0.0472002	ACTN1,AHI1,AJAP1,ARHGAP26,ARHGEF7,BRCA1,CASS4,CDH3,CTNNA1,CTNNA3,CTNNB1,DAG1,DLG1,DLG5,EPB41L5,EPHA2,EZR,FBLIM1,FERMT1,FGFR3,FOCAD,IRF2,ITGB1,JUP,KAZN,LASP1,LIMA1,LIMD1,LPP,LUC7L3,MAP2K2,MLLT4,MSN,MYH9,MYO1E,NDRG1,NEURL2,PERP,PKP2,PKP4,PLEC,PPAP2B,PTK2,PTK2B,PVRL2,SORBS1,TBCD,TENC1,TNK2,TNS3,TNS4,TPPP,VASP,ZFYVE21
GO Cellular Component	GO:0005971	ribonucleoside-diphosphate reductase complex	135	0.00517723	1	0.0485125	RRM1
GO Cellular Component	GO:0000788	nuclear nucleosome	136	0.00524293	1	0.048767	IRF4,MPHOSPH8
GO Cellular Component	GO:0005777	peroxisome	137	0.00536427	1	0.0495314	DECR2,EHHADH,FAR1,GBF1,HAO2,HMGCR,HRASLS,HSDL2,IDI1,LONP2,MAP2K2,MAVS,MGST1,MPV17,PECR,PEX13,PEX5L,PEX7,POMC,PRDX5,SLC25A17,SZT2,TKT,TRIM37,URAD,XDH
GO Cellular Component	GO:0030496	midbody	138	0.00543973	1	0.0498642	ALKBH4,ANXA2,ASPM,AURKB,BIRC6,CHMP4B,CLIC4,CTDP1,DDX11,DNM2,ERH,MAK,MPLKIP,NEK2,PKN1,PKP4,PTCH1,RAB11FIP3,RAB11FIP4,SCCPDH,SPG20,TEX14,VPS37B
GO Cellular Component	GO:0031252	cell leading edge	139	0.00584609	1	0.0532036	ABI1,ACTN1,AKT2,ARHGEF7,BRCA1,CAPZB,CCDC88A,CDK6,CLASP2,CLIP1,CTNNA1,CTNNA3,CTNNB1,CTTN,CYFIP1,CYTH3,DAG1,DGKZ,DYSF,EPB41L5,EPHA2,EZR,FAT1,FERMT1,FGD4,FGD6,FGR,FZD3,GNAS,HAX1,ITGB1,ITGB4,KLHL41,LCP1,LRRC16A,MACF1,MCF2L,MYH9,MYO9B,OPRD1,PAFAH1B1,PDE9A,PHACTR4,PODXL,PRKCI,PTK2,PTK2B,PTK6,PTPRJ,RAC1,S100A11,S100B,SAMSN1,SH2B2,SH3RF1,SHISA9,SLC39A14,SNX9,SPATA13,SPRY1,SPRY2,SPRY4,SPTBN1,SWAP70,TESC,T…
GO Cellular Component	GO:0031461	cullin-RING ubiquitin ligase complex	140	0.00588835	1	0.0532054	ANAPC1,BTRC,BUB1B,CCNF,COMMD1,DCAF11,DCAF12,DCAF16,DCAF7,DTL,FBXL5,FBXO2,FBXO31,FBXW11,FBXW8,KLHL20,KLHL25,KLHL41,KLHL7,RNF7,SKP1,SKP2,SPOP,UBE2C
GO Cellular Component	GO:0005758	mitochondrial intermembrane space	141	0.00614739	1	0.0551521	ACN9,ARL2,CHCHD7,COX6B2,CYCS,FGR,GOLPH3,NDUFS1,OPA1,PANK2
GO Cellular Component	GO:0005921	gap junction	142	0.00616014	1	0.0548773	DBN1,GJA10,GJA3,GJA4,GJD4,PANX2,SGSM3
GO Cellular Component	GO:0070188	Stn1-Ten1 complex	143	0.00625235	1	0.0553093	CTC1,TEN1
GO Cellular Component	GO:0030686	90S preribosome	144	0.00627791	1	0.0551497	BOP1,CIRH1A,NOL11,RPSA
GO Cellular Component	GO:0035068	micro-ribonucleoprotein complex	145	0.00668888	1	0.0583547	AGO2,AGO3,TNRC6A
GO Cellular Component	GO:0035517	PR-DUB complex	146	0.00673972	1	0.0583955	ASXL1
GO Cellular Component	GO:0005795	Golgi stack	147	0.00697119	1	0.0599901	B4GALNT3,B4GALT5,CHSY1,CLIP3,CLN3,COG3,CSGALNACT1,DNMBP,FUT8,GALNT1,GALNT2,GBF1,GOLGA1,GOLGB1,GOLPH3,MARCH4,NECAB3,SMPD3,ST3GAL1,ST3GAL4,ST6GAL1,ST6GAL2,SULF1,SULF2,TMED3,TRAPPC4
GO Cellular Component	GO:0034361	very-low-density lipoprotein particle	148	0.00727823	1	0.0622092	APOA1,APOC4,APOE,APOL1,LPL
GO Cellular Component	GO:0017119	Golgi transport complex	149	0.00737474	1	0.0626111	COG1,COG3,COG4,COG6
GO Cellular Component	GO:0030684	preribosome	150	0.0075567	1	0.0637281	BOP1,CIRH1A,NOL11,RPSA,RRP1B,UTP11L
GO Cellular Component	GO:0000791	euchromatin	151	0.00776336	1	0.0650374	CECR2,RRP1B,SIRT1,SMARCA4
GO Cellular Component	GO:0033557	Slx1-Slx4 complex	152	0.00836695	1	0.0696328	SLX4
GO Cellular Component	GO:0005819	spindle	153	0.00869732	1	0.0719092	APP,ASPM,AUNIP,AURKB,BIRC6,BUB1B,CALM2,CCNB1,CDC14A,CDK5RAP2,CKAP5,CLASP2,CLTC,CLTCL1,CRMP1,CSPP1,CTDP1,CTNNB1,DDX11,EVI5,FBF1,FBXO5,HAUS6,HSPB1,INVS,KBTBD8,KIF14,KIF3B,KIFC1,LATS2,MAD1L1,MAK,MAP4,MAP7D1,MID1,MMS19,MYH9,MZT2A,NEDD1,NEK2,NSUN2,NUP85,PAFAH1B1,PARP4,PCIF1,PKP4,RAB11FIP3,RMDN2,RMDN3,RPS6KA1,SBDS,TADA2A,TBL1XR1,TOPBP1,TUBGCP6,WDR62
GO Cellular Component	GO:0048471	perinuclear region of cytoplasm	154	0.00912998	1	0.0749963	ACKR3,ADCY10,AKAP6,ANK2,ANP32A,ANXA2,APBA3,APP,ARF3,ARFGEF1,ARHGAP10,ATP2A1,ATXN2,BICD1,BUB1B,CA4,CABP1,CALN1,CCNG1,CD34,CDK5RAP2,CKAP4,CLIC4,COPS5,CTNNB1,CYFIP1,DEPDC5,DLG1,DNAJB6,DOCK6,DOK1,EHD2,EIF3G,FAF1,FAT1,FBXL5,FBXW8,FGFR1OP,FGFR3,GALNT1,GALNT2,GALNT4,GALNT6,GOLGA1,HIP1R,HSP90AA1,KIF5B,KIRREL,KLHL20,LAMB1,LMNA,LMTK2,LNPEP,LRPPRC,MAP2K2,MOBP,MYO9B,NDFIP2,NDRG1,PAFAH1B1,PAK2,PDE9A,PKP4,PLD1…
GO Cellular Component	GO:0061574	ASAP complex	155	0.0092039	1	0.0751157	RNPS1
GO Cellular Component	GO:0016469	proton-transporting two-sector ATPase complex	156	0.00951849	1	0.0771852	ATP5J,ATP5L,ATP5L2,ATP5O,ATP6V0A1,ATP6V0A2,ATP6V0D1,ATP6V1C2,ATP6V1H,ATPIF1,PPIF
GO Cellular Component	GO:0000276	mitochondrial proton-transporting ATP synthase complex, coupling factor F(o)	157	0.00982297	1	0.0791469	ATP5J,ATP5L,ATP5L2
GO Cellular Component	GO:0097342	ripoptosome	158	0.0100868	1	0.0807586	CASP10,CFLAR,RIPK1
GO Cellular Component	GO:0008091	spectrin	159	0.0100972	1	0.0803333	EPB41,SPTBN1,SPTBN2
GO Cellular Component	GO:0005938	cell cortex	160	0.0103807	1	0.0820728	ACTB,ACTR2,AKT2,ANK1,ARHGEF7,AXIN2,CABP1,CAPZA2,CAPZB,CD302,CLASP2,CTNNB1,CTTN,CTTNBP2,DBN1,DRD4,DVL3,EPB41,EZR,FBLIM1,FGF1,GRM7,GYPC,ITCH,LASP1,MACF1,MAP2K2,MARK2,MED28,MELK,MYH9,MYO1F,MYO9B,NCL,PAFAH1B1,PRKCI,PTK2,PTK2B,RAB10,SEPT4,SEPT8,SEPT9,SPTBN1,SPTBN2,STIM1,TMOD1,TPM4,TRIP10,WDPCP
GO Cellular Component	GO:0071564	npBAF complex	161	0.0108246	1	0.0850505	ARID1A,SMARCA4,SMARCC1,SMARCC2
GO Cellular Component	GO:0005736	DNA-directed RNA polymerase I complex	162	0.0108436	1	0.0846739	POLR1A,POLR2E,POLR2F
GO Cellular Component	GO:0005742	mitochondrial outer membrane translocase complex	163	0.0109237	1	0.0847762	TOMM20,TOMM40
GO Cellular Component	GO:0016235	aggresome	164	0.0111259	1	0.0858186	CCT8,MVB12A,NVL,RNF32,TRIM37,UCMA,XRN2
GO Cellular Component	GO:0009295	nucleoid	165	0.011374	1	0.0872006	DHX30,DNAJA3,GRSF1,HADHA,HSPA9,LONP2,LRPPRC,TEFM
GO Cellular Component	GO:0015935	small ribosomal subunit	166	0.0114567	1	0.0873056	DAP3,MRPS12,MRPS24,MRPS31,MRPS6,MRPS7,RPS11,RPS12,RPS14,RPS27,RPS27A,RPSA
GO Cellular Component	GO:0005753	mitochondrial proton-transporting ATP synthase complex	167	0.0116688	1	0.0883895	ATP5J,ATP5L,ATP5L2,ATP5O,ATPIF1,PPIF
GO Cellular Component	GO:0005719	nuclear euchromatin	168	0.0116813	1	0.0879577	CECR2,SIRT1,SMARCA4
GO Cellular Component	GO:0005681	spliceosomal complex	169	0.0119132	1	0.0891728	CDC5L,CTNNBL1,DHX35,FRG1,HNRNPDL,HNRNPM,LGALS3,LSM4,MAGOH,NHP2L1,PPIL3,PRPF18,PRPF3,RALY,RBM22,SCAF8,SF3B1,SF3B4,SKIV2L2,SNRNP25,SNRNP35,SNRPE,SREK1,SRRM1,TFIP11,TXNL4A,TXNL4B,WAC,ZCCHC8
GO Cellular Component	GO:0032587	ruffle membrane	170	0.0120716	1	0.0898268	AKT2,CLASP2,EPB41L5,EPHA2,EZR,FERMT1,FGR,ITGB1,LCP1,MACF1,PDE9A,PTPRJ,RAC1,SPATA13,SPRY2,SPRY4,TESC,WWC1
GO Cellular Component	GO:0000793	condensed chromosome	171	0.0121	1	0.0895115	AURKB,BRCA1,BUB1B,CCNB1,CDX2,CLASP2,CREBBP,EID3,HUS1B,LRPPRC,MAD1L1,MLF1IP,MLH1,MTA3,NCAPH,NDNL2,NEK2,NSMCE1,NSMCE2,NUP133,NUP85,RAD51,SMC4,SMC5,SS18L1,SUV420H2,TEX14,TOPBP1,UBE2I
GO Cellular Component	GO:0016607	nuclear speck	172	0.0122394	1	0.0900168	BASP1,CDC5L,CDK12,CDK13,CIR1,EIF4ENIF1,EP400,FRG1,GATAD2A,GLI3,IFI16,KMT2E,LUC7L3,MAGOH,MAML2,MECOM,NSRP1,PLCB1,PNISR,POLDIP3,PRPF18,PRPF3,PSPC1,RNPS1,RREB1,RSRC1,SF3B1,SPOP,SRRM1,TFIP11,TIMM50,WAC,ZMIZ1
GO Cellular Component	GO:0005802	trans-Golgi network	173	0.0123923	1	0.0906146	AP1M1,ARFGEF1,ARFRP1,ATXN2,BICD1,BIRC6,CA4,CALN1,CLASP2,CLIP3,CLN3,CLTC,CLTCL1,CNST,DPY30,GBF1,GNAS,GOLGA1,GOLPH3,GSAP,MARCH4,NMNAT2,PLEKHA8,RAB10,RAB6A,RAC1,SMPD4,SNX9,STX6
GO Cellular Component	GO:0031430	M band	174	0.0125498	1	0.0912386	ANK1,ANK2,KLHL41,NBR1,PPP2R5A,SPTBN1
GO Cellular Component	GO:0000813	ESCRT I complex	175	0.0127492	1	0.0921582	UBAP1,VPS37B
GO Cellular Component	GO:0034423	autophagic vacuole lumen	176	0.0127622	1	0.0917286	DAPK2
GO Cellular Component	GO:0016514	SWI/SNF complex	177	0.0132454	1	0.0946637	ARID1A,ARID1B,NCR1,SMARCA4,SMARCC1,SMARCC2
GO Cellular Component	GO:0055037	recycling endosome	178	0.0132532	1	0.0941873	ACKR3,ATP11A,ATP11B,C8orf44-SGK3,CLIP3,DENND6B,EHD2,ITGB1,LMTK2,MICALL1,NDRG1,NISCH,PLEKHB2,RAB10,RAB11FIP3,RAB11FIP4,RAB8A,RABEP1,RAP2B,RNF11,SGK3,TNIK
GO Cellular Component	GO:0005794	Golgi apparatus	179	0.0132592	1	0.0937032	ACBD3,ADAM10,AKT3,AP1AR,AP1M1,AP3B1,AP4S1,APOE,APP,ARF3,ARFGEF1,ARFRP1,ARHGAP21,ATP1A1,ATP2C2,ATP6V0A1,ATXN2,B3GNT2,B3GNT7,B3GNT9,B4GALNT3,B4GALT5,BICD1,BICD2,BIRC6,BIRC7,BSG,CA4,CABP1,CALN1,CAMKMT,CCDC88A,CDK5RAP2,CECR1,CHST11,CHST12,CHST5,CHST6,CHSY1,CLASP2,CLCC1,CLIP3,CLN3,CLSTN1,CLTC,CLTCL1,CNST,COG1,COG3,COG4,COG6,COPB1,CSGALNACT1,CUX1,DCN,DENND5A,DLG1,DNM2,DNMBP,DPY30,DUSP10,DYNC1H1,EAPP,EM…
GO Cellular Component	GO:0045259	proton-transporting ATP synthase complex	180	0.013406	1	0.0942144	ATP5J,ATP5L,ATP5L2,ATP5O,ATPIF1,PPIF
GO Cellular Component	GO:0045171	intercellular bridge	181	0.0145372	1	0.1016	CD34,RAB35,TEX14
GO Cellular Component	GO:0016023	cytoplasmic membrane-bounded vesicle	182	0.0154095	1	0.107104	ABCA3,ACTN1,ADA,ADAM10,AHCY,ANXA2,AP1AR,AP1M1,AP2A2,AP2S1,AP3B1,APOA1,APOE,APP,ARHGAP21,ATP1A1,ATP1B3,ATP6V0A1,ATP6V0A2,ATP6V0D1,AXIN2,AZU1,BCL2L1,BIN1,BMF,BSG,C2orf40,C8orf44-SGK3,CA4,CACNG2,CACNG4,CAPG,CAPZB,CCDC88A,CD9,CFTR,CLIC4,CLIP1,CLN3,CLTC,CLTCL1,CNST,COPB1,CRISPLD2,CTNNA1,CTTNBP2,DENND1A,DENND4C,DLD,DMXL2,DNM2,DYSF,ESD,F13A1,FASN,FGFR1,FGFR3,FLOT2,FN1,GAS6,GGNBP2,GNAS,GRIN2A,HAP1,HAX1,H…
GO Cellular Component	GO:0030992	intraflagellar transport particle B	183	0.0155857	1	0.107737	HSPB11,IFT81,IFT88
GO Cellular Component	GO:0005638	lamin filament	184	0.01578	1	0.108487	LMNA,LMNB1,NARF
GO Cellular Component	GO:0055029	nuclear DNA-directed RNA polymerase complex	185	0.0161088	1	0.110149	ERCC3,ERCC4,INTS10,LEO1,MMS19,POLR1A,POLR2A,POLR2E,POLR2F,POLR3A,POLR3B,POLR3G,POLR3K,RECQL5,TAF3,TAF4,TRRAP,URI1
GO Cellular Component	GO:0033177	proton-transporting two-sector ATPase complex, proton-transporting domain	186	0.0169376	1	0.115194	ATP5J,ATP5L,ATP5L2,ATP6V0A1,ATP6V0A2,ATP6V0D1
GO Cellular Component	GO:0071013	catalytic step 2 spliceosome	187	0.0169615	1	0.11474	CDC5L,DHX35,FRG1,HNRNPM,MAGOH,PPIL3,RALY,RBM22,SF3B1,SKIV2L2,SNRPE,SRRM1,TFIP11,ZCCHC8
GO Cellular Component	GO:0032437	cuticular plate	188	0.017035	1	0.114624	SPTBN1
GO Cellular Component	GO:0071782	endoplasmic reticulum tubular network	189	0.0173337	1	0.116016	RAB10,STIM1
GO Cellular Component	GO:0030880	RNA polymerase complex	190	0.0174622	1	0.116261	ERCC3,ERCC4,INTS10,LEO1,MMS19,POLR1A,POLR2A,POLR2E,POLR2F,POLR3A,POLR3B,POLR3G,POLR3K,RECQL5,TAF3,TAF4,TRRAP,URI1
GO Cellular Component	GO:0031968	organelle outer membrane	191	0.0176651	1	0.116997	BBC3,BCL2L1,BCL2L11,BID,BMF,BRI3BP,CPT1A,CPT1C,CYP27B1,DHCR7,LETMD1,LPIN1,LRPPRC,MAVS,MGARP,MGST1,MLXIP,MSTO1,MTX3,OPA1,PLD6,RAF1,RMDN3,RPS6KB1,SOX10,SPG20,TOMM20,TOMM40,VDAC3
GO Cellular Component	GO:0036117	hyaluranon cable	192	0.0179299	1	0.118132	HAS3
GO Cellular Component	GO:0000109	nucleotide-excision repair complex	193	0.019134	1	0.125412	CHRAC1,ERCC4,SLX4
GO Cellular Component	GO:0031672	A band	194	0.0204695	1	0.133474	ANK1,ANK2,ATP2A1,HDAC4,KLHL41,NBR1,PPP2R5A,SPTBN1
GO Cellular Component	GO:0016234	inclusion body	195	0.020525	1	0.13315	ATXN1,CCT8,MVB12A,NVL,RANBP2,RNF32,TRIM37,UCMA,XRN2
GO Cellular Component	GO:0036064	cilium basal body	196	0.020961	1	0.135284	DZIP1,FAM161A,TTBK2,TTC26
GO Cellular Component	GO:0005655	nucleolar ribonuclease P complex	197	0.0215372	1	0.138297	POP5,RPP38,RPP40
GO Cellular Component	GO:0016459	myosin complex	198	0.0219043	1	0.139944	BMF,CGNL1,FILIP1L,MYH14,MYH9,MYL1,MYL12B,MYL6,MYO15B,MYO1B,MYO1E,MYO1F,MYO1G,MYO3B,MYO9B
GO Cellular Component	GO:0060205	cytoplasmic membrane-bounded vesicle lumen	199	0.0222057	1	0.141157	ACTN1,ADA,APOA1,APOE,APP,F13A1,FN1,GAS6,HSP90AA1,HSPH1,HYOU1,LEFTY2,MMRN1,PCSK1,PDGFA,POMC,VWF
GO Cellular Component	GO:0019005	SCF ubiquitin ligase complex	200	0.0223454	1	0.141335	BTRC,CCNF,FBXL5,FBXO2,FBXO31,FBXW11,FBXW8,SKP1,SKP2
GO Cellular Component	GO:0005762	mitochondrial large ribosomal subunit	201	0.022366	1	0.140761	MRPL12,MRPL36,MRPS24,NSUN4
GO Cellular Component	GO:0001673	male germ cell nucleus	202	0.0243999	1	0.152802	ACTRT3,MLH1,TCFL5,TOPBP1
GO Cellular Component	GO:0031467	Cul7-RING ubiquitin ligase complex	203	0.024537	1	0.152903	FBXW8,SKP1
GO Cellular Component	GO:0034358	plasma lipoprotein particle	204	0.024638	1	0.15278	APOA1,APOC4,APOC4-APOC2,APOE,APOL1,HDLBP,LDLR,LIPC,LPL
GO Cellular Component	GO:0042645	mitochondrial nucleoid	205	0.0254945	1	0.15732	DHX30,DNAJA3,GRSF1,HADHA,HSPA9,LRPPRC,TEFM
GO Cellular Component	GO:0071203	WASH complex	206	0.0255523	1	0.156911	CAPZA1,CAPZA2,CAPZB,CCDC53,KIAA1033
GO Cellular Component	GO:0016592	mediator complex	207	0.0258682	1	0.158083	GLI3,MED13,MED18,MED20,MED28,MED30,MED6,MED9,THRAP3
GO Cellular Component	GO:0032994	protein-lipid complex	208	0.0259749	1	0.157972	APOA1,APOC4,APOC4-APOC2,APOE,APOL1,HDLBP,LDLR,LIPC,LPL
GO Cellular Component	GO:0030532	small nuclear ribonucleoprotein complex	209	0.0261541	1	0.158301	ARFGEF1,LSM4,LUC7L,LUC7L3,PRPF3,RRP9,SNRPE
GO Cellular Component	GO:0034399	nuclear periphery	210	0.0262372	1	0.158048	ARFGEF1,ATXN1,CEBPB,CFL2,CLIC4,GFI1,HAT1,HLCS,HNRNPM,JAK2,KIF4B,LMNA,LMNB1,NARF,PRKCD,PSIP1,PSPC1,RUVBL2,SATB2,SCAF8,SORBS1,SP100,SRRM1
GO Cellular Component	GO:0014731	spectrin-associated cytoskeleton	211	0.026947	1	0.161554	ANK1,EPB41,SPTBN1
GO Cellular Component	GO:0031970	organelle envelope lumen	212	0.0270561	1	0.161443	ACN9,ARL2,BCHE,CHCHD7,COX6B2,CYCS,FGR,GOLPH3,HRASLS,NDUFS1,OPA1,PANK2
GO Cellular Component	GO:0035869	ciliary transition zone	213	0.027435	1	0.162936	AHI1,CC2D2A,TCTN2,TMEM17,TTBK2
GO Cellular Component	GO:0042382	paraspeckles	214	0.0277655	1	0.164128	HNRNPM,PSPC1
GO Cellular Component	GO:0005932	microtubule basal body	215	0.0281952	1	0.165893	AHI1,CC2D2A,DZIP1,EZR,FAM161A,IFT46,IFT57,IFT88,NEDD1,NPHP4,RAB8A,RSG1,TCTN2,TPGS1,TTBK2,TTC26,TTC8,TTLL11
GO Cellular Component	GO:0000794	condensed nuclear chromosome	216	0.0285999	1	0.167495	AURKB,BRCA1,BUB1B,CCNB1,CDX2,HUS1B,LRPPRC,MLH1,NEK2,RAD51,SS18L1,SUV420H2,TOPBP1,UBE2I
GO Cellular Component	GO:0080008	Cul4-RING ubiquitin ligase complex	217	0.028777	1	0.167755	DCAF11,DCAF12,DCAF16,DCAF7,DTL
GO Cellular Component	GO:0035267	NuA4 histone acetyltransferase complex	218	0.0291276	1	0.16902	ACTB,EP400,EPC1,RUVBL2,TRRAP
GO Cellular Component	GO:0042641	actomyosin	219	0.0296416	1	0.171217	ACTA1,DBN1,FBLIM1,HDAC4,LIMA1,MYH14,MYH9,MYL12B,SEPT9,SH2B2,SORBS1,SYNPO,TPM4
GO Cellular Component	GO:0012506	vesicle membrane	220	0.0298265	1	0.171502	ABCA3,AP1M1,AP2A2,AP2S1,AP3B1,ARHGAP21,ATP6V0A1,ATP6V0A2,ATP6V0D1,BCL2L1,BSG,CA4,CACNG2,CACNG4,CD9,CFTR,CLIC4,CLIP1,CLTC,CLTCL1,COPB1,DENND1A,DENND4C,DMXL2,DNM2,DRD4,DYSF,FLOT2,HIP1,HIP1R,HLA-A,ICA1,KIF1B,LAMP3,LDLR,LMAN1,LNPEP,MARCH3,MARCH8,MDM2,NCK2,NECAP2,OCA2,PTPRN2,RAB10,RAB20,RAB7A,RAB8A,RPS27A,SCARB1,SEC23B,SFN,SLC18A2,SLC2A8,SLC30A5,SLC32A1,SMAGP,SNX15,SNX6,SNX9,SPPL3,STAB1,STAB2,SYT11,SY…
GO Cellular Component	GO:0031251	PAN complex	221	0.0309295	1	0.17704	PAN3
GO Cellular Component	GO:0031988	membrane-bounded vesicle	222	0.0317841	1	0.181112	ABCA3,ACTA1,ACTB,ACTN1,ADA,ADAM10,AHCY,ANXA2,AP1AR,AP1M1,AP2A2,AP2S1,AP3B1,APOA1,APOE,APP,ARHGAP21,ATP1A1,ATP1B3,ATP6V0A1,ATP6V0A2,ATP6V0D1,AXIN2,AZU1,BCL2L1,BIN1,BMF,BSG,C2orf40,C8orf44-SGK3,CA4,CACNG2,CACNG4,CAPG,CAPZB,CCDC88A,CD9,CFTR,CLIC4,CLIP1,CLN3,CLTC,CLTCL1,CNST,COPB1,CRISPLD2,CTNNA1,CTTNBP2,DENND1A,DENND4C,DLD,DMXL2,DNM2,DRD4,DYNC1H1,DYSF,ESD,F13A1,FASN,FGFR1,FGFR3,FLOT2,FN1,GAS6,GGNBP2…
GO Cellular Component	GO:0016581	NuRD complex	223	0.0322218	1	0.182783	APPL2,CHD4,CSNK2A1,GATAD2A,MTA3
GO Cellular Component	GO:0002189	ribose phosphate diphosphokinase complex	224	0.0323264	1	0.182558	PRPSAP1,PRPSAP2
GO Cellular Component	GO:0043189	H4/H2A histone acetyltransferase complex	225	0.0324259	1	0.182306	ACTB,EP400,EPC1,RUVBL2,TRRAP
GO Cellular Component	GO:0030139	endocytic vesicle	226	0.0329105	1	0.184212	AP2A2,AP2S1,APOA1,APOE,ATP6V0A1,ATP6V0A2,ATP6V0D1,CACNG2,CACNG4,CLTC,DNM2,FLOT2,HLA-A,HSP90AA1,HSPH1,HYOU1,LDLR,MDM2,MYO1E,RAB10,RAB11FIP4,RAB20,RAB35,RAB7A,RAB8A,RABEP1,RPS27A,SCARB1,STAB1,STAB2,SYK,SYT2,UNC93B1
GO Cellular Component	GO:0005811	lipid particle	227	0.0339981	1	0.189461	ABHD5,ALOX15,ANXA2,CKAP4,LPCAT1,PLIN2,REPIN1,SCCPDH,SPG20
GO Cellular Component	GO:0008623	CHRAC	228	0.0342258	1	0.189893	BAZ1A,CHRAC1
GO Cellular Component	GO:0005882	intermediate filament	229	0.0345629	1	0.190926	BFSP2,CLIP1,DLGAP2,FBF1,GFAP,IFFO1,JUP,KRTAP10-1,KRTAP10-2,LMNA,LMNB1,NARF,PKP2,SHANK2,SYNC,TTBK2
GO Cellular Component	GO:0008274	gamma-tubulin ring complex	230	0.0346177	1	0.190397	BRCA1,MZT2A,TUBGCP6
GO Cellular Component	GO:0031428	box C/D snoRNP complex	231	0.0346339	1	0.189662	NHP2L1,NOP58
GO Cellular Component	GO:0005901	caveola	232	0.0351031	1	0.191403	AKAP6,ATP1A1,ATP1B3,BMPR2,CLN3,FLOT2,INSR,JAK2,KCNMA1,LRP6,LRP8,PTCH1,PTGIS,SCARB1,SRC
GO Cellular Component	GO:0030659	cytoplasmic vesicle membrane	233	0.035197	1	0.191091	ABCA3,AP1M1,AP2A2,AP2S1,AP3B1,ARHGAP21,ATP6V0A1,ATP6V0A2,ATP6V0D1,BCL2L1,BSG,CA4,CACNG2,CACNG4,CD9,CFTR,CLIC4,CLIP1,CLTC,CLTCL1,COPB1,DENND1A,DENND4C,DMXL2,DNM2,DYSF,FLOT2,HIP1,HIP1R,HLA-A,ICA1,KIF1B,LAMP3,LDLR,LMAN1,LNPEP,MARCH3,MARCH8,MDM2,NECAP2,OCA2,PTPRN2,RAB10,RAB20,RAB7A,RAB8A,RPS27A,SCARB1,SEC23B,SFN,SLC18A2,SLC2A8,SLC30A5,SLC32A1,SMAGP,SNX15,SNX6,SNX9,SPPL3,STAB1,STAB2,SYT11,SYT2,TBC1D4,…
GO Cellular Component	GO:0045298	tubulin complex	234	0.0353741	1	0.191232	BICD1,TPT1
GO Cellular Component	GO:0070876	SOSS complex	235	0.0355486	1	0.191357	INIP,NABP1
GO Cellular Component	GO:0042627	chylomicron	236	0.035956	1	0.19273	APOC4-APOC2,APOE,LPL
GO Cellular Component	GO:0005688	U6 snRNP	237	0.036173	1	0.193075	LSM4
GO Cellular Component	GO:0055038	recycling endosome membrane	238	0.0366325	1	0.194706	ATP11B,CLIP3,EHD2,MICALL1,NDRG1,PLEKHB2,RAB10,RAB11FIP3,RAB11FIP4,RAB8A,RAP2B
GO Cellular Component	GO:0000776	kinetochore	239	0.0373205	1	0.197533	BUB1B,CCNB1,CLASP2,CLIP1,CREBBP,KAT8,MAD1L1,MLF1IP,NEK2,NUP133,NUP160,NUP85,PAFAH1B1,PPP1R12A,SIN3A,SS18L1,SUMO3,TEX14,XPO1
GO Cellular Component	GO:0000220	vacuolar proton-transporting V-type ATPase, V0 domain	240	0.0387562	1	0.204277	ATP6V0A1,ATP6V0A2
GO Cellular Component	GO:0030864	cortical actin cytoskeleton	241	0.0390084	1	0.204754	ACTR2,EPB41,LASP1,MED28,MYO1F,SPTBN1,SPTBN2
GO Cellular Component	GO:0000784	nuclear chromosome, telomeric region	242	0.0392599	1	0.205222	CTC1,ERCC4,SLX4,TEN1,XRCC6
GO Cellular Component	GO:0005851	eukaryotic translation initiation factor 2B complex	243	0.0396992	1	0.206665	EIF2B3,EIF2B5
GO Cellular Component	GO:0001725	stress fiber	244	0.0397344	1	0.206	ACTA1,FBLIM1,LIMA1,MYH14,MYH9,MYL12B,SEPT9,SH2B2,SORBS1,SYNPO,TPM4
GO Cellular Component	GO:0034455	t-UTP complex	245	0.0397853	1	0.205422	CIRH1A,NOL11
GO Cellular Component	GO:0044440	endosomal part	246	0.0399854	1	0.205616	ANKFY1,APPL2,ATP11B,ATP6V0A1,ATP6V0A2,ATP6V0D1,CD1D,CFTR,CHMP1B,CHMP4B,CHMP6,CLCN4,CLIP3,CTSK,CTSS,DIO3,EHD2,HLA-A,INSR,JAK2,LDLR,LNPEP,MARCH3,MARCH8,MICALL1,MTMR2,MVB12A,NDFIP2,NDRG1,OCA2,OSBPL9,PLA2G4B,PLD1,PLEKHB2,RAB10,RAB11FIP3,RAB11FIP4,RAB35,RAB8A,RABEPK,RAP2B,RHOB,RPS27A,SLC29A3,SLC6A4,SNX10,SNX6,SNX8,STAM2,STARD3NL,TAB1,TAB2,TM9SF2,TMEM163,TPCN1,TPCN2,UBAP1,VPS37B,ZFYVE16,ZNRF2
GO Cellular Component	GO:0005769	early endosome	247	0.0414073	1	0.212066	ACKR3,ANXA2,AP1AR,APOA1,APOE,APPL2,ATP11A,ATP11B,ATP6V0D1,C8orf44-SGK3,CFTR,CLCN4,CLIP3,CLN3,HLA-A,KIFC1,LDLR,LMTK2,LNPEP,LRP6,MAP2K2,MARCH3,MARCH8,MTMR2,NIPA2,NISCH,NUMB,PLA2G4B,PTP4A2,PTPN1,RABEP1,RIN3,RNF11,SGK3,SIAH1,SIAH2,SNX6,SNX8,STAM2,STAMBP,STX6,TMEM163,USP10,ZFYVE16
GO Cellular Component	GO:0030896	checkpoint clamp complex	248	0.0417626	1	0.213023	HUS1B
GO Cellular Component	GO:0030027	lamellipodium	249	0.0420898	1	0.21383	ABI1,AKT2,ARHGEF7,CAPZB,CCDC88A,CTNNA1,CTNNA3,CTNNB1,CTTN,CYFIP1,DAG1,DGKZ,DYSF,EPHA2,FAT1,FGD4,FGD6,HAX1,ITGB1,LRRC16A,MCF2L,MYO9B,PHACTR4,PODXL,PTK2,PTK2B,RAC1,SH3RF1,SLC39A14,SPATA13,SPRY1,SWAP70,TESC,TIAM2,VASP
GO Cellular Component	GO:0000110	nucleotide-excision repair factor 1 complex	250	0.0436721	1	0.220981	ERCC4
GO Cellular Component	GO:0032432	actin filament bundle	251	0.0437086	1	0.220284	ACTA1,FBLIM1,LIMA1,MYH14,MYH9,MYL12B,SEPT9,SH2B2,SORBS1,SYNPO,TPM4
GO Cellular Component	GO:0071665	gamma-catenin-TCF7L2 complex	252	0.0447417	1	0.224596	JUP
GO Cellular Component	GO:0035327	transcriptionally active chromatin	253	0.0461642	1	0.230821	PSIP1,TTC37
GO Cellular Component	GO:0032009	early phagosome	254	0.0464388	1	0.23128	SYK,UNC93B1
GO Cellular Component	GO:0005915	zonula adherens	255	0.047261	1	0.234451	CTNNA1,CTNNB1,JUP,PVRL2,SORBS1
GO Cellular Component	GO:0005665	DNA-directed RNA polymerase II, core complex	256	0.0476434	1	0.235425	POLR2A,POLR2E,POLR2F,URI1
GO Cellular Component	GO:0032541	cortical endoplasmic reticulum	257	0.0479024	1	0.235784	STIM1
GO Cellular Component	GO:0000792	heterochromatin	258	0.0494552	1	0.242484	DAXX,DNMT1,HELLS,MPHOSPH8,PSIP1,RRP1B,SIRT1,SMARCA4,UBE2B
GO Cellular Component	GO:0005929	cilium	259	0.0498586	1	0.243518	AHI1,AK1,APP,BBS1,CC2D2A,CLUAP1,CNGA3,DFNB31,DHRS3,DLD,DNAH17,DNAH7,DZIP1,FAM161A,FAM49B,FSCB,GLI3,GRXCR1,HIF1A,HSPB11,HTR6,IFT46,IFT57,IFT81,IFT88,INVS,KIF5B,KIF7,MAK,MCHR1,MYO3B,MYOC,NPHP4,PAFAH1B1,PRKACA,PTCH1,PTPDC1,RAB10,RAB8A,RILPL1,RSG1,SAG,SEPT4,SHANK2,SHANK3,SNTN,SORD,TBC1D32,TCTN2,TEKT2,TMEM17,TPGS1,TSGA10,TTBK2,TTC26,TTC8,TTLL11,TULP3,WDPCP
GO Cellular Component	GO:0030990	intraflagellar transport particle	260	0.0511084	1	0.248662	HSPB11,IFT81,IFT88,TULP3
GO Cellular Component	GO:0009898	cytoplasmic side of plasma membrane	261	0.051313	1	0.248701	CTNNB1,CYTH3,DLG1,ERRFI1,FARP1,FGFR3,GNA14,GNAL,GNAQ,GNAS,GNG13,GNG2,GNG5,JUP,MAP2K2,NF1,PKP4,PTPN4,RASA2,RASA3,RASAL1,RGS11,RGS6,RGS7,SNX9,TRAF3
GO Cellular Component	GO:0000137	Golgi cis cisterna	262	0.0517926	1	0.250067	NECAB3,SMPD3
GO Cellular Component	GO:0005952	cAMP-dependent protein kinase complex	263	0.0524315	1	0.25219	PRKACA,PRKAR1B,PRKAR2A
GO Cellular Component	GO:0009317	acetyl-CoA carboxylase complex	264	0.0534288	1	0.256013	PCCB
GO Cellular Component	GO:0031595	nuclear proteasome complex	265	0.0536366	1	0.256039	PSMC5
GO Cellular Component	GO:0044450	microtubule organizing center part	266	0.054377	1	0.258597	AHI1,BRCA1,CCDC41,CCNF,CDK5RAP2,CEP192,CKAP5,DZIP1,FBF1,HERC2,HOOK3,IFT88,MZT2A,NEDD1,NEK1,PCIF1,RAB11FIP3,SDCCAG8,TSKS,TTBK2,TUBD1,TUBGCP6
GO Cellular Component	GO:0016471	vacuolar proton-transporting V-type ATPase complex	267	0.0545579	1	0.258486	ATP6V0A1,ATP6V0A2,ATP6V0D1,ATP6V1H
GO Cellular Component	GO:0033179	proton-transporting V-type ATPase, V0 domain	268	0.054744	1	0.2584	ATP6V0A1,ATP6V0A2,ATP6V0D1
GO Cellular Component	GO:0031010	ISWI-type complex	269	0.0550164	1	0.25872	BAZ1A,BPTF,CECR2,CHRAC1
GO Cellular Component	GO:0005922	connexon complex	270	0.055503	1	0.260042	GJA10,GJA3,GJA4,GJD4
GO Cellular Component	GO:0001931	uropod	271	0.0557472	1	0.260222	EZR,MSN,MYH9,SPN
GO Cellular Component	GO:0019897	extrinsic to plasma membrane	272	0.0557821	1	0.259428	ANXA2,APOE,CTNNA1,CTNNB1,CYTH3,DNAJA3,ERRFI1,FARP1,GNA14,GNAL,GNAQ,GNAS,GNG13,GNG2,GNG5,JUP,NUMB,RAC1,RGS11,RGS6,RGS7,S100A10,SNX9,SYTL3
GO Cellular Component	GO:0005890	sodium:potassium-exchanging ATPase complex	273	0.0564191	1	0.261429	ATP1A1,ATP1B2,ATP1B3
GO Cellular Component	GO:0005726	perichromatin fibrils	274	0.056632	1	0.261458	SMARCA4
GO Cellular Component	GO:0031315	extrinsic to mitochondrial outer membrane	275	0.0608165	1	0.279756	SOX10
GO Cellular Component	GO:0032591	dendritic spine membrane	276	0.0608731	1	0.279002	SHISA9
GO Cellular Component	GO:0030666	endocytic vesicle membrane	277	0.061726	1	0.28189	AP2A2,AP2S1,ATP6V0A1,ATP6V0A2,ATP6V0D1,CACNG2,CACNG4,CLTC,DNM2,HLA-A,LDLR,MDM2,RAB10,RAB20,RAB7A,RAB8A,RPS27A,SCARB1,STAB1,STAB2,SYT2
GO Cellular Component	GO:0034045	pre-autophagosomal structure membrane	278	0.0627299	1	0.285444	ATG16L1,ULK2
GO Cellular Component	GO:0045095	keratin filament	279	0.0638939	1	0.289698	FBF1,KRTAP10-1,KRTAP10-2,TTBK2
GO Cellular Component	GO:0090533	cation-transporting ATPase complex	280	0.0642812	1	0.290413	ATP12A,ATP1A1,ATP1B2,ATP1B3
GO Cellular Component	GO:0070469	respiratory chain	281	0.0648382	1	0.291887	COX4I2,COX7A1,CYCS,NDUFA10,NDUFA12,NDUFA13,NDUFS1,NDUFS7,OXA1L,SDHC,UQCRC2
GO Cellular Component	GO:0070545	PeBoW complex	282	0.0653503	1	0.29315	BOP1
GO Cellular Component	GO:0030008	TRAPP complex	283	0.0662421	1	0.2961	TRAPPC4
GO Cellular Component	GO:0044431	Golgi apparatus part	284	0.0668438	1	0.297737	ACBD3,ADAM10,AP1M1,ARF3,ARFGEF1,ARHGAP21,ATP2C2,B3GNT2,B3GNT7,B3GNT9,B4GALNT3,B4GALT5,BSG,CABP1,CHST11,CHST12,CHST5,CHST6,CHSY1,CLIP3,CLN3,CLSTN1,CLTC,CLTCL1,COG1,COG3,COG4,COG6,COPB1,CSGALNACT1,CUX1,DCN,DNM2,DNMBP,ENSG00000168824,ERGIC1,EXT1,F2,FUT8,GALNT1,GALNT2,GALNT4,GALNT6,GAS6,GBF1,GCNT3,GLG1,GOLGA1,GOLGB1,GOLPH3,GPC5,GYLTL1B,HLA-A,HS3ST3A1,HS6ST1,ICA1,LMAN1,LPCAT1,MARCH4,MFNG,MGAT3,MGAT4A,…
GO Cellular Component	GO:0070062	extracellular vesicular exosome	285	0.0679909	1	0.301784	ACTA1,ACTB,ACTN1,ANXA2,CLTC,DYNC1H1,LAMB1,MSN,MYH9,MYOC,TFRC,YWHAE,YWHAG,YWHAH
GO Cellular Component	GO:0005652	nuclear lamina	286	0.0684969	1	0.302967	HLCS,LMNA,LMNB1,NARF
GO Cellular Component	GO:0071797	LUBAC complex	287	0.0690726	1	0.304449	RBCK1
GO Cellular Component	GO:0030670	phagocytic vesicle membrane	288	0.071931	1	0.315947	ATP6V0A1,ATP6V0A2,ATP6V0D1,HLA-A,RAB10,RAB20,RAB7A,RAB8A
GO Cellular Component	GO:0045111	intermediate filament cytoskeleton	289	0.0723319	1	0.316608	BFSP2,C17orf70,CCT8,CLIP1,DLGAP2,DRG1,FBF1,GFAP,IFFO1,JUP,KRTAP10-1,KRTAP10-2,LMNA,LMNB1,NARF,PKP2,PLEC,SHANK2,SYNC,TTBK2,USP10
GO Cellular Component	GO:0010008	endosome membrane	290	0.0732429	1	0.319491	ANKFY1,APPL2,ATP11B,ATP6V0A1,ATP6V0A2,ATP6V0D1,CD1D,CFTR,CHMP1B,CHMP4B,CHMP6,CLCN4,CLIP3,DIO3,EHD2,HLA-A,INSR,LDLR,MARCH3,MARCH8,MICALL1,MTMR2,MVB12A,NDFIP2,NDRG1,OCA2,OSBPL9,PLA2G4B,PLD1,PLEKHB2,RAB10,RAB11FIP3,RAB11FIP4,RAB35,RAB8A,RABEPK,RAP2B,RHOB,RPS27A,SLC29A3,SLC6A4,SNX10,SNX6,SNX8,STAM2,STARD3NL,TAB1,TAB2,TM9SF2,TMEM163,TPCN1,TPCN2,UBAP1,VPS37B,ZFYVE16,ZNRF2
GO Cellular Component	GO:0000125	PCAF complex	291	0.0736352	1	0.320098	TADA2A,TRRAP
GO Cellular Component	GO:0065010	extracellular membrane-bounded organelle	292	0.0740046	1	0.320602	ACTA1,ACTB,ACTN1,ANXA2,CLTC,DYNC1H1,LAMB1,MSN,MYH9,MYOC,TFRC,YWHAE,YWHAG,YWHAH
GO Cellular Component	GO:0016580	Sin3 complex	293	0.0747088	1	0.322548	CSNK2A1,FAM60A,SIN3A
GO Cellular Component	GO:0045335	phagocytic vesicle	294	0.0757361	1	0.325871	ATP6V0A1,ATP6V0A2,ATP6V0D1,HLA-A,RAB10,RAB20,RAB7A,RAB8A,SYK,UNC93B1
GO Cellular Component	GO:0005685	U1 snRNP	295	0.0762556	1	0.326995	LUC7L,LUC7L3
GO Cellular Component	GO:0017101	aminoacyl-tRNA synthetase multienzyme complex	296	0.0769754	1	0.328966	RARS
GO Cellular Component	GO:0005689	U12-type spliceosomal complex	297	0.0770578	1	0.328209	SF3B1,SF3B4,SNRNP25,SNRNP35,SNRPE
GO Cellular Component	GO:0035370	UBC13-UEV1A complex	298	0.0780854	1	0.33147	UBE2N
GO Cellular Component	GO:0032044	DSIF complex	299	0.0786599	1	0.332792	SUPT5H
GO Cellular Component	GO:0036021	endolysosome lumen	300	0.0807675	1	0.34057	CTSK,CTSS
GO Cellular Component	GO:0005852	eukaryotic translation initiation factor 3 complex	301	0.0810395	1	0.340581	COPS5,EIF3B,EIF3D,EIF3G
GO Cellular Component	GO:0033553	rDNA heterochromatin	302	0.0814547	1	0.341193	SIRT1
GO Cellular Component	GO:0098533	ATPase dependent transmembrane transport complex	303	0.0821241	1	0.342861	ATP12A,ATP1A1,ATP1B2,ATP1B3
GO Cellular Component	GO:0005770	late endosome	304	0.082193	1	0.34202	ANKRD13A,AP1AR,APOE,CHMP1B,CHMP4B,CHMP6,CLCN4,CLN3,KIDINS220,LDLR,MAP1LC3A,MAP2K2,MICALL1,MVB12A,NBR1,NDFIP2,NMNAT2,OSBPL9,PLD1,RAB7A,RHOB,SLC29A3,SRC,STARD3NL,TPT1,VPS36,VPS37B
GO Cellular Component	GO:0001650	fibrillar center	305	0.0833308	1	0.345618	UBE2I
GO Cellular Component	GO:0045178	basal part of cell	306	0.0834388	1	0.344935	ADCY10,CD34,CLDN4,ERBB2IP,ITGB4,MARK2,MUC20,SLC23A2
GO Cellular Component	GO:0072372	primary cilium	307	0.0838255	1	0.345405	AHI1,CC2D2A,CNGA3,DHRS3,FAM161A,GLI3,GRXCR1,IFT46,IFT57,IFT88,MAK,MCHR1,MYO3B,PAFAH1B1,PTCH1,RAB10,RAB8A,RILPL1,SAG,SHANK2,TCTN2,TMEM17,TTBK2,TTC26,TTC8,TULP3
GO Cellular Component	GO:0000502	proteasome complex	308	0.085763	1	0.352241	ADRM1,ENSG00000256646,HSPB1,POMP,PSMC5,PSMD11,PSMD12,PSMD5,UBE3A,UBE3C,UBR1,UBXN1
GO Cellular Component	GO:0071778	WINAC complex	309	0.0859071	1	0.351691	SMARCA4,SMARCC1
GO Cellular Component	GO:0043073	germ cell nucleus	310	0.0862096	1	0.351791	ACTRT3,MLH1,TCFL5,TOPBP1
GO Cellular Component	GO:0017053	transcriptional repressor complex	311	0.0868105	1	0.353104	APPL2,CDX2,CHD4,CSNK2A1,GATAD2A,GFI1,GLI3,HDAC4,MTA3,NCOR2,RCOR1,SIN3A,SMARCC2,TBL1XR1,TBX15
GO Cellular Component	GO:0000930	gamma-tubulin complex	312	0.0872872	1	0.353905	BRCA1,CKAP5,MZT2A,TUBGCP6
GO Cellular Component	GO:0005585	collagen type II	313	0.0873181	1	0.352899	COL2A1
GO Cellular Component	GO:0005746	mitochondrial respiratory chain	314	0.0886398	1	0.3571	COX4I2,COX7A1,NDUFA10,NDUFA12,NDUFA13,NDUFS1,NDUFS7,OXA1L,SDHC,UQCRC2
GO Cellular Component	GO:0009925	basal plasma membrane	315	0.0894712	1	0.359305	CD34,CLDN4,ERBB2IP,ITGB4,MUC20,SLC23A2
GO Cellular Component	GO:0044316	cone cell pedicle	316	0.0898871	1	0.359833	SLC32A1
GO Cellular Component	GO:0030904	retromer complex	317	0.0904167	1	0.360811	DENND4C,SNX8,TBC1D5,VPS26B
GO Cellular Component	GO:0070776	MOZ/MORF histone acetyltransferase complex	318	0.0909222	1	0.361687	BRD1,KAT6A,KAT6B
GO Cellular Component	GO:0005865	striated muscle thin filament	319	0.0942549	1	0.373769	ACTA1,TMOD3,TPM4
GO Cellular Component	GO:0000922	spindle pole	320	0.0952699	1	0.376614	ASPM,AUNIP,BIRC6,CALM2,CCNB1,CDK5RAP2,CKAP5,CSPP1,CTDP1,CTNNB1,DDX11,FBF1,LATS2,NEDD1,NEK2,PCIF1,PKP4,RAB11FIP3,RMDN2,RMDN3,SBDS,TOPBP1,TUBGCP6,WDR62
GO Cellular Component	GO:0016363	nuclear matrix	321	0.0956112	1	0.376786	ARFGEF1,ATXN1,CEBPB,CFL2,CLIC4,GFI1,HAT1,HLCS,HNRNPM,JAK2,KIF4B,PRKCD,PSPC1,RUVBL2,SATB2,SCAF8,SORBS1,SRRM1
GO Cellular Component	GO:0031011	Ino80 complex	322	0.0963167	1	0.378387	ACTR5,INO80C,RUVBL2
GO Cellular Component	GO:0000974	Prp19 complex	323	0.0968174	1	0.379177	CDC5L,CTNNBL1
GO Cellular Component	GO:0030526	granulocyte macrophage colony-stimulating factor receptor complex	324	0.0972781	1	0.379805	CSF2RB
GO Cellular Component	GO:0000780	condensed nuclear chromosome, centromeric region	325	0.101471	1	0.394957	AURKB,BUB1B,CCNB1,SS18L1,SUV420H2
GO Cellular Component	GO:0032593	insulin-responsive compartment	326	0.101635	1	0.394383	DENND4C,RAB10
GO Cellular Component	GO:0005720	nuclear heterochromatin	327	0.101774	1	0.393713	MPHOSPH8,PSIP1,SIRT1
GO Cellular Component	GO:0031588	AMP-activated protein kinase complex	328	0.102018	1	0.393454	PRKACA,PRKAR2A
GO Cellular Component	GO:0031931	TORC1 complex	329	0.102376	1	0.393636	RPTOR
GO Cellular Component	GO:0030125	clathrin vesicle coat	330	0.102384	1	0.39247	AP2A2,AP2S1,CLTC,CLTCL1,NECAP2
GO Cellular Component	GO:0097449	astrocyte projection	331	0.102633	1	0.392237	GFAP
GO Cellular Component	GO:0005874	microtubule	332	0.102765	1	0.391561	AXIN2,BCL2L11,BICD1,CALM2,CAMSAP2,CCT8,CDK5RAP2,CKAP5,CLASP2,CLIP1,CSPP1,DLG1,DNAH17,DNAH7,DNM2,DYNC1H1,EML6,FEZ1,FSD1,HAUS6,HOOK2,HOOK3,HSPH1,INVS,JAKMIP1,KIF14,KIF18B,KIF1B,KIF25,KIF26B,KIF3B,KIF4B,KIF5B,KIF7,KIFC1,LRPPRC,MACF1,MAP1LC3A,MAP1LC3B,MAP1LC3B2,MAP2K2,MAP4,MAP7D1,MID1,NDRG1,NEK2,PAFAH1B1,PARP4,RANBP10,RASSF3,REEP3,RMDN2,RMDN3,SEPT9,SPRY2,STIM1,TBCA,TBCD,TBL1XR1,TEKT2,TPGS1,TPPP,TUBA1…
GO Cellular Component	GO:0071818	BAT3 complex	333	0.103858	1	0.394535	GET4
GO Cellular Component	GO:0005832	chaperonin-containing T-complex	334	0.104893	1	0.397273	CCT8
GO Cellular Component	GO:0002199	zona pellucida receptor complex	335	0.105192	1	0.397219	CCT8
GO Cellular Component	GO:0031904	endosome lumen	336	0.105281	1	0.396372	CTSK,CTSS,JAK2,LNPEP
GO Cellular Component	GO:0044432	endoplasmic reticulum part	337	0.105844	1	0.397308	AGPAT3,AGPAT6,AKAP6,ALG12,APOA1,ARSA,ARSG,ATL2,ATP2A1,ATP2A2,BCHE,C8orf17,CERS5,CFTR,CKAP4,CLN3,CLN8,CLSTN1,COL18A1,COL2A1,COL4A2,COL5A1,COL6A1,COL9A2,COL9A3,COLGALT1,CREB3L1,CYP1B1,CYP26B1,CYP2C18,CYP4F2,DEGS1,DHCR7,DLG1,DNAJB11,EBPL,ELOVL7,EMC3,ENSG00000185900,EPHX1,ERGIC1,ERO1LB,ERP44,EXT1,F2,FADS1,FAF1,FKBP1B,FLT3,GAS6,GBF1,H6PD,HLA-A,HMGCR,HSD3B7,HYOU1,INSIG1,INSIG2,JPH2,JSRP1,KDELC1,LMAN1,L…
GO Cellular Component	GO:0000152	nuclear ubiquitin ligase complex	338	0.107025	1	0.400553	ANAPC1,BRCA1,BUB1B,UBE2C
GO Cellular Component	GO:0005744	mitochondrial inner membrane presequence translocase complex	339	0.107625	1	0.40161	TIMM50
GO Cellular Component	GO:0008290	F-actin capping protein complex	340	0.108162	1	0.402425	CAPG,CAPZA1,CAPZA2,CAPZB
GO Cellular Component	GO:0002193	MAML1-RBP-Jkappa- ICN1 complex	341	0.108695	1	0.403223	RBPJ
GO Cellular Component	GO:0030123	AP-3 adaptor complex	342	0.10952	1	0.405095	AP3B1
GO Cellular Component	GO:0031143	pseudopodium	343	0.111678	1	0.411874	ACTN1,KLHL41,RAF1
GO Cellular Component	GO:0005788	endoplasmic reticulum lumen	344	0.112041	1	0.412009	APOA1,ARSA,ARSG,BCHE,COL18A1,COL2A1,COL4A2,COL5A1,COL6A1,COL9A2,COL9A3,COLGALT1,DNAJB11,ERP44,F2,FLT3,GAS6,GBF1,H6PD,HYOU1,KDELC1,PDGFA,PDIA4,PDIA5,PDIA6,PROC,PTPRN2,RCN3,UGGT1,WNT3,WNT5A
GO Cellular Component	GO:0045263	proton-transporting ATP synthase complex, coupling factor F(o)	345	0.112424	1	0.412223	ATP5J,ATP5L,ATP5L2
GO Cellular Component	GO:0005911	cell-cell junction	346	0.113241	1	0.414017	ABCC2,ACTN1,AHI1,AKAP6,ANK2,CAPZB,CCND1,CDH3,CGNL1,CLDN10,CLDN14,CLDN20,CLDN23,CLDN3,CLDN4,CLIC4,CTNNA1,CTNNA3,CTNNB1,DBN1,DLG1,DLG5,FAT1,FBF1,FGFR4,FRMD4A,FRMD6,GJA10,GJA3,GJA4,GJD4,ITGB1,JUP,KAZN,KIRREL,LAMA1,MAP2K2,MLLT4,MYH9,MYO1E,NDRG1,NPHP4,PANX2,PARD6G,PDZD2,PERP,PKP2,PKP4,PLXDC1,PODXL,PRKCD,PTK2,PTK7,PTPRJ,PVRL2,SDCCAG8,SGSM3,SORBS1,SYMPK,SYNPO,TBCD,TJP3,TRAF4,VASP,YWHAH
GO Cellular Component	GO:0005594	collagen type IX	347	0.113907	1	0.415254	COL9A2,COL9A3
GO Cellular Component	GO:0031436	BRCA1-BARD1 complex	348	0.114942	1	0.41782	BRCA1
GO Cellular Component	GO:0005775	vacuolar lumen	349	0.115349	1	0.418098	ACP2,ARSA,CTSK,CTSS,CTSV,DAPK2,DCN,GNS,GPC5,IFI30,NAGLU,SDC3,TCN2
GO Cellular Component	GO:0005884	actin filament	350	0.120341	1	0.434947	ACTA1,ACTB,BRCA1,DFNB31,DNAJA3,EZR,FERMT1,LCP1,MYO1F,MYO9B,PAWR,SH2B2,TPM4
GO Cellular Component	GO:0097361	CIA complex	351	0.12146	1	0.437742	MMS19
GO Cellular Component	GO:0000235	astral microtubule	352	0.122023	1	0.43852	PAFAH1B1
GO Cellular Component	GO:0043196	varicosity	353	0.124312	1	0.445481	BIN1,TNFRSF1B,UCN
GO Cellular Component	GO:0031235	intrinsic to cytoplasmic side of plasma membrane	354	0.124837	1	0.446097	NF1,RASA2,RASA3,RASAL1
GO Cellular Component	GO:0097169	AIM2 inflammasome complex	355	0.125337	1	0.446623	AIM2
GO Cellular Component	GO:0016272	prefoldin complex	356	0.125858	1	0.447219	PFDN1,URI1
GO Cellular Component	GO:0016600	flotillin complex	357	0.126186	1	0.44713	FLOT2
GO Cellular Component	GO:0033256	I-kappaB/NF-kappaB complex	358	0.131133	1	0.46336	DNAJA3,NFKB2
GO Cellular Component	GO:0045252	oxoglutarate dehydrogenase complex	359	0.131393	1	0.462985	OGDH
GO Cellular Component	GO:0031514	motile cilium	360	0.131905	1	0.463501	AHI1,AK1,APP,BBS1,CC2D2A,DHRS3,DNAH17,DNAH7,DZIP1,FAM161A,HIF1A,IFT46,IFT81,IFT88,KIF5B,PRKACA,SEPT4,SHANK2,SHANK3,SORD,TCTN2,TEKT2,TMEM17,TPGS1,TSGA10,TTBK2,TTC26,TTC8,TULP3,WDPCP
GO Cellular Component	GO:0008024	positive transcription elongation factor complex b	361	0.132191	1	0.463216	CCNT1
GO Cellular Component	GO:0031519	PcG protein complex	362	0.132436	1	0.462794	ASXL1,CSNK2A1,EZH2,JARID2,RYBP,SIRT1,SKP1
GO Cellular Component	GO:0045334	clathrin-coated endocytic vesicle	363	0.132837	1	0.462915	AP2A2,AP2S1,CLTC,DNM2,LDLR,MYO1E,RAB35
GO Cellular Component	GO:0070110	ciliary neurotrophic factor receptor complex	364	0.135965	1	0.472515	IL6ST
GO Cellular Component	GO:0034366	spherical high-density lipoprotein particle	365	0.136212	1	0.472076	APOA1
GO Cellular Component	GO:0000214	tRNA-intron endonuclease complex	366	0.137294	1	0.474526	TSEN2
GO Cellular Component	GO:0030665	clathrin-coated vesicle membrane	367	0.138662	1	0.477948	AP1M1,AP2A2,AP2S1,AP3B1,BCL2L1,CLTC,CLTCL1,DENND1A,DMXL2,HIP1,HIP1R,ICA1,LDLR,NECAP2,SLC18A2,SLC32A1,SYT11,SYT2,TMEM163,ZNRF1
GO Cellular Component	GO:0044354	macropinosome	368	0.14199	1	0.48809	CLIP1
GO Cellular Component	GO:0031528	microvillus membrane	369	0.14316	1	0.49078	CTNNB1,EZR,MSN,MUC20,PODXL,SCARB1
GO Cellular Component	GO:0022627	cytosolic small ribosomal subunit	370	0.143684	1	0.491245	MRPS7,RPS11,RPS12,RPS14,RPS27,RPS27A,RPSA
GO Cellular Component	GO:0033176	proton-transporting V-type ATPase complex	371	0.144325	1	0.492104	ATP6V0A1,ATP6V0A2,ATP6V0D1,ATP6V1C2,ATP6V1H
GO Cellular Component	GO:0032588	trans-Golgi network membrane	372	0.145221	1	0.493829	AP1M1,CALN1,CLIP3,CLTC,GNAS,STX6
GO Cellular Component	GO:0033290	eukaryotic 48S preinitiation complex	373	0.145772	1	0.494373	EIF3B,EIF3D,EIF3G
GO Cellular Component	GO:0031253	cell projection membrane	374	0.146485	1	0.495466	AKT2,ATP8B1,BBS1,CA4,CLASP2,CTNNB1,DHRS3,DLG1,DRD5,EPB41L5,EPHA2,EZR,FERMT1,FGR,FZD3,HSP90AA1,ITGB1,LCP1,MACF1,MSN,MUC20,OPRD1,PDE9A,PODXL,PTH1R,PTPRJ,RAB35,RAC1,SCARB1,SHANK2,SHANK3,SHISA9,SPATA13,SPRY2,SPRY4,SPTBN1,TESC,TMEM17,TTC8,VASP,WWC1
GO Cellular Component	GO:0005607	laminin-2 complex	375	0.147115	1	0.496267	LAMB1
GO Cellular Component	GO:0043257	laminin-8 complex	375	0.147115	1	0.496267	LAMB1
GO Cellular Component	GO:0000139	Golgi membrane	377	0.148333	1	0.497721	ACBD3,AP1M1,ARF3,ARFGEF1,ARHGAP21,ATP2C2,B3GNT2,B3GNT7,B3GNT9,B4GALNT3,B4GALT5,BSG,CABP1,CHST11,CHST12,CHST5,CHST6,CHSY1,CLN3,CLSTN1,CLTC,CLTCL1,COG1,COG3,COG4,COG6,COPB1,CSGALNACT1,CUX1,DNM2,ENSG00000168824,ERGIC1,EXT1,FUT8,GALNT1,GALNT2,GALNT4,GALNT6,GBF1,GCNT3,GLG1,GOLGA1,GOLGB1,GOLPH3,GYLTL1B,HLA-A,HS3ST3A1,HS6ST1,ICA1,LMAN1,LPCAT1,MARCH4,MFNG,MGAT3,MGAT4A,MGAT4C,MGAT5,NDFIP2,NDST1,NMNAT2,NOS…
GO Cellular Component	GO:0008180	COP9 signalosome	378	0.148333	1	0.496406	BASP1,COPS5,COPS7A,COPS8,MYH9,TMOD1,VPRBP
GO Cellular Component	GO:0000942	condensed nuclear chromosome outer kinetochore	379	0.148789	1	0.496619	CCNB1
GO Cellular Component	GO:0033257	Bcl3/NF-kappaB2 complex	380	0.149171	1	0.496581	NFKB2
GO Cellular Component	GO:0005889	hydrogen:potassium-exchanging ATPase complex	381	0.149372	1	0.495948	ATP12A
GO Cellular Component	GO:0030014	CCR4-NOT complex	382	0.150305	1	0.497737	CNOT2,CNOT4,CNOT6,TOB1
GO Cellular Component	GO:0005783	endoplasmic reticulum	383	0.150461	1	0.496955	ABI1,AGPAT3,AGPAT6,AKAP6,ALG12,ANK1,ANO7,ANP32A,APOA1,ARSA,ARSG,ATL2,ATP11A,ATP11B,ATP1A1,ATP2A1,ATP2A2,ATP8B1,BCHE,C8orf17,CA4,CACNB1,CALCRL,CAMLG,CCDC88A,CERS5,CFTR,CKAP4,CLCC1,CLDN14,CLN3,CLN8,CLSTN1,COL18A1,COL2A1,COL4A2,COL5A1,COL6A1,COL9A2,COL9A3,COLGALT1,CREB3L1,CYP1B1,CYP26B1,CYP2C18,CYP4F2,DEGS1,DHCR7,DLG1,DNAJB11,EBPL,ELOVL7,EMC3,EMID1,ENSG00000185900,EPHX1,EPM2AIP1,ERGIC1,ERO1LB,ERP44,…
GO Cellular Component	GO:0005712	chiasma	384	0.15212	1	0.501126	MLH1
GO Cellular Component	GO:0032390	MutLbeta complex	384	0.15212	1	0.501126	MLH1
GO Cellular Component	GO:0001520	outer dense fiber	386	0.152166	1	0.498679	AK1,ODF1
GO Cellular Component	GO:0022624	proteasome accessory complex	387	0.152463	1	0.498362	PSMC5,PSMD11,PSMD12,PSMD5
GO Cellular Component	GO:0072559	NLRP3 inflammasome complex	388	0.153058	1	0.499018	NLRP3
GO Cellular Component	GO:0016282	eukaryotic 43S preinitiation complex	389	0.154909	1	0.503752	EIF3B,EIF3D,EIF3G
GO Cellular Component	GO:0042405	nuclear inclusion body	390	0.155295	1	0.503712	ATXN1,RANBP2
GO Cellular Component	GO:0036038	TCTN-B9D complex	391	0.155343	1	0.50258	AHI1,CC2D2A,TCTN2,TMEM17
GO Cellular Component	GO:0005871	kinesin complex	392	0.156009	1	0.503447	KIF14,KIF18B,KIF1B,KIF25,KIF26B,KIF3B,KIF4B,KIF5B,KIF7,KIFC1,PAFAH1B1,SNX29,YWHAE
GO Cellular Component	GO:0008540	proteasome regulatory particle, base subcomplex	393	0.157298	1	0.506314	PSMD5
GO Cellular Component	GO:0034774	secretory granule lumen	394	0.158507	1	0.508911	ACTN1,APOA1,APP,F13A1,FN1,GAS6,LEFTY2,MMRN1,PCSK1,PDGFA,POMC,VWF
GO Cellular Component	GO:0016590	ACF complex	395	0.158891	1	0.508854	BAZ1A
GO Cellular Component	GO:0005834	heterotrimeric G-protein complex	396	0.162219	1	0.5182	GNA14,GNAL,GNAQ,GNAS,GNG13,GNG2,GNG5,RGS11,RGS6,RGS7
GO Cellular Component	GO:0032133	chromosome passenger complex	397	0.162866	1	0.518956	AURKB
GO Cellular Component	GO:0016591	DNA-directed RNA polymerase II, holoenzyme	398	0.163014	1	0.518122	ERCC3,ERCC4,INTS10,LEO1,MMS19,POLR2A,POLR2E,POLR2F,RECQL5,TAF3,TAF4,TRRAP,URI1
GO Cellular Component	GO:0005873	plus-end kinesin complex	399	0.163785	1	0.51927	KIF3B
GO Cellular Component	GO:0000778	condensed nuclear chromosome kinetochore	400	0.163801	1	0.51802	BUB1B,CCNB1
GO Cellular Component	GO:0005662	DNA replication factor A complex	401	0.164192	1	0.517964	PURB,RPA3
GO Cellular Component	GO:0032580	Golgi cisterna membrane	402	0.164847	1	0.518734	B4GALNT3,B4GALT5,CHSY1,COG3,CSGALNACT1,FUT8,GALNT1,GALNT2,GOLGA1,GOLPH3,ST3GAL1,ST3GAL4,ST6GAL1,ST6GAL2,TMED3
GO Cellular Component	GO:0070695	FHF complex	403	0.16561	1	0.519843	HOOK2,HOOK3
GO Cellular Component	GO:0005669	transcription factor TFIID complex	404	0.16783	1	0.525506	ERCC4,TAF3,TAF4
GO Cellular Component	GO:0005785	signal recognition particle receptor complex	405	0.169026	1	0.527945	SRP9
GO Cellular Component	GO:0002944	cyclin K-CDK12 complex	406	0.169619	1	0.528491	CDK12
GO Cellular Component	GO:0031256	leading edge membrane	407	0.170503	1	0.529941	AKT2,CLASP2,EPB41L5,EPHA2,EZR,FERMT1,FGR,FZD3,ITGB1,LCP1,MACF1,OPRD1,PDE9A,PTPRJ,RAC1,SHISA9,SPATA13,SPRY2,SPRY4,SPTBN1,TESC,VASP,WWC1
GO Cellular Component	GO:0016507	mitochondrial fatty acid beta-oxidation multienzyme complex	408	0.172765	1	0.535658	HADHA
GO Cellular Component	GO:0036019	endolysosome	409	0.176811	1	0.546861	CTSK,CTSS
GO Cellular Component	GO:0030662	coated vesicle membrane	410	0.178942	1	0.552101	AP1M1,AP2A2,AP2S1,AP3B1,BCL2L1,CLTC,CLTCL1,COPB1,DENND1A,DMXL2,HIP1,HIP1R,HLA-A,ICA1,LDLR,LMAN1,NECAP2,SEC23B,SLC18A2,SLC32A1,SYT11,SYT2,TMED3,TMEM163,ZNRF1
GO Cellular Component	GO:0005677	chromatin silencing complex	411	0.179548	1	0.552623	SIRT1
GO Cellular Component	GO:0030132	clathrin coat of coated pit	412	0.180247	1	0.553427	AP2A2,AP2S1,CLTC,CLTCL1
GO Cellular Component	GO:0000796	condensin complex	413	0.180761	1	0.553663	NCAPH,SMC4
GO Cellular Component	GO:0000242	pericentriolar material	414	0.181069	1	0.553267	CDK5RAP2,CEP192,HOOK3,NEDD1,NEK1,TUBD1
GO Cellular Component	GO:0030061	mitochondrial crista	415	0.182236	1	0.555489	COX6B2,OPA1
GO Cellular Component	GO:0031307	integral to mitochondrial outer membrane	416	0.182588	1	0.555225	CPT1A,MGARP,TOMM40
GO Cellular Component	GO:0001772	immunological synapse	417	0.18518	1	0.561757	DLG1,MYH9,PRKCQ,PTPRJ,RHOH,ZAP70
GO Cellular Component	GO:0031228	intrinsic to Golgi membrane	418	0.186103	1	0.563205	CHST12,CHST5,CSGALNACT1,CUX1,GALNT2,MFNG,ST3GAL1,ST3GAL4,ST3GAL5,ST6GAL1,ST8SIA6
GO Cellular Component	GO:0032154	cleavage furrow	419	0.186931	1	0.564362	FSD1,ITGB1,MYH9,PKN1,RAB11FIP3,RAB11FIP4,RHOB,STAMBP
GO Cellular Component	GO:0019898	extrinsic to membrane	420	0.187229	1	0.563916	ANXA2,APOE,BCL2L11,CTNNA1,CTNNB1,CYTH3,DNAJA3,EPB41,EPB41L5,ERRFI1,EZR,FARP1,GNA14,GNAL,GNAQ,GNAS,GNG13,GNG2,GNG5,JAKMIP1,JUP,MICALL1,MSN,MYLIP,NUMB,PTPN4,RAC1,RGS11,RGS6,RGS7,S100A10,SNX10,SNX9,SOX10,SYTL3
GO Cellular Component	GO:0072357	PTW/PP1 phosphatase complex	421	0.188959	1	0.567773	PPP1R12A,WDR82
GO Cellular Component	GO:0031513	nonmotile primary cilium	422	0.19023	1	0.570238	AHI1,CC2D2A,CNGA3,DHRS3,FAM161A,GRXCR1,IFT57,IFT88,MAK,MCHR1,MYO3B,RAB8A,SAG,SHANK2,TCTN2,TMEM17,TTBK2,TTC8
GO Cellular Component	GO:0005945	6-phosphofructokinase complex	423	0.195539	1	0.584767	PFKP
GO Cellular Component	GO:0043220	Schmidt-Lanterman incisure	424	0.195781	1	0.58411	ANXA2,PRKCI
GO Cellular Component	GO:0044292	dendrite terminus	425	0.196839	1	0.585884	IFT57,RGS11,RGS7,SLC32A1
GO Cellular Component	GO:0031234	extrinsic to cytoplasmic side of plasma membrane	426	0.200146	1	0.59433	CYTH3,ERRFI1,FARP1,GNA14,GNAL,GNAQ,GNAS,GNG13,GNG2,GNG5,RGS11,RGS6,RGS7,SNX9
GO Cellular Component	GO:0032021	NELF complex	427	0.201166	1	0.595961	NELFA
GO Cellular Component	GO:0031941	filamentous actin	428	0.201809	1	0.596467	ACTB,BRCA1,FERMT1,MYO1F,MYO9B,TPM4
GO Cellular Component	GO:0005845	mRNA cap binding complex	429	0.202585	1	0.597367	AGO2,CYFIP1,EIF4E3
GO Cellular Component	GO:0031306	intrinsic to mitochondrial outer membrane	430	0.203268	1	0.597986	CPT1A,MGARP,TOMM40
GO Cellular Component	GO:0031985	Golgi cisterna	431	0.204854	1	0.601255	B4GALNT3,B4GALT5,CHSY1,COG3,CSGALNACT1,FUT8,GALNT1,GALNT2,GOLGA1,GOLPH3,NECAB3,SMPD3,ST3GAL1,ST3GAL4,ST6GAL1,ST6GAL2,TMED3
GO Cellular Component	GO:0031905	early endosome lumen	432	0.207763	1	0.608381	LNPEP
GO Cellular Component	GO:0031523	Myb complex	433	0.207806	1	0.6071	CLTC
GO Cellular Component	GO:0034518	RNA cap binding complex	434	0.208089	1	0.606526	AGO2,CYFIP1,EIF4E3
GO Cellular Component	GO:0030120	vesicle coat	435	0.210787	1	0.612977	AP2A2,AP2S1,CLTC,CLTCL1,COPB1,NECAP2,SEC23B,TMED3
GO Cellular Component	GO:0019908	nuclear cyclin-dependent protein kinase holoenzyme complex	436	0.210825	1	0.611684	CDK12,CDK13
GO Cellular Component	GO:0043564	Ku70:Ku80 complex	437	0.210934	1	0.6106	XRCC6
GO Cellular Component	GO:0055087	Ski complex	438	0.211271	1	0.610179	TTC37
GO Cellular Component	GO:0001891	phagocytic cup	439	0.215758	1	0.621718	LCP1,RAC1,TRIP10
GO Cellular Component	GO:0045177	apical part of cell	440	0.217097	1	0.624154	ABCC2,ADCY10,AJAP1,ANK2,APP,ARHGEF18,ATP6V0D1,ATP8B1,CA4,CD34,CD9,CDHR2,CFTR,CLDN4,CLIC4,CTNNB1,CYP4F2,DUOX2,EDAR,EMP2,ENPEP,EZR,FN1,FZD3,HSP90AA1,IFT88,KCNMA1,KIAA1919,MGST1,MLLT4,MREG,MSN,MUC20,MYL12B,NEDD1,NUMB,P2RY1,PODXL,PRKCI,PTH1R,PTK2,SHANK2,SLC12A3,SLC22A11,SLC23A2,SLC29A1,SLC29A4,SLC30A5,SLC46A1,SLC7A5,SRR,TJP3,VASH1,WDPCP
GO Cellular Component	GO:0031371	ubiquitin conjugating enzyme complex	441	0.221386	1	0.63504	UBE2B,UBE2N
GO Cellular Component	GO:0031984	organelle subcompartment	442	0.222609	1	0.637105	B4GALNT3,B4GALT5,CHSY1,COG3,CSGALNACT1,FUT8,GALNT1,GALNT2,GOLGA1,GOLPH3,NECAB3,SMPD3,ST3GAL1,ST3GAL4,ST6GAL1,ST6GAL2,TMED3
GO Cellular Component	GO:0016035	zeta DNA polymerase complex	443	0.223019	1	0.636839	REV3L
GO Cellular Component	GO:0000308	cytoplasmic cyclin-dependent protein kinase holoenzyme complex	444	0.223676	1	0.637274	CCNY
GO Cellular Component	GO:0046540	U4/U6 x U5 tri-snRNP complex	445	0.223881	1	0.636426	PRPF3
GO Cellular Component	GO:0043202	lysosomal lumen	446	0.224238	1	0.636012	ACP2,ARSA,CTSK,CTSS,CTSV,DCN,GNS,GPC5,IFI30,NAGLU,SDC3,TCN2
GO Cellular Component	GO:0090537	CERF complex	447	0.227356	1	0.643413	CECR2
GO Cellular Component	GO:0005763	mitochondrial small ribosomal subunit	448	0.227441	1	0.642217	MRPS24,MRPS31
GO Cellular Component	GO:0016461	unconventional myosin complex	449	0.229094	1	0.645442	MYL6,MYO1F
GO Cellular Component	GO:0070531	BRCA1-A complex	450	0.229118	1	0.644075	BRCA1
GO Cellular Component	GO:0097136	Bcl-2 family protein complex	451	0.229133	1	0.642691	BCL2L1,BCL2L11
GO Cellular Component	GO:0042272	nuclear RNA export factor complex	452	0.230165	1	0.644157	ATXN1
GO Cellular Component	GO:0035098	ESC/E(Z) complex	453	0.230517	1	0.643716	EZH2,JARID2,SIRT1
GO Cellular Component	GO:0005642	annulate lamellae	454	0.231236	1	0.644303	XPO1
GO Cellular Component	GO:0033503	HULC complex	455	0.231345	1	0.64319	UBE2B
GO Cellular Component	GO:0070938	contractile ring	456	0.232109	1	0.643898	ALKBH4,DAG1,MYH9
GO Cellular Component	GO:0005721	centromeric heterochromatin	457	0.232438	1	0.6434	DNMT1,HELLS
GO Cellular Component	GO:0043292	contractile fiber	458	0.233531	1	0.645014	ACTA1,ACTB,ACTG2,ACTN1,ANK1,ANK2,ANKRD23,ATP2A1,CACNA1D,CALM2,CAPZB,CTNNB1,DNAJB6,FHOD3,FKBP1B,HDAC4,HSPB1,IDO1,JPH2,JUP,KLHL41,LMAN1,MYL1,MYL12B,MYOZ3,NBR1,PDE4DIP,PDLIM3,PLEC,PPP1R12A,PPP2R5A,PPP3CB,SORBS2,SPTBN1,SYNC,TMOD1,TMOD3,TPM4,TRPC1
GO Cellular Component	GO:0071817	MMXD complex	459	0.233918	1	0.644676	MMS19
GO Cellular Component	GO:0042587	glycogen granule	460	0.233966	1	0.643407	FASN,PPP1R3B
GO Cellular Component	GO:0030057	desmosome	461	0.234408	1	0.643224	CTNNB1,JUP,KAZN,PERP,PKP2,PKP4
GO Cellular Component	GO:0005883	neurofilament	462	0.238008	1	0.651689	DLGAP2,SHANK2
GO Cellular Component	GO:0000783	nuclear telomere cap complex	463	0.239374	1	0.654013	CTC1,TEN1,XRCC6
GO Cellular Component	GO:0031105	septin complex	464	0.240291	1	0.655103	SEPT4,SEPT8,SEPT9
GO Cellular Component	GO:0043256	laminin complex	465	0.24113	1	0.655977	LAMA1,LAMA2,LAMB1,LAMC2
GO Cellular Component	GO:0045180	basal cortex	466	0.242645	1	0.658682	MARK2
GO Cellular Component	GO:0005732	small nucleolar ribonucleoprotein complex	467	0.243106	1	0.65852	NHP2L1,NOP58,RRP9
GO Cellular Component	GO:0070652	HAUS complex	468	0.243926	1	0.65933	HAUS6
GO Cellular Component	GO:0030688	preribosome, small subunit precursor	469	0.244612	1	0.659774	RRP1B
GO Cellular Component	GO:0005751	mitochondrial respiratory chain complex IV	470	0.245976	1	0.662042	COX4I2
GO Cellular Component	GO:0045277	respiratory chain complex IV	471	0.248268	1	0.666792	COX4I2
GO Cellular Component	GO:0030891	VCB complex	472	0.24835	1	0.6656	NEURL2
GO Cellular Component	GO:0016281	eukaryotic translation initiation factor 4F complex	473	0.248785	1	0.665355	EIF4G1,EIF4G3
GO Cellular Component	GO:0032155	cell division site part	474	0.250997	1	0.669853	FSD1,ITGB1,MYH9,PKN1,RAB11FIP3,RAB11FIP4,RHOB,STAMBP
GO Cellular Component	GO:0005680	anaphase-promoting complex	475	0.251168	1	0.668901	ANAPC1,BUB1B,UBE2C
GO Cellular Component	GO:0030485	smooth muscle contractile fiber	476	0.251486	1	0.668339	ACTG2,IDO1
GO Cellular Component	GO:0005896	interleukin-6 receptor complex	477	0.252343	1	0.66921	IL6ST
GO Cellular Component	GO:0071664	catenin-TCF7L2 complex	478	0.254078	1	0.672404	CTNNB1,JUP,TCF7L2
GO Cellular Component	GO:0031298	replication fork protection complex	479	0.254438	1	0.67195	TOP1
GO Cellular Component	GO:0030176	integral to endoplasmic reticulum membrane	480	0.255306	1	0.672839	CLN3,EMC3,EXT1,HLA-A,INSIG1,INSIG2,PIGU,RTN4,SACM1L,SPPL3,STIM1,UCMA
GO Cellular Component	GO:0005789	endoplasmic reticulum membrane	481	0.25545	1	0.671818	AGPAT3,AGPAT6,AKAP6,ALG12,ATL2,ATP2A1,ATP2A2,C8orf17,CERS5,CFTR,CKAP4,CLN3,CLN8,CLSTN1,CREB3L1,CYP1B1,CYP26B1,CYP2C18,CYP4F2,DEGS1,DHCR7,DLG1,EBPL,ELOVL7,EMC3,ENSG00000185900,EPHX1,ERGIC1,ERO1LB,ERP44,EXT1,FADS1,FAF1,FKBP1B,HLA-A,HMGCR,HSD3B7,INSIG1,INSIG2,JPH2,JSRP1,LMAN1,LMF1,LPCAT1,LPIN1,LPIN2,MGST1,MMP23B,MRAP,NECAB3,NOMO2,NOTCH3,NR3C2,OCA2,OSTC,PARP16,PDIA5,PDIA6,PIEZO1,PIGN,PIGU,PIP4K2B,PLD…
GO Cellular Component	GO:0070552	BRISC complex	482	0.256684	1	0.673663	FAM175B
GO Cellular Component	GO:0030136	clathrin-coated vesicle	483	0.260273	1	0.681668	AP1M1,AP2A2,AP2S1,AP3B1,ATP6V0D1,BCL2L1,BIN1,CLN3,CLTC,CLTCL1,CTTNBP2,DENND1A,DMXL2,DNM2,GRIN2A,HIP1,HIP1R,ICA1,LDLR,MTMR2,MYO1E,NECAP2,RAB35,SLC18A2,SLC2A8,SLC32A1,SNX9,STX6,SYT11,SYT2,TMEM163,TNK2,TRAPPC4,TRIM9,VWF,ZNRF1
GO Cellular Component	GO:0016939	kinesin II complex	484	0.260552	1	0.680988	KIF3B
GO Cellular Component	GO:0005900	oncostatin-M receptor complex	485	0.260754	1	0.680111	IL6ST
GO Cellular Component	GO:0036379	myofilament	486	0.265335	1	0.690636	ACTA1,TMOD3,TPM4
GO Cellular Component	GO:0042175	nuclear outer membrane-endoplasmic reticulum membrane network	487	0.267321	1	0.694375	AGPAT3,AGPAT6,AKAP6,ALG12,ATL2,ATP2A1,ATP2A2,C8orf17,CERS5,CFTR,CKAP4,CLN3,CLN8,CLSTN1,CREB3L1,CYP1B1,CYP26B1,CYP2C18,CYP4F2,DEGS1,DHCR7,DLG1,EBPL,ELOVL7,EMC3,ENSG00000185900,EPHX1,ERGIC1,ERO1LB,ERP44,EXT1,FADS1,FAF1,FKBP1B,HLA-A,HMGCR,HSD3B7,INSIG1,INSIG2,JPH2,JSRP1,LMAN1,LMF1,LPCAT1,LPIN1,LPIN2,LRPPRC,MGST1,MMP23B,MRAP,NECAB3,NOMO2,NOTCH3,NPLOC4,NR3C2,OCA2,OSTC,PARP16,PDIA5,PDIA6,PIEZO1,PIGN,PI…
GO Cellular Component	GO:0031526	brush border membrane	488	0.268817	1	0.696832	ATP8B1,CA4,DRD5,HSP90AA1,PTH1R,SHANK2
GO Cellular Component	GO:0043218	compact myelin	489	0.270853	1	0.700673	ANXA2,MBP,PRKCI
GO Cellular Component	GO:0032937	SREBP-SCAP-Insig complex	490	0.272594	1	0.703738	INSIG1,INSIG2
GO Cellular Component	GO:0030016	myofibril	491	0.27496	1	0.708399	ACTA1,ACTB,ACTN1,ANK1,ANK2,ANKRD23,ATP2A1,CACNA1D,CALM2,CAPZB,CTNNB1,DNAJB6,FHOD3,FKBP1B,HDAC4,HSPB1,JPH2,JUP,KLHL41,LMAN1,MYL1,MYL12B,MYOZ3,NBR1,PDE4DIP,PDLIM3,PLEC,PPP2R5A,PPP3CB,SORBS2,SPTBN1,SYNC,TMOD1,TMOD3,TPM4,TRPC1
GO Cellular Component	GO:0005749	mitochondrial respiratory chain complex II	492	0.275217	1	0.707622	SDHC
GO Cellular Component	GO:0016324	apical plasma membrane	493	0.275999	1	0.708192	ABCC2,AJAP1,ANK2,ATP6V0D1,ATP8B1,CA4,CD34,CD9,CDHR2,CFTR,CLDN4,CYP4F2,DUOX2,EMP2,ENPEP,EZR,FN1,FZD3,HSP90AA1,KCNMA1,KIAA1919,MREG,MSN,MUC20,P2RY1,PODXL,PRKCI,PTH1R,PTK2,SHANK2,SLC12A3,SLC22A11,SLC23A2,SLC29A1,SLC29A4,SLC30A5,SLC46A1,SLC7A5,TJP3,WDPCP
GO Cellular Component	GO:0009279	cell outer membrane	494	0.277193	1	0.709816	DAG1
GO Cellular Component	GO:0042582	azurophil granule	495	0.277424	1	0.708973	AZU1
GO Cellular Component	GO:0005844	polysome	496	0.277487	1	0.707705	AGO2,ATXN2,DRG1,LARP4B,NR0B1,NUFIP2
GO Cellular Component	GO:0034363	intermediate-density lipoprotein particle	497	0.278282	1	0.708302	APOE
GO Cellular Component	GO:0031512	motile primary cilium	498	0.279111	1	0.708987	IFT46,IFT88,PAFAH1B1
GO Cellular Component	GO:0030956	glutamyl-tRNA(Gln) amidotransferase complex	499	0.279149	1	0.707664	GATC,QRSL1
GO Cellular Component	GO:0005801	cis-Golgi network	500	0.279213	1	0.706408	COG3,GBF1,HOOK3,MPPE1,TRAPPC4
Mouse Phenotype	MP:0002123	abnormal hematopoiesis	1	1.2351e-15	9.77955e-12	9.77955e-12	ABCC2,ABHD12,ABHD5,ABI1,ACKR3,ACP2,ACTB,ADA,ADAM10,ADRBK1,ADRM1,AFF1,AGO2,AIM2,AKAP13,AKT2,AKT3,ALOX15,ANK1,ANKH,ANKRD11,AP3B1,APOA1,APOE,ARID4B,ARID5B,ARNT,ARNTL,ARSA,ARSG,ASIP,ASXL1,ATAD5,ATG7,ATP2A2,B3GNT2,BCL11A,BCL2L1,BCL2L11,BDKRB2,BIRC6,BLK,BMF,BRCA1,BRD1,BTRC,BUB1B,CAMLG,CBLB,CCBE1,CCND1,CCNE1,CCNE2,CCR4,CCR6,CCR7,CD101,CD1D,CD27,CD34,CD83,CD9,CDK5RAP2,CDK6,CEBPB,CELSR1,CFLAR,CHD2,CHD4,CH…
Mouse Phenotype	MP:0002429	abnormal blood cell morphology/development	2	1.56187e-15	1.23669e-11	6.18346e-12	ABCC2,ABHD12,ABHD5,ABI1,ACKR3,ACP2,ACTB,ADA,ADAM10,ADRBK1,ADRM1,AFF1,AGO2,AIM2,AKAP13,AKT2,AKT3,ALOX15,ANK1,ANKH,ANKRD11,AP3B1,APOA1,APOE,ARID4B,ARID5B,ARNT,ARNTL,ARSA,ARSG,ASIP,ASXL1,ATAD5,ATG7,ATP2A2,B3GNT2,BCL11A,BCL2L1,BCL2L11,BDKRB2,BIRC6,BLK,BMF,BRCA1,BRD1,BTRC,BUB1B,CAMLG,CBLB,CCBE1,CCND1,CCNE1,CCNE2,CCR4,CCR6,CCR7,CD101,CD1D,CD27,CD34,CD83,CD9,CDK5RAP2,CDK6,CEBPB,CELSR1,CFLAR,CHD2,CHD4,CH…
Mouse Phenotype	MP:0005397	hematopoietic system phenotype	3	5.33621e-14	4.22521e-10	1.40841e-10	ABCC2,ABHD12,ABHD5,ABI1,ACKR3,ACP2,ACTB,ADA,ADAM10,ADRBK1,ADRM1,AFF1,AGO2,AIM2,AKAP13,AKT2,AKT3,ALOX15,ANK1,ANKH,ANKRD11,ANXA2,AP3B1,APOA1,APOE,ARHGAP5,ARID1A,ARID4B,ARID5B,ARNT,ARNTL,ARSA,ARSG,ASIP,ASXL1,ATAD5,ATG7,ATP2A2,B3GNT2,BCL11A,BCL2L1,BCL2L11,BDKRB2,BID,BIRC6,BIVM-ERCC5,BLK,BMF,BRCA1,BRD1,BTRC,BUB1B,CAMLG,CBLB,CCBE1,CCND1,CCNE1,CCNE2,CCR4,CCR6,CCR7,CD101,CD1D,CD27,CD34,CD83,CD9,CDK5RAP2,…
Mouse Phenotype	MP:0002396	abnormal hematopoietic system morphology/development	4	8.82647e-13	6.9888e-09	1.7472e-09	ABCC2,ABHD12,ABHD5,ABI1,ACKR3,ACP2,ACTB,ADA,ADAM10,ADRBK1,ADRM1,AFF1,AGO2,AIM2,AKAP13,AKT2,AKT3,ALOX15,ANK1,ANKH,ANKRD11,AP3B1,APOA1,APOE,ARHGAP5,ARID1A,ARID4B,ARID5B,ARNT,ARNTL,ARSA,ARSG,ASIP,ASXL1,ATAD5,ATG7,ATP2A2,B3GNT2,BCL11A,BCL2L1,BCL2L11,BDKRB2,BIRC6,BIVM-ERCC5,BLK,BMF,BRCA1,BRD1,BTRC,BUB1B,CAMLG,CBLB,CCBE1,CCND1,CCNE1,CCNE2,CCR4,CCR6,CCR7,CD101,CD1D,CD27,CD34,CD83,CD9,CDK5RAP2,CDK6,CEBPB…
Mouse Phenotype	MP:0002619	abnormal lymphocyte morphology	5	1.97782e-12	1.56604e-08	3.13208e-09	ABI1,ACKR3,ACP2,ACTB,ADA,ADAM10,ADRBK1,ADRM1,AFF1,AIM2,AKAP13,AKT2,AKT3,ANKH,APOE,ARID4B,ARID5B,ARNTL,ASXL1,ATG7,B3GNT2,BCL11A,BCL2L1,BCL2L11,BLK,BMF,BRCA1,BTRC,CAMLG,CBLB,CCND1,CCR4,CCR6,CCR7,CD1D,CD27,CD34,CD83,CDK5RAP2,CDK6,CEBPB,CFLAR,CHD2,CHD4,COPS5,COPS8,CREBBP,CRTAM,CSF2RB,CTSS,CTSV,CUX1,CYP27B1,DDX27,DFFB,DGKZ,DNMT1,DOK1,DUSP10,EEF1A1,EEF1A2,EIF2B5,ELAVL1,ELF1,ENSG00000255168,ENTPD1,EZH2,…
Mouse Phenotype	MP:0011180	abnormal hematopoietic cell number	6	5.30547e-12	4.20087e-08	7.00145e-09	ACKR3,ACP2,ACTB,ADA,ADAM10,ADRBK1,ADRM1,AFF1,AGO2,AIM2,AKAP13,AKT2,AKT3,ALOX15,ANK1,ANKH,ANKRD11,APOA1,APOE,ARID4B,ARID5B,ARNT,ARNTL,ASIP,ASXL1,ATAD5,ATG7,BCL11A,BCL2L1,BCL2L11,BLK,BMF,BRCA1,BUB1B,CAMLG,CBLB,CCBE1,CCND1,CCR4,CCR6,CCR7,CD101,CD1D,CD27,CD34,CD83,CD9,CDK5RAP2,CDK6,CEBPB,CELSR1,CFLAR,CHD2,CHD4,COL4A2,COPS5,COPS8,CREBBP,CRLF3,CRTAM,CSF2RB,CTNNB1,CTSK,CTSS,CTSV,CUX1,CYP27B1,DCC,DDR1,DD…
Mouse Phenotype	MP:0008246	abnormal leukocyte morphology	7	2.46423e-11	1.95118e-07	2.78739e-08	ABHD12,ABHD5,ABI1,ACKR3,ACP2,ACTB,ADA,ADAM10,ADRBK1,ADRM1,AFF1,AIM2,AKAP13,AKT2,AKT3,ALOX15,ANK1,ANKH,ANKRD11,AP3B1,APOA1,APOE,ARID4B,ARID5B,ARNTL,ARSA,ARSG,ASIP,ASXL1,ATG7,ATP2A2,B3GNT2,BCL11A,BCL2L1,BCL2L11,BLK,BMF,BRCA1,BTRC,CAMLG,CBLB,CCBE1,CCND1,CCNE1,CCR4,CCR6,CCR7,CD101,CD1D,CD27,CD34,CD83,CD9,CDK5RAP2,CDK6,CEBPB,CELSR1,CFLAR,CHD2,CHD4,COPS5,COPS8,CREBBP,CRTAM,CSF2RB,CTNNB1,CTSK,CTSS,CTSV,…
Mouse Phenotype	MP:0000716	abnormal immune system cell morphology	8	3.38433e-11	2.67971e-07	3.34964e-08	ABHD12,ABHD5,ABI1,ACKR3,ACP2,ACTB,ADA,ADAM10,ADRBK1,ADRM1,AFF1,AIM2,AKAP13,AKT2,AKT3,ALOX15,ANK1,ANKH,ANKRD11,AP3B1,APOA1,APOE,ARID4B,ARID5B,ARNTL,ARSA,ARSG,ASIP,ASXL1,ATG7,ATP2A2,B3GNT2,BCL11A,BCL2L1,BCL2L11,BLK,BMF,BRCA1,BTRC,CAMLG,CBLB,CCBE1,CCND1,CCNE1,CCR4,CCR6,CCR7,CD101,CD1D,CD27,CD34,CD83,CD9,CDK5RAP2,CDK6,CEBPB,CELSR1,CFLAR,CHD2,CHD4,COPS5,COPS8,CREBBP,CRTAM,CSF2RB,CTNNB1,CTSK,CTSS,CTSV,…
Mouse Phenotype	MP:0008762	embryonic lethality	9	6.68448e-11	5.29277e-07	5.88085e-08	ABCB10,ABI1,ACTB,ACVR2A,ADAM10,ADNP,ADRBK1,AFF4,AGO2,AKAP13,AMBRA1,ANKRD11,ANKRD17,AP1M1,ARID1A,ARID3B,ARID4B,ARNT,ASIP,ATP2A2,ATP6V0D1,AURKB,AXIN2,B4GALT5,BBS1,BCL2L11,BMP8A,BMPR2,BPTF,BRAP,BRCA1,BRD1,BSG,BUB1B,CAMLG,CAPZB,CAST,CC2D2A,CCNB1,CCNE1,CCNE2,CCNF,CDAN1,CDK11B,CDK6,CDX2,CFLAR,CHMP4B,CHRD,CLUAP1,COL4A2,COL5A1,COMMD1,COPS5,CPSF3,CPT1A,CRB2,CREBBP,CSNK2A1,CTNNA1,CTNNB1,CTTN,CYFIP1,DAG1,DA…
Mouse Phenotype	MP:0005016	decreased lymphocyte cell number	10	9.26381e-11	7.33509e-07	7.33509e-08	ACKR3,ACP2,ACTB,ADA,ADAM10,ADRBK1,AFF1,AIM2,AKAP13,AKT2,AKT3,APOE,ARID4B,ARID5B,ARNTL,ASXL1,ATG7,BCL11A,BCL2L1,BCL2L11,BLK,BMF,BRCA1,CAMLG,CBLB,CCR4,CCR6,CCR7,CD1D,CD27,CD83,CDK6,CFLAR,CHD2,CHD4,COPS5,COPS8,CREBBP,CTSV,CUX1,CYP27B1,DFFB,DGKZ,EEF1A2,ELAVL1,ENSG00000255168,ENTPD1,EZH2,FADS1,FLT3,FOS,FOXO1,FOXP1,GALNT1,GFI1,GON4L,GPR183,HAX1,HCLS1,HELLS,HES1,ID1,ID2,IDO1,IER3,IFNAR2,IL17C,IL4R,IL6ST…
Mouse Phenotype	MP:0000217	abnormal leukocyte cell number	11	1.02923e-10	8.14946e-07	7.4086e-08	ACKR3,ACP2,ACTB,ADA,ADAM10,ADRBK1,ADRM1,AFF1,AIM2,AKAP13,AKT2,AKT3,ALOX15,ANK1,ANKH,ANKRD11,APOA1,APOE,ARID4B,ARID5B,ARNTL,ASIP,ASXL1,ATG7,BCL11A,BCL2L1,BCL2L11,BLK,BMF,BRCA1,CAMLG,CBLB,CCBE1,CCR4,CCR6,CCR7,CD101,CD1D,CD27,CD34,CD83,CD9,CDK5RAP2,CDK6,CEBPB,CELSR1,CFLAR,CHD2,CHD4,COPS5,COPS8,CREBBP,CRTAM,CSF2RB,CTNNB1,CTSK,CTSS,CTSV,CUX1,CYP27B1,DCC,DDR1,DDX27,DFFB,DFNB31,DGKZ,DIDO1,DOK1,DUSP1,DUS…
Mouse Phenotype	MP:0011182	decreased hematopoietic cell number	12	1.05474e-10	8.35146e-07	6.95955e-08	ACKR3,ACP2,ACTB,ADA,ADAM10,ADRBK1,AFF1,AGO2,AIM2,AKAP13,AKT2,AKT3,ANK1,ANKH,ANKRD11,APOE,ARID4B,ARID5B,ARNT,ARNTL,ASXL1,ATG7,BCL11A,BCL2L1,BCL2L11,BLK,BMF,BRCA1,BUB1B,CAMLG,CBLB,CCBE1,CCND1,CCR4,CCR6,CCR7,CD101,CD1D,CD27,CD34,CD83,CDK5RAP2,CDK6,CEBPB,CFLAR,CHD2,CHD4,COL4A2,COPS5,COPS8,CREBBP,CRLF3,CSF2RB,CTNNB1,CTSV,CUX1,CYP27B1,DDR1,DFFB,DFNB31,DGKZ,DNMT1,EEF1A2,ELAVL1,ENSG00000255168,ENTPD1,EP4…
Mouse Phenotype	MP:0002080	prenatal lethality	13	1.18092e-10	9.3505e-07	7.19269e-08	ABCA3,ABCB10,ABI1,ACTB,ACVR2A,ADAM10,ADAM19,ADNP,ADRBK1,AFF4,AGO2,AGPAT3,AKAP13,AKT2,AKT3,AMBRA1,ANK1,ANKRD11,ANKRD17,AP1M1,ARFRP1,ARHGAP18,ARID1A,ARID3B,ARID4B,ARNT,ASCL1,ASIP,ATAD5,ATP2A2,ATP6V0D1,ATXN2,AURKB,AXIN2,B4GALT5,BBS1,BCL2L1,BCL2L11,BID,BIRC6,BMP7,BMP8A,BMPR2,BPTF,BRAP,BRCA1,BRD1,BSG,BUB1B,CACNG2,CACNG4,CALCRL,CAMLG,CAPZB,CAST,CC2D2A,CCBE1,CCNB1,CCND1,CCNE1,CCNE2,CCNF,CDAN1,CDK11B,CDK…
Mouse Phenotype	MP:0008247	abnormal mononuclear cell morphology	14	1.58068e-10	1.25159e-06	8.9399e-08	ABHD12,ABI1,ACKR3,ACP2,ACTB,ADA,ADAM10,ADRBK1,ADRM1,AFF1,AIM2,AKAP13,AKT2,AKT3,ANKH,ANKRD11,AP3B1,APOA1,APOE,ARID4B,ARID5B,ARNTL,ARSA,ARSG,ASIP,ASXL1,ATG7,ATP2A2,B3GNT2,BCL11A,BCL2L1,BCL2L11,BLK,BMF,BRCA1,BTRC,CAMLG,CBLB,CCBE1,CCND1,CCR4,CCR6,CCR7,CD1D,CD27,CD34,CD83,CD9,CDK5RAP2,CDK6,CEBPB,CFLAR,CHD2,CHD4,COPS5,COPS8,CREBBP,CRTAM,CSF2RB,CTNNB1,CTSK,CTSS,CTSV,CUX1,CYP27B1,DDR1,DDX27,DFFB,DGKZ,DID…
Mouse Phenotype	MP:0000221	decreased leukocyte cell number	15	2.00957e-10	1.59118e-06	1.06078e-07	ACKR3,ACP2,ACTB,ADA,ADAM10,ADRBK1,AFF1,AIM2,AKAP13,AKT2,AKT3,ANKRD11,APOE,ARID4B,ARID5B,ARNTL,ASXL1,ATG7,BCL11A,BCL2L1,BCL2L11,BLK,BMF,BRCA1,CAMLG,CBLB,CCBE1,CCR4,CCR6,CCR7,CD101,CD1D,CD27,CD34,CD83,CDK5RAP2,CDK6,CEBPB,CFLAR,CHD2,CHD4,COPS5,COPS8,CREBBP,CSF2RB,CTNNB1,CTSV,CUX1,CYP27B1,DDR1,DFFB,DFNB31,DGKZ,EEF1A2,ELAVL1,ENSG00000255168,ENTPD1,EZH2,F11,FADS1,FBN1,FLT3,FOS,FOXO1,FOXP1,GALNT1,GFI1,G…
Mouse Phenotype	MP:0000717	abnormal lymphocyte cell number	16	3.04143e-10	2.40821e-06	1.50513e-07	ACKR3,ACP2,ACTB,ADA,ADAM10,ADRBK1,ADRM1,AFF1,AIM2,AKAP13,AKT2,AKT3,ANKH,APOE,ARID4B,ARID5B,ARNTL,ASXL1,ATG7,BCL11A,BCL2L1,BCL2L11,BLK,BMF,BRCA1,CAMLG,CBLB,CCR4,CCR6,CCR7,CD1D,CD27,CD34,CD83,CDK5RAP2,CDK6,CFLAR,CHD2,CHD4,COPS5,COPS8,CREBBP,CRTAM,CSF2RB,CTSS,CTSV,CUX1,CYP27B1,DDX27,DFFB,DGKZ,DUSP10,EEF1A2,EIF2B5,ELAVL1,ELF1,ENSG00000255168,ENTPD1,EZH2,FADS1,FCGR2A,FLT3,FOS,FOXO1,FOXP1,GALNT1,GFI1,G…
Mouse Phenotype	MP:0002398	abnormal bone marrow cell morphology/development	17	3.75389e-10	2.97233e-06	1.74843e-07	ABI1,ADA,ADAM10,AFF1,AGO2,AKAP13,AKT2,AKT3,ALOX15,ANK1,AP3B1,APOE,ARID4B,ARID5B,ARNTL,ASIP,ASXL1,ATG7,B3GNT2,BCL11A,BCL2L1,BCL2L11,BLK,BMF,BRCA1,BRD1,BUB1B,CAMLG,CBLB,CCND1,CCNE1,CCNE2,CCR4,CCR6,CCR7,CD1D,CD34,CD83,CDK6,CEBPB,CFLAR,CHD2,CHD4,COPS5,COPS8,CREB3L1,CREBBP,CRLF3,CRTAM,CSF2RB,CTC1,CUX1,DCC,DFFB,DGKZ,DIDO1,DNMT1,DOK1,DUSP10,EEF1A1,ELAVL1,ELF1,ENSG00000255168,ENTPD1,EP400,EZH2,FANCA,FBN1…
Mouse Phenotype	MP:0011181	increased hematopoietic cell number	18	4.19329e-10	3.32025e-06	1.84458e-07	ACTB,ADA,ADAM10,ADRBK1,ADRM1,AGO2,AKAP13,AKT2,AKT3,ALOX15,ANK1,ANKH,APOA1,APOE,ARID4B,ARID5B,ARNTL,ASIP,ASXL1,ATAD5,BCL11A,BCL2L1,BCL2L11,BMF,BRCA1,CCR4,CCR6,CCR7,CD27,CD9,CDK5RAP2,CDK6,CELSR1,CFLAR,CHD2,CHD4,CREBBP,CRTAM,CTNNB1,CTSK,CTSS,CTSV,DCC,DDX27,DFFB,DGKZ,DIDO1,DOK1,DUSP1,DUSP10,EIF2B5,ELAVL1,ELF1,ENSG00000255168,EPB41,EZH2,F11,FBLIM1,FBN1,FCGR2A,FECH,FGFR3,FLT1,FLT3,FOS,FOXO1,GALNT1,GFI1…
Mouse Phenotype	MP:0000685	abnormal immune system morphology	19	1.50845e-09	1.19439e-05	6.28628e-07	ABHD12,ABHD5,ABI1,ACKR3,ACP2,ACTB,ADA,ADAM10,ADRBK1,ADRM1,AFF1,AGO2,AIM2,AKAP13,AKT2,AKT3,ALOX15,ANK1,ANKH,ANKRD11,AP3B1,APOA1,APOE,ARHGAP5,ARID4B,ARID5B,ARNTL,ARSA,ARSG,ASIP,ASXL1,ATG7,ATP2A2,B3GNT2,BCL11A,BCL2L1,BCL2L11,BIVM-ERCC5,BLK,BMF,BRCA1,BTRC,BUB1B,CA6,CALCRL,CAMLG,CBLB,CCBE1,CCND1,CCNE1,CCR4,CCR6,CCR7,CD101,CD1D,CD27,CD34,CD83,CD9,CDK5RAP2,CDK6,CEBPB,CELSR1,CFLAR,CFTR,CHD2,CHD4,CHRD,COP…
Mouse Phenotype	MP:0008037	abnormal T cell morphology	20	1.93309e-09	1.53062e-05	7.65312e-07	ABI1,ACP2,ACTB,ADA,ADAM10,ADRBK1,ADRM1,AFF1,AKT2,AKT3,APOE,ARID4B,ARID5B,ARNTL,ASXL1,ATG7,B3GNT2,BCL11A,BCL2L1,BCL2L11,BMF,BRCA1,CAMLG,CBLB,CCR4,CCR6,CCR7,CD1D,CD27,CD83,CDK5RAP2,CDK6,CFLAR,CHD2,CHD4,COPS5,COPS8,CREBBP,CRTAM,CSF2RB,CTSV,CUX1,CYP27B1,DFFB,DGKZ,DOK1,DUSP10,EEF1A1,EIF2B5,ELAVL1,ELF1,ENSG00000255168,EZH2,FADS1,FCGR2A,FLT3,FOS,FOXO1,FOXP1,GALNT1,GFI1,GON4L,GRAP,HAX1,HCLS1,HELLS,HES1,H…
Mouse Phenotype	MP:0010865	prenatal growth retardation	21	4.72158e-09	3.73855e-05	1.78026e-06	ABI1,ACTB,ADRBK1,AFF4,AGO2,AKAP13,ANKRD17,ARID3B,ARNT,ASCL1,ASIP,ATG16L1,BIRC6,BMP8A,BMPR2,BPTF,BRCA1,BRD1,CC2D2A,CCNE1,CCNE2,CDX2,CFLAR,CHD2,COL4A2,COMMD1,COPS5,COPS8,CREBBP,CTNNB1,DAXX,DDX11,DHCR7,DLD,DLG1,DNAJA3,EHMT1,ELAVL1,ENSG00000255168,EZH2,EZR,FANCA,FBXL5,FBXW8,FEN1,FGF3,FGFR1,FHOD3,FLRT3,FN1,FOXO1,GLI3,GRHL3,GTF2I,GTF2IRD1,H3F3A,HADHA,HES1,HIF1A,HNF4A,HNRNPD,HSPB11,IFT57,IFT88,ITGB1,JAR…
Mouse Phenotype	MP:0005387	immune system phenotype	22	5.35186e-09	4.2376e-05	1.92618e-06	ABHD12,ABHD5,ABI1,ACKR3,ACP2,ACTB,ADA,ADAM10,ADRBK1,ADRM1,AFF1,AGO2,AHI1,AIM2,AKAP13,AKT2,AKT3,ALOX15,ANK1,ANKH,ANKRD11,AP3B1,APBA3,APOA1,APOE,APP,ARHGAP5,ARID4B,ARID5B,ARNT,ARNTL,ARSA,ARSG,ASIP,ASXL1,ATG16L1,ATG7,ATP2A2,B3GNT2,BBX,BCL11A,BCL2A1,BCL2L1,BCL2L11,BDKRB2,BID,BIN1,BIRC6,BIVM-ERCC5,BLK,BMF,BMP7,BMP8A,BMPR2,BRCA1,BSG,BTRC,BUB1B,C8orf44-SGK3,CA6,CALCRL,CAMLG,CAPG,CASP2,CBFA2T2,CBLB,CCBE1…
Mouse Phenotype	MP:0005017	decreased B cell number	23	5.63347e-09	4.46058e-05	1.93938e-06	ACKR3,ACTB,ADAM10,ADRBK1,AFF1,AKAP13,APOE,ARID4B,ARNTL,ASXL1,ATG7,BCL11A,BCL2L11,BLK,CCR6,CREBBP,CUX1,EEF1A2,ENSG00000255168,EZH2,FLT3,FOS,FOXO1,FOXP1,GALNT1,GFI1,GON4L,GPR183,HAX1,HCLS1,HELLS,HES1,ID1,ID2,IL6ST,INPP5D,IRF2,IRF4,IRF8,JAK2,JAK3,KAT6A,KL,KLHL6,KMT2A,KMT2E,LTBR,MADCAM1,MCF2L,MDM2,MYL12B,NAMPTL,NF1,NFKB2,NFKBIB,NLRP3,NR3C1,PAX5,PFDN1,PGM3,PIK3AP1,PIK3CD,PLCG2,PLCL2,POLL,POLR2A,PRKCD,…
Mouse Phenotype	MP:0002088	abnormal embryonic growth/weight/body size	24	9.38291e-09	7.42939e-05	3.09558e-06	ABI1,ACTB,ADAM10,ADRBK1,AFF4,AGO2,AKAP13,ANKRD11,ANKRD17,ARID1A,ARID3B,ARNT,ASIP,ATG16L1,AURKB,B4GALT5,BMP8A,BMPR2,BPTF,BRAP,BRCA1,BRD1,CCNE1,CCNE2,CCNF,CDK6,CDX2,CFLAR,CHRD,COL2A1,COL4A2,COMMD1,COPS5,COPS8,CRB2,CREBBP,CTNNB1,DAG1,DAP3,DAXX,DDX11,DLD,DLG1,DNAJA3,DNAJB6,EHMT1,ELAVL1,ENSG00000255168,EPB41L5,EXT1,EZH2,EZR,F2,FANCA,FBXL5,FBXW8,FEN1,FGF3,FGFR1,FHOD3,FLRT3,FN1,FOXB1,FOXO1,FOXP1,GAS1,GA…
Mouse Phenotype	MP:0004196	abnormal prenatal growth/weight/body size	25	1.22044e-08	9.66344e-05	3.86537e-06	ABI1,ACTB,ADAM10,ADRBK1,AFF4,AGO2,AKAP13,AKT2,ANK1,ANKRD11,ANKRD17,ARID1A,ARID3B,ARNT,ASCL1,ASIP,ATG16L1,AURKB,B4GALT5,BIRC6,BMP7,BMP8A,BMPR2,BPTF,BRAP,BRCA1,BRD1,CAPRIN1,CBFA2T2,CC2D2A,CCNE1,CCNE2,CCNF,CDK6,CDX2,CFLAR,CHD2,CHRD,COL2A1,COL4A2,COMMD1,COPS5,COPS8,CRB2,CREBBP,CTNNB1,DAG1,DAP3,DAXX,DDX11,DHCR7,DLD,DLG1,DNAJA3,DNAJB6,EHMT1,ELAVL1,ENSG00000255168,EPB41L5,ERI1,EXT1,EZH2,EZR,F2,FANCA,FBX…
Mouse Phenotype	MP:0003984	embryonic growth retardation	26	1.40631e-08	0.000111352	4.28277e-06	ABI1,ACTB,ADRBK1,AFF4,AGO2,AKAP13,ANKRD17,ARID3B,ARNT,ASIP,ATG16L1,BMP8A,BMPR2,BPTF,BRCA1,BRD1,CCNE1,CCNE2,CDX2,CFLAR,COL4A2,COMMD1,COPS5,COPS8,CREBBP,CTNNB1,DAXX,DDX11,DLD,DNAJA3,EHMT1,ELAVL1,ENSG00000255168,EZH2,EZR,FANCA,FBXL5,FBXW8,FEN1,FGF3,FGFR1,FHOD3,FLRT3,FN1,FOXO1,GLI3,GTF2I,GTF2IRD1,H3F3A,HADHA,HES1,HIF1A,HNF4A,IFT57,IFT88,ITGB1,JUND,JUP,KDM8,KLF2,LAMA1,LATS2,LMNB1,LRP5,LRPPRC,MAPK7,MDM…
Mouse Phenotype	MP:0002458	abnormal B cell number	27	2.55209e-08	0.000202074	7.48423e-06	ACKR3,ACTB,ADAM10,ADRBK1,AFF1,AKAP13,APOE,ARID4B,ARNTL,ASXL1,ATG7,BCL11A,BCL2L11,BLK,BMF,CCR6,CFLAR,CREBBP,CUX1,DGKZ,EEF1A2,ELF1,ENSG00000255168,EZH2,FCGR2A,FLT3,FOS,FOXO1,FOXP1,GALNT1,GFI1,GON4L,GPR183,HAX1,HCLS1,HELLS,HES1,ID1,ID2,IL6ST,INPP5D,IRF2,IRF4,IRF8,JAK2,JAK3,JUNB,KAT6A,KL,KLHL6,KMT2A,KMT2E,LTBR,MADCAM1,MARK2,MCF2L,MDM2,MED18,MYL12B,NAMPTL,NCOA3,NF1,NFKB2,NFKBIB,NLRP3,NR3C1,PAX5,PFDN1,…
Mouse Phenotype	MP:0004939	abnormal B cell morphology	28	4.42666e-08	0.000350503	1.2518e-05	ACKR3,ACTB,ADAM10,ADRBK1,AFF1,AKAP13,APOE,ARID4B,ARID5B,ARNTL,ASXL1,ATG7,BCL11A,BCL2L11,BLK,BMF,CCR6,CCR7,CD83,CEBPB,CFLAR,CREBBP,CUX1,DGKZ,DNMT1,DOK1,EEF1A2,ELF1,ENSG00000255168,EZH2,FCGR2A,FLT3,FOS,FOXO1,FOXP1,GABPB2,GALNT1,GFI1,GON4L,GPR183,HAX1,HCLS1,HELLS,HES1,HIF1A,ID1,ID2,IL6ST,INPP5D,IRF2,IRF4,IRF8,JAK2,JAK3,JUNB,KAT6A,KL,KLHL6,KMT2A,KMT2E,LTBR,LY86,MADCAM1,MARK2,MAVS,MCF2L,MDM2,MED18,MFN…
Mouse Phenotype	MP:0002722	abnormal immune system organ morphology	29	6.02375e-08	0.000476961	1.64469e-05	ACKR3,ACTB,ADA,ADAM10,ADRBK1,ADRM1,AFF1,AGO2,AKAP13,AKT2,AKT3,ALOX15,ANK1,ANKH,APOE,ARHGAP5,ARID4B,ARID5B,ARNTL,ASXL1,BCL11A,BCL2L1,BCL2L11,BIVM-ERCC5,BMF,BRCA1,BUB1B,CA6,CALCRL,CAMLG,CBLB,CCND1,CCNE1,CCR6,CCR7,CD34,CDK6,CEBPB,CFLAR,CFTR,CHD2,CHD4,CHRD,COPS5,CREBBP,CSF2RB,CTC1,CTNNB1,CTSV,CUX1,CYP27B1,DCC,DCN,DFFB,DFNB31,DIDO1,DNASE1,DNMT1,DOK1,DUSP6,EEF1A2,ELAVL1,ELF1,ENSG00000255168,ENTPD1,EPB4…
Mouse Phenotype	MP:0009462	skeletal muscle hypotrophy	30	6.09659e-08	0.000482728	1.60909e-05	INSR
Mouse Phenotype	MP:0002221	abnormal lymph organ size	31	6.93275e-08	0.000548935	1.77076e-05	ACTB,ADA,ADAM10,ADRM1,AFF1,AGO2,AKAP13,AKT2,AKT3,ALOX15,ANK1,ANKH,APOE,ARHGAP5,ARID4B,ARID5B,ARNTL,ASXL1,BCL11A,BCL2L11,BIVM-ERCC5,BMF,BRCA1,BUB1B,CBLB,CCND1,CCNE1,CCR7,CDK6,CEBPB,CFLAR,CFTR,CHD2,CHD4,CREBBP,CSF2RB,CTC1,CTSV,CUX1,CYP27B1,DCC,DCN,DFFB,DFNB31,DIDO1,DNASE1,DNMT1,DOK1,DUSP6,EEF1A2,ELAVL1,ENSG00000255168,EPB41,ERRFI1,EZH2,F11,FCGR2A,FECH,FEN1,FLT3,FOS,FOXO1,GALNT1,GFI1,GNAS,GON4L,GPI,…
Mouse Phenotype	MP:0009850	embryonic lethality between implantation and placentation	32	7.24115e-08	0.000573354	1.79173e-05	ACTB,ACVR2A,ADNP,AGO2,ARID1A,ARNT,ASIP,ATP6V0D1,BMPR2,BPTF,BRCA1,BUB1B,CAMLG,CDAN1,CDX2,CHMP4B,CHRD,COPS5,CTNNB1,CYFIP1,DIDO1,DLD,DNAJA3,DYNC1H1,EPB41L5,ERCC3,EXT1,EZH2,FBN1,FBXL5,FGF4,FGFR1,FKBP5,GCM2,GDF3,GPI,GPX4,HIF1A,HMGCR,HYOU1,ITGB1,KAT8,KPNB1,LAMA1,LAMB1,LEFTY2,LRPPRC,LSM4,MACF1,MAX,MCM10,MDM2,MIS18A,MYH9,MYL1,NLE1,NR5A2,NRF1,NUP133,ODC1,PAFAH1B1,PGM3,PHB,PIK3CB,POFUT2,PPP1R12A,PRKACA,PSM…
Mouse Phenotype	MP:0000218	increased leukocyte cell number	33	1.14001e-07	0.00090266	2.73533e-05	ACTB,ADA,ADAM10,ADRBK1,ADRM1,AKAP13,AKT2,AKT3,ALOX15,ANK1,ANKH,APOA1,APOE,ARID4B,ARID5B,ARNTL,ASIP,ASXL1,BCL11A,BCL2L11,BMF,BRCA1,CCR4,CCR6,CCR7,CD27,CD9,CDK5RAP2,CDK6,CELSR1,CFLAR,CHD2,CHD4,CREBBP,CRTAM,CTNNB1,CTSK,CTSS,CTSV,DCC,DDX27,DFFB,DGKZ,DIDO1,DOK1,DUSP1,DUSP10,EIF2B5,ELAVL1,ELF1,EZH2,FBLIM1,FBN1,FCGR2A,FGFR3,FLT3,FOS,FOXO1,GALNT1,GFI1,GRAP,HAX1,HELLS,HES1,HIP1,HP1BP3,ID1,IER3,IL17RA,IL20…
Mouse Phenotype	MP:0002445	abnormal mononuclear cell differentiation	34	1.1516e-07	0.000911833	2.68186e-05	ABI1,ADA,ADAM10,AFF1,AKAP13,AKT2,AKT3,APOE,ARID5B,ARNTL,ASXL1,B3GNT2,BCL11A,BCL2L1,BCL2L11,BLK,BMF,BRCA1,CAMLG,CBLB,CCND1,CCR6,CCR7,CD1D,CD83,CDK6,CHD4,COPS5,COPS8,CREBBP,CRTAM,CSF2RB,CUX1,DFFB,DGKZ,DNMT1,DOK1,DUSP10,EEF1A1,ELAVL1,ELF1,ENSG00000255168,EZH2,FCGR2A,FLT3,FOS,FOXO1,FOXP1,GABPB2,GFI1,GON4L,GPR183,GRAP,HAX1,HCLS1,HELLS,HES1,HIF1A,ID1,ID2,IL17RA,IL20RB,IL27RA,IL4R,IL6ST,INPP5D,IRF2,IRF4…
Mouse Phenotype	MP:0000313	abnormal cell death	35	1.54253e-07	0.00122137	3.48964e-05	ACVR2A,ADA,ADRM1,AHI1,AKT2,AKT3,AMBRA1,ANKH,APOE,ARID3B,ARNT,ASCL1,ATG7,ATP1B2,AURKB,B3GNT2,BACH1,BBS1,BCL11A,BCL2L1,BCL2L11,BHLHE23,BID,BIN1,BIRC6,BMF,BMP8A,BRCA1,BRD1,BSX,BTRC,BUB1B,CALCRL,CAMLG,CAPRIN1,CASP2,CAST,CCBE1,CCNG1,CD27,CDH4,CDK11B,CDK5RAP2,CDK6,CDX2,CEBPB,CFLAR,CHD2,CNR1,COL6A1,COPS5,COQ9,CORIN,CREBBP,CRIM1,CTH,CTNNB1,CTNNBIP1,CTSS,CTSV,CYP26B1,DAP3,DAXX,DCC,DCN,DDB2,DDIT4,DDX11,DFF…
Mouse Phenotype	MP:0002414	abnormal myeloblast morphology/development	36	1.69141e-07	0.00133925	3.72015e-05	ABI1,ADA,ADAM10,AFF1,AKAP13,AKT2,AKT3,ALOX15,APOE,ARID4B,ARID5B,ARNTL,ASXL1,B3GNT2,BCL11A,BCL2L1,BCL2L11,BLK,BMF,BRCA1,CAMLG,CBLB,CCND1,CCR4,CCR6,CCR7,CD1D,CD34,CD83,CDK6,CFLAR,CHD4,COPS5,COPS8,CREBBP,CRTAM,CSF2RB,CUX1,DFFB,DGKZ,DNMT1,DOK1,DUSP10,EEF1A1,ELAVL1,ELF1,ENSG00000255168,EZH2,FCGR2A,FLT3,FOS,FOXO1,FOXP1,GABPB2,GALNT1,GFI1,GON4L,GPR183,GRAP,HAX1,HCLS1,HELLS,HES1,HIF1A,ID1,ID2,IL17RA,IL20…
Mouse Phenotype	MP:0010866	abnormal prenatal body size	37	2.20009e-07	0.00174203	4.70819e-05	ADAM10,ADRBK1,AKT2,ANK1,ANKRD11,ARID1A,ARNT,AURKB,B4GALT5,BIRC6,BMP7,BPTF,BRAP,BRCA1,CAPRIN1,CBFA2T2,CCNE1,CCNE2,CCNF,CDK6,CHD2,CHRD,COL2A1,COMMD1,COPS5,COPS8,CRB2,CREBBP,CTNNB1,DAG1,DAP3,DAXX,DDX11,DLD,DLG1,DNAJB6,EPB41L5,ERI1,EXT1,F2,FBXW8,FEN1,FGF3,FGF9,FGFR1,FHOD3,FN1,FOS,FOXB1,FOXP1,GAS1,GATAD2A,GBX2,GLG1,GLI3,GPX4,GRHL3,GTF2I,GTF2IRD1,HAP1,HELLS,HES1,HIC1,HIF1A,HNF4A,HS6ST1,ID1,IL6ST,ITGB1,…
Mouse Phenotype	MP:0005384	cellular phenotype	38	2.27103e-07	0.0017982	4.73211e-05	ABCB10,ABHD5,ABI1,ABR,ACADS,ACP2,ACVR2A,ADA,ADAM10,ADRBK1,ADRM1,AFF1,AHI1,AK1,AKAP13,AKT2,AKT3,AMBRA1,ANKH,AP3B1,APOA1,APOE,APP,ARFRP1,ARID3B,ARID4B,ARID5B,ARNT,ARNTL,ARSG,ASCL1,ASIP,ASXL1,ATAD5,ATG16L1,ATG7,ATP1B2,ATP2A2,AURKB,B3GNT2,BACH1,BASP1,BBS1,BCL11A,BCL2L1,BCL2L11,BDKRB2,BHLHE23,BID,BIN1,BIRC6,BLK,BMF,BMP8A,BMPR2,BPTF,BRAP,BRCA1,BRD1,BSX,BTRC,BUB1B,CA5A,CACNA1D,CACNG2,CALCRL,CAMLG,CAPG,C…
Mouse Phenotype	MP:0002401	abnormal lymphopoiesis	39	2.69062e-07	0.00213044	5.46266e-05	ABI1,ADA,ADAM10,AFF1,AKAP13,AKT2,AKT3,APOE,ARID5B,ARNTL,ASXL1,B3GNT2,BCL11A,BCL2L1,BCL2L11,BLK,BMF,BRCA1,CAMLG,CBLB,CCND1,CCR6,CCR7,CD1D,CD83,CDK6,CHD4,COPS5,COPS8,CREBBP,CRTAM,CSF2RB,CUX1,DFFB,DGKZ,DNMT1,DOK1,DUSP10,EEF1A1,ELAVL1,ELF1,ENSG00000255168,EZH2,FCGR2A,FLT3,FOS,FOXO1,FOXP1,GABPB2,GFI1,GON4L,GPR183,GRAP,HAX1,HCLS1,HELLS,HES1,HIF1A,ID1,ID2,IL17RA,IL20RB,IL27RA,IL4R,IL6ST,INPP5D,IRF2,IRF4…
Mouse Phenotype	MP:0000245	abnormal erythropoiesis	40	2.81215e-07	0.00222666	5.56665e-05	ABCC2,ADA,ADAM10,AGO2,ALOX15,ANK1,ANKH,APOE,ARID4B,ARNT,ATAD5,BCL11A,BCL2L11,BDKRB2,BRD1,BUB1B,CCBE1,CCND1,CCNE1,CD34,CDK5RAP2,CDK6,CELSR1,CFLAR,CHD2,CHSY1,COL4A2,CREBBP,CRTC1,CTNNB1,DAP3,DBN1,DCC,DFFB,DIDO1,DNMT1,DOK1,EIF2B5,ELAVL1,ENTPD1,EP400,EPB41,F11,FANCA,FBN1,FBXL5,FCGR2A,FECH,FLT1,FLT3,FN1,GNAS,GPI,GRHL3,HIF1A,HOXB4,ID1,IL6ST,INPP5D,INSR,IRF8,ITGB1,JAK2,JAK3,JARID2,JMJD6,KAT6A,KCNE2,KCNJ1…
Mouse Phenotype	MP:0005460	abnormal leukopoiesis	41	2.98759e-07	0.00236558	5.7697e-05	ABI1,ADA,ADAM10,AFF1,AKAP13,AKT2,AKT3,ALOX15,ANK1,APOE,ARID4B,ARID5B,ARNTL,ASXL1,ATG7,B3GNT2,BCL11A,BCL2L1,BCL2L11,BLK,BMF,BRCA1,CAMLG,CBLB,CCND1,CCR6,CCR7,CD1D,CD27,CD83,CDK6,CFLAR,CHD4,COPS5,COPS8,CREBBP,CRTAM,CSF2RB,CUX1,DCC,DFFB,DGKZ,DNMT1,DOK1,DUSP10,EEF1A1,ELAVL1,ELF1,ENSG00000255168,EZH2,FCGR2A,FLT3,FOS,FOXO1,FOXP1,GABPB2,GFI1,GON4L,GPR183,GRAP,HAX1,HCLS1,HELLS,HES1,HIF1A,HIP1,ID1,ID2,IL17…
Mouse Phenotype	MP:0006206	embryonic lethality between somite formation and embryo turning	42	3.24857e-07	0.00257221	6.12432e-05	ACVR2A,ADNP,ARNT,BUB1B,CHRD,CYFIP1,DIDO1,DYNC1H1,EPB41L5,ERCC3,EZH2,FBXL5,FGFR1,GCM2,GPX4,HMGCR,HYOU1,LRPPRC,MDM2,MYL1,NUP133,PIK3CB,PRKACA,PTK2,RAC1,RAD51,RAD51B,RBPJ,SCXA,SNAI1,STIM1,TPT1,UGDH,ZFR
Mouse Phenotype	MP:0002447	abnormal erythrocyte morphology	43	3.59716e-07	0.00284823	6.6238e-05	ABCC2,ADA,ADAM10,AGO2,ALOX15,ANK1,ANKH,APOE,ARID4B,ARNT,BCL11A,BCL2L11,BDKRB2,BRD1,BUB1B,CCBE1,CCND1,CCNE1,CDK5RAP2,CDK6,CELSR1,CFLAR,CHSY1,COL4A2,CREBBP,CRTC1,CTNNB1,DAP3,DBN1,DCC,DFFB,DIDO1,DNMT1,EIF2B5,ENTPD1,EP400,EPB41,F11,FANCA,FBN1,FBXL5,FCGR2A,FECH,FLT1,FLT3,FN1,GNAS,GPI,GRHL3,HIF1A,HOXB4,ID1,IL6ST,INPP5D,INSR,ITGB1,JAK2,JARID2,JMJD6,KAT6A,KCNE2,KCNJ12,KDM4C,KDM8,KLF2,KMT2A,KMT2E,MDM2,MEC…
Mouse Phenotype	MP:0006387	abnormal T cell number	44	3.7516e-07	0.00297052	6.75118e-05	ACP2,ACTB,ADA,ADAM10,ADRBK1,ADRM1,AFF1,AKT2,AKT3,APOE,ARID4B,ARID5B,ARNTL,ASXL1,ATG7,BCL11A,BCL2L1,BCL2L11,BMF,BRCA1,CAMLG,CBLB,CCR4,CCR6,CCR7,CD1D,CD27,CD83,CDK5RAP2,CDK6,CFLAR,CHD2,CHD4,COPS5,COPS8,CREBBP,CRTAM,CTSV,CUX1,CYP27B1,DFFB,DGKZ,DUSP10,EIF2B5,ELAVL1,EZH2,FADS1,FCGR2A,FLT3,FOS,FOXO1,FOXP1,GALNT1,GFI1,GON4L,GRAP,HAX1,HCLS1,HELLS,HES1,HP1BP3,ID2,IDO1,IER3,IL17C,IL17RA,IL20RB,IL4R,IL6ST,I…
Mouse Phenotype	MP:0011097	complete embryonic lethality between somite formation and embryo turning	45	5.17997e-07	0.0041015	9.11444e-05	ADNP,BUB1B,CHRD,CYFIP1,DIDO1,DYNC1H1,EPB41L5,ERCC3,EZH2,FBXL5,FGFR1,GCM2,GPX4,HMGCR,HYOU1,LRPPRC,MDM2,NUP133,PIK3CB,PRKACA,PTK2,RAC1,RAD51,RBPJ,SNAI1,TPT1,UGDH,ZFR
Mouse Phenotype	MP:0001697	abnormal embryo size	46	6.38777e-07	0.00505784	0.000109953	ADAM10,ADRBK1,ANKRD11,ARID1A,ARNT,AURKB,B4GALT5,BPTF,BRAP,BRCA1,CCNE1,CCNE2,CCNF,CDK6,CHRD,COL2A1,COMMD1,COPS5,COPS8,CRB2,CREBBP,CTNNB1,DAG1,DAP3,DAXX,DDX11,DLD,DLG1,DNAJB6,EPB41L5,EXT1,F2,FBXW8,FEN1,FGF3,FGFR1,FHOD3,FN1,FOXB1,FOXP1,GAS1,GATAD2A,GBX2,GLI3,GPX4,GRHL3,GTF2I,GTF2IRD1,HAP1,HELLS,HES1,HIC1,HIF1A,HNF4A,HS6ST1,ID1,IL6ST,ITGB1,JAK2,JARID2,KDM8,KIF3B,KIF5B,KLF2,LAMA1,LATS2,LMNB1,LRP6,MAPK…
Mouse Phenotype	MP:0011187	abnormal parietal endoderm morphology	47	8.53e-07	0.00675406	0.000143703	ABI1,BRCA1,COL4A2,DAG1,LAMA1,LAMB1,POFUT2,POMT1,POMT2,SCXA,TFAP2C
Mouse Phenotype	MP:0000358	abnormal cell morphology	48	8.53943e-07	0.00676152	0.000140865	ACP2,AHI1,AP3B1,APOA1,APOE,ATAD5,ATG7,AURKB,BDKRB2,BRCA1,BTRC,BUB1B,CCNE1,CDK5RAP2,CDX2,CHDH,CLN3,CTC1,CTTN,DAP3,DAXX,DDIT4,DDX11,DIDO1,DNAJA3,EHHADH,EPB41L5,ERCC4,FANCA,H3F3A,HELLS,INSR,ITGB1,KAT6A,KAT8,KIF5B,LATS2,LDLR,LMAN1,LMNA,LMNB1,LRPPRC,MAD1L1,MED30,MKL1,MPV17,MYH9,NAGLU,NCOA3,NDUFA13,NR1H3,NRF1,OPA1,OPA3,PDSS2,PEX13,PLD6,PLEC,PMS2,PRKCI,PRKDC,PTK2,RAB8A,RAD54L,RANBP2,RPS6KB1,SIRT1,SLC6A3…
Mouse Phenotype	MP:0005018	decreased T cell number	49	1.00278e-06	0.00794002	0.000162041	ACP2,ACTB,ADA,ADAM10,ADRBK1,AFF1,AKT2,AKT3,APOE,ARID4B,ARID5B,ASXL1,ATG7,BCL11A,BCL2L1,BCL2L11,BMF,BRCA1,CAMLG,CBLB,CCR6,CCR7,CD1D,CD27,CD83,CDK6,CFLAR,CHD4,COPS5,COPS8,CREBBP,CTSV,CUX1,CYP27B1,DFFB,DGKZ,ELAVL1,EZH2,FADS1,FLT3,FOS,FOXO1,FOXP1,GALNT1,GFI1,GON4L,HAX1,HCLS1,HES1,ID2,IDO1,IER3,IL17C,IL4R,IL6ST,INPP5D,IRF2,IRF4,IRF8,ITGAE,JAK3,KAT6A,KAZN,KLF2,KLHDC2,KMT2E,LAMA2,LEF1,LEP,MAP3K3,MAVS,MD…
Mouse Phenotype	MP:0005013	increased lymphocyte cell number	50	1.06417e-06	0.00842612	0.000168522	ACTB,ADA,ADAM10,ADRBK1,ADRM1,AKAP13,AKT2,AKT3,ANKH,APOE,ARID4B,ARID5B,ARNTL,ASXL1,BCL11A,BCL2L11,BMF,BRCA1,CCR4,CCR6,CCR7,CDK5RAP2,CDK6,CFLAR,CHD2,CHD4,CREBBP,CRTAM,CTSS,CTSV,DDX27,DFFB,DGKZ,DUSP10,EIF2B5,ELAVL1,ELF1,EZH2,FCGR2A,FOS,FOXO1,GALNT1,GRAP,HAX1,HELLS,HES1,HP1BP3,IER3,IL17RA,IL20RB,IL27RA,IL6ST,INPP5D,IRF2,IRF4,IRF8,JAK2,JAK3,JUNB,KCNJ12,KLF2,LAT2,LDLR,LTBR,MADCAM1,MAP3K3,MAP3K8,MARK2,M…
Mouse Phenotype	MP:0001698	decreased embryo size	51	1.09511e-06	0.0086711	0.000170021	ADAM10,ADRBK1,ANKRD11,ARID1A,ARNT,AURKB,B4GALT5,BPTF,BRAP,BRCA1,CCNE1,CCNE2,CCNF,CDK6,CHRD,COL2A1,COMMD1,COPS5,COPS8,CREBBP,CTNNB1,DAG1,DAP3,DAXX,DDX11,DLD,DLG1,DNAJB6,EPB41L5,EXT1,F2,FBXW8,FEN1,FGF3,FGFR1,FHOD3,FN1,FOXB1,FOXP1,GAS1,GATAD2A,GBX2,GPX4,GRHL3,GTF2I,GTF2IRD1,HAP1,HELLS,HES1,HIC1,HIF1A,HNF4A,HS6ST1,ID1,IL6ST,ITGB1,JAK2,JARID2,KDM8,KIF3B,KIF5B,KLF2,LAMA1,LATS2,LMNB1,LRP6,MAPK7,MARK2,MA…
Mouse Phenotype	MP:0000689	abnormal spleen morphology	52	1.31256e-06	0.0103929	0.000199863	ACKR3,ACTB,ADA,ADAM10,ADRBK1,AGO2,AKAP13,ALOX15,ANK1,ANKH,APOE,ARID4B,ARID5B,ARNTL,ASXL1,BCL2L11,BIVM-ERCC5,BMF,BUB1B,CBLB,CCND1,CCNE1,CCR7,CD34,CDK6,CEBPB,CFLAR,CFTR,CHD2,CHD4,CREBBP,CTC1,DCC,DIDO1,DNASE1,DNMT1,DOK1,DUSP6,EEF1A2,ELAVL1,ELF1,ENSG00000255168,ENTPD1,EPB41,EZH2,FBXL5,FCGR2A,FECH,FEN1,FLT3,FOS,FOXO1,GABPB2,GALNT1,GON4L,GPI,HAX1,HELLS,HIP1,HOXB4,ID1,IL6ST,INPP5D,INVS,IRF4,IRF8,ITCH,JA…
Mouse Phenotype	MP:0000691	enlarged spleen	53	1.34385e-06	0.0106406	0.000200766	ADAM10,AGO2,ALOX15,ANK1,ANKH,APOE,ARID4B,ASXL1,BCL2L11,BMF,BUB1B,CBLB,CCND1,CCNE1,CCR7,CEBPB,CFLAR,CFTR,CHD2,CREBBP,DCC,DIDO1,DNASE1,DNMT1,DOK1,DUSP6,ENSG00000255168,EPB41,EZH2,FCGR2A,FECH,FEN1,FLT3,FOXO1,GPI,HIP1,IL6ST,INPP5D,IRF4,IRF8,JAK2,JAK3,KMT2A,LAT2,LTBR,MARK2,MAVS,MC2R,MDM2,MLLT1,NCOA3,NF1,NFKB2,NLRP12,NLRP3,NOTCH3,OCA2,PAWR,PCSK1,PGM3,PLCG2,PPIA,PRKCD,PRKCQ,PTCH2,RAF1,RASA3,REL,RPS6KB1,…
Mouse Phenotype	MP:0002413	abnormal megakaryocyte progenitor cell morphology	54	1.38789e-06	0.0109893	0.000203506	ANK1,AP3B1,APOE,ARID4B,ARNTL,ASIP,BCL2L1,BCL2L11,BUB1B,CCNE1,CCNE2,CDK6,CFLAR,CHD2,CREBBP,CRLF3,DCC,DIDO1,DOK1,ENTPD1,EP400,FANCA,FLT3,ID1,IL6ST,INPP5D,IRF8,ITGB1,JAK2,JARID2,KMT2A,KMT2E,KPNA1,LIF,MDM2,MECOM,MYH9,NBEAL2,NCOA3,NLRP3,PGM3,PHF20,PRKDC,RANBP10,RASA3,RBM15,RHOF,SBDS,SH2B3,SLX4,SOX9,ST3GAL4,STIM1,TAL1,TET2,THBS2,TTC7A,TWSG1,USP18,VASP,VHLL,VWF,ZFP36L2
Mouse Phenotype	MP:0010769	abnormal survival	55	1.55431e-06	0.012307	0.000223764	ABCA3,ABCB10,ABHD5,ABI1,ABR,ACADS,ACKR3,ACTA1,ACTB,ACVR2A,ADA,ADAM10,ADAM19,ADAM23,ADAM9,ADARB1,ADK,ADNP,ADRBK1,ADRM1,AFF1,AFF4,AGO2,AGPAT3,AHI1,AKAP10,AKAP13,AKAP6,AKT2,AKT3,ALDH18A1,ALOX15,AMBRA1,ANK1,ANK2,ANKH,ANKRD11,ANKRD17,AP1M1,AP3B1,APBA2,APBA3,APOE,APP,ARFRP1,ARHGAP18,ARHGAP5,ARHGEF18,ARID1A,ARID3B,ARID4B,ARID5B,ARNT,ARNTL,ASCL1,ASIP,ASXL1,ATAD5,ATG16L1,ATG7,ATP1A1,ATP1B2,ATP2A1,ATP2A2,A…
Mouse Phenotype	MP:0009342	enlarged gallbladder	56	1.82561e-06	0.0144552	0.000258128	ACTB,CFTR,INSR,SIK3
Mouse Phenotype	MP:0004227	increased cellular sensitivity to ionizing radiation	57	2.26243e-06	0.017914	0.00031428	BRCA1,CCNG1,CHD2,CREBBP,EEF1A2,ELAVL1,ERCC3,FEN1,HIF1A,KAT8,MC1R,MDM2,PRKDC,RAD51,RAD54L,RNF168,RNF7,SIRT1,SWAP70,XPA,XRCC2,XRCC6
Mouse Phenotype	MP:0002417	abnormal megakaryocyte morphology	58	2.38754e-06	0.0189045	0.00032594	ANK1,AP3B1,APOE,ARID4B,ARNTL,ASIP,BCL2L1,BCL2L11,BUB1B,CCNE1,CCNE2,CDK6,CFLAR,CHD2,CREBBP,CRLF3,DCC,DIDO1,DOK1,ENTPD1,FANCA,FLT3,ID1,IL6ST,INPP5D,IRF8,ITGB1,JAK2,KMT2A,KMT2E,KPNA1,LIF,MDM2,MECOM,MYH9,NBEAL2,NCOA3,NLRP3,PGM3,PHF20,PRKDC,RANBP10,RASA3,RBM15,RHOF,SBDS,SH2B3,SLX4,SOX9,ST3GAL4,STIM1,TAL1,TET2,THBS2,TTC7A,TWSG1,USP18,VASP,VHLL,VWF,ZFP36L2
Mouse Phenotype	MP:0009549	decreased platelet aggregation	59	2.58949e-06	0.0205035	0.000347518	AP3B1,ENTPD1,F2,GAS6,GNAQ,INPP5D,P2RY1,PIK3CB,PLCG2,PTPN9,RANBP10,STIM1
Mouse Phenotype	MP:0011943	abnormal circadian feeding behavior	60	2.85974e-06	0.0226434	0.00037739	INSR
Mouse Phenotype	MP:0008172	abnormal follicular B cell morphology	61	3.02236e-06	0.023931	0.000392312	ACTB,ADAM10,ADRBK1,APOE,ARNTL,BCL2L11,BMF,HAX1,IRF8,KLHL6,NFKB2,PGM3,PIK3AP1,PIK3CD,PLCG2,PRKCD,PTPRJ,RAC1,RBPJ,RRAS2,SFN,SMARCC1,TNFAIP3,TRAF3,VAV2,ZBTB1
Mouse Phenotype	MP:0008254	increased megakaryocyte cell number	62	3.12076e-06	0.0247102	0.000398552	ARNTL,BCL2L1,CHD2,CREBBP,DCC,DIDO1,DOK1,IL6ST,JAK2,MYH9,RASA3,RBM15,SH2B3,STIM1,VASP,VHLL
Mouse Phenotype	MP:0011207	absent ectoplacental cavity	63	3.40319e-06	0.0269465	0.000427722	ARFRP1,TFAP2C
Mouse Phenotype	MP:0002421	abnormal cell-mediated immunity	64	3.48521e-06	0.0275959	0.000431185	ABI1,ACTB,ADA,ADRBK1,AIM2,AKAP13,AKT2,AKT3,APBA3,APOE,ARNTL,ATG16L1,B3GNT2,BBX,BCL11A,BCL2A1,BCL2L1,BCL2L11,BIRC6,BMF,BMPR2,BRCA1,CAMLG,CAPG,CASP2,CBLB,CCBE1,CCL17,CCR4,CCR6,CCR7,CD1D,CD27,CD83,CD9,CDK6,CEBPB,CFLAR,CFTR,CHD4,CLIC4,CLUAP1,COPS5,COPS8,CRTAM,CSF2RB,CTNNB1,CTSK,CTSS,CTSV,CTTN,DGKZ,DHX58,DLG1,DOK1,DUSP1,DUSP10,EEF1A2,ELAVL1,ELF1,ENSG00000255168,ENTPD1,FAIM,FBLIM1,FBN1,FCGR2A,FCGRT,FGF…
Mouse Phenotype	MP:0003839	abnormal insulin clearance	65	3.72773e-06	0.0295161	0.000454095	INSR
Mouse Phenotype	MP:0005621	abnormal cell physiology	66	4.29971e-06	0.0340451	0.000515835	ABCB10,ABHD5,ABI1,ABR,ACADS,ACVR2A,ADA,ADAM10,ADRBK1,ADRM1,AFF1,AHI1,AK1,AKAP13,AKT2,AKT3,AMBRA1,ANKH,AP3B1,APOA1,APOE,APP,ARFRP1,ARID3B,ARID4B,ARID5B,ARNT,ARNTL,ARSG,ASCL1,ASIP,ASXL1,ATAD5,ATG16L1,ATG7,ATP1B2,ATP2A2,AURKB,B3GNT2,BACH1,BASP1,BBS1,BCL11A,BCL2L1,BCL2L11,BHLHE23,BID,BIN1,BIRC6,BLK,BMF,BMP8A,BMPR2,BPTF,BRAP,BRCA1,BRD1,BSX,BTRC,BUB1B,CA5A,CACNA1D,CACNG2,CALCRL,CAMLG,CAPG,CAPRIN1,CASP2…
Mouse Phenotype	MP:0005343	increased circulating aspartate transaminase level	67	4.41523e-06	0.0349598	0.000521788	ANKH,ARNTL,ATG7,ATP8B1,CTH,EPB41,FBXL5,H6PD,HNRNPD,INSR,KPNA1,LIF,MPV17,NR1H3,PHF20,RHBDD3,RNF7,SEPT8,SLC5A10,TNFAIP3,ZMPSTE24
Mouse Phenotype	MP:0001245	thick dermal layer	68	5.13269e-06	0.0406407	0.000597657	APOA1,APOE,CTSV,FBN1,LDLR,PTK2,RXRA,TNFAIP3
Mouse Phenotype	MP:0010768	mortality/aging	69	5.33263e-06	0.0422238	0.000611939	ABCA3,ABCB10,ABHD5,ABI1,ABR,ACADS,ACKR3,ACTA1,ACTB,ACVR2A,ADA,ADAM10,ADAM19,ADAM23,ADAM9,ADARB1,ADK,ADNP,ADRBK1,ADRM1,AFF1,AFF4,AGO2,AGPAT3,AHI1,AIM2,AKAP10,AKAP13,AKAP6,AKT2,AKT3,ALDH18A1,ALOX15,AMBRA1,ANK1,ANK2,ANKH,ANKRD11,ANKRD17,AP1M1,AP3B1,APBA2,APBA3,APOE,APP,ARFRP1,ARHGAP18,ARHGAP5,ARHGEF18,ARID1A,ARID3B,ARID4B,ARID5B,ARNT,ARNTL,ASCL1,ASIP,ASXL1,ATAD5,ATG16L1,ATG7,ATP1A1,ATP1B2,ATP2A1,ATP…
Mouse Phenotype	MP:0000199	abnormal circulating serum albumin level	70	5.59335e-06	0.0442881	0.000632688	ADA,AHI1,CTH,DBN1,DFNB31,FCGRT,GALNT1,GAS6,INSR,MAP2K2,MPV17,MYL12B,RNF7,SLC5A10,SPTBN1,UBE2B,UBR1
Mouse Phenotype	MP:0002420	abnormal adaptive immunity	71	5.75754e-06	0.0455882	0.000642088	ABI1,ACTB,ADA,ADRBK1,AIM2,AKAP13,AKT2,AKT3,APBA3,APOE,ARNTL,ATG16L1,B3GNT2,BBX,BCL11A,BCL2A1,BCL2L1,BCL2L11,BIRC6,BMF,BMPR2,BRCA1,CAMLG,CAPG,CASP2,CBLB,CCBE1,CCL17,CCR4,CCR6,CCR7,CD1D,CD27,CD83,CD9,CDK6,CEBPB,CFLAR,CFTR,CHD4,CLIC4,CLUAP1,COPS5,COPS8,CRTAM,CSF2RB,CTNNB1,CTSK,CTSS,CTSV,CTTN,DGKZ,DHX58,DLG1,DOK1,DUSP1,DUSP10,EEF1A2,ELAVL1,ELF1,ENSG00000255168,ENTPD1,FAIM,FBLIM1,FBN1,FCGR2A,FCGRT,FGF…
Mouse Phenotype	MP:0008180	abnormal marginal zone B cell morphology	72	6.09637e-06	0.0482711	0.000670432	ACKR3,ACTB,ADAM10,ADRBK1,APOE,BCL2L11,ENSG00000255168,FOXO1,HAX1,INPP5D,IRF8,LTBR,MFNG,NFKB2,NFKBIB,PIK3CD,POLR2A,PRKCD,PTPRJ,RAC1,RBPJ,RRAS2,SFN,SRF,ST6GAL1,SYK,TNFAIP3,TRAF3,UBE2N,VAV2
Mouse Phenotype	MP:0003975	increased circulating VLDL triglyceride level	73	6.31731e-06	0.0500205	0.000685212	APOE,COL18A1,LDLR,LPIN1,LPL,TRA2B
Mouse Phenotype	MP:0003945	abnormal lymphocyte physiology	74	7.20126e-06	0.0570196	0.000770535	ABI1,ADA,ADRBK1,AKAP13,AKT2,AKT3,APOE,ARNTL,B3GNT2,BBX,BCL11A,BCL2L1,BCL2L11,BIRC6,BMF,BRCA1,CAMLG,CASP2,CBLB,CCR4,CCR6,CCR7,CD1D,CD27,CD83,CDK6,CEBPB,CFLAR,CHD4,CLUAP1,COPS5,COPS8,CRTAM,CSF2RB,CTSS,DGKZ,DHX58,DLG1,DOK1,DUSP10,ELAVL1,ELF1,ENSG00000255168,FAIM,FCGR2A,FCGRT,FKBP11,FLT3,FOXO1,FOXP1,GABPB2,GALNT1,GCNT3,GFI1,GON4L,GPR183,GRAP,HAX1,HCLS1,ICA1,ID2,IER3,IFNAR2,IL20RB,IL27RA,IL4R,IL6ST,IN…
Mouse Phenotype	MP:0000203	abnormal circulating aspartate transaminase level	75	7.3094e-06	0.0578758	0.000771678	ANKH,ARNTL,ATG7,ATP8B1,CELSR1,CTH,DBN1,EPB41,FBXL5,H6PD,HNRNPD,INSR,KPNA1,LIF,MPV17,NR1H3,NR5A2,PHF20,RHBDD3,RNF7,SEPT8,SLC5A10,TNFAIP3,ZMPSTE24
Mouse Phenotype	MP:0001588	abnormal hemoglobin	76	7.37943e-06	0.0584303	0.00076882	ABCC2,ADAM10,AGO2,ANK1,ANKH,APOE,ARNT,BCL11A,CDK5RAP2,CDK6,CHSY1,COL4A2,DBN1,EIF2B5,ENTPD1,EPB41,FBXL5,FECH,FLT3,GNAS,GPI,GRHL3,HIF1A,HOXB4,INSR,JAK2,JMJD6,KCNE2,KCNJ12,KDM4C,KDM8,KMT2A,KMT2E,MDM2,MECOM,MED18,MPV17,MYO1E,NR2C1,NSUN2,PTCH2,RASA3,RBM15,SCARB1,SHH,SOX9,TAL1,TCF7,TET2,TFRC,TTC7A,VHLL,YIPF1,ZC3HC1,ZFP36L2
Mouse Phenotype	MP:0001819	abnormal immune cell physiology	77	7.73701e-06	0.0612616	0.000795605	ABI1,ADA,ADRBK1,AIM2,AKAP13,AKT2,AKT3,APBA3,APOE,ARNTL,ATG16L1,B3GNT2,BBX,BCL11A,BCL2A1,BCL2L1,BCL2L11,BIRC6,BMF,BMPR2,BRCA1,CAMLG,CAPG,CASP2,CBLB,CCBE1,CCR4,CCR6,CCR7,CD1D,CD27,CD83,CD9,CDK6,CEBPB,CFLAR,CFTR,CHD4,CLIC4,CLUAP1,COPS5,COPS8,CRTAM,CSF2RB,CTNNB1,CTSK,CTSS,CTSV,CTTN,DGKZ,DHX58,DLG1,DOK1,DUSP1,DUSP10,ELAVL1,ELF1,ENSG00000255168,ENTPD1,FAIM,FBLIM1,FCGR2A,FCGRT,FGFR3,FGR,FKBP11,FLT1,FLT3…
Mouse Phenotype	MP:0000702	enlarged lymph nodes	78	7.98684e-06	0.0632398	0.000810767	ANK1,APOE,BCL2L11,CEBPB,CHD2,CSF2RB,CTSV,CYP27B1,DOK1,EZH2,F11,FCGR2A,FOXO1,IL6ST,INPP5D,IRF2,IRF4,IRF8,ITCH,KCNE2,LAT2,MARK2,MDM2,NFKB2,NLRP3,PLCG2,PRKCD,PRKDC,PROC,REL,RXRA,SH2B3,SLC29A3,STIM1,TENC1,TNFSF12-TNFSF13,TRAF3,ZBTB46,ZFP36L1,ZFP36L2
Mouse Phenotype	MP:0001547	abnormal lipid level	79	8.06392e-06	0.0638502	0.00080823	ABCC2,ABHD12,ABHD5,ACADS,ACTB,ADCY10,AKT2,APOA1,APOE,APP,ASIP,ATP1A1,ATP8B1,ATXN2,C19orf80,CACNA1B,CAPZB,CD1D,CEBPB,CEL,CFTR,CHD2,CNR1,COL18A1,CPT1A,CPT1C,CREBBP,CRTC1,CTH,CTSS,DBN1,DFNB31,DHCR7,DUSP1,EHHADH,EPB41L5,FADS1,FAM20C,FASN,FKBP5,FN1,FOXO1,GNAS,GNMT,GPR12,GPR39,GRHL3,GRIN2D,GTF2IRD1,H6PD,HADHA,HNF4A,HSD11B2,HSD3B7,IFT88,IL4R,INSIG1,INSIG2,INSR,ITGB1,KL,KLF15,KPNA1,LAMA2,LDLR,LEP,LGALS3,…
Mouse Phenotype	MP:0002591	decreased mean corpuscular volume	80	8.66196e-06	0.0685854	0.000857317	AGO2,ANK1,BCL11A,DBN1,EIF2B5,EPB41,FBXL5,GRHL3,JAK2,KCNE2,NSUN2,PRKDC,TAL1,TFRC,TTC7A
Mouse Phenotype	MP:0003954	abnormal Reichert's membrane morphology	81	8.70614e-06	0.0689353	0.000851052	ABI1,COL4A2,DAG1,LAMA1,POFUT2,POMT1,POMT2,TFAP2C
Mouse Phenotype	MP:0000220	increased monocyte cell number	82	9.02075e-06	0.0714263	0.000871052	APOE,ARID4B,ARNTL,ASIP,BCL2L11,CFLAR,DIDO1,DOK1,ELAVL1,FCGR2A,FLT3,GFI1,ID1,IL4R,INPP5D,JAK2,JAK3,KMT2A,LDLR,NF1,PRKDC,RAF1,RBPJ,SH2B3,TET2,TWSG1,ZBTB46
Mouse Phenotype	MP:0008058	abnormal DNA repair	83	9.25188e-06	0.0732564	0.000882607	ATAD5,BRCA1,CHD2,COPS5,CTC1,FEN1,KAT8,M1AP,NUDT1,PMS2,POLK,POLL,PRKDC,SIRT1,SUV420H2,UBE2B,XPA,ZC3HC1
Mouse Phenotype	MP:0010296	increased hemolymphoid system tumor incidence	84	9.87628e-06	0.0782004	0.000930957	ALOX15,ARID4B,ATAD5,BCL2L11,BIN1,BMF,BRCA1,CDK6,CHD2,CREBBP,DCN,DNMT1,DOK1,EEF1A1,ENSG00000255168,EZH2,FEN1,FLT3,FOXO1,HIC1,HIP1,ID1,INPP5D,IRF8,JAK2,JUNB,KMT2A,MAPKAPK5,MDM2,MLH1,MLLT1,MUTYH,MYH14,MZF1,NCOA3,NDRG1,NF1,NOTCH3,PLCG2,PMS2,PRDM2,PRKDC,REV3L,RNF168,RPS6KB1,SIRT1,SKIL,SLC29A3,SMURF2,SPTBN1,STAG1,TET2,TNK1,XPA,XRCC2,XRCC6,ZFP36L1,ZFP36L2
Mouse Phenotype	MP:0003949	abnormal circulating lipid level	85	9.98876e-06	0.079091	0.000930482	ABCC2,ABHD5,ACADS,ACTB,ADCY10,AKT2,APOA1,APOE,ASIP,ATP1A1,ATXN2,C19orf80,CACNA1B,CAPZB,CD1D,CEBPB,CEL,CNR1,COL18A1,CPT1A,CPT1C,CREBBP,CRTC1,CTH,CTSS,DBN1,DFNB31,DHCR7,DUSP1,EPB41L5,FADS1,FASN,FKBP5,FN1,FOXO1,GNAS,GNMT,GPR12,GPR39,GRIN2D,GTF2IRD1,H6PD,HADHA,HNF4A,HSD11B2,HSD3B7,INSIG1,INSIG2,INSR,ITGB1,KPNA1,LDLR,LEP,LGALS3,LIF,LIPC,LIPG,LMF1,LMNA,LPIN1,LPL,LRP5,MAP3K1,MARK2,MC2R,MCF2L,MCHR1,MED13…
Mouse Phenotype	MP:0010869	decreased bone trabecula number	86	1.01224e-05	0.080149	0.000931965	ABHD5,APOE,CEBPB,CHSY1,COL2A1,EIF4E3,FBLIM1,FBN1,HIF1A,INPP5D,LMNA,PHF20,RASSF2,RUNX2,SATB2,SLC39A14,SMPD3,TWSG1,VHLL
Mouse Phenotype	MP:0006298	abnormal platelet activation	87	1.12985e-05	0.0894613	0.00102829	AP3B1,ENTPD1,F2,GAS6,GNAQ,INPP5D,P2RY1,PIK3CB,PIK3CD,PLCG2,PRKCQ,PTPN9,RANBP10,STIM1,VASP,VWF
Mouse Phenotype	MP:0001648	abnormal apoptosis	88	1.31941e-05	0.104471	0.00118717	ACVR2A,ADRM1,AHI1,AKT2,AKT3,AMBRA1,APOE,ARID3B,ARNT,ASCL1,ATG7,ATP1B2,AURKB,B3GNT2,BACH1,BBS1,BCL11A,BCL2L1,BCL2L11,BHLHE23,BID,BIN1,BIRC6,BMF,BMP8A,BRCA1,BRD1,BSX,BTRC,BUB1B,CALCRL,CAMLG,CAPRIN1,CASP2,CAST,CCBE1,CD27,CDH4,CDK11B,CDK5RAP2,CDK6,CDX2,CEBPB,CFLAR,CNR1,COPS5,COQ9,CORIN,CRIM1,CTNNB1,CTNNBIP1,CTSS,CTSV,CYP26B1,DAP3,DAXX,DCC,DCN,DDIT4,DDX11,DFFB,DHX58,DIDO1,DLG1,DNAJA3,DNASE1,DNMT1,DUSP…
Mouse Phenotype	MP:0010770	preweaning lethality	89	1.35949e-05	0.107645	0.00120949	ABCA3,ABCB10,ABHD5,ABI1,ABR,ACKR3,ACTA1,ACTB,ACVR2A,ADA,ADAM10,ADAM19,ADAM23,ADAM9,ADARB1,ADK,ADNP,ADRBK1,ADRM1,AFF1,AFF4,AGO2,AGPAT3,AHI1,AKAP13,AKAP6,AKT2,AKT3,ALDH18A1,AMBRA1,ANK1,ANK2,ANKRD11,ANKRD17,AP1M1,AP3B1,APBA2,APBA3,APOE,APP,ARFRP1,ARHGAP18,ARHGAP5,ARHGEF18,ARID1A,ARID3B,ARID4B,ARID5B,ARNT,ASCL1,ASIP,ASXL1,ATAD5,ATG16L1,ATG7,ATP1A1,ATP1B2,ATP2A1,ATP2A2,ATP6V0D1,ATXN1,ATXN1L,ATXN2,AURK…
Mouse Phenotype	MP:0009124	increased brown fat cell lipid droplet size	90	1.37206e-05	0.10864	0.00120711	GNAS,INSR,LEP
Mouse Phenotype	MP:0008410	increased cellular sensitivity to ultraviolet irradiation	91	1.42153e-05	0.112557	0.00123689	BCL2L1,CHD2,ERCC3,JUND,POLK,PRKDC,RNF168,SIRT1,SUV420H2,TROVE2,XPA
Mouse Phenotype	MP:0000701	abnormal lymph node size	92	1.43841e-05	0.113893	0.00123797	ANK1,APOE,BCL2L11,CCR7,CEBPB,CHD2,CHD4,CSF2RB,CTSV,CYP27B1,DOK1,EEF1A2,ELAVL1,EZH2,F11,FCGR2A,FLT3,FOXO1,GALNT1,ID2,IL6ST,INPP5D,IRF2,IRF4,IRF8,ITCH,JAK3,KCNE2,KMT2E,LAT2,MARK2,MDM2,NFKB2,NLRP3,PIK3CD,PLCG2,PRKCD,PRKDC,PROC,REL,RXRA,SH2B3,SLC29A3,SRC,STIM1,TENC1,TNFSF12-TNFSF13,TRAF3,XRCC6,ZAP70,ZBTB46,ZFP36L1,ZFP36L2
Mouse Phenotype	MP:0011202	abnormal ectoplacental cavity morphology	93	1.48593e-05	0.117656	0.00126512	ARFRP1,TFAP2C
Mouse Phenotype	MP:0008182	decreased marginal zone B cell number	94	1.49799e-05	0.118611	0.00126182	ACKR3,ACTB,ADAM10,APOE,ENSG00000255168,FOXO1,HAX1,INPP5D,LTBR,NFKB2,PIK3CD,POLR2A,PRKCD,RAC1,RBPJ,RRAS2,SFN,SRF,ST6GAL1,SYK,TNFAIP3,UBE2N,VAV2
Mouse Phenotype	MP:0009548	abnormal platelet aggregation	95	1.57506e-05	0.124713	0.00131277	AP3B1,ENTPD1,F2,GAS6,GNAQ,INPP5D,P2RY1,PIK3CB,PIK3CD,PLCG2,PRKCQ,PTPN9,RANBP10,STIM1,VASP
Mouse Phenotype	MP:0001868	ovary inflammation	96	1.63014e-05	0.129074	0.00134452	INSR
[truncated: 6,366 more rows]
