# Supplementary material for: A Study of Alterations in DNA Epigenetic Modifications (5mC and 5hmC) and Gene Expression Influenced by Simulated Microgravity in Human Lymphoblastoid Cells
Source: PLoS One. 2016 Jan 28;11(1):e0147514. doi: 10.1371/journal.pone.0147514 (PMC4731572; doi:10.1371/journal.pone.0147514)
Supplement: S6 Table — For every DHMR identified, a description of the genomic features found in this region has been provided. The columns represent the following information: (A) Genomic coordinates of the region defined as a DHMR and (B) ENCODE IDs of features (such as gene, transcript, pseudogene, non-coding RNA or other regulatory feature) present in the region. (XLSX) [file pone.0147514.s012.xlsx]

## Sheet: Sheet1
Region Name	ID
Region 44070501-44070971 of chromosome 9
Region 29516033-29516503 of chromosome 22	ENSG00000183762
	ENST00000400335
	ENST00000400338
	ENST00000327813
	ENST00000407188
	ENSR00001532030
Region 113180479-113180949 of chromosome 13	ENSG00000126216
	ENST00000261965
	ENST00000375669
	ENST00000462580
Region 19812156-19812626 of chromosome 18
Region 2364916-2365386 of chromosome 12	ENSG00000151067
	ENST00000335762
	ENST00000399655
	ENST00000480911
	ENST00000399595
	ENST00000399644
	ENST00000399638
	ENST00000399597
	ENST00000399621
	ENST00000399637
	ENST00000399591
	ENST00000399641
	ENST00000347598
	ENST00000399606
	ENST00000399601
	ENST00000344100
	ENST00000399629
	ENST00000327702
	ENST00000399649
	ENST00000402845
	ENST00000399603
	ENST00000399634
	ENST00000399617
	ENST00000406454
	ENSR00000652929
Region 130262565-130263035 of chromosome 10
	ENSR00000363944
Region 18359641-18360111 of chromosome 22	ENSG00000243156
	ENST00000441493
	ENST00000400561
	ENST00000444520
	ENST00000495076
	ENST00000414725
	ENST00000383094
	ENST00000207726
	ENST00000429452
	ENST00000461307
	ENST00000585038
	ENSR00000290986
Region 94986159-94986629 of chromosome 14
Region 149700371-149700841 of chromosome 7	ENSG00000260555
	ENST00000565102
Region 27700513-27700983 of chromosome 15	ENSG00000182256
	ENST00000333743
	ENST00000555083
	ENST00000554696
Region 46429770-46430240 of chromosome 20
	ENSR00000649632
Region 31896354-31896824 of chromosome 20	ENSG00000125999
	ENST00000253354
	ENSR00000649246
Region 27912305-27912775 of chromosome 13
Region 5738737-5739207 of chromosome 1
Region 48402524-48402994 of chromosome 1	ENSG00000204018
	ENST00000371865
	ENST00000435576
Region 33397692-33398162 of chromosome 13
	ENSR00000666487
Region 238804874-238805344 of chromosome 1
Region 45886028-45886498 of chromosome 20	ENSG00000101040
	ENST00000311275
	ENST00000360911
	ENST00000458360
	ENST00000467200
	ENST00000262975
	ENST00000471951
	ENST00000352431
	ENST00000396281
	ENST00000536340
	ENST00000355972
	ENST00000446994
	ENST00000461685
	ENST00000372023
	ENST00000540497
	ENST00000468376
	ENSR00001449260
Region 110760867-110761337 of chromosome 13
	ENSR00000520492
Region 59470728-59471198 of chromosome 20
Region 2173057-2173527 of chromosome 8
Region 3230997-3231467 of chromosome 4	ENSG00000197386
	ENST00000355072
	ENST00000510626
	ENST00000512068
	ENST00000513806
Region 140884369-140884839 of chromosome 8	ENSG00000167632
	ENST00000389328
	ENST00000389327
	ENST00000520857
	ENST00000438773
	ENST00000521667
	ENST00000522504
	ENST00000519482
	ENST00000524162
	ENST00000523777
Region 127057774-127058244 of chromosome 3	ENSG00000244215
	ENST00000488425
Region 25362487-25362957 of chromosome 1
Region 23508094-23508564 of chromosome 13
	ENSR00000666332
Region 44841210-44841680 of chromosome 13
Region 81610909-81611379 of chromosome 16	ENSG00000153815
	ENST00000537098
	ENST00000539778
	ENSR00001506873
Region 24931058-24931528 of chromosome 13
	ENSR00000666362
Region 75682096-75682566 of chromosome 17
Region 117745746-117746216 of chromosome 11	ENSG00000255245
	ENSG00000137726
	ENST00000532984
	ENST00000579800
	ENST00000540359
	ENST00000539526
	ENST00000260282
	ENST00000527717
	ENST00000526014
	ENST00000584394
	ENST00000529335
	ENST00000524841
	ENST00000527429
	ENST00000530956
	ENST00000579486
	ENST00000584230
	ENSR00001573973
Region 59887011-59887481 of chromosome 20	ENSG00000179242
	ENST00000360469
	ENSR00000403898
Region 36078556-36079026 of chromosome 20
Region 10329960-10330430 of chromosome 2	ENSG00000163009
	ENST00000381786
Region 109200623-109201093 of chromosome 13
Region 89646937-89647407 of chromosome 16	ENSG00000178773
	ENST00000268720
	ENST00000525982
	ENST00000319518
	ENSR00000512354
Region 59619973-59620443 of chromosome 20
Region 11319910-11320380 of chromosome 19	ENSG00000130158
	ENSG00000267082
	ENST00000294618
	ENST00000319867
	ENST00000587656
	ENST00000588634
Region 104882136-104882606 of chromosome 12	ENSG00000171310
	ENST00000547956
	ENST00000549260
	ENST00000303694
	ENST00000546689
	ENSR00000654280
Region 45687412-45687882 of chromosome 22	ENSG00000100373
	ENST00000216211
	ENST00000396082
	ENSR00000619483
Region 29977639-29978109 of chromosome 20	ENSG00000180483
	ENST00000492344
	ENST00000339144
	ENST00000376321
	ENST00000376315
Region 44973385-44973855 of chromosome 20
Region 55793579-55794049 of chromosome 20	ENSG00000101144
	ENST00000395863
	ENST00000395864
	ENST00000460817
	ENST00000450594
	ENST00000433911
	ENST00000524700
	ENST00000530870
	ENSR00001449987
Region 95532768-95533238 of chromosome 14
Region 124671771-124672241 of chromosome 8
Region 31155538-31156008 of chromosome 20	ENSG00000197183
	ENSG00000233293
	ENST00000201961
	ENST00000485364
	ENST00000413983
	ENSR00000399819
Region 79498834-79499304 of chromosome 17	ENSG00000186765
	ENST00000417245
	ENST00000334850
	ENSR00001538672
Region 113567198-113567668 of chromosome 13	ENSG00000126217
	ENST00000375608
	ENST00000442652
	ENST00000442625
Region 45000342-45000812 of chromosome 22
Region 51032738-51033208 of chromosome 8	ENSG00000147481
	ENST00000518864
	ENST00000520697
	ENST00000522124
	ENST00000517473
	ENST00000523085
	ENST00000521316
Region 58261986-58262456 of chromosome 20	ENSG00000087495
	ENST00000359926
	ENST00000434923
	ENST00000371015
	ENST00000395639
	ENST00000541461
	ENST00000355648
Region 27404263-27404733 of chromosome 22
Region 44846149-44846619 of chromosome 20	ENSG00000149654
	ENST00000372262
	ENST00000537909
	ENST00000474438
Region 49852040-49852510 of chromosome 22	ENSG00000188511
	ENST00000414287
	ENST00000416411
Region 94667099-94667569 of chromosome 9	ENSG00000169071
	ENST00000375715
	ENST00000375708
	ENST00000495386
	ENST00000546883
Region 55778244-55778714 of chromosome 20	ENSG00000101144
	ENST00000395863
	ENST00000395864
	ENST00000460817
	ENST00000450594
	ENST00000433911
	ENST00000524700
	ENST00000530870
Region 24930221-24930691 of chromosome 13
	ENSR00000666362
Region 7371205-7371675 of chromosome 5	ENSG00000249865
	ENST00000513219
Region 111516061-111516531 of chromosome 9
Region 2051068-2051538 of chromosome 8	ENSG00000036448
	ENST00000262113
	ENST00000523438
	ENST00000519372
	ENST00000518203
	ENST00000517520
Region 10890561-10891031 of chromosome 8	ENSG00000171044
	ENST00000416569
Region 127525101-127525571 of chromosome 3	ENSG00000074416
	ENST00000434178
	ENST00000265052
	ENST00000398104
	ENST00000453507
	ENST00000479967
	ENST00000494830
Region 36629071-36629541 of chromosome 6
	ENSR00001215539
Region 73103920-73104390 of chromosome 7	ENSG00000071462
	ENST00000265758
	ENST00000432522
	ENST00000421744
	ENST00000478670
	ENST00000496153
	ENST00000441822
	ENST00000428163
	ENST00000436944
	ENST00000423166
	ENST00000463307
	ENST00000430270
	ENST00000423497
	ENST00000487006
	ENST00000430446
Region 21232726-21233196 of chromosome 17
Region 125274990-125275460 of chromosome 2	ENSG00000155052
	ENST00000431078
Region 8828448-8828918 of chromosome 17	ENSG00000141506
	ENST00000269300
	ENST00000447110
	ENST00000578515
	ENST00000580959
	ENST00000577981
	ENST00000583222
Region 27941142-27941612 of chromosome 15
Region 134228598-134229068 of chromosome 10	ENSG00000171813
	ENST00000305233
	ENST00000368609
	ENSR00000644281
Region 51147530-51148000 of chromosome 19	ENSG00000213023
	ENST00000544769
Region 57916311-57916781 of chromosome 20
	ENSR00000649972
Region 65022315-65022785 of chromosome 17	ENSG00000075461
	ENST00000262138
	ENSR00001537599
Region 142955252-142955722 of chromosome 8
	ENSR00001403706
Region 112614551-112615021 of chromosome 13
Region 5162974-5163444 of chromosome 2
Region 33626521-33626991 of chromosome 5	ENSG00000151388
	ENST00000504830
	ENST00000352040
	ENST00000504582
Region 63866876-63867346 of chromosome 11	ENSG00000133315
	ENSG00000256824
	ENST00000255681
	ENST00000543422
	ENST00000545464
	ENST00000542359
	ENST00000537170
	ENST00000538550
Region 9240176-9240646 of chromosome 4
	ENSR00001236459
Region 724064-724534 of chromosome 1	ENSG00000230021
	ENSG00000237491
	ENST00000448605
	ENST00000429505
	ENST00000585745
	ENST00000585768
	ENST00000590848
	ENST00000587530
	ENST00000591440
	ENST00000593022
	ENST00000589531
	ENST00000588951
	ENST00000586288
Region 9009937-9010407 of chromosome 19	ENSG00000181143
	ENST00000397910
Region 134824878-134825348 of chromosome 10
	ENSR00000644310
Region 74210314-74210784 of chromosome 13	ENSG00000224853
	ENST00000452852
Region 25883264-25883734 of chromosome 22	ENSG00000100058
	ENST00000354451
	ENST00000509460
Region 46061517-46061987 of chromosome 20
	ENSR00001022185
Region 21072043-21072513 of chromosome 13	ENSG00000165475
	ENST00000298248
	ENST00000382812
Region 24288595-24289065 of chromosome 13
Region 1381440-1381910 of chromosome 5
Region 126068670-126069140 of chromosome 10
	ENSR00001428120
Region 137158190-137158660 of chromosome 9
Region 133233929-133234399 of chromosome 3
Region 141523595-141524065 of chromosome 3	ENSG00000114124
	ENST00000264952
	ENSR00001375485
Region 158051581-158052051 of chromosome 6	ENSG00000175048
	ENST00000414563
	ENST00000359775
	ENST00000518214
	ENST00000341375
	ENST00000340347
	ENST00000523706
	ENST00000517432
	ENSR00001231907
Region 72072385-72072855 of chromosome 17	ENSG00000266357
	ENST00000581028
	ENST00000584003
Region 106459664-106460134 of chromosome 6
Region 43871470-43871940 of chromosome 22	ENSG00000186732
	ENST00000417669
	ENST00000443721
	ENST00000414469
	ENST00000439548
	ENST00000542779
	ENST00000538182
	ENSR00000673564
Region 59459368-59459838 of chromosome 20
Region 225783469-225783939 of chromosome 2	ENSG00000135905
	ENST00000409592
	ENST00000258390
	ENST00000492369
	ENST00000471810
	ENST00000474102
	ENST00000435582
	ENSR00000679090
Region 48128558-48129028 of chromosome 20	ENSG00000124212
	ENST00000244043
	ENST00000478971
Region 55614158-55614628 of chromosome 20
	ENSR00000403472
Region 43634108-43634578 of chromosome 13	ENSG00000120675
	ENST00000474320
	ENST00000379221
	ENSR00000515204
Region 59999097-59999567 of chromosome 20	ENSG00000179242
	ENST00000360469
Region 44178808-44179278 of chromosome 20
Region 3863494-3863964 of chromosome 4
	ENSR00001235284
Region 9473290-9473760 of chromosome 21
Region 7907899-7908369 of chromosome 2
Region 856111-856581 of chromosome 5	ENSG00000028310
	ENST00000493082
	ENSR00001274195
Region 106445839-106446309 of chromosome 13
Region 43237782-43238252 of chromosome 7	ENSG00000002746
	ENST00000395891
	ENST00000490954
	ENST00000453890
	ENST00000492310
	ENSR00000682059
Region 59339018-59339488 of chromosome 20
	ENSR00000649992
Region 169944743-169945213 of chromosome 5	ENSG00000182132
	ENST00000377360
	ENST00000328939
	ENST00000390656
	ENST00000520740
	ENST00000434108
	ENST00000411494
Region 97395039-97395509 of chromosome 14	ENSG00000100749
	ENST00000557222
Region 70610308-70610778 of chromosome 11	ENSG00000162105
	ENST00000338508
	ENST00000423696
	ENST00000433693
	ENST00000294018
	ENST00000470759
	ENST00000468619
	ENST00000498519
Region 111696474-111696944 of chromosome 13
Region 76903975-76904445 of chromosome 11	ENSG00000137474
	ENST00000409709
	ENST00000458637
	ENST00000409619
	ENST00000458169
Region 11055886-11056356 of chromosome 21	ENSG00000187172
	ENST00000496773
	ENST00000470054
	ENSR00000611297
Region 11491229-11491699 of chromosome 6	ENSG00000242753
	ENST00000423149
Region 109945835-109946305 of chromosome 13
Region 9015976-9016446 of chromosome 19	ENSG00000181143
	ENST00000397910
Region 45353097-45353567 of chromosome 20	ENSG00000197496
	ENST00000359271
Region 129640329-129640799 of chromosome 12	ENSG00000151952
	ENST00000422113
Region 24223956-24224426 of chromosome 22	ENSG00000133460
	ENSG00000251357
	ENST00000345044
	ENST00000398356
	ENST00000467660
	ENST00000405286
	ENST00000255830
	ENST00000489322
	ENST00000405340
	ENST00000461809
	ENST00000316185
	ENST00000433835
	ENST00000482576
	ENST00000472526
	ENST00000473357
Region 14570962-14571432 of chromosome 19	ENSG00000123143
	ENST00000585839
	ENST00000242783
	ENST00000342216
Region 33486432-33486902 of chromosome 6
Region 10452415-10452885 of chromosome 2	ENSG00000115756
	ENST00000423674
	ENST00000307845
	ENST00000381765
Region 76474632-76475102 of chromosome 17	ENSG00000187775
	ENST00000389840
	ENST00000585328
	ENST00000586052
	ENSR00001354370
Region 169978591-169979061 of chromosome 5	ENSG00000182132
	ENST00000377360
	ENST00000328939
	ENST00000390656
	ENST00000520740
	ENST00000434108
	ENST00000411494
	ENSR00001296454
Region 98778581-98779051 of chromosome 13
Region 133242379-133242849 of chromosome 3
Region 208322591-208323061 of chromosome 1	ENSG00000076356
	ENST00000367033
Region 1549291-1549761 of chromosome 19
Region 120199355-120199825 of chromosome 11	ENSG00000181264
	ENST00000375095
	ENST00000314475
	ENST00000531346
	ENST00000529187
	ENSR00000570048
Region 223341536-223342006 of chromosome 2	ENSG00000163082
	ENST00000321276
Region 4602444-4602914 of chromosome 19
Region 7667198-7667668 of chromosome 1	ENSG00000171735
	ENST00000303635
	ENST00000439411
Region 127857078-127857548 of chromosome 8
	ENSR00001445295
Region 51607849-51608319 of chromosome 20	ENSG00000182463
	ENST00000371497
Region 27800496-27800966 of chromosome 16	ENSG00000169181
	ENST00000380898
	ENST00000447459
Region 62122901-62123371 of chromosome 20	ENSG00000101210
	ENST00000298049
	ENST00000217182
Region 39429713-39430183 of chromosome 21	ENSG00000184029
	ENST00000398948
	ENST00000328264
Region 135882291-135882761 of chromosome 9
Region 2460019-2460489 of chromosome 5
Region 49977716-49978186 of chromosome 20
	ENSR00000402825
Region 7691451-7691921 of chromosome 4	ENSG00000184985
	ENST00000507866
	ENST00000329016
Region 91345319-91345789 of chromosome 9
Region 94345370-94345840 of chromosome 9	ENSG00000169071
	ENST00000375715
Region 27564623-27565093 of chromosome 22
Region 96438461-96438931 of chromosome 14
Region 14788708-14789178 of chromosome 19	ENSG00000131355
	ENST00000599900
Region 100643302-100643772 of chromosome 7	ENSG00000205277
	ENST00000379442
	ENST00000536621
	ENSR00000311884
Region 28564972-28565442 of chromosome 13
Region 46427452-46427922 of chromosome 18
Region 26385735-26386205 of chromosome 16
Region 133871566-133872036 of chromosome 9
	ENSR00001316072
Region 6678748-6679218 of chromosome 19	ENSG00000125730
	ENST00000245907
	ENST00000599899
	ENST00000602229
	ENST00000599668
	ENST00000601008
	ENSR00000342718
