# Supplementary material for: A Study of Alterations in DNA Epigenetic Modifications (5mC and 5hmC) and Gene Expression Influenced by Simulated Microgravity in Human Lymphoblastoid Cells
Source: PLoS One. 2016 Jan 28;11(1):e0147514. doi: 10.1371/journal.pone.0147514 (PMC4731572; doi:10.1371/journal.pone.0147514)
Supplement: S7 Table — The columns represent the following information for each identified DHMR: (A) Genomic coordinates of the region defined as a DHMR and (B) ENCODE IDs of features (such as gene, transcript, pseudogene, non-coding RNA or other regulatory feature) present in the region. (XLSX) [file pone.0147514.s013.xlsx]

## Sheet: Sheet1
Region Name	ID
Region 110076399-110076875 of chromosome 13
Region 27731823-27732299 of chromosome 19
Region 41382076-41382552 of chromosome 17	ENSG00000236383
	ENST00000433702
Region 96336458-96336934 of chromosome 3
Region 35187134-35187610 of chromosome 21	ENSG00000249209
	ENSG00000205726
	ENST00000429238
	ENST00000399353
	ENST00000381318
	ENST00000381291
	ENST00000381285
	ENST00000399367
	ENST00000399352
	ENST00000399355
	ENST00000399349
	ENST00000399338
	ENST00000437442
	ENST00000399326
	ENST00000379960
	ENST00000419241
	ENST00000440794
Region 96336159-96336635 of chromosome 3
Region 79946457-79946933 of chromosome 5	ENSG00000228716
	ENST00000439211
	ENST00000505337
	ENST00000511032
	ENST00000504396
	ENST00000513048
	ENST00000508282
	ENST00000513314
Region 91852787-91853263 of chromosome 1	ENSG00000162669
	ENST00000370425
	ENST00000294696
	ENST00000370424
	ENST00000481900
	ENST00000488023
	ENST00000448819
	ENST00000427444
Region 46524225-46524701 of chromosome 20
	ENSR00000402082
Region 139623616-139624092 of chromosome 5	ENSG00000120306
	ENST00000509589
	ENST00000509789
	ENST00000504227
	ENSR00001291769
Region 177198869-177199345 of chromosome 3	ENSG00000228221
	ENST00000442937
	ENST00000439009
	ENSR00001380234
Region 110793878-110794354 of chromosome 12
Region 42293308-42293784 of chromosome 20
