# Supplementary material for: A Study of Alterations in DNA Epigenetic Modifications (5mC and 5hmC) and Gene Expression Influenced by Simulated Microgravity in Human Lymphoblastoid Cells
Source: PLoS One. 2016 Jan 28;11(1):e0147514. doi: 10.1371/journal.pone.0147514 (PMC4731572; doi:10.1371/journal.pone.0147514)
Supplement: S8 Table — The columns represents the respective ontology name, term name / identifier, term description, binomial rank, binomial p-value (uncorrected), binomial Bonferroni corrected p-value, binomial FDR q-value and names of gene hits generated by GREAT version 3.0.0; Species assembly: hg19 and association rule: Basal+extension: 5000 bp upstream, 1000 bp downstream, 1000000 bp max extension, curated regulatory domains included. (XLSX) [file pone.0147514.s014.xlsx]

## Sheet: Sheet1
# Ontology	ID	Desc	BinomRank	BinomP	BinomBonfP	BinomFdrQ	Genes
GO Molecular Function	GO:0005212	structural constituent of eye lens	1	4.33676e-05	0.15994	0.15994	BFSP2,CRYBA4
GO Molecular Function	GO:0004890	GABA-A receptor activity	2	0.0010287	1	1	GABRG3,GABRP
GO Molecular Function	GO:0015079	potassium ion transmembrane transporter activity	3	0.00106618	1	1	ATP1B3,FXYD2,KCNB1,KCNG1,KCNIP1,KCNJ12,KCNJ6,KCNK9,KCNQ2
GO Molecular Function	GO:0050659	N-acetylgalactosamine 4-sulfate 6-O-sulfotransferase activity	4	0.00145267	1	1	CHST11,CHST15
GO Molecular Function	GO:0016917	GABA receptor activity	5	0.00154175	1	1	GABRG3,GABRP
GO Molecular Function	GO:0004703	G-protein coupled receptor kinase activity	6	0.00193256	1	1	ADRBK2,GRK7
GO Molecular Function	GO:0005302	L-tyrosine transmembrane transporter activity	7	0.00205728	1	1	OCA2
GO Molecular Function	GO:0030160	GKAP/Homer scaffold activity	8	0.00219292	1	1	SHANK1,SHANK2
GO Molecular Function	GO:0047485	protein N-terminus binding	9	0.00219826	1	0.900799	KCNB1,KCNIP1,NCOA3,SLC6A3,STX1A
GO Molecular Function	GO:0000977	RNA polymerase II regulatory region sequence-specific DNA binding	10	0.00230867	1	0.851438	GATA6,NFIL3,RUNX3,SOX11,TFAP2C
GO Molecular Function	GO:0001078	RNA polymerase II core promoter proximal region sequence-specific DNA binding transcription factor activity involved in negative regulation of transcription	11	0.00252112	1	0.845264	NFIL3,TFAP2C
GO Molecular Function	GO:0032028	myosin head/neck binding	12	0.00265599	1	0.816274	STX1A
GO Molecular Function	GO:0001012	RNA polymerase II regulatory region DNA binding	13	0.00285709	1	0.810533	GATA6,NFIL3,RUNX3,SOX11,TFAP2C
GO Molecular Function	GO:0031715	C5L2 anaphylatoxin chemotactic receptor binding	14	0.0031753	1	0.836466	C3
GO Molecular Function	GO:0001227	RNA polymerase II transcription regulatory region sequence-specific DNA binding transcription factor activity involved in negative regulation of transcription	15	0.00339071	1	0.833663	NFIL3,TFAP2C
GO Molecular Function	GO:0017147	Wnt-protein binding	16	0.0034694	1	0.799697	LRP5L,ROR2,TRABD2B
GO Molecular Function	GO:0000979	RNA polymerase II core promoter sequence-specific DNA binding	17	0.00395676	1	0.858384	GATA6,NFIL3,SOX11
GO Molecular Function	GO:0031877	somatostatin receptor binding	18	0.00423714	1	0.868143	SHANK1
GO Molecular Function	GO:0000980	RNA polymerase II distal enhancer sequence-specific DNA binding	19	0.004273	1	0.829412	TFAP2C
GO Molecular Function	GO:0008324	cation transmembrane transporter activity	20	0.00475208	1	0.876283	ATP11A,ATP1B3,ATP6V0E2,CACNA1C,CACNG1,CACNG4,FXYD2,KCNB1,KCNG1,KCNIP1,KCNJ12,KCNJ6,KCNK9,KCNQ2,OCA2,SLC2A10,SLC41A2,SLC6A3
GO Molecular Function	GO:0005391	sodium:potassium-exchanging ATPase activity	21	0.00483429	1	0.848993	ATP1B3,FXYD2
GO Molecular Function	GO:0050178	phenylpyruvate tautomerase activity	22	0.00520705	1	0.87289	MIF
GO Molecular Function	GO:0005198	structural molecule activity	23	0.0055848	1	0.89551	ACTL7B,BFSP2,COL4A1,CRYBA4,LAMC3,MUC17,MYOM2,NPHP4,RPL38,SHANK1,SHANK2,TUBGCP3
GO Molecular Function	GO:0005102	receptor binding	24	0.00597821	1	0.918652	ADRA2C,ARHGEF12,ASXL1,BID,BMP7,C19orf80,C1QTNF9,C3,EDN3,EFNB2,FKBP4,IRS2,KL,MIF,NCOA3,PKN1,ROR2,RXRA,SEMA6B,SHANK1,SHANK2,SLC6A3,SMAD7,SRC,TNFSF13B,TNFSF14
GO Molecular Function	GO:0005244	voltage-gated ion channel activity	25	0.00604967	1	0.892448	CACNA1C,CACNG1,CACNG4,KCNB1,KCNG1,KCNIP1,KCNJ12,KCNJ6,KCNK9,KCNQ2
GO Molecular Function	GO:0019912	cyclin-dependent protein kinase activating kinase activity	26	0.00643755	1	0.913141	CDKN1A
GO Molecular Function	GO:0008556	potassium-transporting ATPase activity	27	0.00687467	1	0.939029	ATP1B3,FXYD2
GO Molecular Function	GO:0001046	core promoter sequence-specific DNA binding	28	0.00703594	1	0.926733	GATA6,NFIL3,SOX1,SOX11
GO Molecular Function	GO:0035402	histone kinase activity (H3-T11 specific)	29	0.00731038	1	0.929679	PKN1
GO Molecular Function	GO:0000976	transcription regulatory region sequence-specific DNA binding	30	0.00734036	1	0.902374	GATA6,NFIL3,NKX6-2,RUNX3,SOX1,SOX11,TFAP2C
GO Molecular Function	GO:0000149	SNARE binding	31	0.00777479	1	0.924949	STX1A,SYT3,TSNARE1,VAMP3
GO Molecular Function	GO:0005267	potassium channel activity	32	0.00797398	1	0.919001	KCNB1,KCNG1,KCNIP1,KCNJ12,KCNJ6,KCNK9,KCNQ2
GO Molecular Function	GO:0032813	tumor necrosis factor receptor superfamily binding	33	0.00844852	1	0.944186	BID,TNFSF13B,TNFSF14
GO Molecular Function	GO:0005330	dopamine:sodium symporter activity	34	0.00926155	1	1	SLC6A3
GO Molecular Function	GO:0015077	monovalent inorganic cation transmembrane transporter activity	35	0.0096513	1	1	ATP1B3,ATP6V0E2,FXYD2,KCNB1,KCNG1,KCNIP1,KCNJ12,KCNJ6,KCNK9,KCNQ2,SLC6A3
GO Molecular Function	GO:0042731	PH domain binding	36	0.00997343	1	1	INPP5A,SAMD11
GO Molecular Function	GO:0005179	hormone activity	37	0.00997664	1	0.994428	C19orf80,C1QTNF9,EDN3,KL
GO Molecular Function	GO:0031714	C5a anaphylatoxin chemotactic receptor binding	38	0.0104583	1	1	C3
GO Molecular Function	GO:0008444	CDP-diacylglycerol-glycerol-3-phosphate 3-phosphatidyltransferase activity	39	0.0113093	1	1	PGS1
GO Molecular Function	GO:0001158	enhancer sequence-specific DNA binding	40	0.0119535	1	1	SOX11,TFAP2C
GO Molecular Function	GO:0008116	prostaglandin-I synthase activity	41	0.0120494	1	1	PTGIS
GO Molecular Function	GO:0004587	ornithine-oxo-acid transaminase activity	42	0.0123446	1	1	OAT
GO Molecular Function	GO:0005515	protein binding	43	0.0126231	1	1	ACTR3C,ADCY2,ADRA2C,AFAP1,ARHGEF12,ARHGEF7,ASXL1,ATP11A,BAK1,BID,BMP7,BRD1,C17orf70,C19orf80,C1QTNF9,C3,CACNA1C,CD34,CD40,CDK5RAP1,CDKN1A,CHRM3,CMIP,COL4A1,COMMD7,CRYL1,CTIF,CTTN,CUL3,DAOA,DICER1,DOCK10,DPEP1,EDN3,EFNB2,EPPIN,EPPIN-WFDC6,EYA2,FAM84B,FARP1,FKBP4,FLRT1,FOXD2,FSCN2,GATA6,GFI1B,GSC,GTF3C5,HTT,ID2,ING1,INPP5A,IPO5,IRS2,KANK2,KCNB1,KCNIP1,KCNJ6,KCNK9,KCNQ2,KL,KLF5,KLHL38,KREMEN1,LRP5L,…
GO Molecular Function	GO:0003746	translation elongation factor activity	44	0.0136283	1	1	ABTB1,EEF1A2
GO Molecular Function	GO:0035326	enhancer binding	45	0.0140708	1	1	SOX11,TFAP2C
GO Molecular Function	GO:0005089	Rho guanyl-nucleotide exchange factor activity	46	0.0146086	1	1	ARHGEF12,ARHGEF7,DOCK10,FARP1,MCF2L
GO Molecular Function	GO:0050254	rhodopsin kinase activity	47	0.0151754	1	1	GRK7
GO Molecular Function	GO:0046935	1-phosphatidylinositol-3-kinase regulator activity	48	0.0155802	1	1	PIK3R5,PIK3R6
GO Molecular Function	GO:0005216	ion channel activity	49	0.0171684	1	1	CACNA1C,CACNG1,CACNG4,FXYD2,FXYD6,GABRG3,GABRP,KCNB1,KCNG1,KCNIP1,KCNJ12,KCNJ6,KCNK9,KCNQ2,TPTE
GO Molecular Function	GO:0050104	L-gulonate 3-dehydrogenase activity	50	0.017327	1	1	CRYL1
GO Molecular Function	GO:0042625	ATPase activity, coupled to transmembrane movement of ions	51	0.0177264	1	1	ATP11A,ATP1B3,ATP6V0E2,FXYD2
GO Molecular Function	GO:0050809	diazepam binding	52	0.0181739	1	1	HTT
GO Molecular Function	GO:0022838	substrate-specific channel activity	53	0.0185078	1	1	CACNA1C,CACNG1,CACNG4,FXYD2,FXYD6,GABRG3,GABRP,KCNB1,KCNG1,KCNIP1,KCNJ12,KCNJ6,KCNK9,KCNQ2,TPTE
GO Molecular Function	GO:0071532	ankyrin repeat binding	54	0.0189081	1	1	SHANK1
GO Molecular Function	GO:0001047	core promoter binding	55	0.0190065	1	1	GATA6,NFIL3,SOX1,SOX11
GO Molecular Function	GO:0032093	SAM domain binding	56	0.0195112	1	1	SAMD11
GO Molecular Function	GO:0008061	chitin binding	57	0.0197434	1	1	FIBCD1
GO Molecular Function	GO:0004586	ornithine decarboxylase activity	58	0.0204706	1	1	ODC1
GO Molecular Function	GO:0005254	chloride channel activity	59	0.0207887	1	1	GABRG3,GABRP
GO Molecular Function	GO:0015267	channel activity	60	0.02428	1	1	CACNA1C,CACNG1,CACNG4,FXYD2,FXYD6,GABRG3,GABRP,KCNB1,KCNG1,KCNIP1,KCNJ12,KCNJ6,KCNK9,KCNQ2,TPTE
GO Molecular Function	GO:0004857	enzyme inhibitor activity	61	0.0248521	1	1	C3,CDKN1A,DPEP1,EPPIN,EPPIN-WFDC6,IPO5,PHACTR3,PINX1,SERPINA12,TNFSF14
GO Molecular Function	GO:0015075	ion transmembrane transporter activity	62	0.0251716	1	1	ATP11A,ATP1B3,ATP6V0E2,CACNA1C,CACNG1,CACNG4,FXYD2,FXYD6,GABRG3,GABRP,KCNB1,KCNG1,KCNIP1,KCNJ12,KCNJ6,KCNK9,KCNQ2,OCA2,SLC2A10,SLC41A2,SLC6A3,TPTE
GO Molecular Function	GO:0070034	telomeric RNA binding	63	0.025465	1	1	PINX1
GO Molecular Function	GO:0005253	anion channel activity	64	0.0258083	1	1	GABRG3,GABRP
GO Molecular Function	GO:0043199	sulfate binding	65	0.0260435	1	1	CD34
GO Molecular Function	GO:0030197	extracellular matrix constituent, lubricant activity	66	0.0272204	1	1	MUC17
GO Molecular Function	GO:0047696	beta-adrenergic receptor kinase activity	67	0.0272965	1	1	ADRBK2
GO Molecular Function	GO:0070491	repressing transcription factor binding	68	0.0273893	1	1	GATA6,GSC,ZMYND8
GO Molecular Function	GO:0044212	transcription regulatory region DNA binding	69	0.0274356	1	1	GATA6,NFATC2,NFIL3,NKX6-2,RUNX3,RXRA,SMAD7,SOX1,SOX11,TFAP2C,ZNF217
GO Molecular Function	GO:0019706	protein-cysteine S-palmitoyltransferase activity	70	0.0277659	1	1	ZDHHC11,ZDHHC14
GO Molecular Function	GO:0045505	dynein intermediate chain binding	71	0.0283806	1	1	HTT
GO Molecular Function	GO:0051015	actin filament binding	72	0.0292828	1	1	FSCN2,MYO16,MYO7A
GO Molecular Function	GO:0015108	chloride transmembrane transporter activity	73	0.0294189	1	1	GABRG3,GABRP
GO Molecular Function	GO:0005484	SNAP receptor activity	74	0.0298772	1	1	STX1A,TSNARE1
GO Molecular Function	GO:0046873	metal ion transmembrane transporter activity	75	0.0310009	1	1	ATP1B3,CACNA1C,CACNG1,CACNG4,FXYD2,KCNB1,KCNG1,KCNIP1,KCNJ12,KCNJ6,KCNK9,KCNQ2,SLC6A3
GO Molecular Function	GO:0022839	ion gated channel activity	76	0.0310438	1	1	CACNA1C,CACNG1,CACNG4,GABRG3,GABRP,KCNB1,KCNG1,KCNIP1,KCNJ12,KCNJ6,KCNK9,KCNQ2
GO Molecular Function	GO:0000975	regulatory region DNA binding	77	0.0310624	1	1	GATA6,NFATC2,NFIL3,NKX6-2,RUNX3,RXRA,SMAD7,SOX1,SOX11,TFAP2C,ZNF217
GO Molecular Function	GO:0052659	inositol-1,3,4,5-tetrakisphosphate 5-phosphatase activity	78	0.0314361	1	1	INPP5A
GO Molecular Function	GO:0032036	myosin heavy chain binding	79	0.0319666	1	1	STX1A
GO Molecular Function	GO:0016417	S-acyltransferase activity	80	0.0320697	1	1	ZDHHC11,ZDHHC14
GO Molecular Function	GO:1901338	catecholamine binding	81	0.0324828	1	1	ADRA2C,SLC6A3
GO Molecular Function	GO:0005251	delayed rectifier potassium channel activity	82	0.0332891	1	1	KCNB1,KCNG1,KCNQ2
GO Molecular Function	GO:0031208	POZ domain binding	83	0.0338837	1	1	CUL3
GO Molecular Function	GO:0005164	tumor necrosis factor receptor binding	84	0.0342751	1	1	TNFSF13B,TNFSF14
GO Molecular Function	GO:0042392	sphingosine-1-phosphate phosphatase activity	85	0.0344317	1	1	SGPP2
GO Molecular Function	GO:0004886	9-cis retinoic acid receptor activity	86	0.0349965	1	1	RXRA
GO Molecular Function	GO:0008144	drug binding	87	0.0359125	1	1	CHRM3,FKBP4,HTT,SLC6A3
GO Molecular Function	GO:0003950	NAD+ ADP-ribosyltransferase activity	88	0.036515	1	1	PARP4
GO Molecular Function	GO:0035255	ionotropic glutamate receptor binding	89	0.0365608	1	1	SHANK1,SHANK2
GO Molecular Function	GO:0022891	substrate-specific transmembrane transporter activity	90	0.0372785	1	1	ATP11A,ATP1B3,ATP6V0E2,CACNA1C,CACNG1,CACNG4,FXYD2,FXYD6,GABRG3,GABRP,KCNB1,KCNG1,KCNIP1,KCNJ12,KCNJ6,KCNK9,KCNQ2,OCA2,SLC2A10,SLC41A2,SLC6A3,TPTE
GO Molecular Function	GO:0052658	inositol-1,4,5-trisphosphate 5-phosphatase activity	91	0.0379474	1	1	INPP5A
GO Molecular Function	GO:0017049	GTP-Rho binding	92	0.0388637	1	1	PKN1
GO Molecular Function	GO:0005200	structural constituent of cytoskeleton	93	0.0390501	1	1	ACTL7B,BFSP2,TUBGCP3
GO Molecular Function	GO:0035257	nuclear hormone receptor binding	94	0.0393286	1	1	ASXL1,FKBP4,NCOA3,PKN1,RXRA
GO Molecular Function	GO:0070644	vitamin D response element binding	95	0.0394187	1	1	RXRA
GO Molecular Function	GO:0043221	SMC family protein binding	96	0.0397176	1	1	PAPD7
GO Molecular Function	GO:0030159	receptor signaling complex scaffold activity	97	0.0403355	1	1	SHANK1,SHANK2
GO Molecular Function	GO:0022890	inorganic cation transmembrane transporter activity	98	0.0411816	1	1	ATP1B3,ATP6V0E2,CACNA1C,CACNG1,CACNG4,FXYD2,KCNB1,KCNG1,KCNIP1,KCNJ12,KCNJ6,KCNK9,KCNQ2,SLC6A3
GO Molecular Function	GO:0008422	beta-glucosidase activity	99	0.0424492	1	1	KL
GO Molecular Function	GO:0022857	transmembrane transporter activity	100	0.043257	1	1	ATP11A,ATP1B3,ATP6V0E2,CACNA1C,CACNG1,CACNG4,ENSG00000251357,FXYD2,FXYD6,GABRG3,GABRP,KCNB1,KCNG1,KCNIP1,KCNJ12,KCNJ6,KCNK9,KCNQ2,OCA2,SLC2A10,SLC41A2,SLC6A3,TPTE
GO Molecular Function	GO:0070573	metallodipeptidase activity	101	0.0451673	1	1	DPEP1
GO Molecular Function	GO:0019855	calcium channel inhibitor activity	102	0.0451986	1	1	STX1A
GO Molecular Function	GO:0005329	dopamine transmembrane transporter activity	103	0.0453484	1	1	SLC6A3
GO Molecular Function	GO:0005215	transporter activity	104	0.0463973	1	1	ATP11A,ATP1B3,ATP6V0E2,CACNA1C,CACNG1,CACNG4,CPNE7,ENSG00000251357,FXYD2,FXYD6,GABRG3,GABRP,IPO5,KCNB1,KCNG1,KCNIP1,KCNJ12,KCNJ6,KCNK9,KCNQ2,OCA2,SLC2A10,SLC41A2,SLC6A3,SYT3,TPTE
GO Molecular Function	GO:0022892	substrate-specific transporter activity	105	0.0464872	1	1	ATP11A,ATP1B3,ATP6V0E2,CACNA1C,CACNG1,CACNG4,FXYD2,FXYD6,GABRG3,GABRP,IPO5,KCNB1,KCNG1,KCNIP1,KCNJ12,KCNJ6,KCNK9,KCNQ2,OCA2,SLC2A10,SLC41A2,SLC6A3,TPTE
GO Molecular Function	GO:0052743	inositol tetrakisphosphate phosphatase activity	106	0.0467923	1	1	INPP5A
GO Molecular Function	GO:0043027	cysteine-type endopeptidase inhibitor activity involved in apoptotic process	107	0.0472021	1	1	DPEP1,TNFSF14
GO Molecular Function	GO:0030332	cyclin binding	108	0.0475195	1	1	CDKN1A,CUL3
GO Molecular Function	GO:0047756	chondroitin 4-sulfotransferase activity	109	0.048151	1	1	CHST11
GO Molecular Function	GO:0022843	voltage-gated cation channel activity	110	0.048684	1	1	CACNA1C,CACNG1,CACNG4,KCNB1,KCNG1,KCNJ12,KCNJ6,KCNQ2
GO Molecular Function	GO:0043008	ATP-dependent protein binding	111	0.049401	1	1	STX1A
GO Molecular Function	GO:0005125	cytokine activity	112	0.049703	1	1	BMP7,MIF,TNFSF13B,TNFSF14
GO Molecular Function	GO:0047372	acylglycerol lipase activity	113	0.0506335	1	1	MGLL
GO Molecular Function	GO:0032767	copper-dependent protein binding	114	0.0523973	1	1	FKBP4
GO Molecular Function	GO:0004748	ribonucleoside-diphosphate reductase activity, thioredoxin disulfide as acceptor	115	0.0527082	1	1	RRM2
GO Molecular Function	GO:0015662	ATPase activity, coupled to transmembrane movement of ions, phosphorylative mechanism	116	0.0527257	1	1	ATP1B3,FXYD2
GO Molecular Function	GO:0042626	ATPase activity, coupled to transmembrane movement of substances	117	0.0528121	1	1	ATP11A,ATP1B3,ATP6V0E2,FXYD2
GO Molecular Function	GO:0016820	hydrolase activity, acting on acid anhydrides, catalyzing transmembrane movement of substances	118	0.0540501	1	1	ATP11A,ATP1B3,ATP6V0E2,FXYD2
GO Molecular Function	GO:0004445	inositol-polyphosphate 5-phosphatase activity	119	0.0544358	1	1	INPP5A
GO Molecular Function	GO:0043492	ATPase activity, coupled to movement of substances	120	0.0544958	1	1	ATP11A,ATP1B3,ATP6V0E2,FXYD2
GO Molecular Function	GO:0004566	beta-glucuronidase activity	121	0.0552043	1	1	KL
GO Molecular Function	GO:0017154	semaphorin receptor activity	122	0.0554661	1	1	PLXNA1,PLXNA2
GO Molecular Function	GO:0005543	phospholipid binding	123	0.055982	1	1	ADRBK2,AFAP1,ANXA13,ARHGEF12,ARHGEF7,CMIP,DOCK10,DPEP1,FARP1,IRS2,MCF2L,PLCG2,SNTG1,SNX9,SYT3
GO Molecular Function	GO:0004525	ribonuclease III activity	124	0.0560101	1	1	DICER1
GO Molecular Function	GO:0004826	phenylalanine-tRNA ligase activity	125	0.0571115	1	1	FARSB
GO Molecular Function	GO:0005261	cation channel activity	126	0.0577954	1	1	CACNA1C,CACNG1,CACNG4,KCNB1,KCNG1,KCNIP1,KCNJ12,KCNJ6,KCNK9,KCNQ2
GO Molecular Function	GO:0004727	prenylated protein tyrosine phosphatase activity	127	0.0604087	1	1	PTP4A3
GO Molecular Function	GO:0015405	P-P-bond-hydrolysis-driven transmembrane transporter activity	128	0.0623598	1	1	ATP11A,ATP1B3,ATP6V0E2,FXYD2
GO Molecular Function	GO:0034235	GPI anchor binding	129	0.0623833	1	1	DPEP1
GO Molecular Function	GO:0015103	inorganic anion transmembrane transporter activity	130	0.0627846	1	1	GABRG3,GABRP
GO Molecular Function	GO:0004167	dopachrome isomerase activity	131	0.0637799	1	1	MIF
GO Molecular Function	GO:0051427	hormone receptor binding	132	0.0639261	1	1	ASXL1,FKBP4,NCOA3,PKN1,RXRA
GO Molecular Function	GO:0051400	BH domain binding	133	0.0644213	1	1	BAK1
GO Molecular Function	GO:0031683	G-protein beta/gamma-subunit complex binding	134	0.064545	1	1	ADCY2,PIK3R5
GO Molecular Function	GO:0046030	inositol trisphosphate phosphatase activity	135	0.0647452	1	1	INPP5A
GO Molecular Function	GO:0001103	RNA polymerase II repressing transcription factor binding	136	0.0648322	1	1	GATA6,GSC
GO Molecular Function	GO:0005249	voltage-gated potassium channel activity	137	0.0649934	1	1	KCNB1,KCNG1,KCNJ12,KCNJ6,KCNQ2
GO Molecular Function	GO:0017169	CDP-alcohol phosphatidyltransferase activity	138	0.0660913	1	1	PGS1
GO Molecular Function	GO:0005351	sugar:hydrogen symporter activity	139	0.0668364	1	1	SLC2A10
GO Molecular Function	GO:0001664	G-protein coupled receptor binding	140	0.0669065	1	1	ADRA2C,ARHGEF12,C3,ROR2,SHANK1
GO Molecular Function	GO:0005088	Ras guanyl-nucleotide exchange factor activity	141	0.0670421	1	1	ARHGEF12,ARHGEF7,DOCK10,FARP1,MCF2L
GO Molecular Function	GO:0046982	protein heterodimerization activity	142	0.0684238	1	1	ADCY2,ADRA2C,BAK1,KCNIP1,KCNK9,RXRA,STX1A,SYCP2,TAF4
GO Molecular Function	GO:0035184	histone threonine kinase activity	143	0.068884	1	1	PKN1
GO Molecular Function	GO:0031694	alpha-2A adrenergic receptor binding	144	0.0697423	1	1	ADRA2C
GO Molecular Function	GO:0004812	aminoacyl-tRNA ligase activity	145	0.0698007	1	1	FARSB,TARS
GO Molecular Function	GO:0071949	FAD binding	146	0.070231	1	1	MICAL3
GO Molecular Function	GO:0034481	chondroitin sulfotransferase activity	147	0.0703867	1	1	CHST11
GO Molecular Function	GO:0035254	glutamate receptor binding	148	0.0709527	1	1	SHANK1,SHANK2
GO Molecular Function	GO:0019829	cation-transporting ATPase activity	149	0.0720492	1	1	ATP11A,ATP1B3,FXYD2
GO Molecular Function	GO:0043996	histone acetyltransferase activity (H4-K8 specific)	150	0.0724021	1	1	WDR5
GO Molecular Function	GO:0043995	histone acetyltransferase activity (H4-K5 specific)	150	0.0724021	1	1	WDR5
GO Molecular Function	GO:0046972	histone acetyltransferase activity (H4-K16 specific)	150	0.0724021	1	1	WDR5
GO Molecular Function	GO:0030617	transforming growth factor beta receptor, inhibitory cytoplasmic mediator activity	153	0.0730962	1	1	SMAD7
GO Molecular Function	GO:0004829	threonine-tRNA ligase activity	154	0.0755617	1	1	TARS
GO Molecular Function	GO:0016831	carboxy-lyase activity	155	0.0770363	1	1	ODC1,URAD
GO Molecular Function	GO:0003779	actin binding	156	0.0772386	1	1	ACTR3C,AFAP1,FSCN2,MICAL3,MYO16,MYO7A,PHACTR3,SNTG1
GO Molecular Function	GO:0005488	binding	157	0.0787515	1	1	ABTB1,ACTR3C,ADAMTS12,ADCY2,ADRA2C,ADRBK2,AFAP1,ANXA13,ARHGEF12,ARHGEF7,ASXL1,ATP11A,BAK1,BID,BMP7,BPIFB1,BRD1,C17orf70,C19orf80,C1QTNF9,C3,CACNA1C,CAMTA1,CD34,CD40,CDH22,CDH26,CDH4,CDK5RAP1,CDKN1A,CHRM3,CHST15,CMIP,COL4A1,COMMD7,CRYL1,CTIF,CTTN,CUL3,DAOA,DICER1,DNAH17,DOCK10,DPEP1,EDN3,EEF1A2,EFCAB6,EFNB2,EMR3,ENOX1,EPPIN,EPPIN-WFDC6,EYA2,FAM84B,FARP1,FARSB,FIBCD1,FKBP4,FLRT1,FOXD2,FSCN2,GATA6,G…
GO Molecular Function	GO:0005230	extracellular ligand-gated ion channel activity	158	0.0805563	1	1	GABRG3,GABRP
GO Molecular Function	GO:0034452	dynactin binding	159	0.0810464	1	1	HTT
GO Molecular Function	GO:0008135	translation factor activity, nucleic acid binding	160	0.0818503	1	1	ABTB1,EEF1A2,SOX11
GO Molecular Function	GO:0008092	cytoskeletal protein binding	161	0.0828842	1	1	ACTR3C,AFAP1,CACNA1C,FARP1,FKBP4,FSCN2,HTT,KCNQ2,MICAL3,MYO16,MYO7A,PHACTR3,SNTG1,STX1A,TUBGCP3
GO Molecular Function	GO:0015276	ligand-gated ion channel activity	162	0.0829677	1	1	GABRG3,GABRP,KCNJ12,KCNJ6
GO Molecular Function	GO:0016409	palmitoyltransferase activity	163	0.0832276	1	1	ZDHHC11,ZDHHC14
GO Molecular Function	GO:0004864	protein phosphatase inhibitor activity	164	0.0835066	1	1	PHACTR3
GO Molecular Function	GO:0046934	phosphatidylinositol-4,5-bisphosphate 3-kinase activity	165	0.0851606	1	1	PIK3R6
GO Molecular Function	GO:0008504	monoamine transmembrane transporter activity	166	0.0888455	1	1	SLC6A3
GO Molecular Function	GO:0008289	lipid binding	167	0.0888942	1	1	ADRBK2,AFAP1,ANXA13,ARHGEF12,ARHGEF7,BPIFB1,CMIP,DOCK10,DPEP1,FARP1,IRS2,KL,MCF2L,MGLL,PLCG2,SNTG1,SNX9,SYT3
GO Molecular Function	GO:0019212	phosphatase inhibitor activity	168	0.0896135	1	1	PHACTR3
GO Molecular Function	GO:0004861	cyclin-dependent protein serine/threonine kinase inhibitor activity	169	0.0951151	1	1	CDKN1A
GO Molecular Function	GO:0003857	3-hydroxyacyl-CoA dehydrogenase activity	170	0.0981311	1	1	CRYL1
GO Molecular Function	GO:0004938	alpha2-adrenergic receptor activity	171	0.0990623	1	1	ADRA2C
GO Molecular Function	GO:0044323	retinoic acid-responsive element binding	172	0.0999486	1	1	RXRA
GO Molecular Function	GO:0000982	RNA polymerase II core promoter proximal region sequence-specific DNA binding transcription factor activity	173	0.10163	1	1	NFIL3,SOX11,TFAP2C
GO Molecular Function	GO:0032403	protein complex binding	174	0.101709	1	1	ADCY2,CDK5RAP1,CDKN1A,FSCN2,IRS2,MYO16,MYO7A,PIK3R5,SHANK1,SLC6A3,SMAD7,SRC
GO Molecular Function	GO:0032190	acrosin binding	175	0.102042	1	1	ZP4
GO Molecular Function	GO:0005242	inward rectifier potassium channel activity	176	0.103249	1	1	KCNJ12,KCNJ6
GO Molecular Function	GO:0008889	glycerophosphodiester phosphodiesterase activity	177	0.104516	1	1	GDPD4
GO Molecular Function	GO:0004866	endopeptidase inhibitor activity	178	0.105641	1	1	C3,DPEP1,EPPIN,EPPIN-WFDC6,SERPINA12,TNFSF14
GO Molecular Function	GO:0010521	telomerase inhibitor activity	179	0.105691	1	1	PINX1
GO Molecular Function	GO:0042393	histone binding	180	0.10813	1	1	BRD1,ING1,PKN1,SPIN1
GO Molecular Function	GO:0050656	3'-phosphoadenosine 5'-phosphosulfate binding	181	0.112027	1	1	CHST15
GO Molecular Function	GO:0030674	protein binding, bridging	182	0.112189	1	1	FKBP4,FLRT1,FSCN2,SRC,STX1A
GO Molecular Function	GO:0042975	peroxisome proliferator activated receptor binding	183	0.112697	1	1	ASXL1
GO Molecular Function	GO:0061135	endopeptidase regulator activity	184	0.114547	1	1	C3,DPEP1,EPPIN,EPPIN-WFDC6,SERPINA12,TNFSF14
GO Molecular Function	GO:0015295	solute:hydrogen symporter activity	185	0.115483	1	1	SLC2A10
GO Molecular Function	GO:0043028	cysteine-type endopeptidase regulator activity involved in apoptotic process	186	0.117339	1	1	DPEP1,TNFSF14
GO Molecular Function	GO:0051379	epinephrine binding	187	0.118045	1	1	ADRA2C
GO Molecular Function	GO:0046983	protein dimerization activity	188	0.119347	1	1	ADCY2,ADRA2C,BAK1,CRYL1,ID2,KCNIP1,KCNK9,MGLL,MYO7A,NCOA3,RXRA,SNX9,STX1A,SYCP2,TAF4,TARS,TFAP2C
GO Molecular Function	GO:0031625	ubiquitin protein ligase binding	189	0.120147	1	1	BID,CD40,CUL3,SMAD7,SNX9
GO Molecular Function	GO:0019899	enzyme binding	190	0.121234	1	1	ADCY2,ARHGEF7,BID,CD40,CDK5RAP1,CUL3,DAOA,DOCK10,GATA6,IPO5,IRS2,MAP2K3,MYO16,PARP4,PKN1,PRDM1,RXRA,SLC6A3,SMAD7,SNX9,SRSF3,ZP4
GO Molecular Function	GO:0005126	cytokine receptor binding	191	0.121264	1	1	BID,MIF,SMAD7,TNFSF13B,TNFSF14
GO Molecular Function	GO:0030414	peptidase inhibitor activity	192	0.122993	1	1	C3,DPEP1,EPPIN,EPPIN-WFDC6,SERPINA12,TNFSF14
GO Molecular Function	GO:0016830	carbon-carbon lyase activity	193	0.123586	1	1	ODC1,URAD
GO Molecular Function	GO:0001537	N-acetylgalactosamine 4-O-sulfotransferase activity	194	0.123686	1	1	CHST11
GO Molecular Function	GO:0015926	glucosidase activity	195	0.124677	1	1	KL
GO Molecular Function	GO:0005109	frizzled binding	196	0.125027	1	1	ROR2
GO Molecular Function	GO:0005545	1-phosphatidylinositol binding	197	0.125102	1	1	MCF2L,SNX9
GO Molecular Function	GO:0010485	H4 histone acetyltransferase activity	198	0.126342	1	1	WDR5
GO Molecular Function	GO:0001106	RNA polymerase II transcription corepressor activity	199	0.126774	1	1	ZMYND8
GO Molecular Function	GO:0004869	cysteine-type endopeptidase inhibitor activity	200	0.126777	1	1	DPEP1,TNFSF14
GO Molecular Function	GO:0016860	intramolecular oxidoreductase activity	201	0.127721	1	1	MIF,PTGIS
GO Molecular Function	GO:0004222	metalloendopeptidase activity	202	0.127776	1	1	ADAMTS12,MIPEP,TRABD2B,TSHZ2
GO Molecular Function	GO:0004435	phosphatidylinositol phospholipase C activity	203	0.129011	1	1	CHRM3,PLCG2
GO Molecular Function	GO:0017091	AU-rich element binding	204	0.130108	1	1	MEX3D
GO Molecular Function	GO:0015467	G-protein activated inward rectifier potassium channel activity	205	0.130637	1	1	KCNJ6
GO Molecular Function	GO:0070403	NAD+ binding	206	0.131476	1	1	CRYL1
GO Molecular Function	GO:0004629	phospholipase C activity	207	0.132	1	1	CHRM3,PLCG2
GO Molecular Function	GO:0004957	prostaglandin E receptor activity	208	0.133364	1	1	PTGER1
GO Molecular Function	GO:0019905	syntaxin binding	209	0.134343	1	1	SYT3,VAMP3
GO Molecular Function	GO:0015179	L-amino acid transmembrane transporter activity	210	0.134425	1	1	OCA2
GO Molecular Function	GO:0016725	oxidoreductase activity, acting on CH or CH2 groups	211	0.135104	1	1	RRM2
GO Molecular Function	GO:0042800	histone methyltransferase activity (H3-K4 specific)	212	0.135319	1	1	WDR5
GO Molecular Function	GO:0005123	death receptor binding	213	0.136691	1	1	BID
GO Molecular Function	GO:0043548	phosphatidylinositol 3-kinase binding	214	0.137094	1	1	IRS2
GO Molecular Function	GO:0005528	FK506 binding	215	0.138696	1	1	FKBP4
GO Molecular Function	GO:0016805	dipeptidase activity	216	0.138842	1	1	DPEP1
GO Molecular Function	GO:0060090	binding, bridging	217	0.138982	1	1	FKBP4,FLRT1,FSCN2,SRC,STX1A
GO Molecular Function	GO:0035240	dopamine binding	218	0.139207	1	1	SLC6A3
GO Molecular Function	GO:0035258	steroid hormone receptor binding	219	0.141107	1	1	FKBP4,NCOA3,PKN1
GO Molecular Function	GO:0000981	sequence-specific DNA binding RNA polymerase II transcription factor activity	220	0.142205	1	1	FOXD2,GATA6,NFIL3,RUNX3,RXRA,SOX11,TFAP2C
GO Molecular Function	GO:0008449	N-acetylglucosamine-6-sulfatase activity	221	0.142693	1	1	SULF2
GO Molecular Function	GO:0005544	calcium-dependent phospholipid binding	222	0.143013	1	1	ANXA13,SYT3
GO Molecular Function	GO:0043168	anion binding	223	0.143771	1	1	ACTR3C,ADCY2,ADRBK2,AFAP1,ANXA13,ARHGEF12,ARHGEF7,ATP11A,BRD1,CD34,CHST15,CMIP,CRYL1,DICER1,DNAH17,DOCK10,DPEP1,EEF1A2,FARP1,FARSB,FKBP4,GRK7,IRS2,MAP2K3,MCF2L,MICAL3,MKI67,MYO16,MYO7A,OAT,PDS5B,PGS1,PKN1,PLCG2,PLK5,RASL11A,ROR2,RUNX3,SEPT9,SNTG1,SNX9,SRC,STK17A,STK32C,SYT3,TARS,TRIP13,VRK1
GO Molecular Function	GO:0005509	calcium ion binding	224	0.146356	1	1	ANXA13,CDH22,CDH26,CDH4,EFCAB6,EMR3,HPCAL1,KCNIP1,PGS1,SULF2
GO Molecular Function	GO:0004620	phospholipase activity	225	0.148083	1	1	CHRM3,MGLL,PLCG2
GO Molecular Function	GO:0042578	phosphoric ester hydrolase activity	226	0.148538	1	1	CHRM3,EYA2,GDPD4,INPP5A,PLCG2,PTP4A3,SGPP2,TPTE
GO Molecular Function	GO:0032559	adenyl ribonucleotide binding	227	0.148703	1	1	ACTR3C,ADCY2,ADRBK2,ATP11A,CHST15,DICER1,DNAH17,FARSB,FKBP4,GRK7,MAP2K3,MKI67,MYO16,MYO7A,PDS5B,PGS1,PKN1,PLK5,ROR2,RUNX3,SRC,STK17A,STK32C,TARS,TRIP13,VRK1
GO Molecular Function	GO:0008331	high voltage-gated calcium channel activity	228	0.149555	1	1	CACNA1C
GO Molecular Function	GO:0005031	tumor necrosis factor-activated receptor activity	229	0.151156	1	1	TNFRSF19
GO Molecular Function	GO:0030554	adenyl nucleotide binding	230	0.152729	1	1	ACTR3C,ADCY2,ADRBK2,ATP11A,CHST15,DICER1,DNAH17,FARSB,FKBP4,GRK7,MAP2K3,MKI67,MYO16,MYO7A,PDS5B,PGS1,PKN1,PLK5,ROR2,RUNX3,SRC,STK17A,STK32C,TARS,TRIP13,VRK1
GO Molecular Function	GO:0008239	dipeptidyl-peptidase activity	231	0.152765	1	1	DPEP1
GO Molecular Function	GO:0008307	structural constituent of muscle	232	0.15313	1	1	MYOM2
GO Molecular Function	GO:0035173	histone kinase activity	233	0.153437	1	1	PKN1
GO Molecular Function	GO:0005524	ATP binding	234	0.156685	1	1	ACTR3C,ADCY2,ADRBK2,ATP11A,DICER1,DNAH17,FARSB,FKBP4,GRK7,MAP2K3,MKI67,MYO16,MYO7A,PDS5B,PGS1,PKN1,PLK5,ROR2,RUNX3,SRC,STK17A,STK32C,TARS,TRIP13,VRK1
GO Molecular Function	GO:0042166	acetylcholine binding	235	0.157594	1	1	CHRM3
GO Molecular Function	GO:0003708	retinoic acid receptor activity	236	0.158253	1	1	RXRA
GO Molecular Function	GO:0015459	potassium channel regulator activity	237	0.160271	1	1	KCNIP1
GO Molecular Function	GO:0032947	protein complex scaffold	238	0.160718	1	1	SHANK1,SHANK2
GO Molecular Function	GO:0005035	death receptor activity	239	0.161185	1	1	TNFRSF19
GO Molecular Function	GO:0008146	sulfotransferase activity	240	0.16144	1	1	CHST11,CHST15,HS3ST4
GO Molecular Function	GO:0048156	tau protein binding	241	0.164629	1	1	FKBP4
GO Molecular Function	GO:0008294	calcium- and calmodulin-responsive adenylate cyclase activity	242	0.165751	1	1	ADCY2
GO Molecular Function	GO:0051219	phosphoprotein binding	243	0.166401	1	1	FKBP4,SRC
GO Molecular Function	GO:0042809	vitamin D receptor binding	244	0.167918	1	1	RXRA
GO Molecular Function	GO:0051119	sugar transmembrane transporter activity	245	0.168512	1	1	SLC2A10
GO Molecular Function	GO:0003774	motor activity	246	0.169075	1	1	DNAH17,MYO16,MYO7A
GO Molecular Function	GO:0051864	histone demethylase activity (H3-K36 specific)	247	0.169442	1	1	KDM8
GO Molecular Function	GO:0016780	phosphotransferase activity, for other substituted phosphate groups	248	0.169707	1	1	PGS1
GO Molecular Function	GO:0070008	serine-type exopeptidase activity	249	0.169937	1	1	PREP
GO Molecular Function	GO:0016891	endoribonuclease activity, producing 5'-phosphomonoesters	250	0.177792	1	1	DICER1
GO Molecular Function	GO:0051861	glycolipid binding	251	0.179094	1	1	DPEP1
GO Molecular Function	GO:0005158	insulin receptor binding	252	0.179863	1	1	IRS2
GO Molecular Function	GO:0043015	gamma-tubulin binding	253	0.180361	1	1	TUBGCP3
GO Molecular Function	GO:0045502	dynein binding	254	0.182718	1	1	HTT
GO Molecular Function	GO:0050681	androgen receptor binding	255	0.18274	1	1	NCOA3,PKN1
GO Molecular Function	GO:0016863	intramolecular oxidoreductase activity, transposing C=C bonds	256	0.183505	1	1	MIF
GO Molecular Function	GO:0005085	guanyl-nucleotide exchange factor activity	257	0.183763	1	1	ARHGEF12,ARHGEF7,DOCK10,FARP1,MCF2L
GO Molecular Function	GO:0005072	transforming growth factor beta receptor, cytoplasmic mediator activity	258	0.184341	1	1	SMAD7
GO Molecular Function	GO:0008179	adenylate cyclase binding	259	0.18471	1	1	ADCY2
GO Molecular Function	GO:0004936	alpha-adrenergic receptor activity	260	0.185767	1	1	ADRA2C
GO Molecular Function	GO:0017111	nucleoside-triphosphatase activity	261	0.186186	1	1	ATP11A,ATP1B3,ATP6V0E2,DICER1,DNAH17,EEF1A2,FXYD2,MYO16,MYO7A,RASL11A,SEPT9,TRIP13
GO Molecular Function	GO:0032550	purine ribonucleoside binding	262	0.186634	1	1	ACTR3C,ADCY2,ADRBK2,ATP11A,CHST15,DICER1,DNAH17,EEF1A2,FARSB,FKBP4,GRK7,MAP2K3,MKI67,MYO16,MYO7A,PDS5B,PGS1,PKN1,PLK5,RASL11A,ROR2,RUNX3,SEPT9,SRC,STK17A,STK32C,TARS,TRIP13,VRK1
GO Molecular Function	GO:0001883	purine nucleoside binding	263	0.187546	1	1	ACTR3C,ADCY2,ADRBK2,ATP11A,CHST15,DICER1,DNAH17,EEF1A2,FARSB,FKBP4,GRK7,MAP2K3,MKI67,MYO16,MYO7A,PDS5B,PGS1,PKN1,PLK5,RASL11A,ROR2,RUNX3,SEPT9,SRC,STK17A,STK32C,TARS,TRIP13,VRK1
GO Molecular Function	GO:0004725	protein tyrosine phosphatase activity	264	0.187612	1	1	EYA2,PTP4A3,TPTE
GO Molecular Function	GO:0035014	phosphatidylinositol 3-kinase regulator activity	265	0.188338	1	1	PIK3R5,PIK3R6
GO Molecular Function	GO:0032549	ribonucleoside binding	266	0.188427	1	1	ACTR3C,ADCY2,ADRBK2,ATP11A,CHST15,DICER1,DNAH17,EEF1A2,FARSB,FKBP4,GRK7,MAP2K3,MKI67,MYO16,MYO7A,PDS5B,PGS1,PKN1,PLK5,RASL11A,ROR2,RUNX3,SEPT9,SRC,STK17A,STK32C,TARS,TRIP13,VRK1
GO Molecular Function	GO:0016907	G-protein coupled acetylcholine receptor activity	267	0.188578	1	1	CHRM3
GO Molecular Function	GO:0016298	lipase activity	268	0.188809	1	1	CHRM3,MGLL,PLCG2
GO Molecular Function	GO:0035064	methylated histone residue binding	269	0.188949	1	1	ING1,SPIN1
GO Molecular Function	GO:0016782	transferase activity, transferring sulfur-containing groups	270	0.189026	1	1	CHST11,CHST15,HS3ST4
GO Molecular Function	GO:0005499	vitamin D binding	271	0.190587	1	1	KL
GO Molecular Function	GO:0016763	transferase activity, transferring pentosyl groups	272	0.19062	1	1	PARP4
GO Molecular Function	GO:0043565	sequence-specific DNA binding	273	0.191866	1	1	FOXD2,GATA6,GSC,IRX2,IRX4,NFATC2,NFIL3,NKX6-2,POU5F1B,PRDM1,RUNX3,RXRA,SOX1,SOX11,TFAP2C,TSHZ2
GO Molecular Function	GO:0004955	prostaglandin receptor activity	274	0.192755	1	1	PTGER1
GO Molecular Function	GO:0001882	nucleoside binding	275	0.19334	1	1	ACTR3C,ADCY2,ADRBK2,ATP11A,CHST15,DICER1,DNAH17,EEF1A2,FARSB,FKBP4,GRK7,MAP2K3,MKI67,MYO16,MYO7A,PDS5B,PGS1,PKN1,PLK5,RASL11A,ROR2,RUNX3,SEPT9,SRC,STK17A,STK32C,TARS,TRIP13,VRK1
GO Molecular Function	GO:0004954	prostanoid receptor activity	276	0.195009	1	1	PTGER1
GO Molecular Function	GO:0048185	activin binding	277	0.19531	1	1	SMAD7
GO Molecular Function	GO:0031072	heat shock protein binding	278	0.196134	1	1	BAK1,FKBP4
GO Molecular Function	GO:0035259	glucocorticoid receptor binding	279	0.196877	1	1	FKBP4
GO Molecular Function	GO:0015144	carbohydrate transmembrane transporter activity	280	0.197921	1	1	SLC2A10
GO Molecular Function	GO:0043274	phospholipase binding	281	0.198206	1	1	SRSF3
GO Molecular Function	GO:0034713	type I transforming growth factor beta receptor binding	282	0.199527	1	1	SMAD7
GO Molecular Function	GO:0052745	inositol phosphate phosphatase activity	283	0.200093	1	1	INPP5A
GO Molecular Function	GO:0061134	peptidase regulator activity	284	0.200644	1	1	C3,DPEP1,EPPIN,EPPIN-WFDC6,SERPINA12,TNFSF14
GO Molecular Function	GO:0030676	Rac guanyl-nucleotide exchange factor activity	285	0.203011	1	1	FARP1
GO Molecular Function	GO:0017048	Rho GTPase binding	286	0.203573	1	1	DOCK10,PKN1
GO Molecular Function	GO:0001191	RNA polymerase II transcription factor binding transcription factor activity involved in negative regulation of transcription	287	0.205141	1	1	ZMYND8
GO Molecular Function	GO:0048407	platelet-derived growth factor binding	288	0.210906	1	1	COL4A1
GO Molecular Function	GO:0000062	fatty-acyl-CoA binding	289	0.212089	1	1	BRD1
GO Molecular Function	GO:0008237	metallopeptidase activity	290	0.214448	1	1	ADAMTS12,DPEP1,MIPEP,TRABD2B,TSHZ2
GO Molecular Function	GO:0004402	histone acetyltransferase activity	291	0.216104	1	1	NCOA3,WDR5
GO Molecular Function	GO:0004065	arylsulfatase activity	292	0.221053	1	1	SULF2
GO Molecular Function	GO:0035198	miRNA binding	293	0.221928	1	1	DICER1
GO Molecular Function	GO:0046875	ephrin receptor binding	294	0.222052	1	1	EFNB2,SRC
GO Molecular Function	GO:0004622	lysophospholipase activity	295	0.223346	1	1	MGLL
GO Molecular Function	GO:0030215	semaphorin receptor binding	296	0.224704	1	1	SEMA6B
GO Molecular Function	GO:0005328	neurotransmitter:sodium symporter activity	297	0.22485	1	1	SLC6A3
GO Molecular Function	GO:0003712	transcription cofactor activity	298	0.225355	1	1	ASXL1,KLF12,NCOA3,NFIL3,PKN1,RXRA,SOX11,TAF4,TRIP13,ZMYND8
GO Molecular Function	GO:0048365	Rac GTPase binding	299	0.22592	1	1	PKN1
GO Molecular Function	GO:0005095	GTPase inhibitor activity	300	0.226967	1	1	IPO5
GO Molecular Function	GO:0032555	purine ribonucleotide binding	301	0.228396	1	1	ACTR3C,ADCY2,ADRBK2,ATP11A,CHST15,DICER1,DNAH17,EEF1A2,FARSB,FKBP4,GRK7,MAP2K3,MKI67,MYO16,MYO7A,PDS5B,PGS1,PKN1,PLK5,RASL11A,ROR2,RUNX3,SEPT9,SRC,STK17A,STK32C,TARS,TRIP13,VRK1
GO Molecular Function	GO:0003713	transcription coactivator activity	302	0.231122	1	1	ASXL1,NCOA3,PKN1,RXRA,SOX11,TAF4
GO Molecular Function	GO:0051059	NF-kappaB binding	303	0.23113	1	1	COMMD7
GO Molecular Function	GO:0016893	endonuclease activity, active with either ribo- or deoxyribonucleic acids and producing 5'-phosphomonoesters	304	0.232251	1	1	DICER1
GO Molecular Function	GO:0005245	voltage-gated calcium channel activity	305	0.23229	1	1	CACNA1C,CACNG1,CACNG4
GO Molecular Function	GO:0001077	RNA polymerase II core promoter proximal region sequence-specific DNA binding transcription factor activity involved in positive regulation of transcription	306	0.234725	1	1	SOX11,TFAP2C
GO Molecular Function	GO:0016462	pyrophosphatase activity	307	0.234727	1	1	ATP11A,ATP1B3,ATP6V0E2,DICER1,DNAH17,EEF1A2,FXYD2,MYO16,MYO7A,RASL11A,SEPT9,TRIP13
GO Molecular Function	GO:0017076	purine nucleotide binding	308	0.235814	1	1	ACTR3C,ADCY2,ADRBK2,ATP11A,CHST15,DICER1,DNAH17,EEF1A2,FARSB,FKBP4,GRK7,MAP2K3,MKI67,MYO16,MYO7A,PDS5B,PGS1,PKN1,PLK5,RASL11A,ROR2,RUNX3,SEPT9,SRC,STK17A,STK32C,TARS,TRIP13,VRK1
GO Molecular Function	GO:0004953	icosanoid receptor activity	309	0.236248	1	1	PTGER1
GO Molecular Function	GO:0016818	hydrolase activity, acting on acid anhydrides, in phosphorus-containing anhydrides	310	0.238208	1	1	ATP11A,ATP1B3,ATP6V0E2,DICER1,DNAH17,EEF1A2,FXYD2,MYO16,MYO7A,RASL11A,SEPT9,TRIP13
GO Molecular Function	GO:0035639	purine ribonucleoside triphosphate binding	311	0.238699	1	1	ACTR3C,ADCY2,ADRBK2,ATP11A,DICER1,DNAH17,EEF1A2,FARSB,FKBP4,GRK7,MAP2K3,MKI67,MYO16,MYO7A,PDS5B,PGS1,PKN1,PLK5,RASL11A,ROR2,RUNX3,SEPT9,SRC,STK17A,STK32C,TARS,TRIP13,VRK1
GO Molecular Function	GO:0004016	adenylate cyclase activity	312	0.23977	1	1	ADCY2
GO Molecular Function	GO:0016817	hydrolase activity, acting on acid anhydrides	313	0.240479	1	1	ATP11A,ATP1B3,ATP6V0E2,DICER1,DNAH17,EEF1A2,FXYD2,MYO16,MYO7A,RASL11A,SEPT9,TRIP13
GO Molecular Function	GO:0015081	sodium ion transmembrane transporter activity	314	0.242398	1	1	ATP1B3,FXYD2,SLC6A3
GO Molecular Function	GO:0016788	hydrolase activity, acting on ester bonds	315	0.242981	1	1	CHRM3,DICER1,EYA2,GDPD4,INPP5A,MGLL,PLCG2,PTP4A3,SGPP2,SULF2,TPTE,USP17L15,USP17L17
GO Molecular Function	GO:0016538	cyclin-dependent protein serine/threonine kinase regulator activity	316	0.243151	1	1	CDKN1A
GO Molecular Function	GO:0032553	ribonucleotide binding	317	0.24361	1	1	ACTR3C,ADCY2,ADRBK2,ATP11A,CHST15,DICER1,DNAH17,EEF1A2,FARSB,FKBP4,GRK7,MAP2K3,MKI67,MYO16,MYO7A,PDS5B,PGS1,PKN1,PLK5,RASL11A,ROR2,RUNX3,SEPT9,SRC,STK17A,STK32C,TARS,TRIP13,VRK1
GO Molecular Function	GO:0015271	outward rectifier potassium channel activity	318	0.246283	1	1	KCNB1
GO Molecular Function	GO:0035004	phosphatidylinositol 3-kinase activity	319	0.247144	1	1	PIK3R6
GO Molecular Function	GO:0015171	amino acid transmembrane transporter activity	320	0.247242	1	1	OCA2
GO Molecular Function	GO:0016747	transferase activity, transferring acyl groups other than amino-acyl groups	321	0.247844	1	1	NCOA3,WDR5,ZDHHC11,ZDHHC14
GO Molecular Function	GO:0016791	phosphatase activity	322	0.248081	1	1	EYA2,INPP5A,PTP4A3,SGPP2,TPTE
GO Molecular Function	GO:0004867	serine-type endopeptidase inhibitor activity	323	0.24881	1	1	EPPIN,EPPIN-WFDC6,SERPINA12
GO Molecular Function	GO:1901618	organic hydroxy compound transmembrane transporter activity	324	0.249824	1	1	SLC6A3
GO Molecular Function	GO:0042165	neurotransmitter binding	325	0.251824	1	1	CHRM3
GO Molecular Function	GO:0001228	RNA polymerase II transcription regulatory region sequence-specific DNA binding transcription factor activity involved in positive regulation of transcription	326	0.25482	1	1	SOX11,TFAP2C
GO Molecular Function	GO:0008081	phosphoric diester hydrolase activity	327	0.25524	1	1	CHRM3,GDPD4,PLCG2
GO Molecular Function	GO:0043167	ion binding	328	0.257826	1	1	ACTR3C,ADAMTS12,ADCY2,ADRBK2,AFAP1,ANXA13,ARHGEF12,ARHGEF7,ASXL1,ATP11A,BAK1,BRD1,CACNA1C,CD34,CDH22,CDH26,CDH4,CDK5RAP1,CDKN1A,CHRM3,CHST15,CMIP,CRYL1,DICER1,DNAH17,DOCK10,DPEP1,EEF1A2,EFCAB6,EMR3,EYA2,FARP1,FARSB,FIBCD1,FKBP4,GATA6,GDPD4,GFI1B,GRK7,GTF3A,HPCAL1,ING1,IRS2,KCNIP1,KDM8,KLF12,KLF5,MAP2K3,MCF2L,MEX3D,MICAL3,MIPEP,MKI67,MYO16,MYO7A,OAT,PAPD7,PDS5B,PGS1,PKN1,PLCG2,PLK5,PRDM1,PTGIS,RAS…
GO Molecular Function	GO:0016853	isomerase activity	329	0.258125	1	1	FKBP4,MIF,PTGIS
GO Molecular Function	GO:0046966	thyroid hormone receptor binding	330	0.258337	1	1	NCOA3
GO Molecular Function	GO:0005326	neurotransmitter transporter activity	331	0.259221	1	1	SLC6A3
GO Molecular Function	GO:0022804	active transmembrane transporter activity	332	0.262115	1	1	ATP11A,ATP1B3,ATP6V0E2,FXYD2,SLC2A10,SLC6A3
GO Molecular Function	GO:0042974	retinoic acid receptor binding	333	0.263739	1	1	ASXL1
GO Molecular Function	GO:0004521	endoribonuclease activity	334	0.265149	1	1	DICER1
GO Molecular Function	GO:0015294	solute:cation symporter activity	335	0.265776	1	1	SLC2A10,SLC6A3
GO Molecular Function	GO:0008467	[heparan sulfate]-glucosamine 3-sulfotransferase 1 activity	336	0.268051	1	1	HS3ST4
GO Molecular Function	GO:0030506	ankyrin binding	337	0.269019	1	1	KCNQ2
GO Molecular Function	GO:0071855	neuropeptide receptor binding	338	0.271858	1	1	SHANK1
GO Molecular Function	GO:0003714	transcription corepressor activity	339	0.273259	1	1	ASXL1,KLF12,NFIL3,ZMYND8
GO Molecular Function	GO:0015464	acetylcholine receptor activity	340	0.274826	1	1	CHRM3
GO Molecular Function	GO:0000989	transcription factor binding transcription factor activity	341	0.278388	1	1	ASXL1,KLF12,NCOA3,NFIL3,PKN1,RXRA,SOX11,TAF4,TRIP13,ZMYND8
GO Molecular Function	GO:0017075	syntaxin-1 binding	342	0.279094	1	1	VAMP3
GO Molecular Function	GO:0019888	protein phosphatase regulator activity	343	0.280333	1	1	PHACTR3
GO Molecular Function	GO:0070411	I-SMAD binding	344	0.283185	1	1	SMAD7
GO Molecular Function	GO:0004935	adrenergic receptor activity	345	0.283392	1	1	ADRA2C
GO Molecular Function	GO:0003887	DNA-directed DNA polymerase activity	346	0.286471	1	1	PAPD7
GO Molecular Function	GO:0008536	Ran GTPase binding	347	0.28915	1	1	IPO5
GO Molecular Function	GO:0000988	protein binding transcription factor activity	348	0.295328	1	1	ASXL1,KLF12,NCOA3,NFIL3,PKN1,RXRA,SOX11,TAF4,TRIP13,ZMYND8
GO Molecular Function	GO:0050997	quaternary ammonium group binding	349	0.297718	1	1	CHRM3
GO Molecular Function	GO:0004708	MAP kinase kinase activity	350	0.297977	1	1	MAP2K3
GO Molecular Function	GO:0004871	signal transducer activity	351	0.303501	1	1	ADRA2C,CD40,CHRM3,EMR3,FLRT1,GABRG3,GABRP,GPR123,IRS2,KL,LRP5L,NCOA3,OR4F16,PLCG2,PLXNA1,PLXNA2,PTGER1,RGS12,ROR2,RXRA,SMAD7,TNFRSF19,TPRA1,ZP4
GO Molecular Function	GO:0048487	beta-tubulin binding	352	0.306325	1	1	HTT
GO Molecular Function	GO:0000146	microfilament motor activity	353	0.306523	1	1	MYO7A
GO Molecular Function	GO:0016772	transferase activity, transferring phosphorus-containing groups	354	0.308341	1	1	ADRBK2,CDKN1A,GRK7,MAP2K3,PAPD7,PGS1,PIK3R5,PIK3R6,PKN1,PLK5,ROR2,SRC,STK17A,STK32C,VRK1,ZMYND8
GO Molecular Function	GO:0008080	N-acetyltransferase activity	355	0.310558	1	1	NCOA3,WDR5
GO Molecular Function	GO:0000287	magnesium ion binding	356	0.31329	1	1	ATP11A,EYA2,FARSB
GO Molecular Function	GO:0004697	protein kinase C activity	357	0.314376	1	1	PKN1
GO Molecular Function	GO:0008134	transcription factor binding	358	0.316013	1	1	ASXL1,CD34,COMMD7,FOXD2,GATA6,GFI1B,GSC,HTT,NCOA3,RXRA,ZMYND8
GO Molecular Function	GO:0008484	sulfuric ester hydrolase activity	359	0.317225	1	1	SULF2
GO Molecular Function	GO:0008227	G-protein coupled amine receptor activity	360	0.3185	1	1	ADRA2C,CHRM3
GO Molecular Function	GO:0004497	monooxygenase activity	361	0.322154	1	1	MICAL3,PTGIS
GO Molecular Function	GO:0042813	Wnt-activated receptor activity	362	0.325688	1	1	LRP5L
GO Molecular Function	GO:0030234	enzyme regulator activity	363	0.328256	1	1	ARHGEF12,ARHGEF7,C3,CDKN1A,DAOA,DOCK10,DPEP1,EPPIN,EPPIN-WFDC6,FARP1,IPO5,MCF2L,PHACTR3,PIK3R5,PIK3R6,PINX1,PLXNA1,RGS12,SERPINA12,TNFSF14
GO Molecular Function	GO:0001104	RNA polymerase II transcription cofactor activity	364	0.331008	1	1	SOX11,ZMYND8
GO Molecular Function	GO:0001085	RNA polymerase II transcription factor binding	365	0.331815	1	1	GATA6,GFI1B,GSC
GO Molecular Function	GO:0016247	channel regulator activity	366	0.333172	1	1	KCNIP1,STX1A
GO Molecular Function	GO:0005057	receptor signaling protein activity	367	0.334426	1	1	FLRT1,RGS12,SMAD7
GO Molecular Function	GO:0034061	DNA polymerase activity	368	0.334855	1	1	PAPD7
GO Molecular Function	GO:0005160	transforming growth factor beta receptor binding	369	0.340761	1	1	SMAD7
GO Molecular Function	GO:0042623	ATPase activity, coupled	370	0.341584	1	1	ATP11A,ATP1B3,ATP6V0E2,DICER1,FXYD2
GO Molecular Function	GO:0008200	ion channel inhibitor activity	371	0.341882	1	1	STX1A
GO Molecular Function	GO:0003700	sequence-specific DNA binding transcription factor activity	372	0.342168	1	1	FOXD2,GATA6,GSC,IRX2,IRX4,KLF12,KLF5,NFATC2,NFIL3,NKX6-2,POU5F1B,PRDM1,RUNX3,RXRA,SMAD7,SOX1,SOX11,TAF4,TFAP2C,TSHZ2,ZNF217
GO Molecular Function	GO:0016887	ATPase activity	373	0.342912	1	1	ATP11A,ATP1B3,ATP6V0E2,DICER1,DNAH17,FXYD2
GO Molecular Function	GO:0017134	fibroblast growth factor binding	374	0.342986	1	1	KL
GO Molecular Function	GO:0016746	transferase activity, transferring acyl groups	375	0.343388	1	1	NCOA3,WDR5,ZDHHC11,ZDHHC14
GO Molecular Function	GO:0004713	protein tyrosine kinase activity	376	0.345826	1	1	MAP2K3,ROR2,SRC
GO Molecular Function	GO:0016709	oxidoreductase activity, acting on paired donors, with incorporation or reduction of molecular oxygen, NAD(P)H as one donor, and incorporation of one atom of oxygen	377	0.348057	1	1	MICAL3
GO Molecular Function	GO:0016407	acetyltransferase activity	378	0.348067	1	1	NCOA3,WDR5
GO Molecular Function	GO:0004672	protein kinase activity	379	0.349401	1	1	ADRBK2,CDKN1A,GRK7,MAP2K3,PKN1,PLK5,ROR2,SRC,STK17A,STK32C,VRK1
GO Molecular Function	GO:0001071	nucleic acid binding transcription factor activity	380	0.3505	1	1	FOXD2,GATA6,GSC,IRX2,IRX4,KLF12,KLF5,NFATC2,NFIL3,NKX6-2,POU5F1B,PRDM1,RUNX3,RXRA,SMAD7,SOX1,SOX11,TAF4,TFAP2C,TSHZ2,ZNF217
GO Molecular Function	GO:0097367	carbohydrate derivative binding	381	0.354991	1	1	ACTR3C,ADCY2,ADRBK2,ATP11A,CHST15,DICER1,DNAH17,DPEP1,EEF1A2,FARSB,FIBCD1,FKBP4,GRK7,MAP2K3,MKI67,MYO16,MYO7A,PDS5B,PGS1,PKN1,PLK5,RASL11A,ROR2,RUNX3,SEPT9,SRC,STK17A,STK32C,STX1A,TARS,TRIP13,VRK1
GO Molecular Function	GO:0032452	histone demethylase activity	382	0.355516	1	1	KDM8
GO Molecular Function	GO:0004721	phosphoprotein phosphatase activity	383	0.35589	1	1	EYA2,PTP4A3,TPTE
GO Molecular Function	GO:0016705	oxidoreductase activity, acting on paired donors, with incorporation or reduction of molecular oxygen	384	0.35707	1	1	KDM8,MICAL3,PTGIS
GO Molecular Function	GO:0004012	phospholipid-translocating ATPase activity	385	0.358	1	1	ATP11A
GO Molecular Function	GO:0016849	phosphorus-oxygen lyase activity	386	0.364198	1	1	ADCY2
GO Molecular Function	GO:0016248	channel inhibitor activity	387	0.364572	1	1	STX1A
GO Molecular Function	GO:0016410	N-acyltransferase activity	388	0.365153	1	1	NCOA3,WDR5
GO Molecular Function	GO:0016301	kinase activity	389	0.366069	1	1	ADRBK2,CDKN1A,GRK7,MAP2K3,PIK3R5,PIK3R6,PKN1,PLK5,ROR2,SRC,STK17A,STK32C,VRK1,ZMYND8
GO Molecular Function	GO:0009975	cyclase activity	390	0.367375	1	1	ADCY2
GO Molecular Function	GO:0030291	protein serine/threonine kinase inhibitor activity	391	0.36867	1	1	CDKN1A
GO Molecular Function	GO:0016829	lyase activity	392	0.370452	1	1	ADCY2,ODC1,URAD
GO Molecular Function	GO:0042826	histone deacetylase binding	393	0.372335	1	1	PKN1,PRDM1
GO Molecular Function	GO:0019208	phosphatase regulator activity	394	0.378747	1	1	PHACTR3
GO Molecular Function	GO:0000166	nucleotide binding	395	0.379468	1	1	ACTR3C,ADCY2,ADRBK2,ATP11A,CHST15,CRYL1,DICER1,DNAH17,EEF1A2,ENOX1,FARSB,FKBP4,GRK7,MAP2K3,MICAL3,MKI67,MYO16,MYO7A,PDS5B,PGS1,PKN1,PLK5,RASL11A,ROR2,RUNX3,SEPT9,SRC,SRSF3,STK17A,STK32C,TARS,TNRC6C,TRIP13,VRK1
GO Molecular Function	GO:1901265	nucleoside phosphate binding	396	0.380601	1	1	ACTR3C,ADCY2,ADRBK2,ATP11A,CHST15,CRYL1,DICER1,DNAH17,EEF1A2,ENOX1,FARSB,FKBP4,GRK7,MAP2K3,MICAL3,MKI67,MYO16,MYO7A,PDS5B,PGS1,PKN1,PLK5,RASL11A,ROR2,RUNX3,SEPT9,SRC,SRSF3,STK17A,STK32C,TARS,TNRC6C,TRIP13,VRK1
GO Molecular Function	GO:0051087	chaperone binding	397	0.385062	1	1	BAK1
GO Molecular Function	GO:0005104	fibroblast growth factor receptor binding	398	0.388798	1	1	KL
GO Molecular Function	GO:0020037	heme binding	399	0.391985	1	1	PTGIS,SRC
GO Molecular Function	GO:0008483	transaminase activity	400	0.392138	1	1	OAT
GO Molecular Function	GO:0016787	hydrolase activity	401	0.393892	1	1	ADAMTS12,ATP11A,ATP1B3,ATP6V0E2,CHRM3,DICER1,DNAH17,DPEP1,EEF1A2,EYA2,FXYD2,GDPD4,INPP5A,KL,MGLL,MIPEP,MPPED1,MYO16,MYO7A,PLCG2,PREP,PTP4A3,RASL11A,SEPT9,SGPP2,SULF2,TPTE,TRABD2B,TRIP13,TSHZ2,USP17L15,USP17L17
GO Molecular Function	GO:0016740	transferase activity	402	0.394081	1	1	ADRBK2,CDK5RAP1,CDKN1A,CHST11,CHST15,GLT1D1,GRK7,HS3ST4,MAP2K3,NCOA3,OAT,PAPD7,PARP4,PGS1,PIK3R5,PIK3R6,PKN1,PLK5,PRDM1,ROR2,SRC,STK17A,STK32C,VRK1,WBSCR22,WDR5,ZDHHC11,ZDHHC14,ZMYND8
GO Molecular Function	GO:0042056	chemoattractant activity	403	0.396685	1	1	MIF
GO Molecular Function	GO:0016769	transferase activity, transferring nitrogenous groups	404	0.398686	1	1	OAT
GO Molecular Function	GO:0008509	anion transmembrane transporter activity	405	0.399131	1	1	GABRG3,GABRP,OCA2
GO Molecular Function	GO:0050662	coenzyme binding	406	0.4021	1	1	BRD1,CRYL1,MICAL3
GO Molecular Function	GO:0005201	extracellular matrix structural constituent	407	0.402322	1	1	COL4A1,MUC17
GO Molecular Function	GO:0032451	demethylase activity	408	0.40409	1	1	KDM8
GO Molecular Function	GO:0016773	phosphotransferase activity, alcohol group as acceptor	409	0.405226	1	1	ADRBK2,CDKN1A,GRK7,MAP2K3,PIK3R6,PKN1,PLK5,ROR2,SRC,STK17A,STK32C,VRK1
GO Molecular Function	GO:0003723	RNA binding	410	0.415401	1	1	ABTB1,CTIF,DICER1,EEF1A2,FARSB,GTF3A,MEX3D,PINX1,RPL38,SOX11,SRSF3,TNRC6C
GO Molecular Function	GO:0016922	ligand-dependent nuclear receptor binding	411	0.415467	1	1	NCOA3
GO Molecular Function	GO:0046943	carboxylic acid transmembrane transporter activity	412	0.418503	1	1	OCA2
GO Molecular Function	GO:0042169	SH2 domain binding	413	0.418734	1	1	SRC
GO Molecular Function	GO:0019901	protein kinase binding	414	0.419024	1	1	ARHGEF7,CDK5RAP1,GATA6,IRS2,MAP2K3,PKN1
GO Molecular Function	GO:0031690	adrenergic receptor binding	415	0.419748	1	1	ADRA2C
GO Molecular Function	GO:0097110	scaffold protein binding	416	0.421882	1	1	SHANK1
GO Molecular Function	GO:0003755	peptidyl-prolyl cis-trans isomerase activity	417	0.421907	1	1	FKBP4
GO Molecular Function	GO:0051393	alpha-actinin binding	418	0.425205	1	1	CACNA1C
GO Molecular Function	GO:0017016	Ras GTPase binding	419	0.428427	1	1	DOCK10,IPO5,PKN1
GO Molecular Function	GO:0072341	modified amino acid binding	420	0.429704	1	1	DPEP1
GO Molecular Function	GO:0016859	cis-trans isomerase activity	421	0.431326	1	1	FKBP4
GO Molecular Function	GO:0034483	heparan sulfate sulfotransferase activity	422	0.431412	1	1	HS3ST4
GO Molecular Function	GO:0004712	protein serine/threonine/tyrosine kinase activity	423	0.431768	1	1	MAP2K3
GO Molecular Function	GO:0005342	organic acid transmembrane transporter activity	424	0.432213	1	1	OCA2
GO Molecular Function	GO:0048037	cofactor binding	425	0.43668	1	1	BRD1,CRYL1,MICAL3,OAT
GO Molecular Function	GO:0097159	organic cyclic compound binding	426	0.439557	1	1	ABTB1,ACTR3C,ADCY2,ADRA2C,ADRBK2,ASXL1,ATP11A,C17orf70,CAMTA1,CHST15,CRYL1,CTIF,DICER1,DNAH17,EEF1A2,ENOX1,FARSB,FKBP4,FOXD2,GATA6,GFI1B,GRK7,GSC,GTF3A,GTF3C5,HTT,IRX2,IRX4,KL,KLF12,KLF5,MAP2K3,MEX3D,MICAL3,MKI67,MYO16,MYO7A,NFATC2,NFIL3,NKX6-2,PAPD7,PARP4,PDS5B,PGS1,PINX1,PKN1,PLK5,POU5F1B,PRDM1,PTGIS,RASL11A,ROR2,RPL38,RUNX3,RXRA,SEPT9,SLC6A3,SMAD7,SOX1,SOX11,SPIN1,SRC,SRSF3,STK17A,STK32C,SYCP2…
GO Molecular Function	GO:0051287	NAD binding	427	0.443116	1	1	CRYL1
GO Molecular Function	GO:0046906	tetrapyrrole binding	428	0.447963	1	1	PTGIS,SRC
GO Molecular Function	GO:0051539	4 iron, 4 sulfur cluster binding	429	0.44801	1	1	CDK5RAP1
GO Molecular Function	GO:0017022	myosin binding	430	0.456836	1	1	STX1A
GO Molecular Function	GO:0008238	exopeptidase activity	431	0.458069	1	1	DPEP1,PREP
GO Molecular Function	GO:0018024	histone-lysine N-methyltransferase activity	432	0.459278	1	1	WDR5
GO Molecular Function	GO:0030374	ligand-dependent nuclear receptor transcription coactivator activity	433	0.461612	1	1	PKN1
GO Molecular Function	GO:0042805	actinin binding	434	0.463026	1	1	CACNA1C
GO Molecular Function	GO:0008022	protein C-terminus binding	435	0.464415	1	1	MKI67,SHANK1,SNTG1
GO Molecular Function	GO:0031267	small GTPase binding	436	0.470963	1	1	DOCK10,IPO5,PKN1
GO Molecular Function	GO:0019903	protein phosphatase binding	437	0.473264	1	1	MYO16
GO Molecular Function	GO:0004540	ribonuclease activity	438	0.474996	1	1	DICER1
GO Molecular Function	GO:0019904	protein domain specific binding	439	0.475708	1	1	BAK1,CUL3,INPP5A,MUC17,MYO7A,SAMD11,SHANK1,SHANK2,SRC,STX1A
GO Molecular Function	GO:0015370	solute:sodium symporter activity	440	0.476434	1	1	SLC6A3
GO Molecular Function	GO:0003725	double-stranded RNA binding	441	0.477198	1	1	DICER1
GO Molecular Function	GO:0043621	protein self-association	442	0.478601	1	1	SAMD11
GO Molecular Function	GO:0004175	endopeptidase activity	443	0.482331	1	1	ADAMTS12,MIPEP,PREP,TRABD2B,TSHZ2
GO Molecular Function	GO:0005548	phospholipid transporter activity	444	0.482915	1	1	ATP11A
GO Molecular Function	GO:0008235	metalloexopeptidase activity	445	0.486093	1	1	DPEP1
GO Molecular Function	GO:0003677	DNA binding	446	0.487281	1	1	ASXL1,C17orf70,CAMTA1,FOXD2,GATA6,GFI1B,GSC,GTF3A,GTF3C5,IRX2,IRX4,KLF12,KLF5,NFATC2,NFIL3,NKX6-2,PAPD7,PARP4,PDS5B,POU5F1B,PRDM1,RUNX3,RXRA,SMAD7,SOX1,SOX11,SPIN1,SYCP2,TAF4,TFAP2C,TSHZ2,ZBTB9,ZNF217
GO Molecular Function	GO:0008168	methyltransferase activity	447	0.491377	1	1	PRDM1,WBSCR22,WDR5
GO Molecular Function	GO:0048306	calcium-dependent protein binding	448	0.498412	1	1	STX1A
GO Molecular Function	GO:0043169	cation binding	449	0.499162	1	1	ADAMTS12,ADCY2,ANXA13,ASXL1,ATP11A,BAK1,BRD1,CACNA1C,CDH22,CDH26,CDH4,CDK5RAP1,CDKN1A,CHRM3,DICER1,DPEP1,EFCAB6,EMR3,EYA2,FARSB,FIBCD1,GATA6,GDPD4,GFI1B,GTF3A,HPCAL1,ING1,KCNIP1,KDM8,KLF12,KLF5,MEX3D,MICAL3,MIPEP,PAPD7,PGS1,PRDM1,PTGIS,RNF144A,RRM2,RXRA,SLC6A3,SMAD7,STK32C,SULF2,SYT3,TRABD2B,TSHZ2,ZBTB9,ZDHHC11,ZDHHC14,ZMYND8,ZNF217
GO Molecular Function	GO:0004715	non-membrane spanning protein tyrosine kinase activity	450	0.50215	1	1	SRC
GO Molecular Function	GO:0016741	transferase activity, transferring one-carbon groups	451	0.502671	1	1	PRDM1,WBSCR22,WDR5
GO Molecular Function	GO:0051020	GTPase binding	452	0.503604	1	1	DOCK10,IPO5,PKN1
GO Molecular Function	GO:0019900	kinase binding	453	0.504176	1	1	ARHGEF7,CDK5RAP1,GATA6,IRS2,MAP2K3,PKN1
GO Molecular Function	GO:0030276	clathrin binding	454	0.505237	1	1	SYT3
GO Molecular Function	GO:0001076	RNA polymerase II transcription factor binding transcription factor activity	455	0.508535	1	1	SOX11,ZMYND8
GO Molecular Function	GO:0016279	protein-lysine N-methyltransferase activity	456	0.509805	1	1	WDR5
GO Molecular Function	GO:0031490	chromatin DNA binding	457	0.514476	1	1	RXRA
GO Molecular Function	GO:0003924	GTPase activity	458	0.518422	1	1	EEF1A2,RASL11A,SEPT9
GO Molecular Function	GO:1901363	heterocyclic compound binding	459	0.519102	1	1	ABTB1,ACTR3C,ADCY2,ADRBK2,ASXL1,ATP11A,C17orf70,CAMTA1,CHST15,CRYL1,CTIF,DICER1,DNAH17,EEF1A2,ENOX1,FARSB,FKBP4,FOXD2,GATA6,GFI1B,GRK7,GSC,GTF3A,GTF3C5,HTT,IRX2,IRX4,KLF12,KLF5,MAP2K3,MEX3D,MICAL3,MKI67,MYO16,MYO7A,NFATC2,NFIL3,NKX6-2,PAPD7,PARP4,PDS5B,PGS1,PINX1,PKN1,PLK5,POU5F1B,PRDM1,PTGIS,RASL11A,ROR2,RPL38,RUNX3,RXRA,SEPT9,SMAD7,SOX1,SOX11,SPIN1,SRC,SRSF3,STK17A,STK32C,SYCP2,TAF4,TARS,TFAP2C…
GO Molecular Function	GO:0002020	protease binding	460	0.52097	1	1	SLC6A3
GO Molecular Function	GO:0042054	histone methyltransferase activity	461	0.526097	1	1	WDR5
GO Molecular Function	GO:0008138	protein tyrosine/serine/threonine phosphatase activity	462	0.530129	1	1	TPTE
GO Molecular Function	GO:0044325	ion channel binding	463	0.531846	1	1	ID2,SRC
GO Molecular Function	GO:0050660	flavin adenine dinucleotide binding	464	0.533442	1	1	MICAL3
GO Molecular Function	GO:0002039	p53 binding	465	0.535399	1	1	HTT
GO Molecular Function	GO:0008514	organic anion transmembrane transporter activity	466	0.537037	1	1	OCA2
GO Molecular Function	GO:0005080	protein kinase C binding	467	0.542438	1	1	PKN1
GO Molecular Function	GO:0004888	transmembrane signaling receptor activity	468	0.543127	1	1	ADRA2C,CHRM3,EMR3,GABRG3,GABRP,GPR123,LRP5L,OR4F16,PLXNA1,PLXNA2,PTGER1,ROR2,TNFRSF19,TPRA1
GO Molecular Function	GO:0036094	small molecule binding	469	0.547704	1	1	ACTR3C,ADCY2,ADRBK2,ATP11A,CHST15,CRYL1,DICER1,DNAH17,DPEP1,EEF1A2,ENOX1,FARSB,FKBP4,GRK7,KL,MAP2K3,MICAL3,MKI67,MYO16,MYO7A,PDS5B,PGS1,PKN1,PLK5,RASL11A,ROR2,RUNX3,SEPT9,SRC,SRSF3,STK17A,STK32C,TARS,TNRC6C,TRIP13,VRK1
GO Molecular Function	GO:0004714	transmembrane receptor protein tyrosine kinase activity	470	0.548565	1	1	ROR2
GO Molecular Function	GO:0005246	calcium channel regulator activity	471	0.549868	1	1	STX1A
GO Molecular Function	GO:0046872	metal ion binding	472	0.552478	1	1	ADAMTS12,ADCY2,ANXA13,ASXL1,ATP11A,BAK1,BRD1,CACNA1C,CDH22,CDH26,CDH4,CDK5RAP1,CDKN1A,DICER1,DPEP1,EFCAB6,EMR3,EYA2,FARSB,FIBCD1,GATA6,GDPD4,GFI1B,GTF3A,HPCAL1,ING1,KCNIP1,KDM8,KLF12,KLF5,MEX3D,MICAL3,MIPEP,PAPD7,PGS1,PRDM1,PTGIS,RNF144A,RRM2,RXRA,SMAD7,STK32C,SULF2,SYT3,TRABD2B,TSHZ2,ZBTB9,ZDHHC11,ZDHHC14,ZMYND8,ZNF217
GO Molecular Function	GO:0004674	protein serine/threonine kinase activity	473	0.553941	1	1	ADRBK2,GRK7,MAP2K3,PKN1,STK17A,STK32C,VRK1
GO Molecular Function	GO:0015293	symporter activity	474	0.558624	1	1	SLC2A10,SLC6A3
GO Molecular Function	GO:0030170	pyridoxal phosphate binding	475	0.563946	1	1	OAT
GO Molecular Function	GO:0016706	oxidoreductase activity, acting on paired donors, with incorporation or reduction of molecular oxygen, 2-oxoglutarate as one donor, and incorporation of one atom each of oxygen into both donors	476	0.564069	1	1	KDM8
GO Molecular Function	GO:0030295	protein kinase activator activity	477	0.568957	1	1	CDKN1A
GO Molecular Function	GO:0003676	nucleic acid binding	478	0.584626	1	1	ABTB1,ASXL1,C17orf70,CAMTA1,CTIF,DICER1,EEF1A2,ENOX1,FARSB,FOXD2,GATA6,GFI1B,GSC,GTF3A,GTF3C5,IRX2,IRX4,KLF12,KLF5,MEX3D,NFATC2,NFIL3,NKX6-2,PAPD7,PARP4,PDS5B,PINX1,POU5F1B,PRDM1,RPL38,RUNX3,RXRA,SMAD7,SOX1,SOX11,SPIN1,SRSF3,SYCP2,TAF4,TFAP2C,TNRC6C,TSHZ2,ZBTB9,ZNF217
GO Molecular Function	GO:0070851	growth factor receptor binding	479	0.584886	1	1	KL,SRC
GO Molecular Function	GO:0008565	protein transporter activity	480	0.586507	1	1	IPO5
GO Molecular Function	GO:0035091	phosphatidylinositol binding	481	0.586531	1	1	DPEP1,MCF2L,SNX9
GO Molecular Function	GO:0005083	small GTPase regulator activity	482	0.593551	1	1	ARHGEF12,ARHGEF7,DOCK10,FARP1,MCF2L
GO Molecular Function	GO:0004860	protein kinase inhibitor activity	483	0.605571	1	1	CDKN1A
GO Molecular Function	GO:0003824	catalytic activity	484	0.605916	1	1	ADAMTS12,ADCY2,ADRBK2,ATP11A,ATP1B3,ATP6V0E2,CDK5RAP1,CDKN1A,CHRM3,CHST11,CHST15,CRYL1,CUL3,DICER1,DNAH17,DPEP1,EEF1A2,ENOX1,EYA2,FARSB,FKBP4,FXYD2,GDPD4,GLT1D1,GRK7,HECW1,HS3ST4,INPP5A,KDM8,KL,MAP2K3,MGLL,MICAL3,MIF,MIPEP,MPPED1,MYO16,MYO7A,NCOA3,OAT,ODC1,PAPD7,PARP4,PGS1,PIK3R5,PIK3R6,PKN1,PLCG2,PLK5,PRDM1,PREP,PTGIS,PTP4A3,RASL11A,RNF144A,ROR2,RRM2,SEPT9,SGPP2,SRC,STK17A,STK32C,SULF2,TARS,TPTE…
GO Molecular Function	GO:0019209	kinase activator activity	485	0.608611	1	1	CDKN1A
GO Molecular Function	GO:0005518	collagen binding	486	0.615206	1	1	SMAD7
GO Molecular Function	GO:0051536	iron-sulfur cluster binding	487	0.615224	1	1	CDK5RAP1
GO Molecular Function	GO:0019210	kinase inhibitor activity	488	0.61838	1	1	CDKN1A
GO Molecular Function	GO:0008083	growth factor activity	489	0.626187	1	1	BMP7
GO Molecular Function	GO:0017124	SH3 domain binding	490	0.626581	1	1	SHANK1,SHANK2
GO Molecular Function	GO:0070011	peptidase activity, acting on L-amino acid peptides	491	0.632545	1	1	ADAMTS12,DPEP1,MIPEP,PREP,TRABD2B,TSHZ2,USP17L15,USP17L17
GO Molecular Function	GO:0005070	SH3/SH2 adaptor activity	492	0.632571	1	1	SRC
GO Molecular Function	GO:0052689	carboxylic ester hydrolase activity	493	0.637948	1	1	MGLL
GO Molecular Function	GO:0008170	N-methyltransferase activity	494	0.640431	1	1	WDR5
GO Molecular Function	GO:0019838	growth factor binding	495	0.64386	1	1	COL4A1,KL
GO Molecular Function	GO:0030695	GTPase regulator activity	496	0.644661	1	1	ARHGEF12,ARHGEF7,DOCK10,FARP1,IPO5,MCF2L,PLXNA1,RGS12
GO Molecular Function	GO:0004221	ubiquitin thiolesterase activity	497	0.645409	1	1	USP17L15,USP17L17
GO Molecular Function	GO:0004519	endonuclease activity	498	0.647085	1	1	DICER1
GO Molecular Function	GO:0043178	alcohol binding	499	0.648961	1	1	KL
GO Molecular Function	GO:0038023	signaling receptor activity	500	0.650058	1	1	ADRA2C,CHRM3,EMR3,GABRG3,GABRP,GPR123,LRP5L,OR4F16,PLXNA1,PLXNA2,PTGER1,ROR2,RXRA,TNFRSF19,TPRA1
GO Biological Process	GO:0060598	dichotomous subdivision	1	9.68424e-06	0.101103	0.101103	TFAP2C
GO Biological Process	GO:0050871	positive regulation of B cell activation	2	1.01714e-05	0.10619	0.0530949	CD40,CDKN1A,IRS2,MIF,NFATC2,PRDM1,TNFSF13B
GO Biological Process	GO:0030890	positive regulation of B cell proliferation	3	1.06282e-05	0.110958	0.036986	CD40,CDKN1A,IRS2,MIF,NFATC2,TNFSF13B
GO Biological Process	GO:0030888	regulation of B cell proliferation	4	1.15178e-05	0.120246	0.0300614	CD40,CDKN1A,IRS2,MIF,NFATC2,PRDM1,TNFSF13B
GO Biological Process	GO:0072134	nephrogenic mesenchyme morphogenesis	5	1.92405e-05	0.200871	0.0401743	BMP7
GO Biological Process	GO:0045773	positive regulation of axon extension	6	1.95182e-05	0.20377	0.0339617	CDH4
GO Biological Process	GO:1900106	positive regulation of hyaluranon cable assembly	7	2.42445e-05	0.253113	0.0361589	BMP7
GO Biological Process	GO:0050864	regulation of B cell activation	8	3.59472e-05	0.375289	0.0469111	CD40,CDKN1A,ID2,IRS2,MIF,NFATC2,PRDM1,TNFSF13B
GO Biological Process	GO:0070487	monocyte aggregation	9	5.434e-05	0.567309	0.0630344	BMP7
GO Biological Process	GO:0034116	positive regulation of heterotypic cell-cell adhesion	10	5.56791e-05	0.58129	0.058129	BMP7
GO Biological Process	GO:0072040	negative regulation of mesenchymal cell apoptotic process involved in nephron morphogenesis	11	6.38361e-05	0.666449	0.0605863	BMP7
GO Biological Process	GO:2000121	regulation of removal of superoxide radicals	12	6.75968e-05	0.705711	0.0588092	BMP7
GO Biological Process	GO:0030718	germ-line stem cell maintenance	13	8.97169e-05	0.936644	0.0720496	TFAP2C
GO Biological Process	GO:0007369	gastrulation	14	0.000128409	1	0.0957562	BMP7,CUL3,EYA2,GATA6,GSC,HTT,SYF2,TNRC6C
GO Biological Process	GO:1902337	regulation of apoptotic process involved in morphogenesis	15	0.000135702	1	0.0944485	BMP7
GO Biological Process	GO:0072136	metanephric mesenchymal cell proliferation involved in metanephros development	16	0.000219997	1	0.143548	BMP7
GO Biological Process	GO:0070486	leukocyte aggregation	17	0.000232712	1	0.142912	BMP7
GO Biological Process	GO:0021877	forebrain neuron fate commitment	18	0.000236052	1	0.13691	TFAP2C
GO Biological Process	GO:0060687	regulation of branching involved in prostate gland morphogenesis	19	0.000242192	1	0.133078	BMP7,RXRA
GO Biological Process	GO:0072133	metanephric mesenchyme morphogenesis	20	0.000264423	1	0.138029	BMP7
GO Biological Process	GO:0044767	single-organism developmental process	21	0.000279175	1	0.13879	ARHGEF12,ASXL1,BAK1,BFSP2,BID,BMP7,C19orf80,CACNA1C,CD34,CDH4,CDK5RAP1,CDKN1A,CHST11,COL4A1,CRYBA4,CUL3,DICER1,EDN3,EFNB2,EYA2,FARP1,FKBP4,FOXD2,FSCN2,GATA6,GJB6,GSC,GTF3C5,HTT,ID2,IRS2,IRX2,IRX4,KCNK9,KCNQ2,KL,KLF5,LAMC3,MIF,MKI67,MYO16,MYO7A,NCOA3,NKX6-2,NNAT,NPHP4,OCA2,ODC1,OTOP1,PIK3R6,PLCG2,PLXNA1,PLXNA2,PRDM1,ROR2,RPL38,RUNX3,RXRA,SGCG,SHANK1,SLC6A3,SMAD7,SOX1,SOX11,SRC,SULF2,SYCP2,SYF2,TAF…
GO Biological Process	GO:0048733	sebaceous gland development	22	0.000286002	1	0.135721	TFAP2C
GO Biological Process	GO:0072125	negative regulation of glomerular mesangial cell proliferation	23	0.000326342	1	0.148131	BMP7
GO Biological Process	GO:0072124	regulation of glomerular mesangial cell proliferation	24	0.00044056	1	0.191644	BMP7
GO Biological Process	GO:0003334	keratinocyte development	25	0.000506806	1	0.211642	TFAP2C
GO Biological Process	GO:0008283	cell proliferation	26	0.00055473	1	0.222745	BAK1,BMP7,C19orf80,CD34,CD40,CDV3,CHRM3,DICER1,GFI1B,ID2,IRS2,MIF,MKI67,OCA2,PDS5B,RXRA,SOX11,TFAP2C,TNFSF13B,TNFSF14
GO Biological Process	GO:0044699	single-organism process	27	0.000557176	1	0.215442	ACTR3C,ADCY2,ADRA2C,ADRBK2,ANXA13,ARHGEF12,ARHGEF7,ASXL1,ATP11A,ATP1B3,ATP6V0E2,BAK1,BFSP2,BID,BMP7,BRD1,C17orf70,C19orf10,C19orf80,C3,CACNA1C,CACNG1,CACNG4,CD34,CD40,CDH22,CDH26,CDH4,CDK5RAP1,CDKN1A,CDV3,CHRM3,CHST11,CLPTM1L,CNTNAP3B,CNTNAP5,COL4A1,COMMD7,CRYBA4,CUL3,DICER1,DNAH17,DOCK10,DPEP1,EDN3,EFNB2,EMR3,ENSG00000251357,EYA2,FARP1,FKBP4,FLRT1,FOXD2,FSCN2,FXYD2,FXYD6,GABRG3,GABRP,GATA6,GFI1B…
GO Biological Process	GO:0002903	negative regulation of B cell apoptotic process	28	0.000598701	1	0.22323	IRS2,MIF
GO Biological Process	GO:0060600	dichotomous subdivision of an epithelial terminal unit	29	0.000606556	1	0.21836	PLXNA1,TFAP2C
GO Biological Process	GO:0060444	branching involved in mammary gland duct morphogenesis	30	0.000625697	1	0.217743	NCOA3,SRC,TFAP2C
GO Biological Process	GO:0001704	formation of primary germ layer	31	0.000630934	1	0.212482	BMP7,EYA2,GATA6,HTT,TNRC6C
GO Biological Process	GO:0033598	mammary gland epithelial cell proliferation	32	0.000668959	1	0.218248	ID2,TFAP2C
GO Biological Process	GO:0001829	trophectodermal cell differentiation	33	0.000674257	1	0.21331	CUL3,TFAP2C
GO Biological Process	GO:0007157	heterophilic cell-cell adhesion	34	0.000753622	1	0.231406	CDH4
GO Biological Process	GO:0048639	positive regulation of developmental growth	35	0.00078894	1	0.235329	CDH4
GO Biological Process	GO:2001054	negative regulation of mesenchymal cell apoptotic process	36	0.000800899	1	0.232261	BMP7
GO Biological Process	GO:0034114	regulation of heterotypic cell-cell adhesion	37	0.000812909	1	0.229372	BMP7
GO Biological Process	GO:1901031	regulation of response to reactive oxygen species	38	0.00083599	1	0.229677	BMP7
GO Biological Process	GO:0090322	regulation of superoxide metabolic process	39	0.000836835	1	0.224014	BMP7
GO Biological Process	GO:2000045	regulation of G1/S transition of mitotic cell cycle	40	0.000907444	1	0.236843	BID,CDKN1A,ID2,KANK2,MYO16,PLK5
GO Biological Process	GO:0050670	regulation of lymphocyte proliferation	41	0.000911633	1	0.232133	CD40,CDKN1A,IRS2,MIF,NFATC2,PRDM1,SOX11,TNFSF13B,ZP4
GO Biological Process	GO:0050772	positive regulation of axonogenesis	42	0.000937339	1	0.232996	CDH4
GO Biological Process	GO:0032944	regulation of mononuclear cell proliferation	43	0.000937876	1	0.227708	CD40,CDKN1A,IRS2,MIF,NFATC2,PRDM1,SOX11,TNFSF13B,ZP4
GO Biological Process	GO:0060750	epithelial cell proliferation involved in mammary gland duct elongation	44	0.000948033	1	0.224942	TFAP2C
GO Biological Process	GO:0050671	positive regulation of lymphocyte proliferation	45	0.000986747	1	0.228925	CD40,CDKN1A,IRS2,MIF,NFATC2,TNFSF13B,ZP4
GO Biological Process	GO:0032946	positive regulation of mononuclear cell proliferation	46	0.00102272	1	0.232112	CD40,CDKN1A,IRS2,MIF,NFATC2,TNFSF13B,ZP4
GO Biological Process	GO:0060751	branch elongation involved in mammary gland duct branching	47	0.00102595	1	0.227892	TFAP2C
GO Biological Process	GO:0030516	regulation of axon extension	48	0.00113017	1	0.245813	CDH4
GO Biological Process	GO:1901723	negative regulation of cell proliferation involved in kidney development	49	0.0011323	1	0.24125	BMP7
GO Biological Process	GO:2000036	regulation of stem cell maintenance	50	0.00119537	1	0.249593	BMP7
GO Biological Process	GO:0051251	positive regulation of lymphocyte activation	51	0.0012148	1	0.248676	CD40,CDKN1A,IRS2,MIF,NFATC2,PRDM1,SRC,TNFSF13B,TNFSF14,ZP4
GO Biological Process	GO:0002902	regulation of B cell apoptotic process	52	0.00125463	1	0.251892	IRS2,MIF
GO Biological Process	GO:0070663	regulation of leukocyte proliferation	53	0.00129003	1	0.254111	CD40,CDKN1A,IRS2,MIF,NFATC2,PRDM1,SOX11,TNFSF13B,ZP4
GO Biological Process	GO:0007423	sensory organ development	54	0.00130835	1	0.252948	BAK1,BFSP2,BMP7,CRYBA4,DICER1,FSCN2,GJB6,GSC,KCNK9,LAMC3,MYO7A,NPHP4,OTOP1,PRDM1,ROR2,RPL38,SOX1,SOX11
GO Biological Process	GO:0048468	cell development	55	0.00132796	1	0.252072	ARHGEF12,BFSP2,BMP7,C19orf80,CACNA1C,CDH4,CHST11,COL4A1,CUL3,DICER1,EDN3,FARP1,FOXD2,FSCN2,HTT,ID2,KCNQ2,LAMC3,MYO16,MYO7A,NKX6-2,OCA2,PLXNA1,PLXNA2,PRDM1,RUNX3,SHANK1,SOX1,SOX11,SRC,SULF2,TCL1A,TFAP2C,TRIP13,VAMP3
GO Biological Process	GO:0070665	positive regulation of leukocyte proliferation	56	0.00133841	1	0.249518	CD40,CDKN1A,IRS2,MIF,NFATC2,TNFSF13B,ZP4
GO Biological Process	GO:0010564	regulation of cell cycle process	57	0.00138899	1	0.254404	BID,BMP7,CDKN1A,CUL3,EDN3,GATA6,ID2,KANK2,MIF,MYO16,PLK5,SOX11
GO Biological Process	GO:0046902	regulation of mitochondrial membrane permeability	58	0.00151919	1	0.273454	BAK1,BID,HTT
GO Biological Process	GO:0001825	blastocyst formation	59	0.00155558	1	0.275259	CUL3,TFAP2C
GO Biological Process	GO:0006813	potassium ion transport	60	0.00164729	1	0.286629	ATP1B3,FXYD2,KCNB1,KCNG1,KCNIP1,KCNJ12,KCNJ6,KCNK9,KCNQ2
GO Biological Process	GO:0032088	negative regulation of NF-kappaB transcription factor activity	61	0.00184359	1	0.315526	BMP7,COMMD7,PTGIS
GO Biological Process	GO:1901030	positive regulation of mitochondrial outer membrane permeabilization	62	0.00186856	1	0.314641	BAK1,BID
GO Biological Process	GO:1901722	regulation of cell proliferation involved in kidney development	63	0.001963	1	0.325298	BMP7
GO Biological Process	GO:0001707	mesoderm formation	64	0.00200909	1	0.327732	BMP7,EYA2,HTT
GO Biological Process	GO:0015828	tyrosine transport	65	0.00205728	1	0.33043	OCA2
GO Biological Process	GO:2000377	regulation of reactive oxygen species metabolic process	66	0.002081	1	0.329176	BMP7,CDKN1A,STK17A
GO Biological Process	GO:0051249	regulation of lymphocyte activation	67	0.00210644	1	0.328228	CD40,CDKN1A,ID2,IRS2,MIF,NFATC2,PRDM1,SOX11,SRC,TNFSF13B,TNFSF14,ZP4
GO Biological Process	GO:0010799	regulation of peptidyl-threonine phosphorylation	68	0.00213036	1	0.327072	BMP7,SMAD7
GO Biological Process	GO:0042347	negative regulation of NF-kappaB import into nucleus	69	0.00234301	1	0.354507	BMP7
GO Biological Process	GO:0060686	negative regulation of prostatic bud formation	70	0.00237412	1	0.354083	BMP7
GO Biological Process	GO:0002696	positive regulation of leukocyte activation	71	0.00247147	1	0.363411	CD40,CDKN1A,IRS2,MIF,NFATC2,PRDM1,SRC,TNFSF13B,TNFSF14,ZP4
GO Biological Process	GO:1900407	regulation of cellular response to oxidative stress	72	0.00248168	1	0.359844	BMP7
GO Biological Process	GO:0010800	positive regulation of peptidyl-threonine phosphorylation	73	0.00250868	1	0.358776	BMP7
GO Biological Process	GO:0002065	columnar/cuboidal epithelial cell differentiation	74	0.00251852	1	0.355316	DICER1,EDN3,FOXD2,GATA6,OCA2,RXRA,SOX11
GO Biological Process	GO:1900006	positive regulation of dendrite development	75	0.00253873	1	0.353391	BMP7
GO Biological Process	GO:0042345	regulation of NF-kappaB import into nucleus	76	0.00254996	1	0.350283	BMP7,TNFSF14
GO Biological Process	GO:0072203	cell proliferation involved in metanephros development	77	0.00281828	1	0.382115	BMP7
GO Biological Process	GO:0061387	regulation of extent of cell growth	78	0.00289756	1	0.387828	CDH4
GO Biological Process	GO:0001654	eye development	79	0.00293404	1	0.387739	BAK1,BFSP2,BMP7,CRYBA4,FSCN2,LAMC3,MYO7A,NPHP4,PRDM1,SOX1,SOX11
GO Biological Process	GO:0048332	mesoderm morphogenesis	80	0.00293594	1	0.38314	BMP7,EYA2,HTT
GO Biological Process	GO:0072111	cell proliferation involved in kidney development	81	0.00297804	1	0.383837	BMP7
GO Biological Process	GO:0050769	positive regulation of neurogenesis	82	0.00300275	1	0.382301	CDH4,DICER1,ID2,NKX6-2,SOX11
GO Biological Process	GO:0090192	regulation of glomerulus development	83	0.00300595	1	0.378098	BMP7
GO Biological Process	GO:0010948	negative regulation of cell cycle process	84	0.0031109	1	0.38664	BMP7,CDKN1A,KANK2,MIF,MYO16,SOX11
GO Biological Process	GO:0044707	single-multicellular organism process	85	0.00315668	1	0.387715	ADCY2,ADRA2C,ARHGEF12,ARHGEF7,ASXL1,ATP1B3,BAK1,BFSP2,BID,BMP7,CACNA1C,CACNG1,CACNG4,CD34,CD40,CDH4,CDK5RAP1,CDKN1A,CHRM3,CHST11,COL4A1,CRYBA4,CUL3,DICER1,EDN3,EFNB2,EYA2,FARP1,FKBP4,FOXD2,FSCN2,GABRG3,GATA6,GFI1B,GJB6,GRK7,GSC,GTF3C5,HTT,ID2,IRS2,IRX2,IRX4,KCNB1,KCNG1,KCNIP1,KCNJ12,KCNJ6,KCNK9,KCNQ2,KLF5,LAMC3,LRP5L,MAP2K3,MGLL,MKI67,MN1,MYO16,MYO7A,MYOM2,NCOA3,NFATC2,NKX6-2,NNAT,NPHP4,OAT,ODC1,…
GO Biological Process	GO:0034765	regulation of ion transmembrane transport	86	0.00317824	1	0.385823	CACNA1C,CACNG1,CACNG4,IRS2,KCNB1,KCNG1,KCNIP1,KCNJ12,KCNJ6,KCNK9,KCNQ2,PLCG2,SHANK1
GO Biological Process	GO:0045746	negative regulation of Notch signaling pathway	87	0.003187	1	0.38244	BMP7
GO Biological Process	GO:0050867	positive regulation of cell activation	88	0.00319657	1	0.37923	CD40,CDKN1A,IRS2,MIF,NFATC2,PRDM1,SRC,TNFSF13B,TNFSF14,ZP4
GO Biological Process	GO:0003006	developmental process involved in reproduction	89	0.00320623	1	0.376102	BAK1,FKBP4,GATA6,NCOA3,OCA2,PRDM1,ROR2,RXRA,SRC,SYCP2,TAF4,TFAP2C,TRIP13
GO Biological Process	GO:0038032	termination of G-protein coupled receptor signaling pathway	90	0.00323125	1	0.374825	ADRBK2,ARHGEF12,GRK7,RGS12
GO Biological Process	GO:0023021	termination of signal transduction	91	0.00349951	1	0.401482	ADRBK2,ARHGEF12,GRK7,RGS12
GO Biological Process	GO:0034762	regulation of transmembrane transport	92	0.00362899	1	0.411812	CACNA1C,CACNG1,CACNG4,IRS2,KCNB1,KCNG1,KCNIP1,KCNJ12,KCNJ6,KCNK9,KCNQ2,PLCG2,SHANK1
GO Biological Process	GO:0072340	cellular lactam catabolic process	93	0.0040839	1	0.458451	DPEP1
GO Biological Process	GO:0001798	positive regulation of type IIa hypersensitivity	94	0.00408406	1	0.453591	C3
GO Biological Process	GO:0048856	anatomical structure development	95	0.00414923	1	0.455979	ADRA2C,ARHGEF12,ARHGEF7,ASXL1,BAK1,BFSP2,BID,BMP7,C19orf80,CACNA1C,CD34,CDH4,CDK5RAP1,CDKN1A,CHRM3,CHST11,COL4A1,CRYBA4,CUL3,DICER1,EDN3,EFNB2,EYA2,FARP1,FKBP4,FOXD2,FSCN2,GATA6,GJB6,GSC,GTF3C5,HTT,ID2,IRS2,IRX2,IRX4,KCNK9,KCNQ2,KLF5,LAMC3,MKI67,MYO16,MYO7A,NCOA3,NKX6-2,NNAT,NPHP4,OCA2,ODC1,OTOP1,PIK3R6,PLCG2,PLK5,PLXNA1,PLXNA2,PRDM1,ROR2,RPL38,RUNX3,RXRA,SEMA6B,SGCG,SHANK1,SLC6A3,SMAD7,SOX1,SOX1…
GO Biological Process	GO:0048812	neuron projection morphogenesis	96	0.00421936	1	0.458856	ARHGEF12,BMP7,CACNA1C,CDH4,COL4A1,DICER1,FARP1,FOXD2,KCNQ2,MYO16,PLXNA1,PLXNA2,RUNX3,SHANK1,SRC
GO Biological Process	GO:0046959	habituation	97	0.00423714	1	0.456038	SHANK1
GO Biological Process	GO:0050894	determination of affect	97	0.00423714	1	0.456038	SHANK1
GO Biological Process	GO:0009653	anatomical structure morphogenesis	99	0.00430141	1	0.453603	ARHGEF12,BAK1,BMP7,CACNA1C,CD34,CDH4,CHST11,COL4A1,CUL3,DICER1,EFNB2,EYA2,FARP1,FOXD2,FSCN2,GATA6,GJB6,GSC,HTT,ID2,IRX2,IRX4,KCNQ2,KLF5,LAMC3,MYO16,MYO7A,NCOA3,OTOP1,PIK3R6,PLXNA1,PLXNA2,PRDM1,ROR2,RPL38,RUNX3,RXRA,SHANK1,SMAD7,SOX1,SOX11,SRC,SYCP2,SYF2,TFAP2C,TNRC6C,UPK3A,VAMP3
GO Biological Process	GO:0048513	organ development	100	0.0043991	1	0.459266	BAK1,BFSP2,BID,BMP7,CD34,CDK5RAP1,CDKN1A,CHST11,CRYBA4,DICER1,EDN3,EFNB2,FKBP4,FOXD2,FSCN2,GATA6,GJB6,GSC,GTF3C5,HTT,ID2,IRS2,IRX2,IRX4,KCNK9,KLF5,LAMC3,MKI67,MYO16,MYO7A,NCOA3,NKX6-2,NNAT,NPHP4,ODC1,OTOP1,PLCG2,PLXNA1,PLXNA2,PRDM1,ROR2,RPL38,RUNX3,RXRA,SGCG,SLC6A3,SMAD7,SOX1,SOX11,SRC,SULF2,SYCP2,SYF2,TAF4,TFAP2C,TNFRSF19,TNRC6C,UPK3A
GO Biological Process	GO:0021782	glial cell development	101	0.0044606	1	0.461075	DICER1,FOXD2,ID2,LAMC3,NKX6-2,SOX11
GO Biological Process	GO:0009303	rRNA transcription	102	0.00450001	1	0.460589	GTF3A,GTF3C5
GO Biological Process	GO:0007501	mesodermal cell fate specification	103	0.00456686	1	0.462893	EYA2
GO Biological Process	GO:0048608	reproductive structure development	104	0.00462402	1	0.46418	BAK1,FKBP4,GATA6,NCOA3,ROR2,RXRA,SRC,SYCP2,TAF4,TFAP2C
GO Biological Process	GO:0048598	embryonic morphogenesis	105	0.00464396	1	0.461742	BMP7,CHST11,CUL3,DICER1,EYA2,GATA6,GJB6,GSC,HTT,ID2,IRX2,MYO7A,OTOP1,ROR2,RPL38,SOX11,SYF2,TNRC6C
GO Biological Process	GO:0061458	reproductive system development	106	0.00466774	1	0.459728	BAK1,FKBP4,GATA6,NCOA3,ROR2,RXRA,SRC,SYCP2,TAF4,TFAP2C
GO Biological Process	GO:0060445	branching involved in salivary gland morphogenesis	107	0.0048966	1	0.477761	BMP7,PLXNA1
GO Biological Process	GO:0034332	adherens junction organization	108	0.00497203	1	0.480629	CDH4,SMAD7
GO Biological Process	GO:0010664	negative regulation of striated muscle cell apoptotic process	109	0.00505066	1	0.483751	BMP7
GO Biological Process	GO:0061078	positive regulation of prostaglandin secretion involved in immune response	110	0.00520705	1	0.494196	MIF
GO Biological Process	GO:0007601	visual perception	111	0.00535415	1	0.503579	BFSP2,CRYBA4,FSCN2,GRK7,LAMC3,MYO7A,OAT
GO Biological Process	GO:0032502	developmental process	112	0.00544943	1	0.507965	ADRA2C,ANXA13,ARHGEF12,ARHGEF7,ASXL1,BAK1,BFSP2,BID,BMP7,C19orf80,CACNA1C,CD34,CDH4,CDK5RAP1,CDKN1A,CHRM3,CHST11,COL4A1,CRYBA4,CUL3,DICER1,EDN3,EFNB2,EYA2,FARP1,FKBP4,FOXD2,FSCN2,GATA6,GFI1B,GJB6,GSC,GTF3C5,HTT,ID2,IRS2,IRX2,IRX4,KCNK9,KCNQ2,KL,KLF5,LAMC3,LRP5L,MIF,MKI67,MYO16,MYO7A,NCOA3,NKX6-2,NNAT,NPHP4,OCA2,ODC1,OTOP1,PIK3R6,PLCG2,PLK5,PLXNA1,PLXNA2,PRDM1,ROR2,RPL38,RUNX3,RXRA,SEMA6B,SGCG,SHA…
GO Biological Process	GO:0006726	eye pigment biosynthetic process	113	0.00545152	1	0.503663	OCA2
GO Biological Process	GO:0050953	sensory perception of light stimulus	114	0.00551467	1	0.505028	BFSP2,CRYBA4,FSCN2,GRK7,LAMC3,MYO7A,OAT
GO Biological Process	GO:0016576	histone dephosphorylation	115	0.00552177	1	0.501281	EYA2
GO Biological Process	GO:2000242	negative regulation of reproductive process	116	0.00558766	1	0.502889	BMP7,ZP4
GO Biological Process	GO:0010954	positive regulation of protein processing	117	0.00565158	1	0.504295	C19orf80,C3
GO Biological Process	GO:0017156	calcium ion-dependent exocytosis	118	0.00568048	1	0.502578	CACNA1C,STX1A,VAMP3,ZP4
GO Biological Process	GO:0007130	synaptonemal complex assembly	119	0.00582725	1	0.511231	SYCP2,TRIP13
GO Biological Process	GO:0033554	cellular response to stress	120	0.00585895	1	0.509729	BAK1,BMP7,C17orf70,C19orf10,CDKN1A,DPEP1,EYA2,GATA6,ID2,MAP2K3,MIF,MKI67,NFATC2,PAPD7,PARP4,PKN1,PLK5,PTGIS,ROR2,TNFRSF19,TRIP13
GO Biological Process	GO:0044763	single-organism cellular process	121	0.00586814	1	0.506309	ACTR3C,ADCY2,ADRA2C,ADRBK2,ANXA13,ARHGEF12,ARHGEF7,ASXL1,ATP1B3,ATP6V0E2,BAK1,BFSP2,BID,BMP7,BRD1,C17orf70,C19orf10,C19orf80,C3,CACNA1C,CACNG1,CACNG4,CD34,CD40,CDH22,CDH26,CDH4,CDK5RAP1,CDKN1A,CHRM3,CHST11,CLPTM1L,CNTNAP3B,CNTNAP5,COL4A1,COMMD7,CUL3,DICER1,DNAH17,DOCK10,DPEP1,EDN3,EFNB2,EMR3,ENSG00000251357,EYA2,FARP1,FKBP4,FLRT1,FOXD2,FSCN2,FXYD2,FXYD6,GABRG3,GATA6,GFI1B,GJB6,GPR123,GRK7,GSC,GTF…
GO Biological Process	GO:0015801	aromatic amino acid transport	122	0.00610419	1	0.522359	OCA2
GO Biological Process	GO:0010609	mRNA localization resulting in posttranscriptional regulation of gene expression	123	0.00615264	1	0.522224	MEX3D
GO Biological Process	GO:0032501	multicellular organismal process	124	0.0064944	1	0.546787	ADCY2,ADRA2C,ARHGEF12,ARHGEF7,ASXL1,ATP1B3,BAK1,BFSP2,BID,BMP7,CACNA1C,CACNG1,CACNG4,CD34,CD40,CDH4,CDK5RAP1,CDKN1A,CHRM3,CHST11,COL4A1,CRYBA4,CUL3,DICER1,EDN3,EFNB2,EYA2,FARP1,FKBP4,FOXD2,FSCN2,GABRG3,GATA6,GFI1B,GJB6,GRK7,GSC,GTF3C5,HTT,ID2,IRS2,IRX2,IRX4,KCNB1,KCNG1,KCNIP1,KCNJ12,KCNJ6,KCNK9,KCNQ2,KLF5,LAMC3,LRP5L,MAP2K3,MGLL,MKI67,MN1,MYO16,MYO7A,MYOM2,NCOA3,NFATC2,NKX6-2,NNAT,NPHP4,OAT,OCA2,…
GO Biological Process	GO:0060272	embryonic skeletal joint morphogenesis	125	0.00658659	1	0.550112	BMP7
GO Biological Process	GO:0019628	urate catabolic process	126	0.00662245	1	0.548717	URAD
GO Biological Process	GO:0019428	allantoin biosynthetic process	126	0.00662245	1	0.548717	URAD
GO Biological Process	GO:0061448	connective tissue development	128	0.00677607	1	0.552674	BMP7,CD34,CHST11,FOXD2,ID2,ROR2,RUNX3,SULF2
GO Biological Process	GO:0070193	synaptonemal complex organization	129	0.00689144	1	0.557726	SYCP2,TRIP13
GO Biological Process	GO:0010046	response to mycotoxin	130	0.00695448	1	0.558498	BAK1
GO Biological Process	GO:0010662	regulation of striated muscle cell apoptotic process	131	0.00701654	1	0.559181	BMP7
GO Biological Process	GO:0002694	regulation of leukocyte activation	132	0.00706778	1	0.558997	CD40,CDKN1A,ID2,IRS2,MIF,NFATC2,PRDM1,SOX11,SRC,TNFSF13B,TNFSF14,ZP4
GO Biological Process	GO:0050768	negative regulation of neurogenesis	133	0.00707028	1	0.55499	BMP7,DICER1,ID2,NKX6-2,SOX11
GO Biological Process	GO:0010721	negative regulation of cell development	134	0.00717439	1	0.55896	BMP7,DICER1,ID2,NKX6-2,SMAD7,SOX11
GO Biological Process	GO:0035407	histone H3-T11 phosphorylation	135	0.00731038	1	0.565336	PKN1
GO Biological Process	GO:0071456	cellular response to hypoxia	136	0.00733826	1	0.563319	BMP7,GATA6,PTGIS
GO Biological Process	GO:0043433	negative regulation of sequence-specific DNA binding transcription factor activity	137	0.0073702	1	0.561642	BMP7,COMMD7,ID2,PTGIS,SMAD7
GO Biological Process	GO:0072075	metanephric mesenchyme development	138	0.00758063	1	0.573491	BMP7
GO Biological Process	GO:0032459	regulation of protein oligomerization	139	0.00760336	1	0.571072	BID,SNX9,SRC
GO Biological Process	GO:0070229	negative regulation of lymphocyte apoptotic process	140	0.00761643	1	0.567968	IRS2,MIF
GO Biological Process	GO:0048596	embryonic camera-type eye morphogenesis	141	0.00771296	1	0.571087	BMP7,SOX11
GO Biological Process	GO:2000191	regulation of fatty acid transport	142	0.00777738	1	0.571802	IRS2,MIF
GO Biological Process	GO:0048666	neuron development	143	0.00784809	1	0.572966	ARHGEF12,BMP7,CACNA1C,CDH4,COL4A1,DICER1,FARP1,FOXD2,FSCN2,HTT,KCNQ2,MYO16,MYO7A,PLXNA1,PLXNA2,PRDM1,RUNX3,SHANK1,SOX1,SRC
GO Biological Process	GO:0031346	positive regulation of cell projection organization	144	0.00785644	1	0.569592	BMP7,CDH4,PLK5
GO Biological Process	GO:0036294	cellular response to decreased oxygen levels	145	0.00791553	1	0.569918	BMP7,GATA6,PTGIS
GO Biological Process	GO:0007411	axon guidance	146	0.00792005	1	0.566338	ARHGEF12,BMP7,CACNA1C,CDH4,COL4A1,FOXD2,KCNQ2,PLXNA1,PLXNA2,RUNX3,SRC
GO Biological Process	GO:0045682	regulation of epidermis development	147	0.00818275	1	0.581142	NCOA3,TFAP2C
GO Biological Process	GO:0002352	B cell negative selection	148	0.00832285	1	0.587098	BAK1
GO Biological Process	GO:0035624	receptor transactivation	149	0.00833378	1	0.583924	ADRA2C,NCOA3
GO Biological Process	GO:0060603	mammary gland duct morphogenesis	150	0.00862554	1	0.600338	NCOA3,SRC,TFAP2C
GO Biological Process	GO:0030307	positive regulation of cell growth	151	0.0086832	1	0.600348	CDH4
GO Biological Process	GO:0044092	negative regulation of molecular function	152	0.00874223	1	0.600453	BMP7,C3,CDK5RAP1,CDKN1A,COMMD7,DAOA,DPEP1,EPPIN,EPPIN-WFDC6,FARP1,ID2,IRS2,PINX1,PTGIS,SERPINA12,SMAD7,SOX11,SRC,TMEM132D,TNFSF14
GO Biological Process	GO:0060074	synapse maturation	153	0.00886857	1	0.60515	SHANK1
GO Biological Process	GO:0043086	negative regulation of catalytic activity	154	0.00888285	1	0.602188	BMP7,C3,CDK5RAP1,CDKN1A,DAOA,DPEP1,EPPIN,EPPIN-WFDC6,FARP1,IRS2,PINX1,SERPINA12,SMAD7,SRC,TMEM132D,TNFSF14
GO Biological Process	GO:0010629	negative regulation of gene expression	155	0.008899	1	0.59939	ASXL1,BAK1,BMP7,CD34,CDKN1A,COMMD7,DICER1,FOXD2,GATA6,GFI1B,GSC,ID2,KANK2,KLF12,MIF,NFIL3,NKX6-2,PRDM1,RUNX3,RXRA,SAMD11,SLC35C2,SMAD7,SOX11,TNRC6C,ZMYND8,ZNF217
GO Biological Process	GO:0022607	cellular component assembly	156	0.00891496	1	0.596616	ARHGEF7,BID,CD34,CD40,CDH4,CUL3,DICER1,FARP1,FKBP4,FSCN2,KCNB1,KCNG1,KCNJ12,KLF5,MIF,MYO7A,NEDD9,OAT,RPL38,RRM2,SEPT9,SHANK1,SMAD7,SNX9,SRC,SYCP2,TRIP13,VAMP3
GO Biological Process	GO:0008361	regulation of cell size	157	0.0090556	1	0.602169	CDH4
GO Biological Process	GO:0043605	cellular amide catabolic process	158	0.00921425	1	0.60884	DPEP1
GO Biological Process	GO:0030879	mammary gland development	159	0.00936311	1	0.614785	ID2,IRS2,NCOA3,SLC6A3,SRC,TFAP2C
GO Biological Process	GO:0001942	hair follicle development	160	0.00989719	1	0.645792	DICER1,RUNX3,TFAP2C,TNFRSF19
GO Biological Process	GO:0007498	mesoderm development	161	0.00992429	1	0.643538	BMP7,EYA2,HTT,RPL38
GO Biological Process	GO:0048592	eye morphogenesis	162	0.010153	1	0.654305	BAK1,BMP7,FSCN2,MYO7A,PRDM1,SOX1,SOX11
GO Biological Process	GO:0009629	response to gravity	163	0.0102144	1	0.654224	OTOP1,STX1A
GO Biological Process	GO:0045019	negative regulation of nitric oxide biosynthetic process	164	0.0102594	1	0.6531	CD34,PTGIS
GO Biological Process	GO:0000902	cell morphogenesis	165	0.0103002	1	0.651719	ARHGEF12,BMP7,CACNA1C,CDH4,COL4A1,CUL3,DICER1,FARP1,FOXD2,KCNQ2,LAMC3,MYO16,MYO7A,PLXNA1,PLXNA2,RUNX3,SHANK1,SRC,UPK3A,VAMP3
GO Biological Process	GO:0048806	genitalia development	166	0.0104604	1	0.657873	BAK1,NCOA3,ROR2,SYCP2
GO Biological Process	GO:0048663	neuron fate commitment	167	0.0104682	1	0.654422	ID2,NKX6-2,SOX1,TFAP2C
GO Biological Process	GO:0007346	regulation of mitotic cell cycle	168	0.0105248	1	0.654041	BID,BMP7,CDKN1A,EDN3,ID2,KANK2,MYO16,PLK5
GO Biological Process	GO:0042633	hair cycle	169	0.0105765	1	0.653362	DICER1,RUNX3,TFAP2C,TNFRSF19
GO Biological Process	GO:0010656	negative regulation of muscle cell apoptotic process	170	0.0105875	1	0.650199	BMP7
GO Biological Process	GO:0045778	positive regulation of ossification	171	0.0107711	1	0.657602	BMP7,KL,SOX11
GO Biological Process	GO:0006690	icosanoid metabolic process	172	0.0107997	1	0.655519	DPEP1,MGLL,MIF,PTGIS
GO Biological Process	GO:0048048	embryonic eye morphogenesis	173	0.0108985	1	0.657689	BMP7,SOX11
GO Biological Process	GO:0002888	positive regulation of myeloid leukocyte mediated immunity	174	0.0109247	1	0.655483	C3
GO Biological Process	GO:0060395	SMAD protein signal transduction	175	0.0111835	1	0.667174	BMP7
GO Biological Process	GO:0048562	embryonic organ morphogenesis	176	0.0112107	1	0.664995	BMP7,CHST11,GJB6,GSC,ID2,MYO7A,OTOP1,ROR2,RPL38,SOX11
GO Biological Process	GO:0001957	intramembranous ossification	177	0.01125	1	0.663558	MN1
GO Biological Process	GO:0048597	post-embryonic camera-type eye morphogenesis	178	0.01133	1	0.664522	BAK1
GO Biological Process	GO:0061180	mammary gland epithelium development	179	0.0114193	1	0.666017	ID2,NCOA3,SRC,TFAP2C
GO Biological Process	GO:0030855	epithelial cell differentiation	180	0.0115888	1	0.67215	BFSP2,BMP7,CD34,DICER1,EDN3,FOXD2,GATA6,ID2,MYO7A,OCA2,RXRA,SOX11,TFAP2C,TRIP13,UPK3A
GO Biological Process	GO:0042992	negative regulation of transcription factor import into nucleus	181	0.0116014	1	0.669163	BMP7
GO Biological Process	GO:0010748	negative regulation of plasma membrane long-chain fatty acid transport	182	0.0117378	1	0.67331	IRS2
GO Biological Process	GO:2000343	positive regulation of chemokine (C-X-C motif) ligand 2 production	183	0.0119122	1	0.679581	MIF
GO Biological Process	GO:0035112	genitalia morphogenesis	184	0.0119215	1	0.676418	ROR2,SYCP2
GO Biological Process	GO:0060575	intestinal epithelial cell differentiation	185	0.0119291	1	0.67319	DICER1,GATA6
GO Biological Process	GO:0072498	embryonic skeletal joint development	186	0.0119612	1	0.671369	BMP7
GO Biological Process	GO:0048563	post-embryonic organ morphogenesis	187	0.012044	1	0.672403	BAK1,MYO7A
GO Biological Process	GO:0051049	regulation of transport	188	0.0123242	1	0.684385	ADRA2C,BAK1,BID,BMP7,C3,CACNA1C,CACNG1,CACNG4,CD34,CD40,CDKN1A,CHRM3,EDN3,HTT,IPO5,IRS2,KCNB1,KCNG1,KCNIP1,KCNJ12,KCNJ6,KCNK9,KCNQ2,MIF,NNAT,PLCG2,SHANK1,SOX11,STX1A,TNFSF14,ZP4
GO Biological Process	GO:0000904	cell morphogenesis involved in differentiation	189	0.0123555	1	0.682496	ARHGEF12,BMP7,CACNA1C,CDH4,COL4A1,CUL3,FARP1,FOXD2,KCNQ2,LAMC3,MYO7A,PLXNA1,PLXNA2,RUNX3,SHANK1,SRC,VAMP3
GO Biological Process	GO:0048667	cell morphogenesis involved in neuron differentiation	190	0.0126659	1	0.695959	ARHGEF12,BMP7,CACNA1C,CDH4,COL4A1,FARP1,FOXD2,KCNQ2,MYO7A,PLXNA1,PLXNA2,RUNX3,SHANK1,SRC
GO Biological Process	GO:0002357	defense response to tumor cell	191	0.0126671	1	0.692381	PLK5
GO Biological Process	GO:1901987	regulation of cell cycle phase transition	192	0.0127503	1	0.693298	BID,CDKN1A,ID2,KANK2,MYO16,PLK5,SOX11
GO Biological Process	GO:0071453	cellular response to oxygen levels	193	0.0127604	1	0.690254	BMP7,GATA6,PTGIS
GO Biological Process	GO:0030538	embryonic genitalia morphogenesis	194	0.0127627	1	0.686818	ROR2
GO Biological Process	GO:0008593	regulation of Notch signaling pathway	195	0.012779	1	0.684168	BMP7,SLC35C2
GO Biological Process	GO:0060685	regulation of prostatic bud formation	196	0.0129264	1	0.688527	BMP7
GO Biological Process	GO:0050865	regulation of cell activation	197	0.0129607	1	0.686851	CD40,CDKN1A,ID2,IRS2,MIF,NFATC2,PRDM1,SOX11,SRC,TNFSF13B,TNFSF14,ZP4
GO Biological Process	GO:0051216	cartilage development	198	0.0130474	1	0.687955	BMP7,CHST11,FOXD2,ROR2,RUNX3,SULF2
GO Biological Process	GO:0072074	kidney mesenchyme development	199	0.0132622	1	0.695767	BMP7
GO Biological Process	GO:0035358	regulation of peroxisome proliferator activated receptor signaling pathway	200	0.0133801	1	0.69844	ASXL1,PTGIS
GO Biological Process	GO:0043269	regulation of ion transport	201	0.0134511	1	0.698654	BAK1,CACNA1C,CACNG1,CACNG4,IRS2,KCNB1,KCNG1,KCNIP1,KCNJ12,KCNJ6,KCNK9,KCNQ2,MIF,PLCG2,SHANK1
GO Biological Process	GO:0006471	protein ADP-ribosylation	202	0.0134656	1	0.695943	PARP4
GO Biological Process	GO:0046883	regulation of hormone secretion	203	0.0136195	1	0.70043	ADRA2C,CACNA1C,CHRM3,EDN3,IRS2,KCNB1,NNAT,SOX11,STX1A
GO Biological Process	GO:0043010	camera-type eye development	204	0.0136657	1	0.699364	BAK1,BFSP2,BMP7,CRYBA4,LAMC3,NPHP4,SOX1,SOX11
GO Biological Process	GO:0010746	regulation of plasma membrane long-chain fatty acid transport	205	0.0136755	1	0.696447	IRS2
GO Biological Process	GO:0001824	blastocyst development	206	0.0139289	1	0.705909	CUL3,TFAP2C
GO Biological Process	GO:0007435	salivary gland morphogenesis	207	0.0140322	1	0.707712	BMP7,PLXNA1
GO Biological Process	GO:0060563	neuroepithelial cell differentiation	208	0.0140762	1	0.706516	EDN3,FOXD2,OCA2,SOX11
GO Biological Process	GO:0014014	negative regulation of gliogenesis	209	0.0143773	1	0.718178	DICER1,ID2,NKX6-2,SOX11
GO Biological Process	GO:0006112	energy reserve metabolic process	210	0.0144548	1	0.718612	ADCY2,ADRA2C,CACNA1C,CHRM3,KCNB1,KL,STX1A
GO Biological Process	GO:0010975	regulation of neuron projection development	211	0.014577	1	0.721251	BMP7,CDH4,FKBP4,PLK5,SHANK1
GO Biological Process	GO:0030182	neuron differentiation	212	0.0148569	1	0.73163	ARHGEF12,BMP7,CACNA1C,CDH4,COL4A1,DICER1,EDN3,FARP1,FOXD2,FSCN2,HTT,ID2,KCNQ2,MYO16,MYO7A,NKX6-2,NNAT,PLXNA1,PLXNA2,PRDM1,RUNX3,SHANK1,SOX1,SOX11,SRC,TFAP2C
GO Biological Process	GO:0019369	arachidonic acid metabolic process	213	0.0151718	1	0.74363	DPEP1,MGLL,PTGIS
GO Biological Process	GO:0009888	tissue development	214	0.015204	1	0.741727	BFSP2,BMP7,CD34,CHST11,DICER1,EDN3,EYA2,FOXD2,GATA6,GTF3C5,HTT,ID2,IRX2,KLF5,MYO7A,NCOA3,OCA2,OTOP1,PLXNA1,ROR2,RPL38,RUNX3,RXRA,SMAD7,SOX11,SRC,SULF2,TFAP2C,TNFRSF19,TNRC6C,TRIP13,UPK3A
GO Biological Process	GO:0048069	eye pigmentation	215	0.0152245	1	0.739271	OCA2
GO Biological Process	GO:0042990	regulation of transcription factor import into nucleus	216	0.0153022	1	0.739606	BMP7,TNFSF14
GO Biological Process	GO:0051348	negative regulation of transferase activity	217	0.015619	1	0.75144	BMP7,CDK5RAP1,CDKN1A,IRS2,PINX1
GO Biological Process	GO:0033559	unsaturated fatty acid metabolic process	218	0.0161558	1	0.7737	DPEP1,MGLL,MIF,PTGIS
GO Biological Process	GO:0048583	regulation of response to stimulus	219	0.0165562	1	0.789254	ADRA2C,ADRBK2,ARHGEF12,ARHGEF7,ASXL1,BAK1,BID,BMP7,C3,CACNG4,CD34,CD40,CDKN1A,CHST11,CUL3,EDN3,EFNB2,FARP1,GRK7,GSC,HTT,IRS2,KANK2,KL,KREMEN1,MAP2K3,MCF2L,MGLL,MIF,NCOA3,NFATC2,PIK3R5,PIK3R6,PKN1,PLCG2,PLXNA1,PRDM1,PTGIS,RGS12,ROR2,SHANK1,SLC35C2,SLC6A3,SMAD7,SOX11,SRC,SULF2,TNFRSF19,TNFSF13B,TNFSF14,TNRC6C,TRABD2B,ZP4
GO Biological Process	GO:0015672	monovalent inorganic cation transport	220	0.016577	1	0.786654	ATP1B3,ATP6V0E2,FXYD2,KCNB1,KCNG1,KCNIP1,KCNJ12,KCNJ6,KCNK9,KCNQ2
GO Biological Process	GO:0071393	cellular response to progesterone stimulus	221	0.0166839	1	0.788142	SRC
GO Biological Process	GO:0010720	positive regulation of cell development	222	0.0167869	1	0.78944	CDH4,DICER1,ID2,NKX6-2,SOX11
GO Biological Process	GO:0007548	sex differentiation	223	0.0168002	1	0.78652	BAK1,FKBP4,GATA6,NCOA3,ROR2,SYCP2,TAF4,TFAP2C
GO Biological Process	GO:0007431	salivary gland development	224	0.0169674	1	0.790802	BMP7,PLXNA1
GO Biological Process	GO:0050796	regulation of insulin secretion	225	0.0170117	1	0.789344	ADRA2C,CACNA1C,CHRM3,IRS2,KCNB1,NNAT,STX1A
GO Biological Process	GO:0045760	positive regulation of action potential	226	0.0176572	1	0.815667	KCNIP1
GO Biological Process	GO:0031076	embryonic camera-type eye development	227	0.0178132	1	0.81925	BMP7,SOX11
GO Biological Process	GO:0044085	cellular component biogenesis	228	0.0179582	1	0.822298	ARHGEF7,BID,CD34,CD40,CDH4,CUL3,DICER1,FARP1,FKBP4,FSCN2,KCNB1,KCNG1,KCNJ12,KLF5,MIF,MYO7A,NEDD9,OAT,RPL38,RRM2,SEPT9,SHANK1,SMAD7,SNX9,SRC,SYCP2,TRIP13,VAMP3
GO Biological Process	GO:2000192	negative regulation of fatty acid transport	229	0.01809	1	0.824713	IRS2
GO Biological Process	GO:0031175	neuron projection development	230	0.018107	1	0.821898	ARHGEF12,BMP7,CACNA1C,CDH4,COL4A1,DICER1,FARP1,FOXD2,KCNQ2,MYO16,PLXNA1,PLXNA2,RUNX3,SHANK1,SRC
GO Biological Process	GO:0021990	neural plate formation	231	0.0181739	1	0.821368	HTT
GO Biological Process	GO:0060393	regulation of pathway-restricted SMAD protein phosphorylation	232	0.0181886	1	0.818485	BMP7,SMAD7
GO Biological Process	GO:0030501	positive regulation of bone mineralization	233	0.0187497	1	0.840115	BMP7,KL
GO Biological Process	GO:0010828	positive regulation of glucose transport	234	0.0188696	1	0.841874	C3,IRS2
GO Biological Process	GO:0048704	embryonic skeletal system morphogenesis	235	0.0191971	1	0.852841	BMP7,CHST11,GSC,SOX11
GO Biological Process	GO:0032989	cellular component morphogenesis	236	0.0193555	1	0.856235	ARHGEF12,BMP7,CACNA1C,CDH4,COL4A1,CUL3,DICER1,FARP1,FOXD2,KCNQ2,LAMC3,MYO16,MYO7A,PLXNA1,PLXNA2,RUNX3,SHANK1,SRC,UPK3A,VAMP3
GO Biological Process	GO:0048568	embryonic organ development	237	0.0193653	1	0.853056	BMP7,CHST11,GJB6,GSC,ID2,MYO7A,OTOP1,PRDM1,ROR2,RPL38,SOX11,SYF2,TNRC6C
GO Biological Process	GO:0007568	aging	238	0.0193659	1	0.849494	BAK1,CDKN1A,HTT,ID2,KL,MIF,SLC6A3,TPRA1
GO Biological Process	GO:0007006	mitochondrial membrane organization	239	0.019386	1	0.846819	BAK1,BID,HTT
GO Biological Process	GO:0030318	melanocyte differentiation	240	0.0194105	1	0.844358	EDN3,FOXD2,OCA2
GO Biological Process	GO:0006812	cation transport	241	0.019432	1	0.841783	ATP11A,ATP1B3,ATP6V0E2,CACNA1C,CACNG1,CACNG4,FKBP4,FXYD2,KCNB1,KCNG1,KCNIP1,KCNJ12,KCNJ6,KCNK9,KCNQ2,OCA2,PLCG2,SLC41A2,SLC6A3
GO Biological Process	GO:0002885	positive regulation of hypersensitivity	242	0.0195176	1	0.841997	C3
GO Biological Process	GO:0022409	positive regulation of cell-cell adhesion	243	0.0197055	1	0.846605	BMP7,SMAD7
GO Biological Process	GO:2000134	negative regulation of G1/S transition of mitotic cell cycle	244	0.0197149	1	0.843541	CDKN1A,KANK2,MYO16
GO Biological Process	GO:0070228	regulation of lymphocyte apoptotic process	245	0.0197234	1	0.840459	IRS2,MIF
GO Biological Process	GO:0071156	regulation of cell cycle arrest	246	0.0197668	1	0.838882	CDKN1A,GATA6,ID2,MIF
GO Biological Process	GO:0048858	cell projection morphogenesis	247	0.0201423	1	0.851361	ARHGEF12,BMP7,CACNA1C,CDH4,COL4A1,DICER1,FARP1,FOXD2,KCNQ2,MYO16,PLXNA1,PLXNA2,RUNX3,SHANK1,SRC
GO Biological Process	GO:0051726	regulation of cell cycle	248	0.020214	1	0.850944	BAK1,BID,BMP7,CDK5RAP1,CDKN1A,CUL3,DICER1,EDN3,GATA6,ID2,KANK2,MIF,MYO16,PLK5,RUNX3,SOX11
GO Biological Process	GO:0008285	negative regulation of cell proliferation	249	0.020256	1	0.849288	BAK1,BMP7,CDKN1A,DICER1,EFNB2,ID2,ING1,KANK2,MYO16,PDS5B,PINX1,PRDM1,ROR2,RUNX3,SOX11
GO Biological Process	GO:0045766	positive regulation of angiogenesis	250	0.0203075	1	0.848039	C3,CD34,GATA6,PIK3R6,PTGIS
GO Biological Process	GO:0007159	leukocyte cell-cell adhesion	251	0.0203987	1	0.848457	BMP7
GO Biological Process	GO:0033387	putrescine biosynthetic process from ornithine	252	0.0204706	1	0.848066	ODC1
GO Biological Process	GO:0070169	positive regulation of biomineral tissue development	253	0.0207393	1	0.855803	BMP7,KL
GO Biological Process	GO:0051017	actin filament bundle assembly	254	0.0207512	1	0.852922	CUL3,FSCN2,NEDD9
GO Biological Process	GO:0048731	system development	255	0.0207695	1	0.850328	ADRA2C,ARHGEF12,ARHGEF7,ASXL1,BAK1,BFSP2,BID,BMP7,CACNA1C,CD34,CDH4,CDK5RAP1,CDKN1A,CHRM3,CHST11,COL4A1,CRYBA4,DICER1,EDN3,EFNB2,FARP1,FKBP4,FOXD2,FSCN2,GATA6,GJB6,GSC,GTF3C5,HTT,ID2,IRS2,IRX2,IRX4,KCNK9,KCNQ2,KLF5,LAMC3,MKI67,MYO16,MYO7A,NCOA3,NKX6-2,NNAT,NPHP4,ODC1,OTOP1,PIK3R6,PLCG2,PLK5,PLXNA1,PLXNA2,PRDM1,ROR2,RPL38,RUNX3,RXRA,SEMA6B,SGCG,SHANK1,SLC6A3,SMAD7,SOX1,SOX11,SRC,SULF2,SYCP2,SYF2,T…
GO Biological Process	GO:0034109	homotypic cell-cell adhesion	256	0.0208668	1	0.850976	BMP7
GO Biological Process	GO:0006935	chemotaxis	257	0.0209693	1	0.851828	ARHGEF12,BMP7,CACNA1C,CDH4,COL4A1,EDN3,FOXD2,KCNQ2,MIF,PLXNA1,PLXNA2,RUNX3,SRC
GO Biological Process	GO:0051047	positive regulation of secretion	258	0.0209759	1	0.848791	CD34,EDN3,IRS2,MIF,NNAT,SOX11,STX1A,ZP4
GO Biological Process	GO:0019244	lactate biosynthetic process from pyruvate	259	0.0210035	1	0.846629	HTT
GO Biological Process	GO:0034349	glial cell apoptotic process	260	0.021175	1	0.850257	BID
GO Biological Process	GO:0002922	positive regulation of humoral immune response	261	0.0212677	1	0.850707	C3,ZP4
GO Biological Process	GO:1901342	regulation of vasculature development	262	0.021322	1	0.849623	BMP7,C3,CD34,GATA6,PIK3R6,PTGIS
GO Biological Process	GO:0001823	mesonephros development	263	0.0213692	1	0.848268	BMP7
GO Biological Process	GO:0001655	urogenital system development	264	0.0213937	1	0.846023	BMP7,CD34,FKBP4,FOXD2,ID2,IRX2,ODC1,RXRA,SMAD7,SOX11,SULF2,UPK3A
GO Biological Process	GO:2000107	negative regulation of leukocyte apoptotic process	265	0.0215422	1	0.848681	IRS2,MIF
GO Biological Process	GO:0030154	cell differentiation	266	0.021663	1	0.85023	ADRA2C,ANXA13,ARHGEF12,BAK1,BFSP2,BMP7,C19orf80,CACNA1C,CD34,CDH4,CDK5RAP1,CHST11,COL4A1,CUL3,DICER1,EDN3,EFNB2,EYA2,FARP1,FKBP4,FOXD2,FSCN2,GATA6,GTF3C5,HTT,ID2,KCNQ2,KLF5,LAMC3,MYO16,MYO7A,NKX6-2,NNAT,OCA2,PLCG2,PLK5,PLXNA1,PLXNA2,PRDM1,ROR2,RUNX3,RXRA,SEMA6B,SHANK1,SOX1,SOX11,SRC,SULF2,TCL1A,TFAP2C,TRIP13,UPK3A,VAMP3
GO Biological Process	GO:0007155	cell adhesion	267	0.0217017	1	0.848559	BMP7,CD34,CDH22,CDH26,CDH4,CNTNAP3B,CNTNAP5,EFNB2,FLRT1,LAMC3,MUC16,NEDD9,NPHP4,ROR2,SDK2,SRC,VAMP3
GO Biological Process	GO:0001516	prostaglandin biosynthetic process	268	0.0217282	1	0.846426	MIF,PTGIS
GO Biological Process	GO:0022610	biological adhesion	269	0.0219358	1	0.851336	BMP7,CD34,CDH22,CDH26,CDH4,CNTNAP3B,CNTNAP5,EFNB2,FLRT1,LAMC3,MUC16,NEDD9,NPHP4,ROR2,SDK2,SRC,VAMP3
GO Biological Process	GO:0007128	meiotic prophase I	270	0.022059	1	0.852947	SYCP2
GO Biological Process	GO:0060795	cell fate commitment involved in formation of primary germ layer	271	0.022114	1	0.851918	EYA2,GATA6
GO Biological Process	GO:0003008	system process	272	0.0221223	1	0.849106	ADCY2,BFSP2,CACNA1C,CACNG1,CACNG4,CD34,CHRM3,CRYBA4,DICER1,EDN3,FSCN2,GABRG3,GATA6,GJB6,GRK7,HTT,ID2,KCNB1,KCNG1,KCNIP1,KCNJ12,KCNJ6,KCNK9,KCNQ2,LAMC3,MAP2K3,MYO7A,MYOM2,NKX6-2,OAT,OR4F16,RPL38,SHANK1,SLC6A3,SRC,STX1A,SULF2,TSNARE1
GO Biological Process	GO:0001822	kidney development	273	0.0222937	1	0.852551	BMP7,CD34,FOXD2,ID2,IRX2,ODC1,SOX11,SULF2,UPK3A
GO Biological Process	GO:0007275	multicellular organismal development	274	0.0223105	1	0.850081	ADRA2C,ARHGEF12,ARHGEF7,ASXL1,BAK1,BFSP2,BID,BMP7,CACNA1C,CD34,CDH4,CDK5RAP1,CDKN1A,CHRM3,CHST11,COL4A1,CRYBA4,CUL3,DICER1,EDN3,EFNB2,EYA2,FARP1,FKBP4,FOXD2,FSCN2,GATA6,GFI1B,GJB6,GSC,GTF3C5,HTT,ID2,IRS2,IRX2,IRX4,KCNK9,KCNQ2,KLF5,LAMC3,LRP5L,MKI67,MYO16,MYO7A,NCOA3,NKX6-2,NNAT,NPHP4,ODC1,OTOP1,PIK3R6,PLCG2,PLK5,PLXNA1,PLXNA2,PRDM1,ROR2,RPL38,RUNX3,RXRA,SEMA6B,SGCG,SHANK1,SLC6A3,SMAD7,SOX1,SOX11,…
GO Biological Process	GO:0007223	Wnt receptor signaling pathway, calcium modulating pathway	275	0.0223521	1	0.848568	ROR2
GO Biological Process	GO:0055129	L-proline biosynthetic process	276	0.0223565	1	0.845659	OAT
GO Biological Process	GO:0045664	regulation of neuron differentiation	277	0.022428	1	0.845302	ADRA2C,BMP7,CDH4,CDK5RAP1,DICER1,FKBP4,ID2,PLK5,SHANK1,SOX11
GO Biological Process	GO:0050931	pigment cell differentiation	278	0.0224663	1	0.843697	EDN3,FOXD2,OCA2
GO Biological Process	GO:0016337	cell-cell adhesion	279	0.0225477	1	0.843721	BMP7,CD34,CDH22,CDH26,CDH4,NPHP4,ROR2
GO Biological Process	GO:0060341	regulation of cellular localization	280	0.0225925	1	0.842377	ADRA2C,BAK1,BID,BMP7,CACNA1C,CD34,CD40,CDKN1A,CHRM3,EDN3,HTT,IPO5,IRS2,KCNB1,MIF,NNAT,SOX11,STX1A,TNFSF14,ZP4
GO Biological Process	GO:0019229	regulation of vasoconstriction	281	0.0227158	1	0.843961	ADRA2C,CACNA1C,CHRM3,EDN3
GO Biological Process	GO:0032990	cell part morphogenesis	282	0.0231075	1	0.855469	ARHGEF12,BMP7,CACNA1C,CDH4,COL4A1,DICER1,FARP1,FOXD2,KCNQ2,MYO16,PLXNA1,PLXNA2,RUNX3,SHANK1,SRC
GO Biological Process	GO:0021879	forebrain neuron differentiation	283	0.0232129	1	0.856335	DICER1,SOX1,TFAP2C
GO Biological Process	GO:0034220	ion transmembrane transport	284	0.0232304	1	0.853961	ATP1B3,ATP6V0E2,BAK1,CACNA1C,CACNG1,CACNG4,FXYD2,FXYD6,GABRG3,KCNB1,KCNG1,KCNIP1,KCNK9,KCNQ2
GO Biological Process	GO:0045744	negative regulation of G-protein coupled receptor protein signaling pathway	285	0.0233041	1	0.853667	ADRBK2,ARHGEF12,GRK7,RGS12
GO Biological Process	GO:0007143	female meiosis	286	0.0234044	1	0.854341	SYCP2,TRIP13
GO Biological Process	GO:0010248	establishment or maintenance of transmembrane electrochemical gradient	287	0.023573	1	0.857498	BAK1
GO Biological Process	GO:0090276	regulation of peptide hormone secretion	288	0.0238795	1	0.865632	ADRA2C,CACNA1C,CHRM3,IRS2,KCNB1,NNAT,STX1A
GO Biological Process	GO:2000124	regulation of endocannabinoid signaling pathway	289	0.0241932	1	0.873967	MGLL
GO Biological Process	GO:0051324	prophase	290	0.0242293	1	0.872254	SYCP2
GO Biological Process	GO:0032000	positive regulation of fatty acid beta-oxidation	291	0.0247109	1	0.886535	IRS2
GO Biological Process	GO:0007049	cell cycle	292	0.0249399	1	0.891686	CDKN1A,CUL3,DICER1,HTT,ID2,ING1,KDM8,MKI67,NEDD9,PAPD7,PDS5B,PINX1,PLK5,PRR5,RRM2,SEPT9,SNX9,SOX11,SPIN1,SRC,SYCP2,SYF2,TRIP13,TUBGCP3,VRK1
GO Biological Process	GO:0007569	cell aging	293	0.0250515	1	0.89262	CDKN1A,HTT,ID2,MIF
GO Biological Process	GO:0060068	vagina development	294	0.0252506	1	0.896654	BAK1,NCOA3
GO Biological Process	GO:0010660	regulation of muscle cell apoptotic process	295	0.0252527	1	0.89369	BMP7
GO Biological Process	GO:0031296	B cell costimulation	296	0.0252656	1	0.891126	TNFSF13B
GO Biological Process	GO:0009446	putrescine biosynthetic process	297	0.0254566	1	0.894837	ODC1
GO Biological Process	GO:0010463	mesenchymal cell proliferation	298	0.0254649	1	0.892125	BMP7
GO Biological Process	GO:0006693	prostaglandin metabolic process	299	0.0256831	1	0.89676	MIF,PTGIS
GO Biological Process	GO:0032471	reduction of endoplasmic reticulum calcium ion concentration	300	0.0256955	1	0.894204	BAK1
GO Biological Process	GO:0090200	positive regulation of release of cytochrome c from mitochondria	301	0.0258713	1	0.897331	BAK1,BID
GO Biological Process	GO:0048050	post-embryonic eye morphogenesis	302	0.0259715	1	0.897822	BAK1
GO Biological Process	GO:0032049	cardiolipin biosynthetic process	303	0.0260071	1	0.896085	PGS1
GO Biological Process	GO:1900038	negative regulation of cellular response to hypoxia	304	0.0260435	1	0.894389	CD34
GO Biological Process	GO:1900035	negative regulation of cellular response to heat	304	0.0260435	1	0.894389	CD34
GO Biological Process	GO:0071971	extracellular vesicular exosome assembly	304	0.0260435	1	0.894389	CD34
GO Biological Process	GO:1900168	positive regulation of glial cell line-derived neurotrophic factor secretion	304	0.0260435	1	0.894389	CD34
GO Biological Process	GO:0032461	positive regulation of protein oligomerization	308	0.026184	1	0.887536	BID,SNX9
GO Biological Process	GO:0060602	branch elongation of an epithelium	309	0.0264082	1	0.892238	TFAP2C
GO Biological Process	GO:0006936	muscle contraction	310	0.0267249	1	0.900025	CACNA1C,CACNG1,CHRM3,EDN3,KCNJ12,MAP2K3,MYOM2,SULF2
GO Biological Process	GO:0048469	cell maturation	311	0.0267502	1	0.897982	BFSP2,C19orf80,ID2,RUNX3,TRIP13
GO Biological Process	GO:0070167	regulation of biomineral tissue development	312	0.0269474	1	0.901702	BMP7,DICER1,KL
GO Biological Process	GO:0051881	regulation of mitochondrial membrane potential	313	0.0272078	1	0.907506	BAK1,HTT
GO Biological Process	GO:0003094	glomerular filtration	314	0.0272686	1	0.906637	CD34,SULF2
GO Biological Process	GO:0048015	phosphatidylinositol-mediated signaling	315	0.0273149	1	0.905293	CDKN1A,IRS2,KL,MYO16,PIK3R5,TNRC6C
GO Biological Process	GO:0014065	phosphatidylinositol 3-kinase cascade	316	0.0275636	1	0.910644	MYO16,PIK3R5
GO Biological Process	GO:0035759	mesangial cell-matrix adhesion	317	0.0277297	1	0.913243	CD34
GO Biological Process	GO:0006366	transcription from RNA polymerase II promoter	318	0.0277334	1	0.910494	GATA6,GFI1B,KLF5,NFIL3,RUNX3,RXRA,SMAD7,SRSF3,TAF4,TFAP2C,TRIP13
GO Biological Process	GO:1900103	positive regulation of endoplasmic reticulum unfolded protein response	319	0.0277912	1	0.909531	BAK1
GO Biological Process	GO:0042221	response to chemical stimulus	320	0.0277974	1	0.906891	ADCY2,ARHGEF12,ARHGEF7,ASXL1,ATP6V0E2,BAK1,BID,BMP7,C19orf10,CACNA1C,CDH4,CDKN1A,COL4A1,COMMD7,DICER1,DPEP1,EDN3,EEF1A2,FOXD2,GABRG3,GATA6,HTT,ID2,IPO5,IRS2,KCNIP1,KCNQ2,KL,MCF2L,MIF,NFATC2,NFIL3,NNAT,OR4F16,PAPD7,PARP4,PLCG2,PLK5,PLXNA1,PLXNA2,PTGER1,PTGIS,RUNX3,RXRA,SHANK1,SLC6A3,SMAD7,SRC,TNFRSF19,TNRC6C
GO Biological Process	GO:0031295	T cell costimulation	321	0.0278356	1	0.905308	SRC,TNFSF13B,TNFSF14
GO Biological Process	GO:0023051	regulation of signaling	322	0.0278965	1	0.904469	ADRA2C,ADRBK2,ARHGEF12,ARHGEF7,ASXL1,BAK1,BID,BMP7,C3,CACNA1C,CACNG4,CD40,CHRM3,CHST11,CUL3,DICER1,EDN3,FARP1,GRK7,GSC,HTT,IRS2,KANK2,KCNB1,KL,KREMEN1,MAP2K3,MCF2L,MGLL,MIF,NCOA3,NNAT,PIK3R5,PIK3R6,PKN1,PLXNA1,PRDM1,PTGIS,RGS12,ROR2,SHANK1,SLC35C2,SMAD7,SOX11,SRC,STX1A,SULF2,TNFRSF19,TNFSF14,TRABD2B,VAMP3
GO Biological Process	GO:0006821	chloride transport	323	0.0282177	1	0.912051	GABRG3,GABRP
GO Biological Process	GO:0007129	synapsis	324	0.0282555	1	0.910456	SYCP2,TRIP13
GO Biological Process	GO:0008588	release of cytoplasmic sequestered NF-kappaB	325	0.0282809	1	0.908469	TNFSF14
GO Biological Process	GO:0031294	lymphocyte costimulation	326	0.0282919	1	0.906037	SRC,TNFSF13B,TNFSF14
GO Biological Process	GO:0023057	negative regulation of signaling	327	0.0283384	1	0.904747	ADRBK2,ARHGEF12,ARHGEF7,ASXL1,BMP7,CHST11,CUL3,GRK7,GSC,HTT,KANK2,MGLL,MIF,PRDM1,RGS12,ROR2,SMAD7,SRC,SULF2,TRABD2B
GO Biological Process	GO:0097190	apoptotic signaling pathway	328	0.0285825	1	0.909761	ARHGEF12,ARHGEF7,BAK1,BID,CDKN1A,CUL3,MCF2L,PTGIS
GO Biological Process	GO:0002791	regulation of peptide secretion	329	0.0285863	1	0.907115	ADRA2C,CACNA1C,CHRM3,IRS2,KCNB1,NNAT,STX1A
GO Biological Process	GO:0060253	negative regulation of glial cell proliferation	330	0.0285963	1	0.904683	DICER1,SOX11
GO Biological Process	GO:1900037	regulation of cellular response to hypoxia	331	0.0286382	1	0.903271	CD34
GO Biological Process	GO:0071335	hair follicle cell proliferation	332	0.0288401	1	0.906898	DICER1
GO Biological Process	GO:0090087	regulation of peptide transport	333	0.0291503	1	0.913901	ADRA2C,CACNA1C,CHRM3,IRS2,KCNB1,NNAT,STX1A
GO Biological Process	GO:0032462	regulation of protein homooligomerization	334	0.0291714	1	0.911823	BID,SRC
GO Biological Process	GO:0009968	negative regulation of signal transduction	335	0.0292725	1	0.912254	ADRBK2,ARHGEF12,ARHGEF7,ASXL1,BMP7,CHST11,CUL3,GRK7,GSC,HTT,KANK2,MIF,PRDM1,RGS12,ROR2,SMAD7,SRC,SULF2,TRABD2B
GO Biological Process	GO:0016043	cellular component organization	336	0.0292933	1	0.910186	ACTR3C,ARHGEF12,ARHGEF7,ASXL1,ATP11A,ATP6V0E2,BAK1,BFSP2,BID,BMP7,BRD1,CACNA1C,CD34,CD40,CDH4,COL4A1,CUL3,DICER1,EYA2,FARP1,FKBP4,FOXD2,FSCN2,GFI1B,HTT,KCNB1,KCNG1,KCNJ12,KCNQ2,KDM8,KLF5,LAMC3,MICAL3,MIF,MIPEP,MYO16,MYO7A,NCOA3,NEDD9,NPHP4,OAT,PAPD7,PDS5B,PINX1,PKN1,PLK5,PLXNA1,PLXNA2,RPL38,RRM2,RUNX3,SEPT9,SHANK1,SMAD7,SNX9,SOX1,SRC,SULF2,SYCP2,TRIP13,TUBGCP3,UPK3A,VAMP3,VRK1,WDR5
GO Biological Process	GO:1901990	regulation of mitotic cell cycle phase transition	337	0.0293147	1	0.908145	BID,CDKN1A,ID2,KANK2,MYO16,PLK5
GO Biological Process	GO:0010648	negative regulation of cell communication	338	0.0294562	1	0.909831	ADRBK2,ARHGEF12,ARHGEF7,ASXL1,BMP7,CHST11,CUL3,GRK7,GSC,HTT,KANK2,MGLL,MIF,PRDM1,RGS12,ROR2,SMAD7,SRC,SULF2,TRABD2B
GO Biological Process	GO:0097285	cell-type specific apoptotic process	339	0.029548	1	0.909975	BAK1,BID,HTT,PLK5
GO Biological Process	GO:0046887	positive regulation of hormone secretion	340	0.0295669	1	0.907876	EDN3,IRS2,NNAT,SOX11
GO Biological Process	GO:0042048	olfactory behavior	341	0.0296292	1	0.907124	SHANK1
GO Biological Process	GO:0034463	90S preribosome assembly	342	0.0296627	1	0.905494	RPL38
GO Biological Process	GO:0048011	neurotrophin TRK receptor signaling pathway	343	0.0298871	1	0.909684	ADCY2,ARHGEF12,ARHGEF7,CDKN1A,IRS2,KL,MCF2L,SRC,TNRC6C
GO Biological Process	GO:0002316	follicular B cell differentiation	344	0.0299184	1	0.907988	PLCG2
GO Biological Process	GO:0030423	targeting of mRNA for destruction involved in RNA interference	345	0.0299608	1	0.906641	DICER1
GO Biological Process	GO:0036155	acylglycerol acyl-chain remodeling	346	0.0301619	1	0.910088	MGLL
GO Biological Process	GO:0010070	zygote asymmetric cell division	347	0.03023	1	0.909515	DICER1
GO Biological Process	GO:0008277	regulation of G-protein coupled receptor protein signaling pathway	348	0.030469	1	0.914069	ADRBK2,ARHGEF12,C3,GRK7,MGLL,RGS12
GO Biological Process	GO:0002636	positive regulation of germinal center formation	349	0.0304709	1	0.911507	TNFSF13B
GO Biological Process	GO:0043405	regulation of MAP kinase activity	350	0.030483	1	0.909264	ADRA2C,BMP7,CD40,EDN3,MAP2K3,MIF,PIK3R5,PIK3R6,PKN1
GO Biological Process	GO:0071901	negative regulation of protein serine/threonine kinase activity	351	0.030516	1	0.907657	BMP7,CDK5RAP1,CDKN1A
GO Biological Process	GO:0060443	mammary gland morphogenesis	352	0.0306519	1	0.909106	NCOA3,SRC,TFAP2C
GO Biological Process	GO:0001710	mesodermal cell fate commitment	353	0.0307655	1	0.909891	EYA2
GO Biological Process	GO:0035272	exocrine system development	354	0.0309116	1	0.911629	BMP7,PLXNA1
GO Biological Process	GO:0071805	potassium ion transmembrane transport	355	0.0313167	1	0.920975	KCNB1,KCNG1,KCNIP1,KCNK9,KCNQ2
GO Biological Process	GO:0006561	proline biosynthetic process	356	0.0314267	1	0.921615	OAT
GO Biological Process	GO:0036066	protein O-linked fucosylation	357	0.0314471	1	0.919629	SLC35C2
GO Biological Process	GO:0071803	positive regulation of podosome assembly	358	0.0314832	1	0.918113	SRC
GO Biological Process	GO:0060988	lipid tube assembly	359	0.0315064	1	0.916232	SNX9
GO Biological Process	GO:0070307	lens fiber cell development	360	0.031617	1	0.916893	BFSP2
GO Biological Process	GO:0046189	phenol-containing compound biosynthetic process	361	0.03185	1	0.92109	OCA2,SLC6A3
GO Biological Process	GO:0000122	negative regulation of transcription from RNA polymerase II promoter	362	0.0318576	1	0.918766	ASXL1,DICER1,FOXD2,GATA6,GFI1B,GSC,ID2,KANK2,KLF12,NFIL3,NKX6-2,PRDM1,RUNX3,RXRA,SAMD11,SMAD7,SOX11,ZMYND8
GO Biological Process	GO:0042886	amide transport	363	0.0321431	1	0.924446	CACNA1C,EDN3,HTT,UPK3A
GO Biological Process	GO:0016358	dendrite development	364	0.0321471	1	0.922021	BMP7,FARP1,SHANK1
GO Biological Process	GO:0014040	positive regulation of Schwann cell differentiation	365	0.0322798	1	0.923292	DICER1
GO Biological Process	GO:0003012	muscle system process	366	0.0324282	1	0.925	CACNA1C,CACNG1,CHRM3,EDN3,GATA6,KCNJ12,MAP2K3,MYOM2,SULF2
GO Biological Process	GO:0048869	cellular developmental process	367	0.0324865	1	0.924139	ADRA2C,ANXA13,ARHGEF12,BAK1,BFSP2,BMP7,C19orf80,CACNA1C,CD34,CDH4,CDK5RAP1,CHST11,COL4A1,CUL3,DICER1,EDN3,EFNB2,EYA2,FARP1,FKBP4,FOXD2,FSCN2,GATA6,GTF3C5,HTT,ID2,KCNQ2,KLF5,LAMC3,MYO16,MYO7A,NKX6-2,NNAT,OCA2,PLCG2,PLK5,PLXNA1,PLXNA2,PRDM1,ROR2,RUNX3,RXRA,SEMA6B,SHANK1,SOX1,SOX11,SRC,SULF2,TCL1A,TFAP2C,TRIP13,UPK3A,VAMP3
GO Biological Process	GO:0010862	positive regulation of pathway-restricted SMAD protein phosphorylation	368	0.0327677	1	0.929605	BMP7
GO Biological Process	GO:0002906	negative regulation of mature B cell apoptotic process	369	0.0329274	1	0.931605	MIF
GO Biological Process	GO:0033037	polysaccharide localization	370	0.0329736	1	0.930391	CHST11
GO Biological Process	GO:0042438	melanin biosynthetic process	371	0.033003	1	0.92871	OCA2
GO Biological Process	GO:0009249	protein lipoylation	372	0.0336084	1	0.943203	NNAT
GO Biological Process	GO:0033673	negative regulation of kinase activity	373	0.033636	1	0.941448	BMP7,CDK5RAP1,CDKN1A,IRS2
GO Biological Process	GO:0009445	putrescine metabolic process	374	0.03442	1	0.960814	ODC1
GO Biological Process	GO:0038001	paracrine signaling	375	0.0344545	1	0.959213	CD34
GO Biological Process	GO:0072254	metanephric glomerular mesangial cell differentiation	375	0.0344545	1	0.959213	CD34
GO Biological Process	GO:0048706	embryonic skeletal system development	377	0.0346034	1	0.958248	BMP7,CHST11,GSC,SOX11,SULF2
GO Biological Process	GO:0014003	oligodendrocyte development	378	0.0346216	1	0.956214	ID2,NKX6-2,SOX11
GO Biological Process	GO:0001970	positive regulation of activation of membrane attack complex	379	0.0348212	1	0.95919	C3
GO Biological Process	GO:0007173	epidermal growth factor receptor signaling pathway	380	0.0348466	1	0.957364	ADCY2,ARHGEF7,CDKN1A,IRS2,KL,SRC,TNRC6C
GO Biological Process	GO:0044550	secondary metabolite biosynthetic process	381	0.0348759	1	0.955656	OCA2
GO Biological Process	GO:0038127	ERBB signaling pathway	382	0.0349646	1	0.955577	ADCY2,ARHGEF7,CDKN1A,IRS2,KL,SRC,TNRC6C
GO Biological Process	GO:0090238	positive regulation of arachidonic acid secretion	383	0.0349652	1	0.953099	MIF
GO Biological Process	GO:0072011	glomerular endothelium development	384	0.0351454	1	0.955517	CD34
GO Biological Process	GO:0046822	regulation of nucleocytoplasmic transport	385	0.0353321	1	0.958096	BMP7,CDKN1A,HTT,IPO5,TNFSF14
GO Biological Process	GO:0009886	post-embryonic morphogenesis	386	0.0354255	1	0.958141	BAK1,MYO7A
GO Biological Process	GO:0032912	negative regulation of transforming growth factor beta2 production	387	0.0356603	1	0.961999	GATA6
GO Biological Process	GO:0032290	peripheral nervous system myelin formation	388	0.0358264	1	0.963988	DICER1
GO Biological Process	GO:1900101	regulation of endoplasmic reticulum unfolded protein response	389	0.0358532	1	0.96223	BAK1
GO Biological Process	GO:0042306	regulation of protein import into nucleus	390	0.0360404	1	0.964774	BMP7,CDKN1A,IPO5,TNFSF14
GO Biological Process	GO:0021700	developmental maturation	391	0.0361093	1	0.964146	BFSP2,C19orf80,ID2,RUNX3,SHANK1,TRIP13
GO Biological Process	GO:0045927	positive regulation of growth	392	0.0361645	1	0.963155	CDH4,SLC6A3
GO Biological Process	GO:0034504	protein localization to nucleus	393	0.0362682	1	0.963461	BMP7,HTT,ING1,IPO5
GO Biological Process	GO:0071801	regulation of podosome assembly	394	0.0363228	1	0.962462	SRC
GO Biological Process	GO:0002260	lymphocyte homeostasis	395	0.036334	1	0.960322	BAK1,TNFSF13B,TNFSF14
GO Biological Process	GO:0001836	release of cytochrome c from mitochondria	396	0.036428	1	0.960375	BAK1,BID
GO Biological Process	GO:0045839	negative regulation of mitosis	397	0.0365602	1	0.961433	BMP7
GO Biological Process	GO:0072223	metanephric glomerular mesangium development	398	0.0367089	1	0.962916	CD34
GO Biological Process	GO:0030030	cell projection organization	399	0.0367588	1	0.961808	ARHGEF12,ARHGEF7,BMP7,CACNA1C,CDH4,COL4A1,DICER1,FARP1,FOXD2,KCNQ2,KLF5,MYO16,MYO7A,PLXNA1,PLXNA2,RUNX3,SHANK1,SRC
GO Biological Process	GO:0042797	tRNA transcription from RNA polymerase III promoter	400	0.0368371	1	0.961448	GTF3C5
GO Biological Process	GO:0042791	5S class rRNA transcription from RNA polymerase III type 1 promoter	400	0.0368371	1	0.961448	GTF3C5
GO Biological Process	GO:0050767	regulation of neurogenesis	402	0.0375918	1	0.976265	ADRA2C,BMP7,CDH4,CDK5RAP1,DICER1,FKBP4,ID2,NKX6-2,PLK5,SHANK1,SOX11
GO Biological Process	GO:0048585	negative regulation of response to stimulus	403	0.0376314	1	0.974867	ADRBK2,ARHGEF12,ARHGEF7,ASXL1,BMP7,CD34,CHST11,CUL3,GRK7,GSC,HTT,KANK2,MIF,PRDM1,PTGIS,RGS12,ROR2,SLC6A3,SMAD7,SRC,SULF2,TRABD2B
GO Biological Process	GO:0070173	regulation of enamel mineralization	404	0.0376381	1	0.972627	DICER1
GO Biological Process	GO:0042462	eye photoreceptor cell development	405	0.0380588	1	0.981071	FSCN2,MYO7A,PRDM1
GO Biological Process	GO:0007156	homophilic cell adhesion	406	0.0381195	1	0.980216	CDH22,CDH26,CDH4
GO Biological Process	GO:0045736	negative regulation of cyclin-dependent protein serine/threonine kinase activity	407	0.0383393	1	0.983445	CDK5RAP1,CDKN1A
GO Biological Process	GO:0031503	protein complex localization	408	0.0383777	1	0.982018	FKBP4,HTT,SMAD7
GO Biological Process	GO:0072132	mesenchyme morphogenesis	409	0.0385304	1	0.983514	BMP7
GO Biological Process	GO:0006493	protein O-linked glycosylation	410	0.0386095	1	0.983129	MUC12,MUC16,MUC17,SLC35C2
GO Biological Process	GO:0009967	positive regulation of signal transduction	411	0.0388006	1	0.985591	ADRA2C,ASXL1,BAK1,BID,BMP7,C3,CD40,EDN3,KL,MAP2K3,MIF,PIK3R5,PIK3R6,PKN1,PTGIS,ROR2,SLC35C2,SOX11,SRC,SULF2,TNFRSF19
GO Biological Process	GO:0045725	positive regulation of glycogen biosynthetic process	412	0.0388538	1	0.984547	IRS2
GO Biological Process	GO:0038179	neurotrophin signaling pathway	413	0.0389159	1	0.983732	ADCY2,ARHGEF12,ARHGEF7,CDKN1A,IRS2,KL,MCF2L,SRC,TNRC6C
GO Biological Process	GO:0071900	regulation of protein serine/threonine kinase activity	414	0.0390864	1	0.985657	ADRA2C,BMP7,CD40,CDK5RAP1,CDKN1A,EDN3,MAP2K3,MIF,PIK3R5,PIK3R6,PKN1
GO Biological Process	GO:1900180	regulation of protein localization to nucleus	415	0.0392432	1	0.987227	BMP7,CDKN1A,IPO5,TNFSF14
GO Biological Process	GO:0021872	forebrain generation of neurons	416	0.0393551	1	0.987662	DICER1,SOX1,TFAP2C
GO Biological Process	GO:0031998	regulation of fatty acid beta-oxidation	417	0.0395993	1	0.991407	IRS2
GO Biological Process	GO:2000027	regulation of organ morphogenesis	418	0.0396432	1	0.990131	BMP7,CD34,DICER1,ROR2,RXRA
GO Biological Process	GO:0072006	nephron development	419	0.0396628	1	0.988257	BMP7,CD34,IRX2,SULF2
GO Biological Process	GO:0035522	monoubiquitinated histone H2A deubiquitination	420	0.0402381	1	1	ASXL1
GO Biological Process	GO:0051223	regulation of protein transport	421	0.0402619	1	0.998417	BMP7,CD34,CD40,CDKN1A,HTT,IPO5,MIF,TNFSF14
GO Biological Process	GO:0055085	transmembrane transport	422	0.0405493	1	1	ADCY2,ATP1B3,ATP6V0E2,BAK1,CACNA1C,CACNG1,CACNG4,ENSG00000251357,FXYD2,FXYD6,GABRG3,KCNB1,KCNG1,KCNIP1,KCNK9,KCNQ2,OCA2,SLC2A10,SLC41A2,SLC6A3,TPTE
GO Biological Process	GO:0006582	melanin metabolic process	423	0.0407551	1	1	OCA2
GO Biological Process	GO:0008543	fibroblast growth factor receptor signaling pathway	424	0.0407558	1	1	ADCY2,CDKN1A,IRS2,KL,SRC,TNRC6C
GO Biological Process	GO:0061042	vascular wound healing	425	0.0407966	1	1	CD34
GO Biological Process	GO:0000279	M phase	426	0.0408364	1	1	CUL3,SYCP2
GO Biological Process	GO:0010646	regulation of cell communication	427	0.0409037	1	1	ADRA2C,ADRBK2,ARHGEF12,ARHGEF7,ASXL1,BAK1,BID,BMP7,C3,CACNA1C,CACNG4,CD40,CHRM3,CHST11,CUL3,DICER1,EDN3,FARP1,GRK7,GSC,HTT,IRS2,KANK2,KCNB1,KL,KREMEN1,MAP2K3,MCF2L,MGLL,MIF,NCOA3,NNAT,PIK3R5,PIK3R6,PKN1,PLXNA1,PRDM1,PTGIS,RGS12,ROR2,SHANK1,SLC35C2,SMAD7,SOX11,SRC,STX1A,SULF2,TNFRSF19,TNFSF14,TRABD2B
GO Biological Process	GO:0009304	tRNA transcription	428	0.0409243	1	0.998247	GTF3C5
GO Biological Process	GO:0045687	positive regulation of glial cell differentiation	429	0.0409615	1	0.996826	DICER1,ID2,NKX6-2
GO Biological Process	GO:0006463	steroid hormone receptor complex assembly	430	0.0410889	1	0.997601	FKBP4
GO Biological Process	GO:0061157	mRNA destabilization	431	0.0412086	1	0.998186	MEX3D
GO Biological Process	GO:0009966	regulation of signal transduction	432	0.0412267	1	0.996311	ADRA2C,ADRBK2,ARHGEF12,ARHGEF7,ASXL1,BAK1,BID,BMP7,C3,CACNG4,CD40,CHST11,CUL3,EDN3,FARP1,GRK7,GSC,HTT,KANK2,KL,KREMEN1,MAP2K3,MCF2L,MGLL,MIF,NCOA3,PIK3R5,PIK3R6,PKN1,PLXNA1,PRDM1,PTGIS,RGS12,ROR2,SHANK1,SLC35C2,SMAD7,SOX11,SRC,SULF2,TNFRSF19,TNFSF14,TRABD2B
GO Biological Process	GO:0050673	epithelial cell proliferation	433	0.0420123	1	1	CD34,ID2,TFAP2C
GO Biological Process	GO:0023056	positive regulation of signaling	434	0.042436	1	1	ADRA2C,ASXL1,BAK1,BID,BMP7,C3,CD40,EDN3,KL,MAP2K3,MIF,PIK3R5,PIK3R6,PKN1,PTGIS,ROR2,SLC35C2,SOX11,SRC,SULF2,TNFRSF19,VAMP3
GO Biological Process	GO:0071840	cellular component organization or biogenesis	435	0.042518	1	1	ACTR3C,ARHGEF12,ARHGEF7,ASXL1,ATP11A,ATP6V0E2,BAK1,BFSP2,BID,BMP7,BRD1,CACNA1C,CD34,CD40,CDH4,COL4A1,CUL3,DICER1,EYA2,FARP1,FKBP4,FOXD2,FSCN2,GFI1B,HTT,KCNB1,KCNG1,KCNJ12,KCNQ2,KDM8,KLF5,LAMC3,MICAL3,MIF,MIPEP,MYO16,MYO7A,NCOA3,NEDD9,NPHP4,OAT,PAPD7,PDS5B,PINX1,PKN1,PLK5,PLXNA1,PLXNA2,RPL38,RRM2,RUNX3,SEPT9,SHANK1,SMAD7,SNX9,SOX1,SRC,SULF2,SYCP2,TRIP13,TUBGCP3,UPK3A,VAMP3,VRK1,WDR5
GO Biological Process	GO:0072001	renal system development	436	0.0427347	1	1	BMP7,CD34,FOXD2,ID2,IRX2,ODC1,SMAD7,SOX11,SULF2,UPK3A
GO Biological Process	GO:0000070	mitotic sister chromatid segregation	437	0.0427507	1	1	PAPD7,PDS5B,PINX1
GO Biological Process	GO:0030422	production of siRNA involved in RNA interference	438	0.0429293	1	1	DICER1
GO Biological Process	GO:0035556	intracellular signal transduction	439	0.0430905	1	1	ADCY2,ARHGEF12,ARHGEF7,BAK1,BID,CACNA1C,CDKN1A,CUL3,DOCK10,EDN3,IRS2,KL,MAP2K3,MCF2L,MIF,MYO16,NPHP4,PIK3R5,PKN1,PLCG2,RASL11A,ROR2,SHANK2,SMAD7,SOX11,SRC,STK17A,TNFRSF19,TNFSF14,TNRC6C,ZP4
GO Biological Process	GO:0031100	organ regeneration	440	0.0434915	1	1	BAK1,CDKN1A,MKI67
GO Biological Process	GO:0006839	mitochondrial transport	441	0.0436361	1	1	BAK1,BID,HTT,MIPEP
GO Biological Process	GO:0032911	negative regulation of transforming growth factor beta1 production	442	0.0439869	1	1	GATA6
GO Biological Process	GO:0034214	protein hexamerization	443	0.0440011	1	1	OAT
GO Biological Process	GO:0032959	inositol trisphosphate biosynthetic process	444	0.0440412	1	1	PLCG2
GO Biological Process	GO:0051930	regulation of sensory perception of pain	445	0.0444534	1	1	ADRA2C,MGLL
GO Biological Process	GO:0035585	calcium-mediated signaling using extracellular calcium source	446	0.0444888	1	1	CACNA1C
GO Biological Process	GO:0051338	regulation of transferase activity	447	0.0452588	1	1	ADCY2,ADRA2C,BMP7,C19orf10,CD40,CDK5RAP1,CDKN1A,EDN3,IRS2,MAP2K3,MIF,PIK3R5,PIK3R6,PINX1,PKN1,ZP4
GO Biological Process	GO:0032890	regulation of organic acid transport	448	0.0452913	1	1	IRS2,MIF
GO Biological Process	GO:0042471	ear morphogenesis	449	0.0455224	1	1	GJB6,GSC,MYO7A,OTOP1,ROR2,RPL38
GO Biological Process	GO:0000819	sister chromatid segregation	450	0.0466027	1	1	PAPD7,PDS5B,PINX1
GO Biological Process	GO:0043473	pigmentation	451	0.0466035	1	1	EDN3,FOXD2,MYO7A,OCA2
GO Biological Process	GO:0001969	regulation of activation of membrane attack complex	452	0.0467109	1	1	C3
GO Biological Process	GO:0010739	positive regulation of protein kinase A signaling cascade	453	0.0467573	1	1	MIF
GO Biological Process	GO:0001656	metanephros development	454	0.0467777	1	1	BMP7,CD34,ID2,IRX2
GO Biological Process	GO:2000630	positive regulation of miRNA metabolic process	455	0.0468664	1	1	DICER1
GO Biological Process	GO:0010626	negative regulation of Schwann cell proliferation	456	0.0473938	1	1	DICER1
GO Biological Process	GO:1900041	negative regulation of interleukin-2 secretion	457	0.0474038	1	1	CD34
GO Biological Process	GO:0051130	positive regulation of cellular component organization	458	0.0475937	1	1	ACTR3C,BAK1,BID,BMP7,C3,CDH4,EDN3,PLK5,SNX9,SRC
GO Biological Process	GO:0048066	developmental pigmentation	459	0.047595	1	1	EDN3,FOXD2,OCA2
GO Biological Process	GO:0010941	regulation of cell death	460	0.0478393	1	1	ARHGEF12,ARHGEF7,BAK1,BID,BMP7,CD34,CD40,CDKN1A,CHST11,DICER1,DPEP1,EEF1A2,GATA6,HTT,ING1,IRS2,KANK2,MCF2L,MIF,PLCG2,PTGIS,SOX11,SRC,STK17A,TNFSF14
GO Biological Process	GO:0050996	positive regulation of lipid catabolic process	461	0.0479122	1	1	IRS2
GO Biological Process	GO:0048518	positive regulation of biological process	462	0.0479279	1	1	ACTR3C,ADCY2,ADRA2C,ARHGEF12,ARHGEF7,ASXL1,BAK1,BID,BMP7,C19orf10,C19orf80,C3,CD34,CD40,CDH4,CDKN1A,CHRM3,CUL3,DICER1,EDN3,EFNB2,FOXD2,GATA6,ID2,ING1,IPO5,IRS2,KDM8,KL,KLF12,KLF5,MAP2K3,MCF2L,MIF,NCOA3,NFATC2,NFIL3,NKX6-2,NNAT,ODC1,PIK3R5,PIK3R6,PKN1,PLCG2,PLK5,PRDM1,PTGIS,RASL11A,ROR2,RXRA,SHANK1,SLC35C2,SLC6A3,SMAD7,SNX9,SOX11,SRC,STK17A,STX1A,SULF2,TAF4,TFAP2C,TNFRSF19,TNFSF13B,TNFSF14,TNRC6C,…
GO Biological Process	GO:0070875	positive regulation of glycogen metabolic process	463	0.0480617	1	1	IRS2
GO Biological Process	GO:0031344	regulation of cell projection organization	464	0.0484506	1	1	BMP7,CDH4,FKBP4,PLK5,SHANK1
GO Biological Process	GO:0038093	Fc receptor signaling pathway	465	0.0488127	1	1	CDKN1A,IRS2,KL,NFATC2,PLCG2,SRC,TNRC6C
GO Biological Process	GO:0016246	RNA interference	466	0.048947	1	1	DICER1
GO Biological Process	GO:0071353	cellular response to interleukin-4	467	0.0490259	1	1	NFIL3
GO Biological Process	GO:0006915	apoptotic process	468	0.049059	1	1	ARHGEF12,ARHGEF7,BAK1,BID,CDKN1A,CLPTM1L,CUL3,DICER1,DPEP1,EYA2,GATA6,HTT,KANK2,MCF2L,PLK5,PTGIS,SRC,STK17A,SYCP2,TNFRSF19,TNFSF14
GO Biological Process	GO:0001558	regulation of cell growth	469	0.0492639	1	1	CDH4,CDKN1A,FXYD2,ING1,MUC12
GO Biological Process	GO:0042461	photoreceptor cell development	470	0.0493772	1	1	FSCN2,MYO7A,PRDM1
GO Biological Process	GO:0021521	ventral spinal cord interneuron specification	471	0.0494648	1	1	NKX6-2,SOX1
GO Biological Process	GO:0010624	regulation of Schwann cell proliferation	472	0.0495479	1	1	DICER1
GO Biological Process	GO:0071635	negative regulation of transforming growth factor beta production	473	0.0496854	1	1	GATA6
GO Biological Process	GO:0006383	transcription from RNA polymerase III promoter	474	0.0500966	1	1	GTF3A,GTF3C5
GO Biological Process	GO:0007409	axonogenesis	475	0.0503455	1	1	ARHGEF12,BMP7,CACNA1C,CDH4,COL4A1,FOXD2,KCNQ2,PLXNA1,PLXNA2,RUNX3,SRC
GO Biological Process	GO:0060548	negative regulation of cell death	476	0.0503635	1	1	BMP7,CD34,CDKN1A,CHST11,DICER1,DPEP1,EEF1A2,GATA6,HTT,IRS2,KANK2,MIF,PLCG2,SOX11,SRC
GO Biological Process	GO:0048569	post-embryonic organ development	477	0.0505132	1	1	BAK1,MYO7A
GO Biological Process	GO:0016999	antibiotic metabolic process	478	0.0505887	1	1	DPEP1
GO Biological Process	GO:0019751	polyol metabolic process	479	0.0506354	1	1	GDPD4,INPP5A,PLCG2,SGPP2
GO Biological Process	GO:0042127	regulation of cell proliferation	480	0.0506403	1	1	BAK1,BID,BMP7,CD40,CDKN1A,CHST11,CUL3,DICER1,EDN3,EFNB2,FXYD2,GATA6,ID2,ING1,IRS2,KANK2,MIF,MYO16,NFATC2,ODC1,PDS5B,PINX1,PRDM1,ROR2,RUNX3,SOX11,TNFSF13B,ZP4
GO Biological Process	GO:0043122	regulation of I-kappaB kinase/NF-kappaB cascade	481	0.0507178	1	1	BMP7,CD40,TNFRSF19,TNFSF14
GO Biological Process	GO:2000311	regulation of alpha-amino-3-hydroxy-5-methyl-4-isoxazole propionate selective glutamate receptor activity	482	0.0511785	1	1	CACNG4,SHANK1
GO Biological Process	GO:0038095	Fc-epsilon receptor signaling pathway	483	0.0512118	1	1	CDKN1A,IRS2,KL,NFATC2,PLCG2,TNRC6C
GO Biological Process	GO:0046321	positive regulation of fatty acid oxidation	484	0.0512354	1	1	IRS2
GO Biological Process	GO:0034766	negative regulation of ion transmembrane transport	485	0.051308	1	1	IRS2
GO Biological Process	GO:0034763	negative regulation of transmembrane transport	486	0.0516381	1	1	IRS2
GO Biological Process	GO:0033209	tumor necrosis factor-mediated signaling pathway	487	0.0516501	1	1	COMMD7,TNFRSF19
GO Biological Process	GO:0060251	regulation of glial cell proliferation	488	0.0519747	1	1	DICER1,SOX11
GO Biological Process	GO:0006560	proline metabolic process	489	0.0522434	1	1	OAT
GO Biological Process	GO:0042308	negative regulation of protein import into nucleus	490	0.0522888	1	1	BMP7
GO Biological Process	GO:0051094	positive regulation of developmental process	491	0.0523309	1	1	ADRA2C,BMP7,C3,CD34,CDH4,DICER1,EFNB2,GATA6,ID2,KL,NCOA3,NKX6-2,PIK3R6,PRDM1,PTGIS,SHANK1,SOX11
GO Biological Process	GO:0010469	regulation of receptor activity	492	0.0523745	1	1	ADRA2C,CACNG4,NCOA3,SHANK1
GO Biological Process	GO:0050893	sensory processing	493	0.0524514	1	1	SHANK1
GO Biological Process	GO:0000083	regulation of transcription involved in G1/S transition of mitotic cell cycle	494	0.052705	1	1	ID2,RRM2
GO Biological Process	GO:0008219	cell death	495	0.0529594	1	1	ARHGEF12,ARHGEF7,BAK1,BID,CDKN1A,CLPTM1L,CUL3,DICER1,DPEP1,EYA2,GATA6,HTT,KANK2,MCF2L,PARP4,PIK3R5,PLK5,PTGIS,SLC6A3,SRC,STK17A,SYCP2,TNFRSF19,TNFSF14
GO Biological Process	GO:0050770	regulation of axonogenesis	496	0.0529968	1	1	CDH4
GO Biological Process	GO:0035108	limb morphogenesis	497	0.0530356	1	1	BAK1,BMP7,CHST11,DICER1,PLXNA2,SOX11
GO Biological Process	GO:0003401	axis elongation	498	0.053038	1	1	TFAP2C
GO Biological Process	GO:0007088	regulation of mitosis	499	0.0530726	1	1	BMP7,EDN3
GO Biological Process	GO:0006432	phenylalanyl-tRNA aminoacylation	500	0.0531183	1	1	FARSB
GO Cellular Component	GO:0005827	polar microtubule	1	0.00161387	1	1	CUL3,TUBGCP3
GO Cellular Component	GO:0071339	MLL1 complex	2	0.00182426	1	1	TAF4,WDR5
GO Cellular Component	GO:0016459	myosin complex	3	0.00231197	1	0.97488	MYO16,MYO7A,MYOM2
GO Cellular Component	GO:0005876	spindle microtubule	4	0.00305137	1	0.964994	CUL3,PARP4,TUBGCP3
GO Cellular Component	GO:0015629	actin cytoskeleton	5	0.00546282	1	1	ACTL7B,ACTR3C,AFAP1,FSCN2,MYO16,MYO7A,MYOM2,NFATC2,SEPT9,STX1A,TARS
GO Cellular Component	GO:0005890	sodium:potassium-exchanging ATPase complex	6	0.00602654	1	1	ATP1B3,FXYD2
GO Cellular Component	GO:0031201	SNARE complex	7	0.00617881	1	1	STX1A,TSNARE1,VAMP3
GO Cellular Component	GO:0070557	PCNA-p21 complex	8	0.0071613	1	1	CDKN1A
GO Cellular Component	GO:0016021	integral to membrane	9	0.00776859	1	1	ADCY2,ADRA2C,ATP11A,ATP1B3,ATP6V0E2,BAK1,BID,C14orf132,CACNA1C,CACNG1,CACNG4,CD34,CD40,CDH22,CDH26,CDH4,CHRM3,CHST11,CHST15,CLPTM1L,CNTNAP3B,CNTNAP5,CTAGE1,DNAJC15,EFNB2,EMR3,ENSG00000251357,FAM118A,FAM19A5,FIBCD1,FLRT1,FXYD2,FXYD6,GABRG3,GABRP,GDPD4,GJB6,GPR123,GSG1L,HS3ST4,IPO5,KCNB1,KCNG1,KCNJ12,KCNJ6,KCNK9,KCNQ2,KIAA1644,KL,KREMEN1,MUC12,MUC16,MUC17,OCA2,OR4F16,OTOP1,PLXNA1,PLXNA2,PTGER1,PTGI…
GO Cellular Component	GO:0043234	protein complex	10	0.00848087	1	1	ACTR3C,ADCY2,ARHGEF7,ASXL1,ATP1B3,ATP6V0E2,BAK1,BFSP2,BRD1,CACNA1C,CACNG1,CACNG4,CD34,CD40,CDKN1A,CUL3,DNAH17,EEF1A2,FKBP4,FOXD2,FXYD2,GABRG3,GABRP,GATA6,GFI1B,GJB6,GSC,GTF3C5,HTT,ID2,IPO5,KCNB1,KCNG1,KCNJ6,KCNQ2,MYO16,MYO7A,MYOM2,NEDD9,NFATC2,PARP4,PIK3R5,PIK3R6,PINX1,PLXNA1,PLXNA2,PRR5,SEPT9,SGCG,SHANK1,SHANK2,SMAD7,SNTG1,SPIN1,STX1A,TAF4,TSNARE1,TUBGCP3,VAMP3,VRK1,WDR5,ZNF217
GO Cellular Component	GO:0033276	transcription factor TFTC complex	11	0.00884152	1	1	TAF4
GO Cellular Component	GO:0034707	chloride channel complex	12	0.00894982	1	0.94346	GABRG3,GABRP
GO Cellular Component	GO:0070044	synaptobrevin 2-SNAP-25-syntaxin-1a complex	13	0.010703	1	1	STX1A
GO Cellular Component	GO:0031224	intrinsic to membrane	14	0.0109356	1	0.988111	ADCY2,ADRA2C,ATP11A,ATP1B3,ATP6V0E2,BAK1,BID,C14orf132,CACNA1C,CACNG1,CACNG4,CD34,CD40,CDH22,CDH26,CDH4,CHRM3,CHST11,CHST15,CLPTM1L,CNTNAP3B,CNTNAP5,CTAGE1,DNAJC15,DPEP1,EFNB2,EMR3,ENSG00000251357,FAM118A,FAM19A5,FIBCD1,FLRT1,FXYD2,FXYD6,GABRG3,GABRP,GDPD4,GJB6,GPR123,GSG1L,HS3ST4,IPO5,KCNB1,KCNG1,KCNJ12,KCNJ6,KCNK9,KCNQ2,KIAA1644,KL,KREMEN1,MUC12,MUC16,MUC17,OCA2,OR4F16,OTOP1,PLXNA1,PLXNA2,PTGER…
GO Cellular Component	GO:0071944	cell periphery	15	0.0119896	1	1	ABTB1,ADCY2,ADRA2C,ANXA13,ARHGEF7,ATP11A,ATP1B3,BFSP2,C3,CACNA1C,CACNG1,CACNG4,CD34,CD40,CDH22,CDH26,CDH4,CHRM3,CTTN,DPEP1,EFNB2,EMR3,ENOX1,FAM84B,FARP1,FLRT1,FXYD2,FXYD6,GABRG3,GABRP,GJB6,GPR123,GSG1L,INPP5A,IRS2,KCNB1,KCNG1,KCNIP1,KCNJ12,KCNJ6,KCNK9,KCNQ2,KIAA0556,KL,MCF2L,MGLL,MUC12,MUC16,MUC17,MYO16,MYO7A,NEDD9,NFATC2,OR4F16,PKN1,PLCG2,PLXNA1,PLXNA2,PTGER1,PTGIS,PTP4A3,RGS12,ROR2,SEMA6B,SEPT9…
GO Cellular Component	GO:0090533	cation-transporting ATPase complex	16	0.0129069	1	1	ATP1B3,FXYD2
GO Cellular Component	GO:0034702	ion channel complex	17	0.0140123	1	1	CACNA1C,CACNG1,CACNG4,GABRG3,GABRP,KCNB1,KCNG1,KCNJ6,KCNQ2,SHANK1,SHANK2
GO Cellular Component	GO:0032991	macromolecular complex	18	0.0146444	1	1	ACTR3C,ADCY2,ARHGEF7,ASXL1,ATP1B3,ATP6V0E2,BAK1,BFSP2,BRD1,CACNA1C,CACNG1,CACNG4,CD34,CD40,CDKN1A,CUL3,DICER1,DNAH17,EEF1A2,FKBP4,FOXD2,FXYD2,GABRG3,GABRP,GATA6,GFI1B,GJB6,GSC,GTF3C5,HTT,ID2,IPO5,KCNB1,KCNG1,KCNJ6,KCNQ2,MKI67,MYO16,MYO7A,MYOM2,NEDD9,NFATC2,PARP4,PDS5B,PIK3R5,PIK3R6,PINX1,PLXNA1,PLXNA2,PRR5,RPL38,SEPT9,SGCG,SHANK1,SHANK2,SMAD7,SNTG1,SPIN1,STX1A,SYF2,TAF4,TSNARE1,TUBGCP3,VAMP3,VRK1…
GO Cellular Component	GO:0098533	ATPase dependent transmembrane transport complex	19	0.014857	1	0.989164	ATP1B3,FXYD2
GO Cellular Component	GO:0044421	extracellular region part	20	0.0166154	1	1	ADAMTS12,BMP7,BPIFB1,C1QTNF9,C3,CD34,COL4A1,DPEP1,EDN3,EMID1,EMR3,ENOX1,FLRT1,KL,LAMC3,MIF,MUC16,OTOP1,PTGIS,SERPINA12,SULF2,TNFSF13B,TNFSF14,ZP4
GO Cellular Component	GO:0000123	histone acetyltransferase complex	21	0.0171751	1	1	BRD1,TAF4,WDR5
GO Cellular Component	GO:0005853	eukaryotic translation elongation factor 1 complex	22	0.0186009	1	1	EEF1A2
GO Cellular Component	GO:0005576	extracellular region	23	0.0200241	1	1	ADAMTS12,BMP7,BPIFB1,C19orf10,C19orf80,C1QTNF9,C3,C9orf47,CD34,CD40,COL4A1,DEFB119,DPEP1,EDN3,EMID1,EMR3,ENOX1,EPPIN,EPPIN-WFDC6,FAM19A5,FLRT1,GLT1D1,HS3ST4,KL,LAMC3,MIF,MUC16,MUC17,OTOP1,PSAPL1,PTGIS,SERPINA12,SPACA7,STX1A,SULF2,TNFSF13B,TNFSF14,ZP4
GO Cellular Component	GO:0032982	myosin filament	24	0.0210772	1	1	MYOM2
GO Cellular Component	GO:0005669	transcription factor TFIID complex	25	0.0231157	1	1	TAF4
GO Cellular Component	GO:0070461	SAGA-type complex	26	0.024906	1	1	TAF4
GO Cellular Component	GO:0036053	glomerular endothelium fenestra	27	0.0260435	1	1	CD34
GO Cellular Component	GO:0043226	organelle	28	0.0261558	1	1	ABTB1,ACTL7B,ACTR3C,ADRA2C,AFAP1,ASXL1,ATP11A,ATP1B3,ATP6V0E2,BAK1,BFSP2,BID,BRD1,C17orf70,C19orf10,C3,C8orf17,CACNA1C,CACNG4,CAMTA1,CD34,CD40,CDKN1A,CDV3,CHST11,CHST15,CMIP,COL4A1,CTTN,CUL3,DAOA,DNAH17,DNAJC15,DPEP1,EEF1A2,EFCAB6,EMID1,EYA2,FARP1,FKBP4,FOXD2,FSCN2,FXYD2,GATA6,GFI1B,GJB6,GSC,GTF3A,GTF3C5,HECW1,HS3ST4,HTT,ID2,ING1,IPO5,IRX2,IRX4,KANK2,KCNG1,KCNJ6,KCNK9,KDM8,KIAA0556,KLF12,KLF5,MAP…
GO Cellular Component	GO:0032279	asymmetric synapse	29	0.027496	1	1	CHRM3,GSG1L
GO Cellular Component	GO:0033291	eukaryotic 80S initiation complex	30	0.0296627	1	1	RPL38
GO Cellular Component	GO:0005819	spindle	31	0.0297217	1	1	CUL3,NEDD9,PARP4,PINX1,SPIN1,TUBGCP3,VRK1
GO Cellular Component	GO:0035517	PR-DUB complex	32	0.0298166	1	1	ASXL1
GO Cellular Component	GO:0044798	nuclear transcription factor complex	33	0.0319072	1	1	GTF3C5,TAF4
GO Cellular Component	GO:0032592	integral to mitochondrial membrane	34	0.034144	1	1	BAK1,BID
GO Cellular Component	GO:0070032	synaptobrevin 2-SNAP-25-syntaxin-1a-complexin I complex	35	0.035822	1	1	STX1A
GO Cellular Component	GO:0000127	transcription factor TFIIIC complex	36	0.0368371	1	1	GTF3C5
GO Cellular Component	GO:0005886	plasma membrane	37	0.037196	1	1	ABTB1,ADCY2,ADRA2C,ANXA13,ATP11A,ATP1B3,BFSP2,C3,CACNA1C,CACNG1,CACNG4,CD34,CD40,CDH22,CDH26,CDH4,CHRM3,DPEP1,EFNB2,EMR3,ENOX1,FAM84B,FARP1,FLRT1,FXYD2,FXYD6,GABRG3,GABRP,GJB6,GPR123,GSG1L,INPP5A,IRS2,KCNB1,KCNG1,KCNIP1,KCNJ12,KCNJ6,KCNK9,KCNQ2,KIAA0556,KL,MCF2L,MGLL,MUC12,MUC16,MUC17,MYO16,MYO7A,NFATC2,OR4F16,PKN1,PLCG2,PLXNA1,PLXNA2,PTGER1,PTGIS,PTP4A3,RGS12,ROR2,SEMA6B,SGCG,SHANK1,SHANK2,SLC2A…
GO Cellular Component	GO:0033162	melanosome membrane	38	0.0384195	1	1	OCA2
GO Cellular Component	GO:0048188	Set1C/COMPASS complex	39	0.0392596	1	1	WDR5
GO Cellular Component	GO:0043227	membrane-bounded organelle	40	0.0398182	1	1	ABTB1,ADRA2C,ASXL1,ATP11A,ATP1B3,ATP6V0E2,BAK1,BID,BRD1,C17orf70,C19orf10,C3,C8orf17,CACNG4,CAMTA1,CD34,CD40,CDKN1A,CDV3,CHST11,CHST15,CMIP,COL4A1,CUL3,DAOA,DNAH17,DNAJC15,DPEP1,EEF1A2,EFCAB6,EMID1,EYA2,FKBP4,FOXD2,FXYD2,GATA6,GFI1B,GJB6,GSC,GTF3A,GTF3C5,HECW1,HS3ST4,HTT,ID2,ING1,IPO5,IRX2,IRX4,KANK2,KCNG1,KCNJ6,KCNK9,KDM8,KIAA0556,KLF12,KLF5,MAP2K3,MBD3L1,MEX3D,MGLL,MIPEP,MKI67,MUC12,MUC16,MUC17…
GO Cellular Component	GO:0005901	caveola	41	0.0405289	1	1	ATP1B3,CACNA1C,PTGIS,SRC
GO Cellular Component	GO:0042470	melanosome	42	0.0409693	1	1	ATP1B3,MYO7A,OCA2
GO Cellular Component	GO:0002095	caveolar macromolecular signaling complex	43	0.0411395	1	1	CACNA1C
GO Cellular Component	GO:0044459	plasma membrane part	44	0.0423417	1	1	ADRA2C,ATP1B3,CACNA1C,CACNG1,CACNG4,CD34,CD40,CDH4,CHRM3,DPEP1,EFNB2,FARP1,FLRT1,FXYD2,GABRG3,GABRP,GJB6,KCNB1,KCNG1,KCNJ6,KCNQ2,KL,MUC12,MUC16,MUC17,MYO7A,PLXNA2,PTGER1,PTGIS,ROR2,SGCG,SHANK1,SHANK2,SLC6A3,SMAD7,SNTG1,SNX9,SRC,TRABD2B,UPK3A,VAMP3
GO Cellular Component	GO:0044464	cell part	45	0.0446253	1	1	ABTB1,ACTL7B,ACTR3C,ADCY2,ADRA2C,AFAP1,ANXA13,ARHGEF12,ARHGEF7,ASXL1,ATP11A,ATP1B3,ATP6V0E2,BAK1,BFSP2,BID,BRD1,C17orf70,C19orf10,C3,C8orf17,CACNA1C,CACNG1,CACNG4,CAMTA1,CD34,CD40,CDH22,CDH26,CDH4,CDK5RAP1,CDKN1A,CDV3,CHRM3,CHST11,CHST15,CMIP,COL4A1,CRYL1,CTIF,CTTN,CUL3,DAOA,DICER1,DNAH17,DNAJC15,DPEP1,EEF1A2,EFCAB6,EFNB2,EMID1,EMR3,ENOX1,EPPIN,EPPIN-WFDC6,EYA2,FAM84B,FARP1,FARSB,FKBP4,FLRT1,FOXD…
GO Cellular Component	GO:0005623	cell	46	0.0453386	1	1	ABTB1,ACTL7B,ACTR3C,ADCY2,ADRA2C,AFAP1,ANXA13,ARHGEF12,ARHGEF7,ASXL1,ATP11A,ATP1B3,ATP6V0E2,BAK1,BFSP2,BID,BRD1,C17orf70,C19orf10,C3,C8orf17,CACNA1C,CACNG1,CACNG4,CAMTA1,CD34,CD40,CDH22,CDH26,CDH4,CDK5RAP1,CDKN1A,CDV3,CHRM3,CHST11,CHST15,CMIP,COL4A1,CRYL1,CTIF,CTTN,CUL3,DAOA,DICER1,DNAH17,DNAJC15,DPEP1,EEF1A2,EFCAB6,EFNB2,EMID1,EMR3,ENOX1,EPPIN,EPPIN-WFDC6,EYA2,FAM84B,FARP1,FARSB,FKBP4,FLRT1,FOXD…
GO Cellular Component	GO:0031430	M band	47	0.047055	1	1	MYOM2
GO Cellular Component	GO:0035097	histone methyltransferase complex	48	0.0474076	1	1	TAF4,WDR5
GO Cellular Component	GO:0034708	methyltransferase complex	49	0.0482737	1	1	TAF4,WDR5
GO Cellular Component	GO:0002116	semaphorin receptor complex	50	0.0501943	1	1	PLXNA1,PLXNA2
GO Cellular Component	GO:0005944	1-phosphatidylinositol-4-phosphate 3-kinase, class IB complex	51	0.0504482	1	1	PIK3R5,PIK3R6
GO Cellular Component	GO:0043229	intracellular organelle	52	0.0553363	1	1	ABTB1,ACTL7B,ACTR3C,ADRA2C,AFAP1,ASXL1,ATP11A,ATP1B3,ATP6V0E2,BAK1,BFSP2,BID,BRD1,C17orf70,C19orf10,C8orf17,CACNA1C,CACNG4,CAMTA1,CD34,CD40,CDKN1A,CDV3,CHST11,CHST15,CMIP,COL4A1,CTTN,CUL3,DAOA,DNAH17,DNAJC15,EEF1A2,EFCAB6,EMID1,EYA2,FARP1,FKBP4,FOXD2,FSCN2,FXYD2,GATA6,GFI1B,GJB6,GSC,GTF3A,GTF3C5,HECW1,HS3ST4,HTT,ID2,ING1,IPO5,IRX2,IRX4,KANK2,KCNG1,KCNJ6,KCNK9,KDM8,KIAA0556,KLF12,KLF5,MAP2K3,MBD3L…
GO Cellular Component	GO:0001917	photoreceptor inner segment	53	0.0582351	1	1	MYO7A,SHANK2
GO Cellular Component	GO:0033179	proton-transporting V-type ATPase, V0 domain	54	0.0659391	1	1	ATP6V0E2
GO Cellular Component	GO:0005615	extracellular space	55	0.0694675	1	1	BMP7,BPIFB1,C3,DPEP1,EDN3,EMR3,ENOX1,KL,MIF,MUC16,OTOP1,PTGIS,SERPINA12,SULF2,TNFSF13B,TNFSF14
GO Cellular Component	GO:0035631	CD40 receptor complex	56	0.0709342	1	1	CD40
GO Cellular Component	GO:0045171	intercellular bridge	57	0.071357	1	1	CD34
GO Cellular Component	GO:0044425	membrane part	58	0.0730339	1	1	ADCY2,ADRA2C,ATP11A,ATP1B3,ATP6V0E2,BAK1,BID,C14orf132,C8orf17,CACNA1C,CACNG1,CACNG4,CD34,CD40,CDH22,CDH26,CDH4,CHRM3,CHST11,CHST15,CLPTM1L,CNTNAP3B,CNTNAP5,CTAGE1,DNAJC15,DPEP1,EFNB2,EMR3,ENSG00000251357,FAM118A,FAM19A5,FARP1,FIBCD1,FLRT1,FXYD2,FXYD6,GABRG3,GABRP,GDPD4,GJB6,GPR123,GSG1L,HS3ST4,IPO5,KCNB1,KCNG1,KCNJ12,KCNJ6,KCNK9,KCNQ2,KIAA1644,KL,KREMEN1,MGLL,MUC12,MUC16,MUC17,MYO7A,OCA2,OR4F16,…
GO Cellular Component	GO:0044424	intracellular part	59	0.0742706	1	1	ABTB1,ACTL7B,ACTR3C,ADCY2,ADRA2C,AFAP1,ARHGEF12,ARHGEF7,ASXL1,ATP11A,ATP1B3,ATP6V0E2,BAK1,BFSP2,BID,BRD1,C17orf70,C19orf10,C8orf17,CACNA1C,CACNG4,CAMTA1,CD34,CD40,CDK5RAP1,CDKN1A,CDV3,CHST11,CHST15,CMIP,COL4A1,CRYL1,CTIF,CTTN,CUL3,DAOA,DICER1,DNAH17,DNAJC15,EEF1A2,EFCAB6,EMID1,EYA2,FAM84B,FARP1,FARSB,FKBP4,FOXD2,FSCN2,FXYD2,GATA6,GFI1B,GJB6,GLT1D1,GPR123,GSC,GTF3A,GTF3C5,HECW1,HS3ST4,HTT,ID2,ING1…
GO Cellular Component	GO:0016363	nuclear matrix	60	0.0746421	1	1	GFI1B,PHACTR3,RGS12
GO Cellular Component	GO:0043231	intracellular membrane-bounded organelle	61	0.0754692	1	1	ABTB1,ADRA2C,ASXL1,ATP11A,ATP1B3,ATP6V0E2,BAK1,BID,BRD1,C17orf70,C19orf10,C8orf17,CACNG4,CAMTA1,CD34,CD40,CDKN1A,CDV3,CHST11,CHST15,CMIP,COL4A1,CUL3,DAOA,DNAH17,DNAJC15,EEF1A2,EFCAB6,EMID1,EYA2,FKBP4,FOXD2,FXYD2,GATA6,GFI1B,GJB6,GSC,GTF3A,GTF3C5,HECW1,HS3ST4,HTT,ID2,ING1,IPO5,IRX2,IRX4,KANK2,KCNG1,KCNJ6,KCNK9,KDM8,KIAA0556,KLF12,KLF5,MAP2K3,MBD3L1,MEX3D,MGLL,MIPEP,MKI67,MUC12,MUC16,MUC17,MYO16,MY…
GO Cellular Component	GO:0032420	stereocilium	62	0.0771096	1	1	FSCN2,MYO7A
GO Cellular Component	GO:0045111	intermediate filament cytoskeleton	63	0.0771303	1	1	BFSP2,C17orf70,SHANK2
GO Cellular Component	GO:0046930	pore complex	64	0.0820604	1	1	BAK1,CD34,IPO5
GO Cellular Component	GO:0016324	apical plasma membrane	65	0.0829715	1	1	CD34,DPEP1,MUC17,MYO7A,SHANK2,UPK3A,VAMP3
GO Cellular Component	GO:0005882	intermediate filament	66	0.0833386	1	1	BFSP2,SHANK2
GO Cellular Component	GO:0031932	TORC2 complex	67	0.0839287	1	1	PRR5
GO Cellular Component	GO:0031672	A band	68	0.085064	1	1	MYOM2
GO Cellular Component	GO:0019898	extrinsic to membrane	69	0.0927329	1	1	FARP1,MUC16,SMAD7,SNX9
GO Cellular Component	GO:0005622	intracellular	70	0.0965414	1	1	ABTB1,ACTL7B,ACTR3C,ADCY2,ADRA2C,AFAP1,ARHGEF12,ARHGEF7,ASXL1,ATP11A,ATP1B3,ATP6V0E2,BAK1,BFSP2,BID,BRD1,C17orf70,C19orf10,C8orf17,CACNA1C,CACNG4,CAMTA1,CD34,CD40,CDK5RAP1,CDKN1A,CDV3,CHST11,CHST15,CMIP,COL4A1,CRYL1,CTIF,CTTN,CUL3,DAOA,DICER1,DNAH17,DNAJC15,EEF1A2,EFCAB6,EMID1,EYA2,FAM84B,FARP1,FARSB,FKBP4,FOXD2,FSCN2,FXYD2,GATA6,GFI1B,GJB6,GLT1D1,GPR123,GSC,GTF3A,GTF3C5,HECW1,HS3ST4,HTT,ID2,ING1…
GO Cellular Component	GO:0005587	collagen type IV	71	0.09681	1	1	COL4A1
GO Cellular Component	GO:0005581	collagen	72	0.103252	1	1	C1QTNF9,COL4A1,EMID1
GO Cellular Component	GO:0034703	cation channel complex	73	0.10684	1	1	CACNA1C,CACNG1,CACNG4,KCNB1,KCNG1,KCNJ6,KCNQ2
GO Cellular Component	GO:0005856	cytoskeleton	74	0.108551	1	1	ACTL7B,ACTR3C,AFAP1,BFSP2,C17orf70,CACNA1C,CTTN,CUL3,DNAH17,FARP1,FKBP4,FSCN2,MICAL3,MYO16,MYO7A,MYOM2,NEDD9,NFATC2,NPHP4,PARP4,PINX1,SEPT9,SGCG,SHANK1,SHANK2,SNTG1,SPIN1,SRC,STX1A,TARS,TUBGCP3,VRK1
GO Cellular Component	GO:0016020	membrane	75	0.109203	1	1	ABTB1,ADCY2,ADRA2C,ANXA13,ARHGEF12,ATP11A,ATP1B3,ATP6V0E2,BAK1,BFSP2,BID,C14orf132,C3,C8orf17,CACNA1C,CACNG1,CACNG4,CD34,CD40,CDH22,CDH26,CDH4,CHRM3,CHST11,CHST15,CLPTM1L,CNTNAP3B,CNTNAP5,CTAGE1,DNAJC15,DPEP1,EFNB2,EMR3,ENOX1,ENSG00000251357,FAM118A,FAM19A5,FAM84B,FARP1,FIBCD1,FKBP4,FLRT1,FXYD2,FXYD6,GABRG3,GABRP,GDPD4,GJB6,GPR123,GRK7,GSG1L,HS3ST4,HTT,INPP5A,IPO5,IRS2,KCNB1,KCNG1,KCNIP1,KCNJ12,K…
GO Cellular Component	GO:0031307	integral to mitochondrial outer membrane	76	0.111076	1	1	BAK1
GO Cellular Component	GO:0005902	microvillus	77	0.111475	1	1	DPEP1,FSCN2,MYO7A
GO Cellular Component	GO:0034399	nuclear periphery	78	0.113367	1	1	GFI1B,PHACTR3,RGS12
GO Cellular Component	GO:0008076	voltage-gated potassium channel complex	79	0.114289	1	1	KCNB1,KCNG1,KCNJ6,KCNQ2
GO Cellular Component	GO:0031306	intrinsic to mitochondrial outer membrane	80	0.116928	1	1	BAK1
GO Cellular Component	GO:0005730	nucleolus	81	0.122534	1	1	ABTB1,CDV3,IPO5,MKI67,MYO16,PINX1,PLK5,RASL11A,VRK1,ZBTB9
GO Cellular Component	GO:0070776	MOZ/MORF histone acetyltransferase complex	82	0.126614	1	1	BRD1
GO Cellular Component	GO:0005887	integral to plasma membrane	83	0.129352	1	1	ADRA2C,ATP1B3,CACNG4,CD34,CD40,CDH4,CHRM3,EFNB2,FLRT1,FXYD2,KCNB1,KCNG1,KCNJ6,KCNQ2,KL,MUC12,PLXNA2,PTGER1,ROR2,SHANK1,SHANK2,SLC6A3,TRABD2B
GO Cellular Component	GO:0016442	RISC complex	84	0.138745	1	1	DICER1
GO Cellular Component	GO:0032421	stereocilium bundle	85	0.140073	1	1	FSCN2,MYO7A
GO Cellular Component	GO:0005938	cell cortex	86	0.141535	1	1	ARHGEF7,CTTN,MYO7A,NEDD9,SEPT9,TCL1A
GO Cellular Component	GO:0000800	lateral element	87	0.143916	1	1	SYCP2
GO Cellular Component	GO:0097481	neuronal postsynaptic density	88	0.146751	1	1	SHANK1
GO Cellular Component	GO:0033177	proton-transporting two-sector ATPase complex, proton-transporting domain	89	0.149236	1	1	ATP6V0E2
GO Cellular Component	GO:0030935	sheet-forming collagen	90	0.153658	1	1	COL4A1
GO Cellular Component	GO:0044327	dendritic spine head	91	0.154545	1	1	SHANK1
GO Cellular Component	GO:0005885	Arp2/3 protein complex	92	0.160614	1	1	ACTR3C
GO Cellular Component	GO:0001673	male germ cell nucleus	93	0.161387	1	1	TRIP13
GO Cellular Component	GO:0005891	voltage-gated calcium channel complex	94	0.163938	1	1	CACNA1C,CACNG1,CACNG4
GO Cellular Component	GO:0033267	axon part	95	0.166596	1	1	ADRA2C,CHRM3,FKBP4,KCNQ2,SHANK2
GO Cellular Component	GO:0044430	cytoskeletal part	96	0.167283	1	1	ACTR3C,BFSP2,CACNA1C,CUL3,DNAH17,FKBP4,MYO16,MYO7A,MYOM2,NEDD9,NPHP4,PARP4,PINX1,SEPT9,SHANK1,SHANK2,SPIN1,STX1A,TUBGCP3,VRK1
GO Cellular Component	GO:0005796	Golgi lumen	97	0.168495	1	1	MUC12,MUC16,MUC17
GO Cellular Component	GO:0019897	extrinsic to plasma membrane	98	0.169465	1	1	FARP1,SMAD7,SNX9
GO Cellular Component	GO:0031226	intrinsic to plasma membrane	99	0.172281	1	1	ADRA2C,ATP1B3,CACNG4,CD34,CD40,CDH4,CHRM3,EFNB2,FLRT1,FXYD2,KCNB1,KCNG1,KCNJ6,KCNQ2,KL,MUC12,PLXNA2,PTGER1,ROR2,SHANK1,SHANK2,SLC6A3,TRABD2B
GO Cellular Component	GO:0000794	condensed nuclear chromosome	100	0.172527	1	1	RGS12,SYCP2
GO Cellular Component	GO:0045120	pronucleus	101	0.175099	1	1	TCL1A
GO Cellular Component	GO:0000793	condensed chromosome	102	0.176435	1	1	MKI67,PINX1,RGS12,SYCP2
GO Cellular Component	GO:0016010	dystrophin-associated glycoprotein complex	103	0.177918	1	1	SGCG,SNTG1
GO Cellular Component	GO:0030659	cytoplasmic vesicle membrane	104	0.181225	1	1	ATP6V0E2,CACNG4,HTT,OCA2,SNX9,STX1A,SYT3,VAMP3
GO Cellular Component	GO:0031105	septin complex	105	0.181338	1	1	2015-09-09
GO Cellular Component	GO:0032809	neuronal cell body membrane	106	0.183684	1	1	KCNB1
GO Cellular Component	GO:0001726	ruffle	107	0.185375	1	1	ARHGEF7,CTTN,SNTG1,SNX9
GO Cellular Component	GO:0000922	spindle pole	108	0.192054	1	1	CUL3,NEDD9,TUBGCP3
GO Cellular Component	GO:0012506	vesicle membrane	109	0.192315	1	1	ATP6V0E2,CACNG4,HTT,OCA2,SNX9,STX1A,SYT3,VAMP3
GO Cellular Component	GO:0005922	connexon complex	110	0.194131	1	1	GJB6
GO Cellular Component	GO:0005667	transcription factor complex	111	0.194745	1	1	FOXD2,GATA6,GFI1B,GSC,GTF3C5,NFATC2,SMAD7,TAF4
GO Cellular Component	GO:0033176	proton-transporting V-type ATPase complex	112	0.198185	1	1	ATP6V0E2
GO Cellular Component	GO:0005671	Ada2/Gcn5/Ada3 transcription activator complex	113	0.198311	1	1	WDR5
GO Cellular Component	GO:0005793	endoplasmic reticulum-Golgi intermediate compartment	114	0.203135	1	1	C19orf10,SLC35C2
GO Cellular Component	GO:0043025	neuronal cell body	115	0.204272	1	1	ARHGEF7,CACNA1C,EEF1A2,FKBP4,KCNB1,KCNIP1,SHANK2,SLC6A3
GO Cellular Component	GO:0016012	sarcoglycan complex	116	0.209017	1	1	SGCG
GO Cellular Component	GO:0032590	dendrite membrane	117	0.211704	1	1	KCNB1
GO Cellular Component	GO:0016011	dystroglycan complex	118	0.213912	1	1	SGCG
GO Cellular Component	GO:0005858	axonemal dynein complex	119	0.215092	1	1	DNAH17
GO Cellular Component	GO:0031234	extrinsic to cytoplasmic side of plasma membrane	120	0.215439	1	1	FARP1,SNX9
GO Cellular Component	GO:0043073	germ cell nucleus	121	0.215732	1	1	TRIP13
GO Cellular Component	GO:0070013	intracellular organelle lumen	122	0.218255	1	1	ABTB1,ASXL1,BRD1,C17orf70,C19orf10,CDKN1A,CDV3,COL4A1,GATA6,GFI1B,GTF3A,GTF3C5,IPO5,MAP2K3,MIPEP,MKI67,MUC12,MUC16,MUC17,MYO16,NFATC2,OAT,PDS5B,PHACTR3,PINX1,PLK5,RASL11A,RGS12,RRM2,RUNX3,RXRA,SMAD7,SRSF3,SYCP2,TAF4,VRK1,WDR5,ZBTB9,ZNF217
GO Cellular Component	GO:0042641	actomyosin	123	0.218516	1	1	SEPT9,STX1A
GO Cellular Component	GO:0031981	nuclear lumen	124	0.221085	1	1	ABTB1,ASXL1,BRD1,C17orf70,CDKN1A,CDV3,GATA6,GFI1B,GTF3A,GTF3C5,IPO5,MAP2K3,MKI67,MYO16,NFATC2,PDS5B,PHACTR3,PINX1,PLK5,RASL11A,RGS12,RRM2,RUNX3,RXRA,SMAD7,SRSF3,SYCP2,TAF4,VRK1,WDR5,ZBTB9,ZNF217
GO Cellular Component	GO:0008328	ionotropic glutamate receptor complex	125	0.22114	1	1	CACNG4,SHANK1,SHANK2
GO Cellular Component	GO:0001750	photoreceptor outer segment	126	0.222697	1	1	MYO7A,SHANK2
GO Cellular Component	GO:0016013	syntrophin complex	127	0.224452	1	1	SNTG1
GO Cellular Component	GO:0043194	axon initial segment	128	0.229411	1	1	KCNQ2
GO Cellular Component	GO:0000307	cyclin-dependent protein kinase holoenzyme complex	129	0.229774	1	1	CDKN1A
GO Cellular Component	GO:0030672	synaptic vesicle membrane	130	0.232019	1	1	STX1A,SYT3
GO Cellular Component	GO:0005773	vacuole	131	0.232064	1	1	ATP11A,CD34,HTT,MYO7A,OCA2,PSAPL1,SRC
GO Cellular Component	GO:0005883	neurofilament	132	0.233181	1	1	SHANK2
GO Cellular Component	GO:0016342	catenin complex	133	0.233492	1	1	SMAD7
GO Cellular Component	GO:0043232	intracellular non-membrane-bounded organelle	134	0.244983	1	1	ABTB1,ACTL7B,ACTR3C,AFAP1,ASXL1,BFSP2,C17orf70,CACNA1C,CDV3,CTTN,CUL3,DNAH17,FARP1,FKBP4,FSCN2,ID2,IPO5,MICAL3,MKI67,MYO16,MYO7A,MYOM2,NEDD9,NFATC2,NPHP4,PARP4,PDS5B,PINX1,PLK5,RASL11A,RGS12,RPL38,RUNX3,RXRA,SEPT9,SGCG,SHANK1,SHANK2,SNTG1,SPIN1,SRC,STX1A,SYCP2,TARS,TUBGCP3,VRK1,ZBTB9
GO Cellular Component	GO:0045202	synapse	135	0.246824	1	1	CACNA1C,CHRM3,FARP1,GABRG3,GABRP,GSG1L,KCNB1,KCNK9,MGLL,MYO7A,SHANK1,SHANK2,STX1A,SYT3,VAMP3
GO Cellular Component	GO:0043235	receptor complex	136	0.247989	1	1	CACNG4,CD40,PLXNA1,PLXNA2,SHANK1,SHANK2
GO Cellular Component	GO:0030027	lamellipodium	137	0.249161	1	1	ARHGEF7,CTTN,MCF2L,NEDD9
GO Cellular Component	GO:0045177	apical part of cell	138	0.249328	1	1	CD34,DPEP1,MUC17,MYO7A,SHANK2,UPK3A,VAMP3
GO Cellular Component	GO:0033268	node of Ranvier	139	0.25023	1	1	KCNQ2
GO Cellular Component	GO:0045211	postsynaptic membrane	140	0.251684	1	1	CHRM3,GABRG3,GABRP,KCNB1,SHANK1,SHANK2
GO Cellular Component	GO:0030425	dendrite	141	0.255096	1	1	ADCY2,CACNA1C,CHRM3,CTTN,FARP1,HTT,KCNB1,KCNIP1,SHANK1,SHANK2
GO Cellular Component	GO:0017146	N-methyl-D-aspartate selective glutamate receptor complex	142	0.258826	1	1	SHANK1
GO Cellular Component	GO:0000795	synaptonemal complex	143	0.259724	1	1	SYCP2
GO Cellular Component	GO:0005921	gap junction	144	0.265535	1	1	GJB6
GO Cellular Component	GO:0005764	lysosome	145	0.266193	1	1	ATP11A,CD34,MYO7A,OCA2,PSAPL1,SRC
GO Cellular Component	GO:0030665	clathrin-coated vesicle membrane	146	0.268067	1	1	STX1A,SYT3,VAMP3
GO Cellular Component	GO:0005765	lysosomal membrane	147	0.268403	1	1	ATP11A,MYO7A,OCA2
GO Cellular Component	GO:0043233	organelle lumen	148	0.268602	1	1	ABTB1,ASXL1,BRD1,C17orf70,C19orf10,CDKN1A,CDV3,COL4A1,GATA6,GFI1B,GTF3A,GTF3C5,IPO5,MAP2K3,MIPEP,MKI67,MUC12,MUC16,MUC17,MYO16,NFATC2,OAT,PDS5B,PHACTR3,PINX1,PLK5,RASL11A,RGS12,RRM2,RUNX3,RXRA,SMAD7,SRSF3,SYCP2,TAF4,VRK1,WDR5,ZBTB9,ZNF217
GO Cellular Component	GO:0005768	endosome	149	0.268725	1	1	ADRA2C,ATP11A,ATP6V0E2,HTT,OCA2,PKN1,PTP4A3,SRC,SYT3,VAMP3
GO Cellular Component	GO:0044297	cell body	150	0.271768	1	1	ARHGEF7,CACNA1C,EEF1A2,FKBP4,KCNB1,KCNIP1,SHANK2,SLC6A3
GO Cellular Component	GO:0031252	cell leading edge	151	0.27621	1	1	ARHGEF7,CTTN,KCNB1,MCF2L,NEDD9,SNTG1,SNX9
GO Cellular Component	GO:0016591	DNA-directed RNA polymerase II, holoenzyme	152	0.280088	1	1	TAF4
GO Cellular Component	GO:0032391	photoreceptor connecting cilium	153	0.280754	1	1	MYO7A
GO Cellular Component	GO:0009897	external side of plasma membrane	154	0.291813	1	1	CD34,CD40,MUC16,MUC17
GO Cellular Component	GO:0031528	microvillus membrane	155	0.291841	1	1	DPEP1
GO Cellular Component	GO:0031974	membrane-enclosed lumen	156	0.292274	1	1	ABTB1,ASXL1,BRD1,C17orf70,C19orf10,CDKN1A,CDV3,COL4A1,GATA6,GFI1B,GTF3A,GTF3C5,IPO5,MAP2K3,MIPEP,MKI67,MUC12,MUC16,MUC17,MYO16,NFATC2,OAT,PDS5B,PHACTR3,PINX1,PLK5,RASL11A,RGS12,RRM2,RUNX3,RXRA,SMAD7,SRSF3,SYCP2,TAF4,VRK1,WDR5,ZBTB9,ZNF217
GO Cellular Component	GO:0060053	neurofilament cytoskeleton	157	0.295161	1	1	SHANK2
GO Cellular Component	GO:0005801	cis-Golgi network	158	0.297654	1	1	SLC35C2
GO Cellular Component	GO:0030136	clathrin-coated vesicle	159	0.300195	1	1	KCNK9,SNX9,STX1A,SYT3,VAMP3
GO Cellular Component	GO:0005925	focal adhesion	160	0.301248	1	1	AFAP1,ARHGEF7,NEDD9
GO Cellular Component	GO:0045121	membrane raft	161	0.301728	1	1	ADCY2,ATP1B3,CACNA1C,PTGIS,SRC
GO Cellular Component	GO:0070062	extracellular vesicular exosome	162	0.304112	1	1	C3,DPEP1
GO Cellular Component	GO:0009925	basal plasma membrane	163	0.30564	1	1	CD34
GO Cellular Component	GO:0000228	nuclear chromosome	164	0.306245	1	1	ASXL1,PINX1,RGS12,RUNX3,RXRA,SYCP2
GO Cellular Component	GO:0005634	nucleus	165	0.30829	1	1	ABTB1,ASXL1,BRD1,C17orf70,CAMTA1,CDKN1A,CDV3,CMIP,CUL3,EEF1A2,EFCAB6,EYA2,FKBP4,FOXD2,GATA6,GFI1B,GSC,GTF3A,GTF3C5,HECW1,HTT,ID2,ING1,IPO5,IRX2,IRX4,KDM8,KIAA0556,KLF12,KLF5,MAP2K3,MBD3L1,MEX3D,MKI67,MYO16,NCOA3,NEDD9,NFATC2,NFIL3,NKX6-2,PAPD7,PARP4,PDS5B,PHACTR3,PIK3R5,PINX1,PKN1,PLK5,PLXNA1,POU5F1B,PRDM1,PREP,PTGIS,RASL11A,RGS12,RRM2,RUNX3,RXRA,SAMD11,SMAD7,SNTG1,SOX1,SOX11,SPIN1,SRC,SRSF3,STK1…
GO Cellular Component	GO:0065010	extracellular membrane-bounded organelle	166	0.308666	1	1	C3,DPEP1
GO Cellular Component	GO:0055029	nuclear DNA-directed RNA polymerase complex	167	0.309325	1	1	TAF4
GO Cellular Component	GO:0030880	RNA polymerase complex	168	0.312594	1	1	TAF4
GO Cellular Component	GO:0005924	cell-substrate adherens junction	169	0.312928	1	1	AFAP1,ARHGEF7,NEDD9
GO Cellular Component	GO:0005942	phosphatidylinositol 3-kinase complex	170	0.31451	1	1	PIK3R5,PIK3R6
GO Cellular Component	GO:0016469	proton-transporting two-sector ATPase complex	171	0.317045	1	1	ATP6V0E2
GO Cellular Component	GO:0031463	Cul3-RING ubiquitin ligase complex	172	0.323927	1	1	CUL3
GO Cellular Component	GO:0044433	cytoplasmic vesicle part	173	0.325448	1	1	ATP6V0E2,CACNG4,HTT,OCA2,SNX9,STX1A,SYT3,VAMP3
GO Cellular Component	GO:0048471	perinuclear region of cytoplasm	174	0.327958	1	1	CD34,CTIF,DAOA,FKBP4,MEX3D,MYO16,SEPT9,SLC2A10
GO Cellular Component	GO:0022625	cytosolic large ribosomal subunit	175	0.329991	1	1	RPL38
GO Cellular Component	GO:0000775	chromosome, centromeric region	176	0.330074	1	1	MKI67,PDS5B,PINX1
GO Cellular Component	GO:0034704	calcium channel complex	177	0.336363	1	1	CACNA1C,CACNG1,CACNG4
GO Cellular Component	GO:0005874	microtubule	178	0.344165	1	1	CUL3,DNAH17,FKBP4,PARP4,SEPT9,TUBGCP3
GO Cellular Component	GO:0005776	autophagic vacuole	179	0.346177	1	1	HTT
GO Cellular Component	GO:0016234	inclusion body	180	0.34845	1	1	HTT
GO Cellular Component	GO:0008021	synaptic vesicle	181	0.348736	1	1	KCNK9,STX1A,SYT3
GO Cellular Component	GO:0005774	vacuolar membrane	182	0.349428	1	1	ATP11A,MYO7A,OCA2
GO Cellular Component	GO:0044420	extracellular matrix part	183	0.353786	1	1	C1QTNF9,COL4A1,EMID1,LAMC3
GO Cellular Component	GO:0043679	axon terminus	184	0.354915	1	1	ADRA2C,CHRM3
GO Cellular Component	GO:0031988	membrane-bounded vesicle	185	0.360975	1	1	ATP1B3,ATP6V0E2,C3,CACNG4,DPEP1,HTT,KCNK9,MYO7A,OCA2,PKN1,SNX9,SPACA7,STX1A,SYT3,VAMP3
GO Cellular Component	GO:0044455	mitochondrial membrane part	186	0.365747	1	1	BAK1,BID
GO Cellular Component	GO:0055037	recycling endosome	187	0.369659	1	1	ATP11A,VAMP3
GO Cellular Component	GO:0030670	phagocytic vesicle membrane	188	0.373868	1	1	ATP6V0E2
GO Cellular Component	GO:0044456	synapse part	189	0.378819	1	1	CACNA1C,CHRM3,GABRG3,GABRP,KCNB1,KCNK9,SHANK1,SHANK2,STX1A,SYT3
GO Cellular Component	GO:0045178	basal part of cell	190	0.382649	1	1	CD34
GO Cellular Component	GO:0005737	cytoplasm	191	0.383027	1	1	ABTB1,ACTL7B,ADCY2,ADRA2C,AFAP1,ARHGEF12,ARHGEF7,ATP11A,ATP1B3,ATP6V0E2,BAK1,BFSP2,BID,C17orf70,C19orf10,C8orf17,CACNA1C,CACNG4,CAMTA1,CD34,CDK5RAP1,CDKN1A,CDV3,CHST11,CHST15,CMIP,COL4A1,CRYL1,CTIF,CTTN,CUL3,DAOA,DICER1,DNAH17,DNAJC15,EEF1A2,EMID1,EYA2,FAM84B,FARP1,FARSB,FKBP4,FSCN2,GLT1D1,GPR123,HECW1,HS3ST4,HTT,ID2,IPO5,IRS2,KANK2,KCNJ6,KCNK9,KLF5,MAP2K3,MCF2L,MEX3D,MGLL,MICAL3,MIF,MIPEP,MKI67,…
GO Cellular Component	GO:0097060	synaptic membrane	192	0.384707	1	1	CHRM3,GABRG3,GABRP,KCNB1,SHANK1,SHANK2
GO Cellular Component	GO:0030662	coated vesicle membrane	193	0.38473	1	1	STX1A,SYT3,VAMP3
GO Cellular Component	GO:0030055	cell-substrate junction	194	0.386277	1	1	AFAP1,ARHGEF7,NEDD9
GO Cellular Component	GO:0031526	brush border membrane	195	0.387407	1	1	SHANK2
GO Cellular Component	GO:0044446	intracellular organelle part	196	0.396025	1	1	ABTB1,ACTR3C,ASXL1,ATP11A,ATP6V0E2,BAK1,BFSP2,BID,BRD1,C17orf70,C19orf10,C8orf17,CACNA1C,CACNG4,CDKN1A,CDV3,CHST11,CHST15,COL4A1,CUL3,DNAH17,DNAJC15,FKBP4,GATA6,GFI1B,GTF3A,GTF3C5,HS3ST4,HTT,ID2,IPO5,MAP2K3,MGLL,MIPEP,MKI67,MUC12,MUC16,MUC17,MYO16,MYO7A,MYOM2,NEDD9,NFATC2,NPHP4,OAT,OCA2,PARP4,PDS5B,PGS1,PHACTR3,PINX1,PLK5,PTGIS,RASL11A,RGS12,RPL38,RRM2,RUNX3,RXRA,SEPT9,SERP2,SGPP2,SHANK1,SHANK2,S…
GO Cellular Component	GO:0032154	cleavage furrow	197	0.398364	1	1	PKN1
GO Cellular Component	GO:0030135	coated vesicle	198	0.402883	1	1	KCNK9,SNX9,STX1A,SYT3,VAMP3
GO Cellular Component	GO:0044447	axoneme part	199	0.403126	1	1	DNAH17
GO Cellular Component	GO:0044295	axonal growth cone	200	0.413159	1	1	FKBP4
GO Cellular Component	GO:0000781	chromosome, telomeric region	201	0.420139	1	1	PINX1
GO Cellular Component	GO:0031513	nonmotile primary cilium	202	0.420463	1	1	MYO7A,SHANK2
GO Cellular Component	GO:0032155	cell division site part	203	0.423504	1	1	PKN1
GO Cellular Component	GO:0044306	neuron projection terminus	204	0.423697	1	1	ADRA2C,CHRM3
GO Cellular Component	GO:0043197	dendritic spine	205	0.42709	1	1	CTTN,FARP1,SHANK1,SHANK2
GO Cellular Component	GO:0015934	large ribosomal subunit	206	0.436578	1	1	RPL38
GO Cellular Component	GO:0043005	neuron projection	207	0.437635	1	1	ADCY2,ADRA2C,ARHGEF7,CACNA1C,CHRM3,CTTN,FARP1,FKBP4,HTT,KCNB1,KCNIP1,KCNQ2,SHANK1,SHANK2,SLC6A3,STX1A,VAMP3
GO Cellular Component	GO:0000785	chromatin	208	0.440396	1	1	ASXL1,ID2,PDS5B,RUNX3,RXRA
GO Cellular Component	GO:0031519	PcG protein complex	209	0.450483	1	1	ASXL1
GO Cellular Component	GO:0009898	cytoplasmic side of plasma membrane	210	0.455419	1	1	FARP1,SNX9
GO Cellular Component	GO:0005578	proteinaceous extracellular matrix	211	0.45719	1	1	ADAMTS12,C1QTNF9,COL4A1,EMID1,FLRT1,LAMC3,ZP4
GO Cellular Component	GO:0030286	dynein complex	212	0.461333	1	1	DNAH17
GO Cellular Component	GO:0044427	chromosomal part	213	0.468981	1	1	ASXL1,ID2,MKI67,PDS5B,PINX1,RUNX3,RXRA,SYCP2
GO Cellular Component	GO:0031301	integral to organelle membrane	214	0.472797	1	1	BAK1,BID,TRABD2B
GO Cellular Component	GO:0044444	cytoplasmic part	215	0.472824	1	1	ADRA2C,ARHGEF12,ARHGEF7,ATP11A,ATP1B3,ATP6V0E2,BAK1,BID,C19orf10,C8orf17,CACNA1C,CACNG4,CD34,CDKN1A,CHST11,CHST15,COL4A1,CRYL1,CTIF,CTTN,CUL3,DAOA,DICER1,DNAH17,DNAJC15,EEF1A2,EMID1,EYA2,FARP1,FARSB,FKBP4,HS3ST4,HTT,ID2,IRS2,KANK2,KCNJ6,KCNK9,KLF5,MAP2K3,MCF2L,MEX3D,MGLL,MIPEP,MUC12,MUC16,MUC17,MYO16,MYO7A,MYOM2,NEDD9,NFATC2,NPHP4,OAT,OCA2,ODC1,PDS5B,PGS1,PIK3R5,PIK3R6,PINX1,PKN1,PLCG2,PSAPL1,PTG…
GO Cellular Component	GO:0060170	cilium membrane	216	0.473421	1	1	SHANK2
GO Cellular Component	GO:0044422	organelle part	217	0.477163	1	1	ABTB1,ACTR3C,ASXL1,ATP11A,ATP6V0E2,BAK1,BFSP2,BID,BRD1,C17orf70,C19orf10,C8orf17,CACNA1C,CACNG4,CDKN1A,CDV3,CHST11,CHST15,COL4A1,CUL3,DNAH17,DNAJC15,FKBP4,FSCN2,GATA6,GFI1B,GTF3A,GTF3C5,HS3ST4,HTT,ID2,IPO5,MAP2K3,MGLL,MIPEP,MKI67,MUC12,MUC16,MUC17,MYO16,MYO7A,MYOM2,NEDD9,NFATC2,NPHP4,OAT,OCA2,PARP4,PDS5B,PGS1,PHACTR3,PINX1,PLK5,PTGIS,RASL11A,RGS12,RPL38,RRM2,RUNX3,RXRA,SEPT9,SERP2,SGPP2,SHANK1,SH…
GO Cellular Component	GO:0031253	cell projection membrane	218	0.481373	1	1	DPEP1,KCNB1,SHANK2,SNTG1
GO Cellular Component	GO:0005741	mitochondrial outer membrane	219	0.48154	1	1	BAK1,BID
GO Cellular Component	GO:0045335	phagocytic vesicle	220	0.48481	1	1	ATP6V0E2
GO Cellular Component	GO:0016023	cytoplasmic membrane-bounded vesicle	221	0.485345	1	1	ATP1B3,ATP6V0E2,CACNG4,HTT,KCNK9,MYO7A,OCA2,PKN1,SNX9,SPACA7,STX1A,SYT3,VAMP3
GO Cellular Component	GO:0060076	excitatory synapse	222	0.485809	1	1	SHANK1
GO Cellular Component	GO:0031982	vesicle	223	0.486929	1	1	ATP1B3,ATP6V0E2,C3,CACNG4,DPEP1,HTT,KCNK9,MYO7A,OCA2,PKN1,SNX9,SPACA7,STX1A,SYT3,VAMP3
GO Cellular Component	GO:0000790	nuclear chromatin	224	0.487443	1	1	ASXL1,RUNX3,RXRA
GO Cellular Component	GO:0031012	extracellular matrix	225	0.488414	1	1	ADAMTS12,C1QTNF9,COL4A1,EMID1,FLRT1,LAMC3,TSHZ2,ZP4
GO Cellular Component	GO:0042995	cell projection	226	0.500271	1	1	ADCY2,ADRA2C,ARHGEF7,CACNA1C,CHRM3,CTTN,DNAH17,DPEP1,FARP1,FKBP4,FSCN2,HTT,KCNB1,KCNIP1,KCNQ2,MCF2L,MYO7A,NEDD9,NPHP4,SHANK1,SHANK2,SLC6A3,SNTG1,SNX9,STX1A,VAMP3
GO Cellular Component	GO:0030054	cell junction	227	0.505671	1	1	AFAP1,ARHGEF7,CHRM3,FARP1,GABRG3,GABRP,GJB6,GSG1L,NEDD9,NPHP4,SHANK1,SHANK2,SMAD7,STX1A,SYT3,VAMP3
GO Cellular Component	GO:0005694	chromosome	228	0.50587	1	1	ASXL1,ID2,MKI67,PDS5B,PINX1,RGS12,RUNX3,RXRA,SYCP2
GO Cellular Component	GO:0005912	adherens junction	229	0.511062	1	1	AFAP1,ARHGEF7,NEDD9,SMAD7
GO Cellular Component	GO:0031300	intrinsic to organelle membrane	230	0.512537	1	1	BAK1,BID,TRABD2B
GO Cellular Component	GO:0001725	stress fiber	231	0.513687	1	1	2015-09-09
GO Cellular Component	GO:0044463	cell projection part	232	0.518087	1	1	ADRA2C,CACNA1C,CHRM3,CTTN,DNAH17,DPEP1,FARP1,FKBP4,KCNB1,KCNQ2,NPHP4,SHANK1,SHANK2,SNTG1
GO Cellular Component	GO:0032432	actin filament bundle	233	0.518454	1	1	2015-09-09
GO Cellular Component	GO:0030666	endocytic vesicle membrane	234	0.530767	1	1	ATP6V0E2,CACNG4
GO Cellular Component	GO:0071013	catalytic step 2 spliceosome	235	0.53326	1	1	SYF2
GO Cellular Component	GO:0030424	axon	236	0.533392	1	1	ADRA2C,CHRM3,FKBP4,HTT,KCNQ2,SHANK2,SLC6A3
GO Cellular Component	GO:0005783	endoplasmic reticulum	237	0.535326	1	1	ATP11A,BAK1,C19orf10,C8orf17,COL4A1,EMID1,HTT,MGLL,OCA2,PGS1,PTGIS,SERP2,SGPP2,SULF2,TCL1A,UPK3A,USP17L15,USP17L17
GO Cellular Component	GO:0005829	cytosol	238	0.540454	1	1	ARHGEF12,ARHGEF7,BAK1,BID,CDKN1A,CRYL1,DICER1,FARP1,FARSB,FKBP4,HTT,ID2,IRS2,MAP2K3,MCF2L,MYO16,MYO7A,NFATC2,NPHP4,ODC1,PDS5B,PIK3R5,PIK3R6,PLCG2,RPL38,RRM2,SMAD7,SRC,TARS,TNRC6C,TUBGCP3,VRK1
GO Cellular Component	GO:0022626	cytosolic ribosome	239	0.547139	1	1	RPL38
GO Cellular Component	GO:0072372	primary cilium	240	0.548066	1	1	MYO7A,SHANK2
GO Cellular Component	GO:0044454	nuclear chromosome part	241	0.54904	1	1	ASXL1,RUNX3,RXRA,SYCP2
GO Cellular Component	GO:0005795	Golgi stack	242	0.552588	1	1	SULF2,VRK1
GO Cellular Component	GO:0030017	sarcomere	243	0.55743	1	1	CACNA1C,MYOM2
GO Cellular Component	GO:0044437	vacuolar part	244	0.558728	1	1	ATP11A,MYO7A,OCA2
GO Cellular Component	GO:0016323	basolateral plasma membrane	245	0.560269	1	1	CD34,CHRM3,FXYD2
GO Cellular Component	GO:0005643	nuclear pore	246	0.562259	1	1	IPO5
GO Cellular Component	GO:0032589	neuron projection membrane	247	0.564408	1	1	KCNB1
GO Cellular Component	GO:0070161	anchoring junction	248	0.567601	1	1	AFAP1,ARHGEF7,NEDD9,SMAD7
GO Cellular Component	GO:0035085	cilium axoneme	249	0.57089	1	1	DNAH17
GO Cellular Component	GO:0005604	basement membrane	250	0.57756	1	1	COL4A1,LAMC3
GO Cellular Component	GO:0031410	cytoplasmic vesicle	251	0.581106	1	1	ATP1B3,ATP6V0E2,CACNG4,HTT,KCNK9,MYO7A,OCA2,PKN1,SNX9,SPACA7,STX1A,SYT3,VAMP3
GO Cellular Component	GO:0001669	acrosomal vesicle	252	0.585118	1	1	SPACA7
GO Cellular Component	GO:0005903	brush border	253	0.588973	1	1	SHANK2
GO Cellular Component	GO:0031968	organelle outer membrane	254	0.589079	1	1	BAK1,BID
GO Cellular Component	GO:0014069	postsynaptic density	255	0.589758	1	1	CACNA1C,SHANK1,SHANK2
GO Cellular Component	GO:0044445	cytosolic part	256	0.59643	1	1	PIK3R5,PIK3R6,RPL38
GO Cellular Component	GO:0044428	nuclear part	257	0.601049	1	1	ABTB1,ASXL1,BRD1,C17orf70,CDKN1A,CDV3,GATA6,GFI1B,GTF3A,GTF3C5,IPO5,MAP2K3,MKI67,MYO16,NFATC2,PDS5B,PHACTR3,PINX1,PLK5,RASL11A,RGS12,RRM2,RUNX3,RXRA,SMAD7,SRSF3,SYCP2,SYF2,TAF4,VRK1,WDR5,ZBTB9,ZNF217
GO Cellular Component	GO:0005654	nucleoplasm	258	0.60297	1	1	BRD1,C17orf70,CDKN1A,GATA6,GTF3A,GTF3C5,MAP2K3,MYO16,NFATC2,PDS5B,RRM2,RXRA,SMAD7,SRSF3,TAF4,VRK1,WDR5,ZNF217
GO Cellular Component	GO:0030529	ribonucleoprotein complex	259	0.604575	1	1	DICER1,NFATC2,PARP4,RPL38,SYF2
GO Cellular Component	GO:0044441	cilium part	260	0.604696	1	1	DNAH17,SHANK2
GO Cellular Component	GO:0044449	contractile fiber part	261	0.604944	1	1	CACNA1C,MYOM2
GO Cellular Component	GO:0097458	neuron part	262	0.605227	1	1	ADCY2,ADRA2C,ARHGEF7,CACNA1C,CHRM3,CTTN,EEF1A2,FARP1,FKBP4,HTT,KCNB1,KCNIP1,KCNQ2,MYO7A,SHANK1,SHANK2,SLC6A3,STX1A,VAMP3
GO Cellular Component	GO:0019867	outer membrane	263	0.610735	1	1	BAK1,BID
GO Cellular Component	GO:0031256	leading edge membrane	264	0.613332	1	1	KCNB1,SNTG1
GO Cellular Component	GO:0030016	myofibril	265	0.622989	1	1	CACNA1C,MYOM2
GO Cellular Component	GO:0043198	dendritic shaft	266	0.625115	1	1	CACNA1C
GO Cellular Component	GO:0032281	alpha-amino-3-hydroxy-5-methyl-4-isoxazolepropionic acid selective glutamate receptor complex	267	0.631441	1	1	CACNG4
GO Cellular Component	GO:0032993	protein-DNA complex	268	0.639444	1	1	MKI67,PDS5B,PINX1
GO Cellular Component	GO:0005770	late endosome	269	0.642915	1	1	HTT,SRC
GO Cellular Component	GO:0032587	ruffle membrane	270	0.644341	1	1	SNTG1
GO Cellular Component	GO:0044304	main axon	271	0.647765	1	1	KCNQ2
GO Cellular Component	GO:0005814	centriole	272	0.648543	1	1	TUBGCP3
GO Cellular Component	GO:0032838	cell projection cytoplasm	273	0.648869	1	1	DNAH17
GO Cellular Component	GO:0005930	axoneme	274	0.653235	1	1	DNAH17
GO Cellular Component	GO:0005932	microtubule basal body	275	0.654641	1	1	NPHP4
GO Cellular Component	GO:0044391	ribosomal subunit	276	0.656205	1	1	RPL38
GO Cellular Component	GO:0043292	contractile fiber	277	0.656605	1	1	CACNA1C,MYOM2
GO Cellular Component	GO:0097223	sperm part	278	0.66106	1	1	SPACA7
GO Cellular Component	GO:0005913	cell-cell adherens junction	279	0.661814	1	1	SMAD7
GO Cellular Component	GO:0005929	cilium	280	0.662162	1	1	DNAH17,MYO7A,NPHP4,SHANK2
GO Cellular Component	GO:0015630	microtubule cytoskeleton	281	0.672772	1	1	CUL3,DNAH17,FKBP4,NEDD9,NPHP4,PARP4,PINX1,SEPT9,SPIN1,TUBGCP3,VRK1
GO Cellular Component	GO:0031966	mitochondrial membrane	282	0.677858	1	1	BAK1,BID,DNAJC15,PGS1,SRC
GO Cellular Component	GO:0031514	motile cilium	283	0.686139	1	1	DNAH17,SHANK2
GO Cellular Component	GO:0000118	histone deacetylase complex	284	0.698579	1	1	ZNF217
GO Cellular Component	GO:0005740	mitochondrial envelope	285	0.706504	1	1	BAK1,BID,DNAJC15,PGS1,SRC
GO Cellular Component	GO:0000777	condensed chromosome kinetochore	286	0.707519	1	1	PINX1
GO Cellular Component	GO:0005788	endoplasmic reticulum lumen	287	0.708688	1	1	C19orf10,COL4A1
GO Cellular Component	GO:0030141	secretory granule	288	0.709185	1	1	SPACA7,STX1A,VAMP3
GO Cellular Component	GO:0000779	condensed chromosome, centromeric region	289	0.712582	1	1	PINX1
GO Cellular Component	GO:0005743	mitochondrial inner membrane	290	0.713892	1	1	DNAJC15,PGS1,SRC
GO Cellular Component	GO:0031461	cullin-RING ubiquitin ligase complex	291	0.735672	1	1	CUL3
GO Cellular Component	GO:0005794	Golgi apparatus	292	0.743914	1	1	CHST11,CHST15,CUL3,DAOA,EMID1,HS3ST4,HTT,KCNJ6,KLF5,MUC12,MUC16,MUC17,NEDD9,RNF144A,SNX9,SULF2,VRK1
GO Cellular Component	GO:0044429	mitochondrial part	293	0.748043	1	1	BAK1,BID,DNAJC15,MIPEP,OAT,PGS1,SRC
GO Cellular Component	GO:0044448	cell cortex part	294	0.74904	1	1	2015-09-09
GO Cellular Component	GO:0030496	midbody	295	0.749489	1	1	PKN1
GO Cellular Component	GO:0030426	growth cone	296	0.754252	1	1	FKBP4,SHANK2
GO Cellular Component	GO:0000776	kinetochore	297	0.760258	1	1	PINX1
GO Cellular Component	GO:0030427	site of polarized growth	298	0.760703	1	1	FKBP4,SHANK2
GO Cellular Component	GO:0009986	cell surface	299	0.762732	1	1	CD34,CD40,EPPIN,EPPIN-WFDC6,MIF,MUC16,MUC17,SULF2
GO Cellular Component	GO:0030139	endocytic vesicle	300	0.765717	1	1	ATP6V0E2,CACNG4
GO Cellular Component	GO:0044432	endoplasmic reticulum part	301	0.777081	1	1	C19orf10,C8orf17,COL4A1,MGLL,OCA2,PTGIS,SERP2,SGPP2,UPK3A
GO Cellular Component	GO:0005789	endoplasmic reticulum membrane	302	0.788423	1	1	C8orf17,MGLL,OCA2,PTGIS,SERP2,SGPP2,UPK3A
GO Cellular Component	GO:0044450	microtubule organizing center part	303	0.788674	1	1	TUBGCP3
GO Cellular Component	GO:0005777	peroxisome	304	0.792086	1	1	URAD
GO Cellular Component	GO:0019866	organelle inner membrane	305	0.796065	1	1	DNAJC15,PGS1,SRC
GO Cellular Component	GO:0042175	nuclear outer membrane-endoplasmic reticulum membrane network	306	0.818234	1	1	C8orf17,MGLL,OCA2,PTGIS,SERP2,SGPP2,UPK3A
GO Cellular Component	GO:0005681	spliceosomal complex	307	0.82325	1	1	SYF2
GO Cellular Component	GO:0030175	filopodium	308	0.828862	1	1	FARP1
GO Cellular Component	GO:0005802	trans-Golgi network	309	0.835364	1	1	SNX9
GO Cellular Component	GO:0005769	early endosome	310	0.836429	1	1	ATP11A,PTP4A3
GO Cellular Component	GO:0005759	mitochondrial matrix	311	0.845759	1	1	MIPEP,OAT
GO Cellular Component	GO:0010008	endosome membrane	312	0.850847	1	1	ATP6V0E2,OCA2
GO Cellular Component	GO:0044431	Golgi apparatus part	313	0.85314	1	1	CHST11,CHST15,HS3ST4,MUC12,MUC16,MUC17,SULF2,VRK1
GO Cellular Component	GO:0005875	microtubule associated complex	314	0.856805	1	1	DNAH17
GO Cellular Component	GO:0044440	endosomal part	315	0.862218	1	1	ATP6V0E2,OCA2
GO Cellular Component	GO:0005840	ribosome	316	0.862327	1	1	RPL38
GO Cellular Component	GO:0000151	ubiquitin ligase complex	317	0.870184	1	1	CUL3
GO Cellular Component	GO:0044451	nucleoplasm part	318	0.870886	1	1	BRD1,SRSF3,TAF4,WDR5,ZNF217
GO Cellular Component	GO:0042383	sarcolemma	319	0.873117	1	1	SGCG
GO Cellular Component	GO:0005923	tight junction	320	0.873981	1	1	NPHP4
GO Cellular Component	GO:0030018	Z disc	321	0.88009	1	1	CACNA1C
GO Cellular Component	GO:0031674	I band	322	0.893889	1	1	CACNA1C
GO Cellular Component	GO:0031090	organelle membrane	323	0.895363	1	1	ATP11A,ATP6V0E2,BAK1,BID,C8orf17,CACNG4,CHST11,CHST15,DNAJC15,HS3ST4,HTT,MGLL,MYO7A,OCA2,PGS1,PTGIS,SERP2,SGPP2,SHANK2,SNX9,SRC,STX1A,SYT3,TRABD2B,UPK3A,VAMP3
GO Cellular Component	GO:0016607	nuclear speck	324	0.896597	1	1	SRSF3
GO Cellular Component	GO:0043296	apical junction complex	325	0.914762	1	1	NPHP4
GO Cellular Component	GO:0005739	mitochondrion	326	0.923029	1	1	BAK1,BID,DAOA,DNAJC15,EYA2,FKBP4,KANK2,MIPEP,OAT,PGS1,PINX1,SRC,ZBTB9
GO Cellular Component	GO:0005911	cell-cell junction	327	0.939699	1	1	GJB6,NPHP4,SMAD7
GO Cellular Component	GO:0031225	anchored to membrane	328	0.948419	1	1	DPEP1
GO Cellular Component	GO:0031967	organelle envelope	329	0.954841	1	1	BAK1,BID,DNAJC15,IPO5,PGS1,SRC
GO Cellular Component	GO:0031975	envelope	330	0.955503	1	1	BAK1,BID,DNAJC15,IPO5,PGS1,SRC
GO Cellular Component	GO:0005813	centrosome	331	0.96389	1	1	NPHP4,TUBGCP3
GO Cellular Component	GO:0016604	nuclear body	332	0.983289	1	1	SRSF3
GO Cellular Component	GO:0005635	nuclear envelope	333	0.992919	1	1	IPO5
GO Cellular Component	GO:0005815	microtubule organizing center	334	0.993487	1	1	NPHP4,TUBGCP3
GO Cellular Component	GO:0000139	Golgi membrane	335	0.994276	1	1	CHST11,CHST15,HS3ST4
GO Cellular Component	GO:0012505	endomembrane system	336	0.99533	1	1	C8orf17,CHST11,CHST15,HS3ST4,IPO5,MGLL,OCA2,PTGIS,SERP2,SGPP2,SLC2A10,UPK3A
Mouse Phenotype	MP:0004456	small pterygoid bone	1	3.5965e-08	0.000284771	0.000284771	BMP7,GSC,MN1
Mouse Phenotype	MP:0004453	abnormal pterygoid bone morphology	2	2.35613e-06	0.0186559	0.00932794	BMP7,GSC,MN1
Mouse Phenotype	MP:0010984	abnormal metanephric mesenchyme morphology	3	4.22731e-06	0.0334718	0.0111573	BMP7,CDH4
Mouse Phenotype	MP:0003670	dilated renal glomerular capsule	4	4.76848e-06	0.0377568	0.0094392	BMP7,PTGIS
Mouse Phenotype	MP:0009050	dilated proximal convoluted tubules	5	5.67023e-06	0.0448969	0.00897938	CDH4,CDKN1A
Mouse Phenotype	MP:0010985	abnormal kidney mesenchyme morphology	6	8.96485e-06	0.0709837	0.0118306	BMP7,CDH4
Mouse Phenotype	MP:0004459	small alisphenoid bone	7	1.16798e-05	0.0924803	0.0132115	BMP7,GSC,MN1
Mouse Phenotype	MP:0003954	abnormal Reichert's membrane morphology	8	1.47937e-05	0.117136	0.014642	COL4A1,HTT,TFAP2C
Mouse Phenotype	MP:0003050	abnormal sacral vertebrae morphology	9	1.59815e-05	0.126541	0.0140602	ASXL1,BMP7,ROR2,RPL38,SULF2
Mouse Phenotype	MP:0009781	abnormal preimplantation embryo development	10	2.10625e-05	0.166773	0.0166773	C3,CTTN,CUL3,GATA6,HTT,KLF5,POU5F1B,PRDM1,RPL38,SRSF3,SYF2,TFAP2C,TSHZ2,USP17L15,USP17L17
Mouse Phenotype	MP:0011189	small embryonic epiblast	11	2.26007e-05	0.178952	0.0162684	GATA6,TFAP2C
Mouse Phenotype	MP:0002582	disorganized extraembryonic tissue	12	3.09089e-05	0.244736	0.0203947	CUL3,HTT,TFAP2C
Mouse Phenotype	MP:0004899	absent squamosal bone	13	3.13054e-05	0.247876	0.0190674	BMP7,MN1
Mouse Phenotype	MP:0004452	abnormal pterygoid process morphology	14	3.22271e-05	0.255175	0.0182267	BMP7,GSC,MN1,SOX11
Mouse Phenotype	MP:0010688	hair follicle outer rooth sheath hyperplasia	15	3.3497e-05	0.265229	0.017682	BMP7
Mouse Phenotype	MP:0004458	absent alisphenoid bone	16	4.26498e-05	0.337701	0.0211063	BMP7,MN1
Mouse Phenotype	MP:0000585	kinked tail	17	4.64044e-05	0.36743	0.0216135	BMP7,ROR2,RPL38,SOX11,SULF2,TAF4,TRIP13
Mouse Phenotype	MP:0004462	small basisphenoid bone	18	4.83407e-05	0.382761	0.0212645	BMP7,MN1
Mouse Phenotype	MP:0011187	abnormal parietal endoderm morphology	19	5.09712e-05	0.40359	0.0212416	COL4A1,HTT,TFAP2C
Mouse Phenotype	MP:0011207	absent ectoplacental cavity	20	5.09957e-05	0.403784	0.0201892	TFAP2C
Mouse Phenotype	MP:0004634	short metacarpal bones	21	5.33428e-05	0.422369	0.0201128	BMP7,ROR2
Mouse Phenotype	MP:0004790	absent upper incisors	22	6.83603e-05	0.541277	0.0246035	BMP7
Mouse Phenotype	MP:0002339	abnormal lymph node morphology	23	7.77117e-05	0.615321	0.0267531	BAK1,C3,CD40,CDKN1A,DICER1,EEF1A2,EFNB2,ID2,NEDD9,NFATC2,PLCG2,PTGER1,RUNX3,RXRA,SRC,TNFSF13B,TNFSF14
Mouse Phenotype	MP:0011202	abnormal ectoplacental cavity morphology	24	9.34415e-05	0.73987	0.0308279	TFAP2C
Mouse Phenotype	MP:0001648	abnormal apoptosis	25	9.51888e-05	0.753705	0.0301482	BID,BRD1,CDH4,CDKN1A,CUL3,DICER1,EFNB2,GATA6,HTT,ING1,KCNJ6,LRP5L,MAP2K3,NCOA3,NFATC2,NPHP4,ODC1,PKN1,PLCG2,ROR2,RPL38,RXRA,SGCG,SLC6A3,SMAD7,SOX1,SOX11,SRC,SYCP2,TAF4,USP17L15,USP17L17
Mouse Phenotype	MP:0003049	abnormal lumbar vertebrae morphology	26	0.000112023	0.887	0.0341154	ASXL1,BMP7,LRP5L,ROR2,RPL38,SOX11,SULF2
Mouse Phenotype	MP:0010684	abnormal hair follicle outer root sheath morphology	27	0.000113981	0.902505	0.0334261	BMP7,DICER1,RXRA
Mouse Phenotype	MP:0011182	decreased hematopoietic cell number	28	0.000121073	0.958655	0.0342377	ASXL1,BAK1,C3,CD34,CD40,CDKN1A,COL4A1,DICER1,EEF1A2,EFNB2,GATA6,GFI1B,ID2,ING1,KCNJ12,KDM8,KL,LRP5L,MCF2L,MIF,NCOA3,NEDD9,NFATC2,NFIL3,PLCG2,PRDM1,RGS12,RUNX3,SMAD7,SRC,SRSF3,TNFSF13B,USP17L15,USP17L17
Mouse Phenotype	MP:0004612	fusion of vertebral bodies	29	0.000123636	0.978949	0.0337569	BMP7
Mouse Phenotype	MP:0011386	increased metanephric mesenchyme apoptosis	30	0.000124371	0.98477	0.0328256	CDH4
Mouse Phenotype	MP:0004355	short radius	31	0.000139614	1	0.03566	BMP7,PDS5B,ROR2,RPL38,SULF2
Mouse Phenotype	MP:0008368	small pituitary intermediate lobe	32	0.000140562	1	0.0347804	IRS2,SLC6A3
Mouse Phenotype	MP:0002543	brachyphalangia	33	0.000142087	1	0.0340922	BMP7,ROR2
Mouse Phenotype	MP:0002499	chronic inflammation	34	0.000151568	1	0.0352974	BMP7,PLCG2,TAF4
Mouse Phenotype	MP:0006400	decreased molar number	35	0.000153038	1	0.0346217	BMP7,TNFRSF19
Mouse Phenotype	MP:0004450	presphenoid bone hypoplasia	36	0.000157627	1	0.0346692	GSC,MN1
Mouse Phenotype	MP:0003073	abnormal metacarpal bone morphology	37	0.000164261	1	0.0351518	BMP7,LRP5L,ROR2,RPL38
Mouse Phenotype	MP:0002135	abnormal kidney morphology	38	0.00019162	1	0.0399277	BAK1,BMP7,C3,CD40,CDH4,CDKN1A,CHRM3,COL4A1,FOXD2,ID2,KL,OCA2,PKN1,PLCG2,PRDM1,PREP,PTGIS,RXRA,SLC2A10,SULF2,TNFSF14,UPK3A
Mouse Phenotype	MP:0004679	xiphoid process foramen	39	0.000193445	1	0.0392743	BMP7
Mouse Phenotype	MP:0000516	abnormal renal/urinary system morphology	40	0.00019653	1	0.0389031	BAK1,BMP7,C3,CD40,CDH4,CDKN1A,CHRM3,COL4A1,EFNB2,FKBP4,FOXD2,ID2,KL,OCA2,PKN1,PLCG2,PRDM1,PREP,PTGIS,RXRA,SLC2A10,SULF2,TNFSF14,UPK3A
Mouse Phenotype	MP:0000313	abnormal cell death	41	0.000201277	1	0.0388711	BAK1,BID,BRD1,CDH4,CDKN1A,CUL3,DICER1,EEF1A2,EFNB2,GATA6,HTT,ING1,KCNJ6,LRP5L,MAP2K3,NCOA3,NFATC2,NPHP4,ODC1,PKN1,PLCG2,ROR2,RPL38,RXRA,SGCG,SLC6A3,SMAD7,SOX1,SOX11,SRC,SYCP2,TAF4,USP17L15,USP17L17
Mouse Phenotype	MP:0004596	abnormal mandibular angle morphology	42	0.000208637	1	0.0393331	BMP7,ROR2
Mouse Phenotype	MP:0003235	abnormal alisphenoid bone morphology	43	0.000212094	1	0.0390549	BMP7,GSC,MN1
Mouse Phenotype	MP:0010150	abnormal mandibule ramus morphology	44	0.000217097	1	0.0390676	BMP7,GSC,ROR2
Mouse Phenotype	MP:0001844	autoimmune response	45	0.000228156	1	0.0401453	BAK1,C3,CD40,CDKN1A,DICER1,IRS2,NFIL3,PKN1,PLCG2,PRDM1,RXRA,SMAD7,TNFSF13B
Mouse Phenotype	MP:0004762	increased anti-double stranded DNA antibody level	46	0.000258622	1	0.0445167	BAK1,C3,CD40,CDKN1A,PKN1,PRDM1,RXRA
Mouse Phenotype	MP:0005005	abnormal self tolerance	47	0.000262904	1	0.0442909	BAK1,C3,CD40,CDKN1A,DICER1,IRS2,NFIL3,PKN1,PLCG2,PRDM1,RXRA,SMAD7,TNFSF13B
Mouse Phenotype	MP:0005548	retinal pigment epithelium atrophy	48	0.000266323	1	0.0439322	BMP7,RXRA
Mouse Phenotype	MP:0005367	renal/urinary system phenotype	49	0.000266459	1	0.0430576	BAK1,BMP7,C3,CD40,CDH4,CDKN1A,CHRM3,COL4A1,DICER1,EFNB2,FKBP4,FOXD2,ID2,IRS2,KL,NCOA3,OAT,OCA2,PKN1,PLCG2,PRDM1,PREP,PTGER1,PTGIS,RXRA,SLC2A10,SULF2,TNFSF14,UPK3A
Mouse Phenotype	MP:0005000	abnormal immune tolerance	50	0.00028533	1	0.0451848	BAK1,C3,CD40,CDKN1A,DICER1,IRS2,NFIL3,PKN1,PLCG2,PRDM1,RXRA,SMAD7,TNFSF13B
Mouse Phenotype	MP:0011846	decreased kidney collecting duct number	51	0.000344305	1	0.053455	BMP7
Mouse Phenotype	MP:0011200	abnormal extraembryonic coelom morphology	52	0.000364141	1	0.0554474	TFAP2C
Mouse Phenotype	MP:0002208	abnormal germ cell morphology	53	0.000373478	1	0.0557961	BMP7,DICER1,FKBP4,HTT,IRS2,KCNJ6,KL,NPHP4,OCA2,PDS5B,POU5F1B,PRDM1,ROR2,SYCP2,TRIP13,VRK1
Mouse Phenotype	MP:0004647	decreased lumbar vertebrae number	54	0.000384367	1	0.0563596	ASXL1,BMP7
Mouse Phenotype	MP:0003853	dry skin	55	0.000415386	1	0.0598004	DICER1,RXRA,TAF4
Mouse Phenotype	MP:0000154	rib fusion	56	0.000420856	1	0.059506	BMP7,GSC,PDS5B,ROR2,RPL38
Mouse Phenotype	MP:0000701	abnormal lymph node size	57	0.000433213	1	0.0601787	BAK1,CD40,CDKN1A,DICER1,EEF1A2,ID2,NEDD9,NFATC2,PLCG2,RXRA,SRC,TNFSF13B
Mouse Phenotype	MP:0001247	dermal cysts	58	0.000445053	1	0.0607574	RXRA,TAF4
Mouse Phenotype	MP:0010736	abnormal extraembryonic ectoderm morphology	59	0.000463355	1	0.0621838	CUL3,TFAP2C
Mouse Phenotype	MP:0002210	abnormal sex determination	60	0.000480742	1	0.0634419	BMP7,CTTN,DICER1,FKBP4,HTT,IRS2,KL,NCOA3,OCA2,PRDM1,ROR2,SYCP2,TRIP13,USP17L15,USP17L17,VRK1
Mouse Phenotype	MP:0004595	abnormal mandibular condyloid process morphology	61	0.000489062	1	0.0634819	BMP7,ROR2
Mouse Phenotype	MP:0002557	abnormal social/conspecific interaction	62	0.000496586	1	0.0634189	CACNA1C,EDN3,HTT,ING1,IRS2,KCNJ6,MYO7A,NFATC2,OCA2,PTGER1,SHANK1,SHANK2,SLC6A3,SOX1,SRC,STX1A
Mouse Phenotype	MP:0002209	decreased germ cell number	63	0.000567716	1	0.0713519	DICER1,FKBP4,HTT,IRS2,KCNJ6,KL,NPHP4,OCA2,PDS5B,POU5F1B,PRDM1,ROR2,SYCP2,TRIP13,VRK1
Mouse Phenotype	MP:0003096	increased corneal light-scattering	64	0.000591387	1	0.0731657	BFSP2
Mouse Phenotype	MP:0004939	abnormal B cell morphology	65	0.000652031	1	0.0794274	ASXL1,BAK1,CD40,CDKN1A,DICER1,EEF1A2,ID2,KL,MCF2L,NCOA3,NEDD9,NFATC2,NFIL3,PKN1,PLCG2,PRDM1,SMAD7,SRSF3,TNFSF13B,TNFSF14,USP17L15,USP17L17
Mouse Phenotype	MP:0006165	entropion	66	0.000660001	1	0.0791801	ROR2
Mouse Phenotype	MP:0000153	rib bifurcation	67	0.000662453	1	0.0782881	BMP7,CDKN1A
Mouse Phenotype	MP:0001153	small seminiferous tubules	68	0.000678863	1	0.0790476	DICER1,OCA2,POU5F1B,ROR2,SYCP2
Mouse Phenotype	MP:0000221	decreased leukocyte cell number	69	0.000681834	1	0.0782429	ASXL1,BAK1,C3,CD34,CD40,CDKN1A,DICER1,EEF1A2,EFNB2,ID2,ING1,KDM8,KL,LRP5L,MCF2L,MIF,NEDD9,NFATC2,NFIL3,PLCG2,PRDM1,RGS12,RUNX3,SMAD7,SRC,SRSF3,TNFSF13B,USP17L15,USP17L17
Mouse Phenotype	MP:0005014	increased B cell number	70	0.000722042	1	0.0816732	BAK1,CD40,CDKN1A,NCOA3,NEDD9,NFATC2,PKN1,PLCG2,PRDM1,TNFSF13B,TNFSF14,USP17L15,USP17L17
Mouse Phenotype	MP:0004652	small caudal vertebrae	71	0.000722558	1	0.0805805	ROR2,RPL38
Mouse Phenotype	MP:0001324	abnormal eye pigmentation	72	0.000741112	1	0.0815018	BMP7,KDM8,LRP5L,MYO7A,NPHP4,OAT,OCA2,RXRA
Mouse Phenotype	MP:0011100	complete preweaning lethality	73	0.000753581	1	0.0817377	ARHGEF12,BMP7,CACNA1C,HTT,INPP5A,KDM8,OCA2,SMAD7
Mouse Phenotype	MP:0005327	abnormal mesangial cell morphology	74	0.000778536	1	0.0833034	CDKN1A,PKN1,PRDM1,RXRA,TNFSF14
Mouse Phenotype	MP:0008173	increased follicular B cell number	75	0.000804937	1	0.0849799	BAK1,CD40,NEDD9,TNFSF13B
Mouse Phenotype	MP:0008712	decreased interleukin-9 secretion	76	0.000827993	1	0.0862638	NFIL3,SMAD7
Mouse Phenotype	MP:0004934	epididymis epithelium degeneration	77	0.000841203	1	0.0865019	BMP7
Mouse Phenotype	MP:0008148	abnormal rib-sternum attachment	78	0.000866277	1	0.0879382	BMP7,CDKN1A,GSC,RPL38,SOX11
Mouse Phenotype	MP:0008710	abnormal interleukin-9 secretion	79	0.000887711	1	0.0889734	NFIL3,SMAD7
Mouse Phenotype	MP:0003725	increased autoantibody level	80	0.000888105	1	0.0879002	BAK1,C3,CD40,CDKN1A,PKN1,PRDM1,RXRA,TNFSF13B
Mouse Phenotype	MP:0009389	abnormal extracutaneous pigmentation	81	0.000913344	1	0.0892822	BMP7,KDM8,LRP5L,MYO7A,NPHP4,OAT,OCA2,RXRA
Mouse Phenotype	MP:0009555	abnormal hair follicle melanin granule distribution	82	0.000947699	1	0.0915107	OCA2,RXRA
Mouse Phenotype	MP:0004351	short humerus	83	0.000976968	1	0.0932004	BMP7,PDS5B,ROR2,RPL38
Mouse Phenotype	MP:0006362	abnormal male germ cell morphology	84	0.000992579	1	0.0935624	BMP7,DICER1,FKBP4,HTT,KCNJ6,KL,NPHP4,OCA2,PDS5B,POU5F1B,PRDM1,ROR2,SYCP2,VRK1
Mouse Phenotype	MP:0001717	absent ectoplacental cone	85	0.00104885	1	0.0977031	TFAP2C
Mouse Phenotype	MP:0002743	glomerulonephritis	86	0.00107829	1	0.0992775	BAK1,C3,CD40,CDKN1A,PKN1,PLCG2,RXRA
Mouse Phenotype	MP:0004726	abnormal nasal capsule morphology	87	0.00112536	1	0.102421	BMP7,GSC,ROR2
Mouse Phenotype	MP:0006042	increased apoptosis	88	0.0011685	1	0.105139	BRD1,CDH4,CDKN1A,CUL3,DICER1,EFNB2,GATA6,HTT,ING1,KCNJ6,NFATC2,PLCG2,RPL38,RXRA,SGCG,SLC6A3,SMAD7,SOX11,SRC,USP17L15,USP17L17
Mouse Phenotype	MP:0006307	abnormal seminiferous tubule size	89	0.00119742	1	0.10653	DICER1,OCA2,POU5F1B,ROR2,SYCP2
Mouse Phenotype	MP:0002644	decreased circulating triglyceride level	90	0.00120097	1	0.105659	C19orf80,C3,CHRM3,IRS2,MGLL,MYO7A,NCOA3
Mouse Phenotype	MP:0004911	absent mandibular condyloid process	91	0.00121894	1	0.106061	BMP7
Mouse Phenotype	MP:0002169	no abnormal phenotype detected	92	0.00123595	1	0.106373	BAK1,BMP7,C3,CACNG4,CD40,DICER1,DPEP1,EFNB2,FXYD2,GABRP,GATA6,HTT,ID2,IRS2,IRX2,KCNK9,KDM8,KLF5,KREMEN1,LRP5L,MBD3L1,MIF,NCOA3,NKX6-2,NNAT,OCA2,ODC1,PARP4,POU5F1B,PRDM1,RGS12,RXRA,SLC6A3,SOX11,SRSF3,STX1A,SYT3,TFAP2C,VAMP3,VRK1
Mouse Phenotype	MP:0008483	increased spleen germinal center size	93	0.00123835	1	0.105433	NCOA3,PKN1,PRDM1
Mouse Phenotype	MP:0009888	palatal shelves fail to meet at midline	94	0.00125781	1	0.10595	BMP7,MN1,PDS5B,SOX11
Mouse Phenotype	MP:0003694	failure of blastocyst to hatch from the zona pellucida	95	0.00125864	1	0.104905	KLF5,SYF2,TSHZ2,USP17L15,USP17L17
Mouse Phenotype	MP:0002873	normal phenotype	96	0.0012638	1	0.104237	BAK1,BMP7,C3,CACNG4,CD40,DICER1,DPEP1,EFNB2,FXYD2,GABRP,GATA6,HTT,ID2,IRS2,IRX2,KCNK9,KDM8,KLF5,KREMEN1,LRP5L,MBD3L1,MIF,NCOA3,NKX6-2,NNAT,OCA2,ODC1,PARP4,POU5F1B,PRDM1,RGS12,RXRA,SLC6A3,SOX11,SRSF3,STX1A,SYT3,TFAP2C,VAMP3,VRK1
Mouse Phenotype	MP:0002359	abnormal spleen germinal center morphology	97	0.00126389	1	0.10317	C3,CD40,NCOA3,NFATC2,PKN1,PRDM1,SRC,TNFSF14
Mouse Phenotype	MP:0004957	abnormal blastocyst morphology	98	0.00127468	1	0.102989	C3,CUL3,KLF5,POU5F1B,PRDM1,RPL38,SRSF3,TFAP2C
Mouse Phenotype	MP:0000249	abnormal blood vessel physiology	99	0.00128622	1	0.102872	ARHGEF12,C3,CDKN1A,CHRM3,CTTN,DICER1,GJB6,IRS2,KL,KLF5,LRP5L,SGCG,TNFRSF19
Mouse Phenotype	MP:0002258	abnormal cricoid cartilage morphology	100	0.0013239	1	0.104826	BMP7,RXRA
Mouse Phenotype	MP:0003881	abnormal nephron morphology	101	0.00132628	1	0.103975	BAK1,BMP7,C3,CD40,CDH4,CDKN1A,PKN1,PLCG2,PRDM1,PTGIS,RXRA,TNFSF14
Mouse Phenotype	MP:0001704	abnormal dorsal-ventral axis patterning	102	0.00132797	1	0.103087	GSC,TFAP2C
Mouse Phenotype	MP:0005296	abnormal humerus morphology	103	0.00139472	1	0.107218	BMP7,CDKN1A,GSC,PDS5B,ROR2,RPL38
Mouse Phenotype	MP:0004657	small sacral vertebrae	104	0.00140569	1	0.107022	ROR2
Mouse Phenotype	MP:0005306	abnormal phalanx morphology	105	0.00143541	1	0.108243	BMP7,CHST11,LRP5L,ROR2,SOX11
Mouse Phenotype	MP:0001929	abnormal gametogenesis	106	0.00146246	1	0.109243	BMP7,CTTN,DICER1,FKBP4,HTT,IRS2,KCNJ6,KL,NPHP4,OCA2,PDS5B,POU5F1B,PRDM1,ROR2,SYCP2,TRIP13,VRK1
Mouse Phenotype	MP:0003945	abnormal lymphocyte physiology	107	0.00146277	1	0.108245	ARHGEF12,BAK1,C3,CD40,CDKN1A,DICER1,EFNB2,ID2,ING1,KDM8,MAP2K3,NCOA3,NEDD9,NFATC2,NFIL3,OCA2,PKN1,PLCG2,PLXNA1,PRDM1,RUNX3,RXRA,SMAD7,TNFSF13B,TNFSF14
Mouse Phenotype	MP:0000377	abnormal hair follicle morphology	108	0.00151311	1	0.110934	BMP7,CD34,DICER1,EFNB2,KL,OCA2,RXRA,TNFRSF19
Mouse Phenotype	MP:0004229	abnormal embryonic erythropoiesis	109	0.0015282	1	0.111012	ARHGEF12,BRD1,GFI1B,RPL38
Mouse Phenotype	MP:0003762	abnormal immune organ physiology	110	0.00157609	1	0.11345	BAK1,CDKN1A,DICER1,EFNB2,ING1,NCOA3,NFATC2,PRDM1,TNFSF14
Mouse Phenotype	MP:0008210	increased mature B cell number	111	0.00159896	1	0.114059	BAK1,CD40,NEDD9,PKN1,PLCG2,PRDM1,TNFSF13B,TNFSF14
Mouse Phenotype	MP:0002458	abnormal B cell number	112	0.00160194	1	0.113251	ASXL1,BAK1,CD40,CDKN1A,DICER1,EEF1A2,ID2,KL,MCF2L,NCOA3,NEDD9,NFATC2,PKN1,PLCG2,PRDM1,SRSF3,TNFSF13B,TNFSF14,USP17L15,USP17L17
Mouse Phenotype	MP:0003693	abnormal blastocyst hatching	113	0.00162231	1	0.113677	KLF5,SYF2,TSHZ2,USP17L15,USP17L17
Mouse Phenotype	MP:0011387	absent metanephric mesenchyme	114	0.00164025	1	0.113925	BMP7
Mouse Phenotype	MP:0004619	caudal vertebral fusion	115	0.00164029	1	0.112938	ROR2,RPL38,SULF2
Mouse Phenotype	MP:0003154	abnormal soft palate morphology	116	0.0016429	1	0.112142	BMP7
Mouse Phenotype	MP:0010874	abnormal bone volume	117	0.00165111	1	0.111739	DICER1,KREMEN1,LRP5L,PLCG2,RGS12,ROR2,SULF2
Mouse Phenotype	MP:0000125	absent incisors	118	0.00165287	1	0.11091	BMP7,SRC,TNFRSF19
Mouse Phenotype	MP:0001931	abnormal oogenesis	119	0.00165857	1	0.110358	DICER1,IRS2,OCA2,PRDM1,SYCP2,TRIP13
Mouse Phenotype	MP:0004470	small nasal bone	120	0.0016603	1	0.109552	BMP7,CHST11,ROR2
Mouse Phenotype	MP:0008472	abnormal spleen secondary B follicle morphology	121	0.00167374	1	0.109526	C3,CD40,NCOA3,NFATC2,PKN1,PRDM1,SRC,TNFSF14
Mouse Phenotype	MP:0005013	increased lymphocyte cell number	122	0.00168427	1	0.109312	ASXL1,BAK1,CD40,CDKN1A,DICER1,EFNB2,KCNJ12,NCOA3,NEDD9,NFATC2,NFIL3,PKN1,PLCG2,PRDM1,RUNX3,TNFSF13B,TNFSF14,USP17L15,USP17L17
Mouse Phenotype	MP:0009896	palatine shelf hypoplasia	123	0.00172517	1	0.111056	MN1
Mouse Phenotype	MP:0000527	abnormal kidney development	124	0.00173908	1	0.111049	BMP7,CDH4,CDKN1A
Mouse Phenotype	MP:0001116	small gonad	125	0.00174802	1	0.110726	BMP7,DICER1,HTT,IRS2,KL,OCA2,PRDM1,ROR2,SYCP2,TRIP13,USP17L15,USP17L17,VRK1
Mouse Phenotype	MP:0001156	abnormal spermatogenesis	126	0.00177527	1	0.11156	BMP7,DICER1,FKBP4,HTT,KCNJ6,KL,NPHP4,OCA2,POU5F1B,PRDM1,ROR2,SYCP2,TRIP13,VRK1
Mouse Phenotype	MP:0003444	abnormal neurotransmitter uptake	127	0.00180515	1	0.112545	EEF1A2,SLC6A3
Mouse Phenotype	MP:0012173	short rostral-caudal axis	128	0.00180822	1	0.111855	BMP7
Mouse Phenotype	MP:0004794	increased anti-nuclear antigen antibody level	129	0.00182085	1	0.111763	BAK1,C3,CD40,CDKN1A,PKN1,PRDM1,RXRA
Mouse Phenotype	MP:0008542	enlarged cervical lymph nodes	130	0.00187198	1	0.114018	C3,CDKN1A
Mouse Phenotype	MP:0009583	increased keratinocyte proliferation	131	0.00189114	1	0.114306	CDKN1A,RXRA,TAF4
Mouse Phenotype	MP:0003078	aphakia	132	0.00192751	1	0.115621	BMP7,PDS5B,SOX11
Mouse Phenotype	MP:0008587	short photoreceptor outer segment	133	0.00194505	1	0.115796	FSCN2,NPHP4,OAT,RXRA
Mouse Phenotype	MP:0000461	decreased presacral vertebrae number	134	0.00196429	1	0.116069	ASXL1,BMP7
Mouse Phenotype	MP:0004901	decreased male germ cell number	135	0.00198238	1	0.11627	DICER1,FKBP4,HTT,KCNJ6,KL,NPHP4,OCA2,PDS5B,POU5F1B,PRDM1,ROR2,SYCP2,VRK1
Mouse Phenotype	MP:0002584	small ectoplacental cone	136	0.00202139	1	0.117686	TFAP2C
Mouse Phenotype	MP:0008912	nervous	137	0.00205728	1	0.118902	OCA2
Mouse Phenotype	MP:0011203	abnormal parietal yolk sac morphology	138	0.00208267	1	0.119497	COL4A1,CUL3,HTT,KLF5,PRDM1,TFAP2C
Mouse Phenotype	MP:0004756	abnormal proximal convoluted tubule morphology	139	0.00210268	1	0.119777	CDH4,CDKN1A
Mouse Phenotype	MP:0001545	abnormal hematopoietic system physiology	140	0.00210304	1	0.118942	BAK1,BID,C3,CD40,CDKN1A,DICER1,EFNB2,GFI1B,ING1,NCOA3,NFATC2,PLCG2,PRDM1,TNFSF14,VAMP3
Mouse Phenotype	MP:0004645	decreased vertebrae number	141	0.00212683	1	0.119434	ASXL1,BMP7,RPL38
Mouse Phenotype	MP:0005545	abnormal lens development	142	0.0021424	1	0.119461	BMP7,CDKN1A,COL4A1,PDS5B,SOX1
Mouse Phenotype	MP:0004461	basisphenoid bone hypoplasia	143	0.00216514	1	0.119885	MN1
Mouse Phenotype	MP:0000689	abnormal spleen morphology	144	0.00218014	1	0.119877	ASXL1,BAK1,C3,CD34,CD40,CDKN1A,DICER1,EEF1A2,EFNB2,GFI1B,ING1,NCOA3,NEDD9,NFATC2,OCA2,PKN1,PLCG2,PRDM1,PREP,RXRA,SLC2A10,SOX11,SRC,TNFSF13B,TNFSF14
Mouse Phenotype	MP:0004708	short lumbar vertebrae	145	0.00225863	1	0.123337	ROR2
Mouse Phenotype	MP:0008130	abnormal pituitary intermediate lobe morphology	146	0.0023247	1	0.126075	IRS2,SLC6A3
Mouse Phenotype	MP:0004423	abnormal squamosal bone morphology	147	0.00232579	1	0.125276	BMP7,MN1
Mouse Phenotype	MP:0001186	pigmentation phenotype	148	0.00233709	1	0.125034	BMP7,EDN3,IRS2,KDM8,LRP5L,MYO7A,NPHP4,OAT,OCA2,RPL38,RXRA,SRC
Mouse Phenotype	MP:0009003	abnormal vibrissa number	149	0.00236726	1	0.125798	BMP7
Mouse Phenotype	MP:0000102	abnormal nasal bone morphology	150	0.00241106	1	0.127272	BMP7,CHST11,ROR2,RPL38
Mouse Phenotype	MP:0002619	abnormal lymphocyte morphology	151	0.00245597	1	0.128784	ARHGEF12,ASXL1,BAK1,C3,CD34,CD40,CDKN1A,DICER1,EEF1A2,EFNB2,ID2,ING1,KCNJ12,KL,MCF2L,MIF,NCOA3,NEDD9,NFATC2,NFIL3,PKN1,PLCG2,PLXNA1,PRDM1,PTGER1,RUNX3,RXRA,SMAD7,SRSF3,TNFSF13B,TNFSF14,USP17L15,USP17L17
Mouse Phenotype	MP:0002351	abnormal cervical lymph node morphology	152	0.00248571	1	0.129486	C3,CDKN1A,PTGER1
Mouse Phenotype	MP:0002459	abnormal B cell physiology	153	0.00251444	1	0.130126	BAK1,C3,CD40,CDKN1A,DICER1,KDM8,NCOA3,NEDD9,NFATC2,NFIL3,PKN1,PLCG2,PRDM1,RUNX3,RXRA,SMAD7,TNFSF13B,TNFSF14
Mouse Phenotype	MP:0010866	abnormal prenatal body size	154	0.00255254	1	0.13124	ARHGEF12,BMP7,C3,CDKN1A,CUL3,DICER1,EFNB2,GATA6,GSC,HTT,KDM8,LRP5L,NCOA3,NFATC2,PINX1,PRDM1,ROR2,RPL38,RXRA,SOX11,STX1A,SULF2,TFAP2C
Mouse Phenotype	MP:0003854	abnormal forelimb stylopod morphology	155	0.00255926	1	0.130737	BMP7,CDKN1A,GSC,PDS5B,ROR2,RPL38
Mouse Phenotype	MP:0001292	abnormal lens vesicle development	156	0.00258655	1	0.131284	BMP7,SOX1
Mouse Phenotype	MP:0005397	hematopoietic system phenotype	157	0.00259453	1	0.13085	ARHGEF12,ASXL1,BAK1,BID,BRD1,C3,CD34,CD40,CDKN1A,CHST15,COL4A1,DICER1,EEF1A2,EFNB2,GATA6,GFI1B,ID2,ING1,KCNJ12,KDM8,KL,LRP5L,MCF2L,MIF,NCOA3,NEDD9,NFATC2,NFIL3,OCA2,PINX1,PKN1,PLCG2,PLXNA1,PRDM1,PREP,PTGER1,RGS12,RPL38,RUNX3,RXRA,SLC2A10,SMAD7,SOX11,SRC,SRSF3,TNFSF13B,TNFSF14,USP17L15,USP17L17,VAMP3
Mouse Phenotype	MP:0000060	delayed bone ossification	158	0.00263702	1	0.132151	BMP7,DICER1,LRP5L,PDS5B,ROR2,SRC
Mouse Phenotype	MP:0004933	abnormal epididymis epithelium morphology	159	0.00267731	1	0.133326	BMP7,DICER1
Mouse Phenotype	MP:0004625	abnormal rib attachment	160	0.00270705	1	0.133965	BMP7,CDKN1A,GSC,RPL38,SOX11
Mouse Phenotype	MP:0009554	abnormal hair follicle melanin granule shape	161	0.0027098	1	0.133268	OCA2
Mouse Phenotype	MP:0000717	abnormal lymphocyte cell number	162	0.0027788	1	0.135818	ASXL1,BAK1,CD34,CD40,CDKN1A,DICER1,EEF1A2,EFNB2,ID2,ING1,KCNJ12,KL,MCF2L,MIF,NCOA3,NEDD9,NFATC2,NFIL3,PKN1,PLCG2,PRDM1,RUNX3,SMAD7,SRSF3,TNFSF13B,TNFSF14,USP17L15,USP17L17
Mouse Phenotype	MP:0008146	asymmetric rib-sternum attachment	163	0.00280504	1	0.13626	BMP7,RPL38,SOX11
Mouse Phenotype	MP:0009544	abnormal thymus epithelium morphology	164	0.00280617	1	0.135483	CD40,DICER1,TNFSF14
Mouse Phenotype	MP:0000691	enlarged spleen	165	0.00285722	1	0.137112	ASXL1,BAK1,C3,CD40,CDKN1A,DICER1,ING1,NCOA3,NFATC2,OCA2,PLCG2,PREP,RXRA,TNFSF13B
Mouse Phenotype	MP:0008192	abnormal germinal center B cell physiology	166	0.00291822	1	0.139196	DICER1,PKN1,PRDM1
Mouse Phenotype	MP:0004609	vertebral fusion	167	0.00297239	1	0.140931	ASXL1,BMP7,ROR2,RPL38,SULF2
Mouse Phenotype	MP:0011627	decreased skin pigmentation	168	0.00297743	1	0.140329	OCA2
Mouse Phenotype	MP:0005621	abnormal cell physiology	169	0.00300547	1	0.140813	ARHGEF12,ASXL1,BAK1,BID,BRD1,C3,CD34,CD40,CDH4,CDKN1A,COL4A1,CTTN,CUL3,DICER1,EEF1A2,EFNB2,GATA6,GFI1B,HTT,ID2,ING1,IRS2,KCNJ6,KDM8,KL,KLF5,LRP5L,MAP2K3,MIF,NCOA3,NEDD9,NFATC2,NFIL3,NKX6-2,NPHP4,ODC1,PIK3R5,PINX1,PKN1,PLCG2,PLXNA1,PLXNA2,POU5F1B,PRDM1,PTGER1,ROR2,RPL38,RUNX3,RXRA,SGCG,SLC6A3,SMAD7,SOX1,SOX11,SRC,SRSF3,SULF2,SYCP2,SYF2,TAF4,TNFSF13B,TNFSF14,TRIP13,USP17L15,USP17L17,VRK1
Mouse Phenotype	MP:0001919	abnormal reproductive system physiology	170	0.00305299	1	0.142197	BMP7,C3,CHST15,COL4A1,DICER1,EFNB2,FKBP4,HTT,ID2,IRS2,KCNJ6,KL,KLF5,MUC16,MYO7A,NCOA3,NPHP4,OCA2,POU5F1B,PRDM1,ROR2,RPL38,RXRA,SHANK1,SMAD7,SRC,SULF2,SYCP2,TCL1A,TRIP13,USP17L15,USP17L17,VRK1
Mouse Phenotype	MP:0001922	reduced male fertility	171	0.0031207	1	0.144501	FKBP4,HTT,IRS2,KCNJ6,MYO7A,OCA2,POU5F1B,ROR2,SULF2
Mouse Phenotype	MP:0003087	absent allantois	172	0.00321587	1	0.148042	LRP5L,TFAP2C
Mouse Phenotype	MP:0006020	decreased tympanic ring size	173	0.00324425	1	0.148485	BMP7,GSC
Mouse Phenotype	MP:0004594	abnormal mandibular coronoid process morphology	174	0.00325253	1	0.148009	BMP7,GSC
Mouse Phenotype	MP:0011180	abnormal hematopoietic cell number	175	0.0033085	1	0.149695	ASXL1,BAK1,C3,CD34,CD40,CDKN1A,COL4A1,DICER1,EEF1A2,EFNB2,GATA6,GFI1B,ID2,ING1,KCNJ12,KDM8,KL,LRP5L,MCF2L,MIF,NCOA3,NEDD9,NFATC2,NFIL3,PKN1,PLCG2,PRDM1,RGS12,RUNX3,RXRA,SMAD7,SRC,SRSF3,TNFSF13B,TNFSF14,USP17L15,USP17L17
Mouse Phenotype	MP:0000217	abnormal leukocyte cell number	176	0.0034057	1	0.153218	ASXL1,BAK1,C3,CD34,CD40,CDKN1A,DICER1,EEF1A2,EFNB2,ID2,ING1,KCNJ12,KDM8,KL,LRP5L,MCF2L,MIF,NCOA3,NEDD9,NFATC2,NFIL3,PKN1,PLCG2,PRDM1,RGS12,RUNX3,RXRA,SMAD7,SRC,SRSF3,TNFSF13B,TNFSF14,USP17L15,USP17L17
Mouse Phenotype	MP:0002211	abnormal primary sex determination	177	0.0034223	1	0.153095	BMP7,DICER1,HTT,IRS2,KL,OCA2,PRDM1,ROR2,SYCP2,TRIP13,USP17L15,USP17L17,VRK1
Mouse Phenotype	MP:0000427	abnormal hair cycle	178	0.0034687	1	0.154299	DICER1,OCA2,RXRA,TAF4
Mouse Phenotype	MP:0000552	abnormal radius morphology	179	0.00349505	1	0.154602	BMP7,PDS5B,ROR2,RPL38,SULF2
Mouse Phenotype	MP:0003917	increased kidney weight	180	0.00349802	1	0.153874	CDKN1A,OCA2,PREP,RXRA
Mouse Phenotype	MP:0005587	abnormal Meckel's cartilage morphology	181	0.0035002	1	0.153119	BMP7,GSC,ROR2
Mouse Phenotype	MP:0008009	delayed cellular replicative senescence	182	0.00352104	1	0.153184	CDKN1A,ING1
Mouse Phenotype	MP:0005387	immune system phenotype	183	0.00357586	1	0.15472	ARHGEF12,ASXL1,BAK1,BID,BMP7,C3,CD34,CD40,CDKN1A,CHST15,CTTN,DICER1,EEF1A2,EFNB2,GFI1B,ID2,ING1,IRS2,KCNJ12,KDM8,KL,KLF5,LRP5L,MAP2K3,MCF2L,MIF,MYO7A,NCOA3,NEDD9,NFATC2,NFIL3,OCA2,PIK3R5,PKN1,PLCG2,PLXNA1,PRDM1,PREP,PTGER1,RGS12,RPL38,RUNX3,RXRA,SLC2A10,SMAD7,SOX11,SRC,SRSF3,TAF4,TNFSF13B,TNFSF14,USP17L15,USP17L17
Mouse Phenotype	MP:0004574	broad limb buds	184	0.00358011	1	0.154062	BMP7
Mouse Phenotype	MP:0004849	abnormal testis size	185	0.00363641	1	0.155638	BMP7,DICER1,HTT,KL,OCA2,POU5F1B,PRDM1,ROR2,SYCP2,TRIP13,USP17L15,USP17L17,VRK1
Mouse Phenotype	MP:0003698	abnormal male reproductive system physiology	186	0.0036565	1	0.155657	BMP7,DICER1,EFNB2,FKBP4,HTT,IRS2,KCNJ6,MYO7A,NPHP4,OCA2,POU5F1B,ROR2,RXRA,SULF2,SYCP2,TRIP13,USP17L15,USP17L17,VRK1
Mouse Phenotype	MP:0000441	increased cranium width	187	0.00370282	1	0.156786	ROR2,RPL38
Mouse Phenotype	MP:0000459	abnormal presacral vertebrae morphology	188	0.00376862	1	0.158723	ASXL1,BMP7,GSC,LRP5L,ROR2,RPL38,SOX11,SULF2
Mouse Phenotype	MP:0009006	prolonged estrous cycle	189	0.00377049	1	0.157961	C3,IRS2,NCOA3
Mouse Phenotype	MP:0004455	pterygoid bone hypoplasia	190	0.00378124	1	0.157578	MN1
Mouse Phenotype	MP:0003138	absent tympanic ring	191	0.00378196	1	0.156783	BMP7,GSC
Mouse Phenotype	MP:0010871	abnormal trabecular bone mass	192	0.00379744	1	0.156605	CD40,LRP5L,PLXNA1,SRC
Mouse Phenotype	MP:0001147	small testis	193	0.00392913	1	0.161196	BMP7,DICER1,HTT,KL,OCA2,PRDM1,ROR2,SYCP2,TRIP13,USP17L15,USP17L17,VRK1
Mouse Phenotype	MP:0002110	abnormal digit morphology	194	0.00397324	1	0.162165	BAK1,BMP7,CHST11,DICER1,KREMEN1,LRP5L,PRDM1,ROR2,RPL38,RXRA,SOX11
Mouse Phenotype	MP:0004359	short ulna	195	0.00397608	1	0.161449	BMP7,PDS5B,ROR2
Mouse Phenotype	MP:0002217	small lymph nodes	196	0.00398847	1	0.161126	EEF1A2,ID2,NEDD9,SRC,TNFSF13B
Mouse Phenotype	MP:0000111	cleft palate	197	0.00400182	1	0.160845	BMP7,CDKN1A,EFNB2,GSC,MN1,OCA2,PDS5B,ROR2,RPL38,SOX11
Mouse Phenotype	MP:0009703	decreased birth body size	198	0.00404185	1	0.161633	BMP7,GSC,IRS2,PDS5B,ROR2,SMAD7,SOX11
Mouse Phenotype	MP:0000526	small inner medullary pyramid	199	0.00404794	1	0.161063	CDKN1A,ID2
Mouse Phenotype	MP:0010680	abnormal skin adnexa physiology	200	0.00406743	1	0.16103	DICER1,ID2,NCOA3,OCA2,RXRA,SLC6A3,TAF4
Mouse Phenotype	MP:0002123	abnormal hematopoiesis	201	0.00407678	1	0.160597	ARHGEF12,ASXL1,BAK1,BRD1,C3,CD34,CD40,CDKN1A,CHST15,COL4A1,DICER1,EEF1A2,EFNB2,GATA6,GFI1B,ID2,ING1,KCNJ12,KDM8,KL,LRP5L,MCF2L,MIF,NCOA3,NEDD9,NFATC2,NFIL3,PINX1,PKN1,PLCG2,PLXNA1,PRDM1,PTGER1,RGS12,RPL38,RUNX3,RXRA,SMAD7,SRC,SRSF3,TNFSF13B,TNFSF14,USP17L15,USP17L17
Mouse Phenotype	MP:0000085	large anterior fontanelle	202	0.00414398	1	0.162436	BMP7
Mouse Phenotype	MP:0001349	excessive tearing	203	0.00419856	1	0.163765	ROR2
Mouse Phenotype	MP:0005384	cellular phenotype	204	0.00429374	1	0.166656	ARHGEF12,ASXL1,BAK1,BID,BRD1,C3,CD34,CD40,CDH4,CDKN1A,COL4A1,CTTN,CUL3,DICER1,EEF1A2,EFNB2,GATA6,GFI1B,HTT,ID2,ING1,IRS2,KCNJ6,KDM8,KL,KLF5,LRP5L,MAP2K3,MIF,NCOA3,NEDD9,NFATC2,NFIL3,NKX6-2,NPHP4,ODC1,PIK3R5,PINX1,PKN1,PLCG2,PLXNA1,PLXNA2,POU5F1B,PRDM1,PTGER1,ROR2,RPL38,RUNX3,RXRA,SGCG,SLC6A3,SMAD7,SOX1,SOX11,SRC,SRSF3,SULF2,SYCP2,SYF2,TAF4,TNFSF13B,TNFSF14,TRIP13,USP17L15,USP17L17,VRK1
Mouse Phenotype	MP:0009701	abnormal birth body size	205	0.0043299	1	0.16724	BMP7,GSC,IRS2,PDS5B,ROR2,SMAD7,SOX11
Mouse Phenotype	MP:0004912	absent mandibular coronoid process	206	0.00434019	1	0.166823	BMP7
Mouse Phenotype	MP:0004622	sacral vertebral fusion	207	0.00438374	1	0.167683	ROR2,SULF2
Mouse Phenotype	MP:0004913	absent mandibular angle	208	0.00439529	1	0.167317	BMP7
Mouse Phenotype	MP:0004643	abnormal vertebrae number	209	0.00446282	1	0.169075	ASXL1,BMP7,RPL38
Mouse Phenotype	MP:0008247	abnormal mononuclear cell morphology	210	0.00452204	1	0.170502	ARHGEF12,ASXL1,BAK1,C3,CD34,CD40,CDKN1A,DICER1,EEF1A2,EFNB2,ID2,ING1,KCNJ12,KL,LRP5L,MCF2L,MIF,NCOA3,NEDD9,NFATC2,NFIL3,PKN1,PLCG2,PLXNA1,PRDM1,PTGER1,RGS12,RUNX3,RXRA,SMAD7,SRC,SRSF3,TNFSF13B,TNFSF14,USP17L15,USP17L17
Mouse Phenotype	MP:0002086	abnormal extraembryonic tissue morphology	211	0.00459059	1	0.172267	ADRA2C,ARHGEF12,BRD1,C3,CDKN1A,COL4A1,CUL3,DICER1,EFNB2,FKBP4,GFI1B,HTT,KDM8,KLF5,LRP5L,PRDM1,RPL38,RXRA,SRC,TFAP2C
Mouse Phenotype	MP:0002053	decreased incidence of induced tumors	212	0.00464383	1	0.173443	CD34,CDKN1A,MIF,NCOA3,PTGER1,PTP4A3
Mouse Phenotype	MP:0009198	abnormal male genitalia morphology	213	0.00476732	1	0.177219	BMP7,CDKN1A,DICER1,EFNB2,FKBP4,HTT,KCNJ6,KL,OCA2,POU5F1B,PRDM1,ROR2,RXRA,SYCP2,TRIP13,USP17L15,USP17L17,VRK1
Mouse Phenotype	MP:0002429	abnormal blood cell morphology/development	214	0.00479361	1	0.177364	ARHGEF12,ASXL1,BAK1,BRD1,C3,CD34,CD40,CDKN1A,CHST15,COL4A1,DICER1,EEF1A2,EFNB2,GATA6,GFI1B,ID2,ING1,KCNJ12,KDM8,KL,LRP5L,MCF2L,MIF,NCOA3,NEDD9,NFATC2,NFIL3,PINX1,PKN1,PLCG2,PLXNA1,PRDM1,PTGER1,RGS12,RPL38,RUNX3,RXRA,SMAD7,SRC,SRSF3,TNFSF13B,TNFSF14,USP17L15,USP17L17
Mouse Phenotype	MP:0002396	abnormal hematopoietic system morphology/development	215	0.00497981	1	0.183396	ARHGEF12,ASXL1,BAK1,BRD1,C3,CD34,CD40,CDKN1A,CHST15,COL4A1,DICER1,EEF1A2,EFNB2,GATA6,GFI1B,ID2,ING1,KCNJ12,KDM8,KL,LRP5L,MCF2L,MIF,NCOA3,NEDD9,NFATC2,NFIL3,OCA2,PINX1,PKN1,PLCG2,PLXNA1,PRDM1,PREP,PTGER1,RGS12,RPL38,RUNX3,RXRA,SLC2A10,SMAD7,SOX11,SRC,SRSF3,TNFSF13B,TNFSF14,USP17L15,USP17L17
Mouse Phenotype	MP:0000098	abnormal vomer bone morphology	216	0.00517253	1	0.189611	GSC,MN1
Mouse Phenotype	MP:0009655	abnormal secondary palate development	217	0.00521497	1	0.190286	BMP7,MN1,PDS5B,ROR2,SOX11
Mouse Phenotype	MP:0000157	abnormal sternum morphology	218	0.00521691	1	0.189484	BMP7,CDKN1A,GSC,LRP5L,PDS5B,ROR2,RPL38,SOX11,SULF2
Mouse Phenotype	MP:0004467	absent zygomatic bone	219	0.00524037	1	0.189467	BMP7
Mouse Phenotype	MP:0002088	abnormal embryonic growth/weight/body size	220	0.00526339	1	0.189434	ARHGEF12,BRD1,CDKN1A,COL4A1,CUL3,DICER1,EFNB2,GATA6,GSC,HTT,KDM8,LRP5L,NCOA3,NFATC2,PDS5B,PINX1,PRDM1,ROR2,RPL38,RXRA,SOX11,STX1A,SULF2,TFAP2C
Mouse Phenotype	MP:0005193	abnormal anterior eye segment morphology	221	0.00529174	1	0.189593	BFSP2,BID,BMP7,BRD1,CDKN1A,CHRM3,COL4A1,EMID1,KDM8,PDS5B,RXRA,SOX1,SOX11,SRC
Mouse Phenotype	MP:0001713	decreased trophoblast giant cell number	222	0.00540417	1	0.192749	PRDM1,TFAP2C
Mouse Phenotype	MP:0002490	abnormal immunoglobulin level	223	0.0054198	1	0.192439	BAK1,C3,CD40,CDKN1A,DICER1,KDM8,NFATC2,NFIL3,PKN1,PLCG2,PRDM1,RUNX3,RXRA,TNFSF13B,TNFSF14
Mouse Phenotype	MP:0004667	vertebral body hypoplasia	224	0.0054866	1	0.193941	ROR2
Mouse Phenotype	MP:0002722	abnormal immune system organ morphology	225	0.00554595	1	0.195168	ASXL1,BAK1,C3,CD34,CD40,CDKN1A,DICER1,EEF1A2,EFNB2,GFI1B,ID2,ING1,KL,NCOA3,NEDD9,NFATC2,OCA2,PKN1,PLCG2,PRDM1,PREP,PTGER1,RUNX3,RXRA,SLC2A10,SOX11,SRC,TNFSF13B,TNFSF14,USP17L15,USP17L17
Mouse Phenotype	MP:0009284	abnormal sympathetic neuron innervation pattern	226	0.0055461	1	0.19431	ROR2,SOX11
Mouse Phenotype	MP:0009887	abnormal palatal shelf fusion at midline	227	0.00570331	1	0.198937	BMP7,MN1,PDS5B,SOX11
Mouse Phenotype	MP:0002187	abnormal fibula morphology	228	0.00574254	1	0.199427	BMP7,LRP5L,ROR2
Mouse Phenotype	MP:0003890	abnormal embryonic-extraembryonic boundary morphology	229	0.00575595	1	0.19902	HTT,TFAP2C
Mouse Phenotype	MP:0001124	abnormal gametes	230	0.00576486	1	0.198462	DICER1,FKBP4,HTT,KCNJ6,KL,NPHP4,OCA2,POU5F1B,PRDM1,ROR2,SYCP2,VRK1
Mouse Phenotype	MP:0002751	abnormal autonomic nervous system morphology	231	0.00581059	1	0.19917	BID,DICER1,EDN3,PDS5B,ROR2,SOX11,SULF2
Mouse Phenotype	MP:0002092	abnormal eye morphology	232	0.00592941	1	0.202367	ASXL1,BFSP2,BID,BMP7,BRD1,CDKN1A,CHRM3,COL4A1,EFNB2,EMID1,FSCN2,GSC,KDM8,LAMC3,LRP5L,MYO7A,NFATC2,NKX6-2,NPHP4,OAT,OCA2,PDS5B,PLXNA1,ROR2,RXRA,SOX1,SOX11,SRC,SULF2
Mouse Phenotype	MP:0001672	abnormal embryogenesis/ development	233	0.00597014	1	0.202882	ADRA2C,ARHGEF12,BMP7,BRD1,C3,CACNA1C,CDKN1A,COL4A1,CTTN,CUL3,DICER1,EDN3,EFNB2,FKBP4,GATA6,GFI1B,GSC,HTT,KDM8,KLF5,LRP5L,NCOA3,NFATC2,ODC1,PDS5B,PINX1,POU5F1B,PRDM1,ROR2,RPL38,RXRA,SOX1,SOX11,SRC,SRSF3,STX1A,SULF2,SYF2,TFAP2C,TSHZ2,USP17L15,USP17L17
Mouse Phenotype	MP:0005201	abnormal retinal pigment epithelium morphology	234	0.0060204	1	0.203716	BMP7,LRP5L,MYO7A,NPHP4,OAT,RXRA
Mouse Phenotype	MP:0004936	impaired branching involved in ureteric bud morphogenesis	235	0.00607416	1	0.20466	CDH4
Mouse Phenotype	MP:0004985	decreased osteoclast cell number	236	0.00611346	1	0.205112	C3,KL,LRP5L,PLCG2,RGS12
Mouse Phenotype	MP:0001286	abnormal eye development	237	0.00611823	1	0.204406	BMP7,BRD1,CDKN1A,COL4A1,EFNB2,GSC,LAMC3,LRP5L,PDS5B,RXRA,SOX1,SOX11
Mouse Phenotype	MP:0000104	abnormal sphenoid bone morphology	238	0.00620945	1	0.206582	BMP7,GSC,MN1,SOX11,SULF2
Mouse Phenotype	MP:0009205	abnormal internal male genitalia morphology	239	0.00621764	1	0.205989	BMP7,CDKN1A,DICER1,FKBP4,HTT,KCNJ6,KL,OCA2,POU5F1B,PRDM1,ROR2,RXRA,SYCP2,TRIP13,USP17L15,USP17L17,VRK1
Mouse Phenotype	MP:0000106	abnormal basisphenoid bone morphology	240	0.00624037	1	0.20588	BMP7,MN1,SULF2
Mouse Phenotype	MP:0001783	decreased white adipose tissue amount	241	0.00630271	1	0.207074	C3,ID2,IRS2,KL,NCOA3
Mouse Phenotype	MP:0010029	abnormal basicranium morphology	242	0.00630491	1	0.20629	BMP7,GSC,MN1,SULF2
Mouse Phenotype	MP:0004538	abnormal maxillary shelf morphology	243	0.00633248	1	0.20634	BMP7,MN1
Mouse Phenotype	MP:0009653	abnormal palate development	244	0.00637343	1	0.206823	BMP7,MN1,PDS5B,ROR2,SOX11
Mouse Phenotype	MP:0000099	absent vomer bone	245	0.00642178	1	0.207542	MN1
Mouse Phenotype	MP:0008172	abnormal follicular B cell morphology	246	0.00651773	1	0.209786	BAK1,CD40,NEDD9,PLCG2,TNFSF13B
Mouse Phenotype	MP:0003942	abnormal urinary system development	247	0.00653007	1	0.209333	BMP7,CDH4,CDKN1A
Mouse Phenotype	MP:0004751	increased length of allograft survival	248	0.00655938	1	0.209424	EFNB2,TNFSF13B,TNFSF14
Mouse Phenotype	MP:0001146	abnormal testis morphology	249	0.00656132	1	0.208645	BMP7,DICER1,FKBP4,HTT,KCNJ6,KL,OCA2,POU5F1B,PRDM1,ROR2,SYCP2,TRIP13,USP17L15,USP17L17,VRK1
Mouse Phenotype	MP:0002425	altered susceptibility to autoimmune disorder	250	0.00656595	1	0.207957	BAK1,C3,CDKN1A,DICER1,IRS2,NFIL3,PLCG2,SMAD7
Mouse Phenotype	MP:0009338	increased splenocyte number	251	0.00662416	1	0.208965	GFI1B,PKN1,PRDM1
Mouse Phenotype	MP:0006205	embryonic lethality between implantation and somite formation	252	0.00664759	1	0.208872	CUL3,DICER1,FKBP4,GATA6,ODC1,POU5F1B,RPL38,TFAP2C,TSHZ2
Mouse Phenotype	MP:0003988	disorganized embryonic tissue	253	0.00666158	1	0.208484	HTT,TFAP2C
Mouse Phenotype	MP:0004083	polysyndactyly	254	0.00675069	1	0.210441	BMP7
Mouse Phenotype	MP:0002221	abnormal lymph organ size	255	0.006783	1	0.210619	ASXL1,BAK1,C3,CD40,CDKN1A,DICER1,EEF1A2,EFNB2,ID2,ING1,KL,NCOA3,NEDD9,NFATC2,OCA2,PLCG2,PREP,RXRA,SOX11,SRC,TNFSF13B,USP17L15,USP17L17
Mouse Phenotype	MP:0005389	reproductive system phenotype	256	0.00685804	1	0.212117	BAK1,BMP7,C3,CDKN1A,CHST15,COL4A1,CTTN,DICER1,EFNB2,FKBP4,HTT,ID2,IRS2,KCNJ6,KL,KLF5,MUC16,MYO7A,NCOA3,NPHP4,OCA2,PDS5B,POU5F1B,PRDM1,ROR2,RPL38,RXRA,SHANK1,SMAD7,SRC,SULF2,SYCP2,TCL1A,TRIP13,USP17L15,USP17L17,VRK1
Mouse Phenotype	MP:0000455	abnormal maxilla morphology	257	0.00686952	1	0.211645	BMP7,CHST11,GSC,MN1,ROR2,SOX11
Mouse Phenotype	MP:0008246	abnormal leukocyte morphology	258	0.00688432	1	0.211279	ARHGEF12,ASXL1,BAK1,C3,CD34,CD40,CDKN1A,CHST15,DICER1,EEF1A2,EFNB2,ID2,ING1,KCNJ12,KDM8,KL,LRP5L,MCF2L,MIF,NCOA3,NEDD9,NFATC2,NFIL3,PKN1,PLCG2,PLXNA1,PRDM1,PTGER1,RGS12,RUNX3,RXRA,SMAD7,SRC,SRSF3,TNFSF13B,TNFSF14,USP17L15,USP17L17
Mouse Phenotype	MP:0000155	asymmetric rib attachment	259	0.00693666	1	0.212064	BMP7,RPL38,SOX11
Mouse Phenotype	MP:0000572	abnormal autopod morphology	260	0.00708143	1	0.215657	BAK1,BMP7,CHST11,DICER1,KREMEN1,LRP5L,PLCG2,PRDM1,ROR2,RPL38,RXRA,SOX11
Mouse Phenotype	MP:0001303	abnormal lens morphology	261	0.00713641	1	0.216498	BFSP2,BMP7,BRD1,CDKN1A,COL4A1,PDS5B,RXRA,SOX1,SOX11
Mouse Phenotype	MP:0008463	abnormal peripheral lymph node morphology	262	0.00722334	1	0.218299	C3,CDKN1A,ID2,PTGER1,TNFSF14
Mouse Phenotype	MP:0000702	enlarged lymph nodes	263	0.00727756	1	0.219102	BAK1,CD40,CDKN1A,DICER1,NFATC2,PLCG2,RXRA,TNFSF13B
Mouse Phenotype	MP:0002673	abnormal sperm number	264	0.0073438	1	0.220258	DICER1,FKBP4,HTT,KCNJ6,KL,NPHP4,POU5F1B,PRDM1,ROR2,SYCP2,VRK1
Mouse Phenotype	MP:0008392	decreased primordial germ cell number	265	0.00734451	1	0.219448	POU5F1B,PRDM1,ROR2
Mouse Phenotype	MP:0005391	vision/eye phenotype	266	0.00739322	1	0.220073	ASXL1,BFSP2,BID,BMP7,BRD1,C3,CDKN1A,CHRM3,COL4A1,EFNB2,EMID1,FSCN2,GSC,KDM8,LAMC3,LRP5L,MYO7A,NFATC2,NKX6-2,NPHP4,OAT,OCA2,PDS5B,PLXNA1,ROR2,RXRA,SOX1,SOX11,SRC,SULF2
Mouse Phenotype	MP:0002224	abnormal spleen size	267	0.00742635	1	0.220231	ASXL1,BAK1,C3,CD40,CDKN1A,DICER1,EEF1A2,EFNB2,ING1,NCOA3,NEDD9,NFATC2,OCA2,PLCG2,PREP,RXRA,SOX11,TNFSF13B
Mouse Phenotype	MP:0004468	small zygomatic bone	268	0.00745247	1	0.220181	BMP7
Mouse Phenotype	MP:0002932	abnormal joint morphology	269	0.00745387	1	0.219404	ASXL1,BMP7,GSC,LRP5L,ROR2,RPL38,SULF2
Mouse Phenotype	MP:0004508	abnormal pectoral girdle bone morphology	270	0.00746085	1	0.218796	BMP7,CDKN1A,CHST11,GSC,LRP5L,PDS5B,ROR2,RPL38,SOX11,SULF2
Mouse Phenotype	MP:0004463	basisphenoid bone foramen	271	0.0074782	1	0.218496	BMP7
Mouse Phenotype	MP:0000716	abnormal immune system cell morphology	272	0.00749254	1	0.21811	ARHGEF12,ASXL1,BAK1,C3,CD34,CD40,CDKN1A,CHST15,DICER1,EEF1A2,EFNB2,ID2,ING1,KCNJ12,KDM8,KL,LRP5L,MCF2L,MIF,NCOA3,NEDD9,NFATC2,NFIL3,PKN1,PLCG2,PLXNA1,PRDM1,PTGER1,RGS12,RUNX3,RXRA,SMAD7,SRC,SRSF3,TNFSF13B,TNFSF14,USP17L15,USP17L17
Mouse Phenotype	MP:0011969	abnormal circulating triglyceride level	273	0.00751655	1	0.218007	C19orf80,C3,CHRM3,IRS2,MGLL,MYO7A,NCOA3,OCA2
Mouse Phenotype	MP:0009628	absent brachial lymph nodes	274	0.0075923	1	0.219401	ID2,TNFSF14
Mouse Phenotype	MP:0001288	abnormal lens induction	275	0.00760608	1	0.219	BMP7,SOX1
Mouse Phenotype	MP:0009866	abnormal aorta wall morphology	276	0.0076131	1	0.218408	GATA6,KLF5,PTGIS,SLC2A10
Mouse Phenotype	MP:0002102	abnormal ear morphology	277	0.00769507	1	0.219962	BMP7,CDKN1A,EFNB2,FSCN2,GJB6,GSC,HTT,MYO7A,NCOA3,OCA2,OTOP1,ROR2,RPL38,RXRA
Mouse Phenotype	MP:0000141	abnormal vertebral body morphology	278	0.00771998	1	0.219881	BMP7,ROR2
Mouse Phenotype	MP:0002216	abnormal seminiferous tubule morphology	279	0.00775463	1	0.220076	DICER1,HTT,KCNJ6,KL,OCA2,POU5F1B,ROR2,SYCP2,TRIP13,VRK1
Mouse Phenotype	MP:0009891	abnormal palate bone morphology	280	0.00778799	1	0.220233	BMP7,MN1,PDS5B
Mouse Phenotype	MP:0008673	decreased interleukin-13 secretion	281	0.00784802	1	0.221141	NFATC2,NFIL3
Mouse Phenotype	MP:0001192	scaly skin	282	0.00791955	1	0.222365	DICER1,RXRA,TAF4
Mouse Phenotype	MP:0002703	abnormal renal tubule morphology	283	0.00809789	1	0.226569	BMP7,CDH4,CDKN1A,PTGIS
Mouse Phenotype	MP:0001698	decreased embryo size	284	0.00813433	1	0.226787	ARHGEF12,CUL3,DICER1,EFNB2,GATA6,GSC,HTT,KDM8,NCOA3,NFATC2,PINX1,PRDM1,ROR2,RPL38,SOX11,SULF2,TFAP2C
Mouse Phenotype	MP:0003189	fused joints	285	0.00823077	1	0.228671	ASXL1,BMP7,ROR2,RPL38,SULF2
Mouse Phenotype	MP:0011105	partial embryonic lethality between implantation and placentation	286	0.00834219	1	0.230956	EFNB2,HTT
Mouse Phenotype	MP:0004534	decreased inner hair cell stereocilia number	287	0.00841244	1	0.23209	FSCN2,MYO7A
Mouse Phenotype	MP:0002068	abnormal parental behavior	288	0.00844183	1	0.232092	ING1,KCNJ6,MYO7A,OCA2,SHANK1,SHANK2,SLC6A3,SOX1,SRC
Mouse Phenotype	MP:0001790	abnormal immune system physiology	289	0.00856301	1	0.234609	ARHGEF12,BAK1,BID,BMP7,C3,CD40,CDKN1A,CTTN,DICER1,EEF1A2,EFNB2,ID2,ING1,IRS2,KDM8,KLF5,MAP2K3,MIF,MYO7A,NCOA3,NEDD9,NFATC2,NFIL3,OCA2,PIK3R5,PKN1,PLCG2,PLXNA1,PRDM1,PTGER1,RPL38,RUNX3,RXRA,SMAD7,SRC,TAF4,TNFSF13B,TNFSF14
Mouse Phenotype	MP:0008470	abnormal spleen B cell follicle morphology	290	0.0086582	1	0.236399	C3,CD40,NCOA3,NFATC2,PKN1,PRDM1,SRC,TNFSF14
Mouse Phenotype	MP:0000422	delayed hair appearance	291	0.00873339	1	0.237632	DICER1,RXRA,TNFRSF19
Mouse Phenotype	MP:0001859	kidney inflammation	292	0.00889392	1	0.241171	BAK1,C3,CD40,CDKN1A,PKN1,PLCG2,PRDM1,RXRA
Mouse Phenotype	MP:0010293	increased integument system tumor incidence	293	0.00895073	1	0.241884	CD34,CDKN1A,DICER1,ID2,NCOA3,PINX1,SRC
Mouse Phenotype	MP:0003984	embryonic growth retardation	294	0.0090699	1	0.24427	BRD1,CDKN1A,COL4A1,EFNB2,GATA6,GSC,HTT,KDM8,LRP5L,PDS5B,PRDM1,RPL38,RXRA,STX1A,TFAP2C
Mouse Phenotype	MP:0000653	abnormal sex gland morphology	295	0.00908631	1	0.243883	BMP7,CDKN1A,DICER1,FKBP4,HTT,IRS2,KCNJ6,KL,OCA2,POU5F1B,PRDM1,ROR2,RXRA,SYCP2,TRIP13,USP17L15,USP17L17,VRK1
Mouse Phenotype	MP:0000149	abnormal scapula morphology	296	0.0090938	1	0.243259	BMP7,CDKN1A,CHST11,PDS5B
Mouse Phenotype	MP:0011772	genital tubercle hypoplasia	297	0.00913003	1	0.243406	ROR2
Mouse Phenotype	MP:0008369	pituitary intermediate lobe hypoplasia	298	0.00926155	1	0.246084	SLC6A3
Mouse Phenotype	MP:0000550	abnormal forelimb morphology	299	0.0093062	1	0.246443	BMP7,CDKN1A,DICER1,GSC,LRP5L,PDS5B,ROR2,RPL38,SULF2
Mouse Phenotype	MP:0001566	increased circulating phosphate level	300	0.00937521	1	0.247443	KL,MCF2L,RPL38
Mouse Phenotype	MP:0008171	abnormal mature B cell morphology	301	0.00938652	1	0.246918	BAK1,CD40,DICER1,EEF1A2,MCF2L,NEDD9,PKN1,PLCG2,PRDM1,TNFSF13B,TNFSF14
Mouse Phenotype	MP:0010875	increased bone volume	302	0.00945571	1	0.247915	DICER1,KREMEN1,PLCG2,RGS12
Mouse Phenotype	MP:0004230	abnormal embryonic erythrocyte morphology	303	0.00947057	1	0.247485	ARHGEF12,GFI1B
Mouse Phenotype	MP:0008391	abnormal primordial germ cell morphology	304	0.0094904	1	0.247188	POU5F1B,PRDM1,ROR2
Mouse Phenotype	MP:0002406	increased susceptibility to infection	305	0.0094977	1	0.246566	C3,CD40,DICER1,EFNB2,MAP2K3,MIF,MYO7A,NCOA3,OCA2,PLCG2,PRDM1
Mouse Phenotype	MP:0004686	decreased length of long bones	306	0.00965705	1	0.249884	BMP7,CDKN1A,CHST11,KL,PDS5B,ROR2,RPL38,SLC6A3,SRC,SULF2
Mouse Phenotype	MP:0005200	abnormal eye pigment epithelium morphology	307	0.00968224	1	0.24972	BMP7,LRP5L,MYO7A,NPHP4,OAT,RXRA
Mouse Phenotype	MP:0005424	jerky movement	308	0.00972101	1	0.249906	MYO7A,OCA2
Mouse Phenotype	MP:0006388	abnormal auditory summating potential	309	0.00977868	1	0.250575	MYO7A
Mouse Phenotype	MP:0008093	abnormal memory B cell number	310	0.00989776	1	0.252808	DICER1,PRDM1
Mouse Phenotype	MP:0011339	abnormal glomerular mesangium morphology	311	0.00996638	1	0.253742	CDKN1A,PKN1,PRDM1,RXRA,TNFSF14
Mouse Phenotype	MP:0004460	alisphenoid bone hypoplasia	312	0.00998067	1	0.253292	MN1
Mouse Phenotype	MP:0000521	abnormal kidney cortex morphology	313	0.0101204	1	0.256016	BAK1,BMP7,C3,CD40,CDKN1A,KL,PKN1,PLCG2,PRDM1,PTGIS,RXRA,TNFSF14
Mouse Phenotype	MP:0001716	abnormal placenta labyrinth morphology	314	0.0101907	1	0.256975	ARHGEF12,C3,COL4A1,PRDM1,RXRA,TFAP2C
Mouse Phenotype	MP:0005105	abnormal middle ear ossicle morphology	315	0.0102778	1	0.258348	BMP7,GSC,ROR2
Mouse Phenotype	MP:0002421	abnormal cell-mediated immunity	316	0.0102794	1	0.25757	ARHGEF12,BAK1,C3,CD40,CDKN1A,CTTN,DICER1,EEF1A2,EFNB2,ID2,ING1,KDM8,MAP2K3,NCOA3,NEDD9,NFATC2,NFIL3,OCA2,PIK3R5,PKN1,PLCG2,PLXNA1,PRDM1,PTGER1,RUNX3,RXRA,SMAD7,TNFSF13B,TNFSF14
Mouse Phenotype	MP:0001697	abnormal embryo size	317	0.0103017	1	0.257314	ARHGEF12,CUL3,DICER1,EFNB2,GATA6,GSC,HTT,KDM8,NCOA3,NFATC2,PINX1,PRDM1,ROR2,RPL38,SOX11,SULF2,TFAP2C
Mouse Phenotype	MP:0005318	decreased triglyceride level	318	0.0103312	1	0.257239	C19orf80,C3,CHRM3,IRS2,MGLL,MYO7A,NCOA3
Mouse Phenotype	MP:0001386	abnormal maternal nurturing	319	0.0103414	1	0.256688	ING1,KCNJ6,OCA2,SHANK1,SHANK2,SLC6A3,SRC
Mouse Phenotype	MP:0000685	abnormal immune system morphology	320	0.0103866	1	0.257003	ARHGEF12,ASXL1,BAK1,C3,CD34,CD40,CDKN1A,CHST15,DICER1,EEF1A2,EFNB2,GFI1B,ID2,ING1,KCNJ12,KDM8,KL,LRP5L,MCF2L,MIF,NCOA3,NEDD9,NFATC2,NFIL3,OCA2,PKN1,PLCG2,PLXNA1,PRDM1,PREP,PTGER1,RGS12,RUNX3,RXRA,SLC2A10,SMAD7,SOX11,SRC,SRSF3,TNFSF13B,TNFSF14,USP17L15,USP17L17
Mouse Phenotype	MP:0002705	dilated renal tubules	321	0.0103951	1	0.256414	CDH4,CDKN1A
Mouse Phenotype	MP:0008911	induced hyperactivity	322	0.0104628	1	0.25728	KCNJ6,OCA2,SLC6A3
Mouse Phenotype	MP:0011191	increased embryonic epiblast cell apoptosis	323	0.0104769	1	0.256829	GATA6,HTT
Mouse Phenotype	MP:0005015	increased T cell number	324	0.0104922	1	0.25641	ASXL1,CDKN1A,DICER1,EFNB2,KCNJ12,NCOA3,NFATC2,NFIL3,PRDM1,RUNX3,TNFSF13B,USP17L15,USP17L17
Mouse Phenotype	MP:0001263	weight loss	325	0.0105444	1	0.256893	CDKN1A,CHRM3,DICER1,EEF1A2,HTT,ID2,IRS2,KLF5,NCOA3,SLC6A3,TAF4
Mouse Phenotype	MP:0010678	abnormal skin adnexa morphology	326	0.0105566	1	0.256403	BMP7,CD34,CDKN1A,DICER1,EDN3,EFNB2,FKBP4,ID2,IRS2,KL,NCOA3,OCA2,RPL38,RUNX3,RXRA,SOX11,SRC,TAF4,TNFRSF19
Mouse Phenotype	MP:0002500	granulomatous inflammation	327	0.0106367	1	0.257557	BMP7
Mouse Phenotype	MP:0002982	abnormal primordial germ cell migration	328	0.0108095	1	0.260945	PRDM1,ROR2
Mouse Phenotype	MP:0005103	abnormal retinal pigmentation	329	0.0109916	1	0.264533	BMP7,NPHP4,RXRA
Mouse Phenotype	MP:0003755	abnormal palate morphology	330	0.0110787	1	0.265821	BMP7,CDKN1A,EFNB2,GSC,MN1,OCA2,PDS5B,ROR2,RPL38,SOX11
Mouse Phenotype	MP:0002631	abnormal epididymis morphology	331	0.0111244	1	0.266112	BMP7,DICER1,KCNJ6,VRK1
Mouse Phenotype	MP:0009337	abnormal splenocyte number	332	0.011135	1	0.265563	CD34,GFI1B,PKN1,PRDM1
Mouse Phenotype	MP:0012094	abnormal Reichert's membrane thickness	333	0.0111381	1	0.26484	COL4A1,HTT
Mouse Phenotype	MP:0004126	thin hypodermis	334	0.0112341	1	0.266321	EFNB2,RXRA
Mouse Phenotype	MP:0002494	increased IgM level	335	0.0112399	1	0.265665	BAK1,C3,CD40,CDKN1A,PKN1,RXRA
Mouse Phenotype	MP:0005643	decreased dopamine level	336	0.0113114	1	0.266558	GJB6,KCNJ6,PTGER1,SLC6A3
Mouse Phenotype	MP:0008037	abnormal T cell morphology	337	0.0114254	1	0.268447	ARHGEF12,ASXL1,BAK1,C3,CDKN1A,DICER1,EFNB2,ID2,ING1,KCNJ12,NCOA3,NFATC2,NFIL3,PLXNA1,PRDM1,PTGER1,RUNX3,RXRA,SMAD7,TNFSF13B,TNFSF14,USP17L15,USP17L17
Mouse Phenotype	MP:0006210	abnormal orbit size	338	0.0115277	1	0.270049	ROR2
Mouse Phenotype	MP:0001800	abnormal humoral immune response	339	0.0115444	1	0.269641	BAK1,C3,CD40,CDKN1A,DICER1,KDM8,NFATC2,NFIL3,PKN1,PLCG2,PRDM1,RUNX3,RXRA,TNFSF13B,TNFSF14
Mouse Phenotype	MP:0005016	decreased lymphocyte cell number	340	0.0115799	1	0.269676	ASXL1,BAK1,CD40,CDKN1A,DICER1,EEF1A2,EFNB2,ID2,ING1,KL,MCF2L,NEDD9,NFATC2,NFIL3,PLCG2,PRDM1,RUNX3,SMAD7,SRSF3,TNFSF13B,USP17L15,USP17L17
Mouse Phenotype	MP:0011762	renal/urinary system inflammation	341	0.0118233	1	0.274537	BAK1,C3,CD40,CDKN1A,PKN1,PLCG2,PRDM1,RXRA
Mouse Phenotype	MP:0002414	abnormal myeloblast morphology/development	342	0.0119212	1	0.276	ARHGEF12,ASXL1,BAK1,C3,CD34,CD40,CDKN1A,DICER1,EFNB2,ID2,MIF,NCOA3,NFATC2,NFIL3,PKN1,PLCG2,PLXNA1,PRDM1,PTGER1,RUNX3,SMAD7,SRSF3,TNFSF13B,TNFSF14
Mouse Phenotype	MP:0001384	abnormal pup retrieval	343	0.0120351	1	0.277825	OCA2,SHANK2
Mouse Phenotype	MP:0002827	abnormal renal corpuscle morphology	344	0.0122094	1	0.28103	BAK1,BMP7,C3,CD40,CDKN1A,PKN1,PLCG2,PRDM1,PTGIS,RXRA,TNFSF14
Mouse Phenotype	MP:0008088	abnormal T-helper 1 cell differentiation	345	0.0122157	1	0.280358	EFNB2,PTGER1,SMAD7
Mouse Phenotype	MP:0002420	abnormal adaptive immunity	346	0.0123348	1	0.282275	ARHGEF12,BAK1,C3,CD40,CDKN1A,CTTN,DICER1,EEF1A2,EFNB2,ID2,ING1,KDM8,MAP2K3,NCOA3,NEDD9,NFATC2,NFIL3,OCA2,PIK3R5,PKN1,PLCG2,PLXNA1,PRDM1,PTGER1,RUNX3,RXRA,SMAD7,TNFSF13B,TNFSF14
Mouse Phenotype	MP:0009582	abnormal keratinocyte proliferation	347	0.0124145	1	0.283279	CDKN1A,RXRA,TAF4
Mouse Phenotype	MP:0002493	increased IgG level	348	0.0125862	1	0.286372	BAK1,C3,CD40,CDKN1A,NFATC2,PKN1,PRDM1,RXRA
Mouse Phenotype	MP:0009332	abnormal splenocyte morphology	349	0.0126172	1	0.286255	CD34,GFI1B,PKN1,PRDM1
Mouse Phenotype	MP:0005176	eyelids fail to open	350	0.0128551	1	0.29082	BMP7
Mouse Phenotype	MP:0001934	increased litter size	351	0.0129937	1	0.293118	MUC16
Mouse Phenotype	MP:0005605	increased bone mass	352	0.0130854	1	0.294347	KL,LRP5L,PLXNA1,RGS12,SRC
Mouse Phenotype	MP:0005168	abnormal female meiosis	353	0.0131356	1	0.294639	DICER1,SYCP2,TRIP13
Mouse Phenotype	MP:0004102	abnormal dorsal striatum morphology	354	0.0132358	1	0.296048	HTT,SLC6A3
Mouse Phenotype	MP:0012129	failure of blastocyst formation	355	0.0132584	1	0.295718	KLF5,RPL38,SRSF3
Mouse Phenotype	MP:0003886	abnormal embryonic epiblast morphology	356	0.0133416	1	0.296737	GATA6,HTT,TFAP2C
Mouse Phenotype	MP:0009900	vomer bone hypoplasia	357	0.0133675	1	0.296481	MN1
Mouse Phenotype	MP:0012128	abnormal blastocyst formation	358	0.0133677	1	0.295658	KLF5,RPL38,SRSF3
Mouse Phenotype	MP:0009850	embryonic lethality between implantation and placentation	359	0.0133787	1	0.295076	CUL3,DICER1,EFNB2,FKBP4,GATA6,HTT,ODC1,POU5F1B,RPL38,TFAP2C,TSHZ2
Mouse Phenotype	MP:0001025	abnormal sympathetic neuron morphology	360	0.0133871	1	0.294442	ROR2,SOX11
Mouse Phenotype	MP:0009233	enlarged sperm head	361	0.0135048	1	0.296208	OCA2
Mouse Phenotype	MP:0005033	abnormal trophoblast giant cells	362	0.0135375	1	0.296104	CUL3,PRDM1,TFAP2C
Mouse Phenotype	MP:0002161	abnormal fertility/fecundity	363	0.0135789	1	0.296191	BMP7,CHST15,COL4A1,DICER1,EFNB2,FKBP4,HTT,IRS2,KCNJ6,KL,MUC16,MYO7A,NCOA3,NPHP4,OCA2,POU5F1B,ROR2,RPL38,SHANK1,SMAD7,SRC,SULF2,SYCP2,TCL1A,TRIP13,VRK1
Mouse Phenotype	MP:0002357	abnormal spleen white pulp morphology	364	0.0136015	1	0.29587	BAK1,C3,CD40,NCOA3,NEDD9,NFATC2,PKN1,PRDM1,SRC,TNFSF13B,TNFSF14
Mouse Phenotype	MP:0004472	broad nasal bone	365	0.013803	1	0.29943	ROR2
Mouse Phenotype	MP:0008100	absent plasma cells	366	0.0138598	1	0.29984	DICER1,PRDM1
Mouse Phenotype	MP:0005671	abnormal response to transplant	367	0.0138652	1	0.29914	CD40,EFNB2,TNFSF13B,TNFSF14
Mouse Phenotype	MP:0002023	B cell derived lymphoma	368	0.0139292	1	0.299705	CDKN1A,ING1,NCOA3,PLCG2
Mouse Phenotype	MP:0010981	abnormal branching involved in ureteric bud morphogenesis	369	0.0139619	1	0.299595	CDH4
Mouse Phenotype	MP:0012057	abnormal mural trophectoderm morphology	370	0.0140286	1	0.300211	CUL3,PRDM1,TFAP2C
Mouse Phenotype	MP:0008779	abnormal maternal behavior	371	0.0140366	1	0.299573	ING1,KCNJ6,OCA2,SHANK1,SHANK2,SLC6A3,SRC
Mouse Phenotype	MP:0004424	temporal bone hypoplasia	372	0.014358	1	0.305609	MN1
Mouse Phenotype	MP:0011090	partial perinatal lethality	373	0.0143644	1	0.304925	BMP7,COL4A1,DICER1,HTT,OCA2,PLCG2,ROR2,RPL38,SMAD7,SRC
Mouse Phenotype	MP:0001696	failure to gastrulate	374	0.014444	1	0.305796	SYF2,TFAP2C
Mouse Phenotype	MP:0011106	partial embryonic lethality between implantation and somite formation	375	0.0145159	1	0.306498	TFAP2C
Mouse Phenotype	MP:0005025	abnormal response to infection	376	0.0145448	1	0.306293	C3,CD40,DICER1,EFNB2,KLF5,MAP2K3,MIF,MYO7A,NCOA3,OCA2,PLCG2,PRDM1,PTGER1
Mouse Phenotype	MP:0000523	cortical renal glomerulopathies	377	0.0145985	1	0.306607	BAK1,C3,CD40,CDKN1A,PKN1,PLCG2,RXRA
Mouse Phenotype	MP:0005028	abnormal trophectoderm morphology	378	0.0146601	1	0.307087	CUL3,KLF5,PRDM1,TFAP2C
Mouse Phenotype	MP:0000367	abnormal coat/ hair morphology	379	0.014671	1	0.306505	CDKN1A,DICER1,EDN3,EFNB2,IRS2,KL,NCOA3,OCA2,RPL38,RUNX3,RXRA,SRC,TAF4,TNFRSF19
Mouse Phenotype	MP:0008211	decreased mature B cell number	380	0.0149593	1	0.311704	BAK1,CD40,DICER1,EEF1A2,MCF2L,NEDD9,PLCG2,PRDM1,TNFSF13B
Mouse Phenotype	MP:0002160	abnormal reproductive system morphology	381	0.015011	1	0.31196	BAK1,BMP7,CDKN1A,CTTN,DICER1,EFNB2,FKBP4,HTT,IRS2,KCNJ6,KL,NCOA3,NPHP4,OCA2,PDS5B,POU5F1B,PRDM1,ROR2,RXRA,SYCP2,TRIP13,USP17L15,USP17L17,VRK1
Mouse Phenotype	MP:0003345	decreased rib number	382	0.0150574	1	0.312106	BMP7,PDS5B
Mouse Phenotype	MP:0009892	palate bone hypoplasia	383	0.0151208	1	0.312601	MN1
Mouse Phenotype	MP:0005075	abnormal melanosome morphology	384	0.0152037	1	0.313496	EDN3,OCA2,RXRA
Mouse Phenotype	MP:0008176	abnormal germinal center B cell morphology	385	0.0152116	1	0.312845	CD40,DICER1,PKN1,PRDM1
Mouse Phenotype	MP:0002442	abnormal leukocyte physiology	386	0.0152474	1	0.312768	ARHGEF12,BAK1,C3,CD40,CDKN1A,CTTN,DICER1,EFNB2,ID2,ING1,KDM8,MAP2K3,NCOA3,NEDD9,NFATC2,NFIL3,OCA2,PIK3R5,PKN1,PLCG2,PLXNA1,PRDM1,RUNX3,RXRA,SMAD7,TNFSF13B,TNFSF14
Mouse Phenotype	MP:0002706	abnormal kidney size	387	0.0152711	1	0.312445	BMP7,CDKN1A,FOXD2,KL,OCA2,PREP,PTGIS,RXRA,SULF2
Mouse Phenotype	MP:0009898	maxillary shelf hypoplasia	388	0.0154198	1	0.314676	MN1
Mouse Phenotype	MP:0010962	decreased compact bone mass	389	0.0155602	1	0.316725	CD40,LRP5L
Mouse Phenotype	MP:0004002	abnormal jejunum morphology	390	0.0155897	1	0.316511	CDKN1A,ID2
Mouse Phenotype	MP:0005282	decreased fatty acid level	391	0.0156467	1	0.316856	IRS2,MGLL,MYO7A,NCOA3
Mouse Phenotype	MP:0005325	abnormal renal glomerulus morphology	392	0.0156468	1	0.316049	BAK1,BMP7,C3,CD40,CDKN1A,PKN1,PLCG2,PRDM1,RXRA,TNFSF14
Mouse Phenotype	MP:0006159	ocular albinism	393	0.0156728	1	0.315769	OCA2
Mouse Phenotype	MP:0010299	increased mammary gland tumor incidence	394	0.0157157	1	0.315829	CDKN1A,ID2,NCOA3,PINX1,SRC
Mouse Phenotype	MP:0000001	mammalian phenotype	395	0.0157534	1	0.315786	ADAMTS12,ADRA2C,ADRBK2,ARHGEF12,ASXL1,BAK1,BFSP2,BID,BMP7,BRD1,C19orf80,C3,CACNA1C,CACNG1,CACNG4,CD34,CD40,CDH4,CDKN1A,CHRM3,CHST11,CHST15,CMIP,COL4A1,CTTN,CUL3,DICER1,DPEP1,EDN3,EEF1A2,EFNB2,EMID1,FKBP4,FOXD2,FSCN2,FXYD2,GABRP,GATA6,GFI1B,GJB6,GSC,GTF3C5,HTT,ID2,ING1,INPP5A,IRS2,IRX2,IRX4,KCNB1,KCNJ12,KCNJ6,KCNK9,KCNQ2,KDM8,KL,KLF5,KREMEN1,LAMC3,LRP5L,MAP2K3,MBD3L1,MCF2L,MGLL,MIF,MN1,MUC16,MYO7A…
Mouse Phenotype	MP:0004852	decreased testis weight	396	0.0157856	1	0.315632	BMP7,DICER1,PRDM1,ROR2,SYCP2,USP17L15,USP17L17
Mouse Phenotype	MP:0003855	abnormal forelimb zeugopod morphology	397	0.0158143	1	0.31541	BMP7,PDS5B,ROR2,RPL38,SULF2
Mouse Phenotype	MP:0010183	abnormal CD4-positive helper T cell morphology	398	0.0163355	1	0.324987	EFNB2,PRDM1,PTGER1,RXRA,SMAD7
Mouse Phenotype	MP:0000005	increased brown adipose tissue amount	399	0.0163416	1	0.324294	C3,CDKN1A,KL
Mouse Phenotype	MP:0005072	abnormal hair follicle melanin granule morphology	400	0.0164538	1	0.325702	OCA2,RXRA
Mouse Phenotype	MP:0002144	abnormal B cell differentiation	401	0.0165331	1	0.326457	ASXL1,BAK1,CD40,DICER1,NCOA3,NFIL3,PKN1,PLCG2,PRDM1,SMAD7,SRSF3,TNFSF13B
Mouse Phenotype	MP:0004757	abnormal distal convoluted tubule morphology	402	0.0166446	1	0.327841	BMP7
Mouse Phenotype	MP:0000621	salivary adenocarcinoma	403	0.016689	1	0.3279	CDKN1A
Mouse Phenotype	MP:0001560	abnormal circulating insulin level	404	0.0168047	1	0.329355	C3,CACNA1C,CHRM3,IRS2,KCNB1,KL,LRP5L,MGLL,MYO7A,NCOA3,OCA2
Mouse Phenotype	MP:0008212	absent mature B cells	405	0.0168748	1	0.329913	CD40,DICER1,PRDM1,TNFSF13B
Mouse Phenotype	MP:0001819	abnormal immune cell physiology	406	0.0169242	1	0.330065	ARHGEF12,BAK1,C3,CD40,CDKN1A,CTTN,DICER1,EFNB2,ID2,ING1,KDM8,MAP2K3,NCOA3,NEDD9,NFATC2,NFIL3,OCA2,PIK3R5,PKN1,PLCG2,PLXNA1,PRDM1,RUNX3,RXRA,SMAD7,TNFSF13B,TNFSF14
Mouse Phenotype	MP:0004678	split xiphoid process	407	0.0175031	1	0.340514	BMP7
Mouse Phenotype	MP:0001711	abnormal placenta morphology	408	0.017511	1	0.339834	ADRA2C,ARHGEF12,C3,COL4A1,CUL3,FKBP4,PRDM1,RPL38,RXRA,SRC,TFAP2C
Mouse Phenotype	MP:0008480	absent eye pigmentation	409	0.0178207	1	0.344998	OCA2
Mouse Phenotype	MP:0006380	abnormal spermatid morphology	410	0.0179418	1	0.346496	DICER1,HTT,KCNJ6,OCA2,VRK1
Mouse Phenotype	MP:0005012	decreased eosinophil cell number	411	0.0180783	1	0.348282	CD34,CDKN1A,MIF
Mouse Phenotype	MP:0005017	decreased B cell number	412	0.018129	1	0.34841	ASXL1,BAK1,CD40,DICER1,EEF1A2,ID2,KL,MCF2L,NEDD9,PLCG2,PRDM1,SRSF3,TNFSF13B
Mouse Phenotype	MP:0000405	abnormal auchene hair morphology	413	0.0181374	1	0.347729	CDKN1A,RUNX3,TNFRSF19
Mouse Phenotype	MP:0001924	infertility	414	0.0181721	1	0.347553	BMP7,COL4A1,DICER1,EFNB2,FKBP4,HTT,IRS2,KCNJ6,KL,MYO7A,NPHP4,OCA2,POU5F1B,SRC,SYCP2,TRIP13,VRK1
Mouse Phenotype	MP:0000835	abnormal subthalamic nucleus morphology	415	0.0181739	1	0.34675	HTT
Mouse Phenotype	MP:0011610	abnormal primordial germ cell apoptosis	416	0.0182898	1	0.348122	ROR2
Mouse Phenotype	MP:0004598	abnormal cochlear basement membrane morphology	417	0.0183056	1	0.347586	MYO7A
Mouse Phenotype	MP:0011427	mesangial cell hyperplasia	418	0.0183087	1	0.346815	CDKN1A,PKN1,RXRA
Mouse Phenotype	MP:0005231	abnormal brachial lymph node morphology	419	0.018465	1	0.34894	ID2,TNFSF14
Mouse Phenotype	MP:0008039	increased NK T cell number	420	0.0185475	1	0.349664	NFIL3
Mouse Phenotype	MP:0000562	polydactyly	421	0.0186166	1	0.350135	BMP7,KREMEN1,ROR2,RPL38
Mouse Phenotype	MP:0009756	impaired behavioral response to nicotine	422	0.0186796	1	0.350486	SLC6A3
Mouse Phenotype	MP:0000421	mottled coat	423	0.0188436	1	0.352726	OCA2
Mouse Phenotype	MP:0000067	osteopetrosis	424	0.0188588	1	0.35218	KL,RGS12,SRC
Mouse Phenotype	MP:0001007	abnormal sympathetic system morphology	425	0.0188777	1	0.351703	DICER1,PDS5B,ROR2,SOX11
Mouse Phenotype	MP:0004539	absent maxilla	426	0.0194823	1	0.362115	BMP7
Mouse Phenotype	MP:0001510	abnormal coat appearance	427	0.0196708	1	0.364762	DICER1,EDN3,EFNB2,IRS2,KL,NCOA3,OCA2,RPL38,RUNX3,RXRA,SRC,TAF4,TNFRSF19
Mouse Phenotype	MP:0004503	decreased incidence of tumors by ionizing radiation induction	428	0.019883	1	0.367836	CDKN1A
Mouse Phenotype	MP:0002993	arthritis	429	0.0198981	1	0.367258	BAK1,C3,CDKN1A,DICER1,PLCG2
Mouse Phenotype	MP:0010344	increased hibernoma incidence	430	0.0199898	1	0.368091	PINX1
Mouse Phenotype	MP:0000218	increased leukocyte cell number	431	0.0200544	1	0.368424	ASXL1,BAK1,CD40,CDKN1A,DICER1,EFNB2,KCNJ12,NCOA3,NEDD9,NFATC2,NFIL3,PKN1,PLCG2,PRDM1,RUNX3,RXRA,SRC,TNFSF13B,TNFSF14,USP17L15,USP17L17
Mouse Phenotype	MP:0003723	abnormal long bone morphology	432	0.0200625	1	0.367719	BMP7,CDKN1A,CHST11,DICER1,GSC,KL,KREMEN1,LRP5L,PDS5B,PLXNA1,ROR2,RPL38,SLC6A3,SOX11,SRC,SULF2
Mouse Phenotype	MP:0008101	lymph node hypoplasia	433	0.020094	1	0.367447	NEDD9,SRC,TNFSF13B
Mouse Phenotype	MP:0012103	abnormal embryonic disc morphology	434	0.0201547	1	0.367707	GATA6,HTT,TFAP2C
Mouse Phenotype	MP:0002702	decreased circulating free fatty acid level	435	0.0201666	1	0.367078	IRS2,MYO7A,NCOA3
Mouse Phenotype	MP:0000184	abnormal circulating HDL cholesterol level	436	0.0202285	1	0.367361	IRS2,MYO7A,NCOA3,OCA2
Mouse Phenotype	MP:0010675	decreased activation-induced B cell apoptosis	437	0.0203736	1	0.369149	PKN1
Mouse Phenotype	MP:0008963	increased carbon dioxide production	438	0.0204161	1	0.369075	KDM8,MYO7A,NCOA3
Mouse Phenotype	MP:0008189	increased transitional stage B cell number	439	0.0204205	1	0.368314	BAK1,CD40,PLCG2
Mouse Phenotype	MP:0001201	translucent skin	440	0.0204465	1	0.367944	RXRA,TAF4
Mouse Phenotype	MP:0005379	endocrine/exocrine gland phenotype	441	0.0205166	1	0.368368	BID,BMP7,C3,CACNA1C,CDKN1A,CHRM3,DICER1,EFNB2,FKBP4,HTT,ID2,IRS2,KCNB1,KCNJ6,KCNK9,KL,KLF5,LRP5L,NCOA3,OCA2,POU5F1B,PRDM1,ROR2,RUNX3,RXRA,SLC6A3,SOX11,SYCP2,TNFRSF19,TRIP13,USP17L15,USP17L17,VRK1
Mouse Phenotype	MP:0002111	abnormal tail morphology	442	0.020601	1	0.369048	BMP7,OCA2,ROR2,RPL38,SOX11,SULF2,TAF4,TRIP13
Mouse Phenotype	MP:0002256	abnormal laryngeal cartilage morphology	443	0.0207267	1	0.37046	BMP7,RXRA
Mouse Phenotype	MP:0009592	Leydig cell tumor	444	0.020756	1	0.370149	CDKN1A
Mouse Phenotype	MP:0002444	abnormal T cell physiology	445	0.021024	1	0.374086	ARHGEF12,C3,CDKN1A,DICER1,EFNB2,ID2,ING1,MAP2K3,NCOA3,NEDD9,NFATC2,PLXNA1,PRDM1,RXRA,SMAD7,TNFSF13B,TNFSF14
Mouse Phenotype	MP:0002401	abnormal lymphopoiesis	446	0.0210269	1	0.373298	ARHGEF12,ASXL1,BAK1,C3,CD40,CDKN1A,DICER1,EFNB2,ID2,NCOA3,NFATC2,NFIL3,PKN1,PLCG2,PLXNA1,PRDM1,PTGER1,RUNX3,SMAD7,SRSF3,TNFSF13B,TNFSF14
Mouse Phenotype	MP:0009873	abnormal aorta tunica media morphology	447	0.0211321	1	0.374326	GATA6,PTGIS,SLC2A10
Mouse Phenotype	MP:0005464	abnormal platelet physiology	448	0.0211424	1	0.373673	BAK1,C3,CD40,PLCG2,VAMP3
Mouse Phenotype	MP:0012062	small tail bud	449	0.0211952	1	0.373772	ROR2
Mouse Phenotype	MP:0000380	small hair follicles	450	0.0212146	1	0.373283	DICER1,EFNB2
Mouse Phenotype	MP:0011099	complete lethality throughout fetal growth and development	451	0.0215086	1	0.377617	BID,BRD1,CACNA1C,CDKN1A,COL4A1,DICER1,GFI1B,LRP5L,PLCG2,ROR2,RXRA,SOX11
Mouse Phenotype	MP:0010506	prolonged RR interval	452	0.0215321	1	0.377193	KL,SMAD7
Mouse Phenotype	MP:0008186	increased pro-B cell number	453	0.0215732	1	0.377078	BAK1,DICER1,PLCG2
Mouse Phenotype	MP:0005159	azoospermia	454	0.0216976	1	0.378417	DICER1,KCNJ6,KL,PRDM1,SYCP2,VRK1
Mouse Phenotype	MP:0004196	abnormal prenatal growth/weight/body size	455	0.0218227	1	0.379762	ARHGEF12,BMP7,BRD1,C3,CDKN1A,COL4A1,CUL3,DICER1,EFNB2,GATA6,GSC,HTT,KDM8,LRP5L,NCOA3,NFATC2,PDS5B,PINX1,PRDM1,ROR2,RPL38,RXRA,SOX11,STX1A,SULF2,TFAP2C
Mouse Phenotype	MP:0001565	abnormal circulating phosphate level	456	0.021987	1	0.381782	KL,MCF2L,RPL38
Mouse Phenotype	MP:0002445	abnormal mononuclear cell differentiation	457	0.0220178	1	0.381482	ARHGEF12,ASXL1,BAK1,C3,CD40,CDKN1A,DICER1,EFNB2,ID2,NCOA3,NFATC2,NFIL3,PKN1,PLCG2,PLXNA1,PRDM1,PTGER1,RUNX3,SMAD7,SRSF3,TNFSF13B,TNFSF14
Mouse Phenotype	MP:0001845	abnormal inflammatory response	458	0.0220423	1	0.381071	BAK1,BID,BMP7,C3,CD40,CDKN1A,DICER1,EEF1A2,MIF,NCOA3,NFATC2,NFIL3,PKN1,PLCG2,PRDM1,PTGER1,RPL38,RUNX3,RXRA,SRC,TAF4,TNFSF14
Mouse Phenotype	MP:0001712	abnormal placenta development	459	0.0222209	1	0.383323	ADRA2C,COL4A1,FKBP4,PRDM1,SRC,TFAP2C
Mouse Phenotype	MP:0002440	abnormal memory B cell morphology	460	0.0223051	1	0.383939	DICER1,PRDM1
Mouse Phenotype	MP:0003590	ureteral reflux	461	0.0223189	1	0.383342	UPK3A
Mouse Phenotype	MP:0002461	increased immunoglobulin level	462	0.0223503	1	0.383052	BAK1,C3,CD40,CDKN1A,NFATC2,PKN1,PRDM1,RUNX3,RXRA,TNFSF14
Mouse Phenotype	MP:0009333	abnormal splenocyte physiology	463	0.0225258	1	0.385226	BAK1,NCOA3,PRDM1,TNFSF14
Mouse Phenotype	MP:0005612	decreased susceptibility to type II hypersensitivity reaction	464	0.022642	1	0.386378	CD40
Mouse Phenotype	MP:0010193	abnormal choroid melanin granule morphology	465	0.0227708	1	0.38774	OCA2
Mouse Phenotype	MP:0005540	decreased urine albumin level	466	0.022929	1	0.389596	C3
Mouse Phenotype	MP:0001488	increased startle reflex	467	0.0229499	1	0.389116	ADRA2C,KCNJ12,PREP,PTGER1,STX1A
Mouse Phenotype	MP:0008057	abnormal DNA replication	468	0.0231122	1	0.39103	CDKN1A,DICER1
Mouse Phenotype	MP:0002727	decreased circulating insulin level	469	0.0232586	1	0.392669	C3,CACNA1C,CHRM3,IRS2,KL,LRP5L,MGLL,NCOA3
Mouse Phenotype	MP:0004200	decreased fetal size	470	0.0233191	1	0.392852	BMP7,C3,CDKN1A,LRP5L,RXRA,STX1A
Mouse Phenotype	MP:0005274	abnormal viscerocranium morphology	471	0.0234393	1	0.394039	BMP7,CHST11,EFNB2,GSC,MN1,NFATC2,PDS5B,ROR2,RPL38,SOX11,SULF2
Mouse Phenotype	MP:0004529	decreased outer hair cell stereocilia number	472	0.0235063	1	0.394328	FSCN2,MYO7A
Mouse Phenotype	MP:0010330	abnormal circulating lipoprotein level	473	0.0235406	1	0.394069	IRS2,LRP5L,MYO7A,NCOA3,OCA2
Mouse Phenotype	MP:0003879	abnormal hair cell physiology	474	0.023615	1	0.39448	CDKN1A,GJB6,MYO7A
Mouse Phenotype	MP:0001824	abnormal thymus involution	475	0.0236354	1	0.39399	DICER1,NFATC2
Mouse Phenotype	MP:0002145	abnormal T cell differentiation	476	0.0240824	1	0.400598	ARHGEF12,ASXL1,BAK1,C3,CDKN1A,DICER1,EFNB2,ID2,NCOA3,NFATC2,PLXNA1,PRDM1,PTGER1,RUNX3,SMAD7,TNFSF13B,TNFSF14
Mouse Phenotype	MP:0000452	abnormal mouth morphology	477	0.0242803	1	0.403044	BMP7,CDKN1A,EFNB2,GSC,MN1,OCA2,PDS5B,ROR2,RPL38,SOX11,SRC,SULF2,TNFRSF19
Mouse Phenotype	MP:0000454	abnormal jaw morphology	478	0.0245128	1	0.406051	BMP7,CHST11,GSC,MN1,NFATC2,PDS5B,ROR2,SOX11,SULF2
Mouse Phenotype	MP:0000049	abnormal middle ear morphology	479	0.0245513	1	0.40584	BMP7,GSC,ROR2,RPL38
Mouse Phenotype	MP:0008786	abnormal hindgut morphology	480	0.0249133	1	0.410965	ROR2
Mouse Phenotype	MP:0003744	abnormal orofacial morphology	481	0.0250244	1	0.411941	BMP7,CDKN1A,EFNB2,GSC,MN1,OCA2,PDS5B,ROR2,RPL38,SOX11,SRC,SULF2,TNFRSF19
Mouse Phenotype	MP:0003756	abnormal hard palate morphology	482	0.025091	1	0.412179	BMP7,MN1,PDS5B
Mouse Phenotype	MP:0002759	abnormal caudal vertebrae morphology	483	0.0251024	1	0.411512	ROR2,RPL38,SOX11,SULF2
Mouse Phenotype	MP:0006119	mitral valve atresia	484	0.0253169	1	0.414172	RXRA
Mouse Phenotype	MP:0010720	absent sublingual duct	484	0.0253169	1	0.414172	RXRA
Mouse Phenotype	MP:0002933	joint inflammation	486	0.0253223	1	0.412556	BAK1,C3,CDKN1A,DICER1,PLCG2
Mouse Phenotype	MP:0010069	increased serotonin level	487	0.0254603	1	0.413953	SLC6A3,STX1A
Mouse Phenotype	MP:0009622	absent inguinal lymph nodes	488	0.0259029	1	0.420285	ID2,TNFSF14
Mouse Phenotype	MP:0008671	abnormal interleukin-13 secretion	489	0.0259419	1	0.420058	NFATC2,NFIL3
Mouse Phenotype	MP:0005377	hearing/vestibular/ear phenotype	490	0.0260739	1	0.421332	BAK1,BMP7,CDKN1A,EFNB2,FSCN2,GJB6,GSC,HTT,MYO7A,NCOA3,OCA2,OTOP1,ROR2,RPL38,RXRA
Mouse Phenotype	MP:0002452	abnormal professional antigen presenting cell physiology	491	0.0261556	1	0.421792	BAK1,C3,CD40,CDKN1A,DICER1,ID2,KDM8,NCOA3,NEDD9,NFATC2,NFIL3,PKN1,PLCG2,PLXNA1,PRDM1,RUNX3,RXRA,SMAD7,TNFSF13B,TNFSF14
Mouse Phenotype	MP:0010865	prenatal growth retardation	492	0.0263574	1	0.424183	BRD1,CDKN1A,COL4A1,EFNB2,GATA6,GSC,HTT,KDM8,LRP5L,PDS5B,PRDM1,RPL38,RXRA,STX1A,TFAP2C
Mouse Phenotype	MP:0002398	abnormal bone marrow cell morphology/development	493	0.0265539	1	0.426479	ARHGEF12,ASXL1,BAK1,BRD1,C3,CD34,CD40,CDKN1A,DICER1,EFNB2,GFI1B,ID2,MIF,NCOA3,NFATC2,NFIL3,PKN1,PLCG2,PLXNA1,PRDM1,PTGER1,RUNX3,SMAD7,SRC,SRSF3,TNFSF13B,TNFSF14
Mouse Phenotype	MP:0008409	increased cellular sensitivity to hydroxyurea	494	0.026572	1	0.425905	CDKN1A
Mouse Phenotype	MP:0008098	decreased plasma cell number	495	0.0265946	1	0.425406	DICER1,EEF1A2,PRDM1
Mouse Phenotype	MP:0006032	abnormal ureteric bud morphology	496	0.0268681	1	0.428915	CDH4
Mouse Phenotype	MP:0000352	decreased cell proliferation	497	0.0269051	1	0.428641	ARHGEF12,C3,CD34,CDKN1A,DICER1,HTT,KDM8,MIF,NCOA3,RXRA,SOX11,SRC,TNFSF14,USP17L15,USP17L17
Mouse Phenotype	MP:0008188	abnormal transitional stage B cell morphology	498	0.0270351	1	0.429847	BAK1,CD40,PLCG2,TNFSF13B
Mouse Phenotype	MP:0000458	abnormal mandible morphology	499	0.0270406	1	0.429074	BMP7,CHST11,GSC,NFATC2,PDS5B,ROR2,SULF2
Mouse Phenotype	MP:0003403	absent placental labyrinth	500	0.0273195	1	0.432632	TFAP2C
Human Phenotype	HP:0007834	Progressive cataract	1	0.000395709	1	1	BFSP2
Human Phenotype	HP:0009370	Type A Brachydactyly	2	0.000660001	1	1	ROR2
Human Phenotype	HP:0008467	Thoracic hemivertebrae	2	0.000660001	1	1	ROR2
Human Phenotype	HP:0005831	Type B brachydactyly	2	0.000660001	1	1	ROR2
Human Phenotype	HP:0010292	Absent uvula	2	0.000660001	1	1	ROR2
Human Phenotype	HP:0001052	Nevus flammeus	6	0.000800611	1	0.820092	ASXL1,ROR2
Human Phenotype	HP:0000960	Sacral dimple	7	0.000907022	1	0.796365	ASXL1,KCNK9,ROR2
Human Phenotype	HP:0004590	Hypoplastic sacrum	8	0.000984471	1	0.75632	ROR2
Human Phenotype	HP:0002140	Ischemic stroke	9	0.000999603	1	0.682618	COL4A1,SLC2A10
Human Phenotype	HP:0010781	Skin dimples	10	0.00100382	1	0.61695	ASXL1,KCNK9,ROR2
Human Phenotype	HP:0007971	Lamellar cataract	11	0.0014319	1	0.800042	CRYBA4
Human Phenotype	HP:0001707	Abnormality of the right ventricle	12	0.00237494	1	1	ROR2,SGCG
Human Phenotype	HP:0007894	Hypopigmentation of the fundus	13	0.00314951	1	1	COL4A1,OCA2
Human Phenotype	HP:0000793	Membranoproliferative glomerulonephritis	14	0.0031753	1	1	C3
Human Phenotype	HP:0002944	Thoracolumbar scoliosis	15	0.00439179	1	1	ROR2
Human Phenotype	HP:0008517	Aplasia/Hypoplasia of the sacrum	16	0.00495281	1	1	ROR2
Human Phenotype	HP:0010767	Sacrococcygeal pilonidal abnormality	17	0.00547649	1	1	ASXL1,KCNK9,ROR2
Human Phenotype	HP:0007603	Freckles in sun-exposed areas	18	0.00555404	1	1	OCA2
Human Phenotype	HP:0001853	Bifid distal phalanx of toe	19	0.00655673	1	1	ROR2
Human Phenotype	HP:0001705	Right ventricular outlet obstruction	19	0.00655673	1	1	ROR2
Human Phenotype	HP:0005586	Hyperpigmentation in sun-exposed areas	21	0.00664259	1	1	OCA2
Human Phenotype	HP:0005107	Abnormality of the sacrum	22	0.00916605	1	1	ASXL1,KCNK9,ROR2,UPK3A
Human Phenotype	HP:0008591	Congenital conductive hearing impairment	23	0.00977868	1	1	MYO7A
Human Phenotype	HP:0008555	Absent vestibular function	23	0.00977868	1	1	MYO7A
Human Phenotype	HP:0006687	Aortic tortuosity	25	0.0104322	1	1	SLC2A10
Human Phenotype	HP:0010185	Aplasia/Hypoplasia of the distal phalanges of the toes	26	0.0106061	1	1	ROR2
Human Phenotype	HP:0010296	Ankyloglossia	27	0.0111065	1	1	ROR2
Human Phenotype	HP:0000635	Blue irides	28	0.0117875	1	1	EDN3,OCA2
Human Phenotype	HP:0008568	Vestibular areflexia	29	0.0121948	1	1	MYO7A
Human Phenotype	HP:0000075	Renal duplication	30	0.0130182	1	1	ROR2
Human Phenotype	HP:0010182	Abnormality of the distal phalanges of the toes	31	0.0136554	1	1	ROR2
Human Phenotype	HP:0007421	Telangiectases of the cheeks	32	0.0142886	1	1	SLC2A10
Human Phenotype	HP:0010783	Erythema	33	0.014667	1	1	C3,PLCG2
Human Phenotype	HP:0000646	Amblyopia	34	0.0156409	1	1	COL4A1,NPHP4
Human Phenotype	HP:0002451	Limb dystonia	35	0.0168977	1	1	COL4A1,SLC6A3
Human Phenotype	HP:0000207	Triangular mouth	36	0.0170362	1	1	ROR2
Human Phenotype	HP:0002555	Absent pubic hair	37	0.0176091	1	1	GJB6
Human Phenotype	HP:0008615	Adult onset sensorineural hearing impairment	37	0.0176091	1	1	GJB6
Human Phenotype	HP:0002720	IgA deficiency	39	0.0176628	1	1	CD40,PLCG2
Human Phenotype	HP:0002297	Red hair	40	0.0179097	1	1	OCA2
Human Phenotype	HP:0011038	Abnormality of renal resorption	41	0.0180666	1	1	FXYD2,KL
Human Phenotype	HP:0000696	Delayed eruption of permanent teeth	42	0.0196505	1	1	ROR2
Human Phenotype	HP:0005479	IgE deficiency	43	0.0214936	1	1	CD40
Human Phenotype	HP:0100006	Neoplasm of the central nervous system	44	0.021528	1	1	DICER1,EDN3,MN1
Human Phenotype	HP:0000190	Abnormality of oral frenula	45	0.0217372	1	1	ROR2
Human Phenotype	HP:0001702	Abnormality of the tricuspid valve	46	0.0227668	1	1	ROR2
Human Phenotype	HP:0002847	Impaired memory B-cell generation	47	0.0228045	1	1	CD40
Human Phenotype	HP:0000902	Rib fusion	48	0.0228109	1	1	ROR2
Human Phenotype	HP:0000519	Congenital cataract	49	0.0234722	1	1	BFSP2,COL4A1
Human Phenotype	HP:0009883	Duplication of the distal phalanx of hand	50	0.023641	1	1	ROR2
Human Phenotype	HP:0000533	Chorioretinal atrophy	51	0.0239336	1	1	FSCN2,OAT
Human Phenotype	HP:0002263	Exaggerated cupid's bow	52	0.0242365	1	1	ROR2
Human Phenotype	HP:0003027	Mesomelia	53	0.0244749	1	1	ROR2
Human Phenotype	HP:0011401	Delayed peripheral myelination	54	0.0246833	1	1	ASXL1
Human Phenotype	HP:0005026	mesomelic/rhizomelic limb shortening	54	0.0246833	1	1	ASXL1
Human Phenotype	HP:0006276	Hyperechogenic pancreas	54	0.0246833	1	1	ASXL1
Human Phenotype	HP:0002858	Meningioma	57	0.0249978	1	1	MN1
Human Phenotype	HP:0005567	Renal magnesium wasting	58	0.0251826	1	1	FXYD2
Human Phenotype	HP:0007750	Hypoplasia of the fovea	59	0.0258316	1	1	OCA2
Human Phenotype	HP:0002103	Abnormality of the pleura	60	0.0260968	1	1	DICER1,MIF
Human Phenotype	HP:0000493	Abnormality of the fovea	61	0.0263013	1	1	OCA2
Human Phenotype	HP:0000060	Clitoral hypoplasia	62	0.0270471	1	1	ROR2
Human Phenotype	HP:0006859	Posterior leukoencephalopathy	63	0.0276317	1	1	COL4A1
Human Phenotype	HP:0001136	Retinal arteriolar tortuosity	63	0.0276317	1	1	COL4A1
Human Phenotype	HP:0000278	Retrognathia	65	0.0282706	1	1	ASXL1,ROR2,UPK3A
Human Phenotype	HP:0100874	Thick hair	66	0.0285159	1	1	ASXL1
Human Phenotype	HP:0002959	Impaired Ig class switch recombination	67	0.0285718	1	1	CD40
Human Phenotype	HP:0000866	Euthyroid multinodular goiter	68	0.0288401	1	1	DICER1
Human Phenotype	HP:0100528	Pleuropulmonary blastoma	68	0.0288401	1	1	DICER1
Human Phenotype	HP:0000479	Abnormality of the retina	70	0.0293449	1	1	ASXL1,COL4A1,CRYBA4,EDN3,FSCN2,KL,MYO7A,NPHP4,OAT,OCA2
Human Phenotype	HP:0002849	Absence of lymph node germinal center	71	0.0294123	1	1	CD40
Human Phenotype	HP:0100279	Ulcerative colitis	72	0.0299184	1	1	PLCG2
Human Phenotype	HP:0000006	Autosomal dominant inheritance	73	0.0300643	1	1	ARHGEF12,ASXL1,BFSP2,C3,CACNA1C,CAMTA1,COL4A1,CRYBA4,CUL3,DICER1,DPEP1,EDN3,FSCN2,FXYD2,GATA6,GJB6,HTT,KCNK9,KCNQ2,MN1,MYO7A,PLCG2,ROR2,SEPT9,UPK3A
Human Phenotype	HP:0006515	Interstitial pneumonitis	74	0.0302317	1	1	PLCG2
Human Phenotype	HP:0007380	Facial telangiectasia	75	0.0317752	1	1	SLC2A10
Human Phenotype	HP:0011950	Bronchiolitis	76	0.0323435	1	1	PLCG2
Human Phenotype	HP:0002221	Absent axillary hair	77	0.03258	1	1	GJB6
Human Phenotype	HP:0005517	T-cell lymphoma/leukemia	78	0.032656	1	1	TCL1A
Human Phenotype	HP:0100026	Arteriovenous malformation	79	0.0329281	1	1	ASXL1,ROR2
Human Phenotype	HP:0000630	Abnormality of retinal arteries	80	0.0333196	1	1	COL4A1
Human Phenotype	HP:0004220	Short middle phalanx of the 5th finger	81	0.0337483	1	1	ROR2
Human Phenotype	HP:0000872	Hashimoto thyroiditis	82	0.0341276	1	1	PLCG2
Human Phenotype	HP:0200131	Ostium secundum atrial septal defect	83	0.0356603	1	1	GATA6
Human Phenotype	HP:0011623	Muscular ventricular septal defect	83	0.0356603	1	1	GATA6
Human Phenotype	HP:0003193	Allergic rhinitis	85	0.0359373	1	1	PLCG2
Human Phenotype	HP:0001027	Soft, doughy skin	86	0.0368465	1	1	SLC2A10
Human Phenotype	HP:0000637	Long palpebral fissure	87	0.0375053	1	1	ROR2
Human Phenotype	HP:0012393	Allergy	88	0.0376571	1	1	PLCG2
Human Phenotype	HP:0008059	Aplasia/Hypoplasia of the macula	89	0.040409	1	1	OCA2
Human Phenotype	HP:0008061	Aplasia/Hypoplasia affecting the retina	90	0.0408849	1	1	OCA2
Human Phenotype	HP:0012272	J wave	91	0.0411395	1	1	CACNA1C
Human Phenotype	HP:0002529	Neuronal loss in central nervous system	92	0.0414042	1	1	HTT,VRK1
Human Phenotype	HP:0000532	Chorioretinal abnormality	93	0.0420654	1	1	COL4A1,CRYBA4,FSCN2,OAT
Human Phenotype	HP:0007670	Abnormal vestibulo-ocular reflex	94	0.0421221	1	1	MYO7A
Human Phenotype	HP:0010297	Bifid tongue	95	0.042924	1	1	ROR2
Human Phenotype	HP:0011036	Abnormality of renal excretion	96	0.0432442	1	1	KL,NPHP4
Human Phenotype	HP:0000518	Cataract	97	0.0449051	1	1	BFSP2,COL4A1,CRYBA4,FSCN2,GJB6,MYO7A,NPHP4,OAT,PLCG2
Human Phenotype	HP:0008069	Neoplasm of the skin	98	0.0450335	1	1	ASXL1,GJB6,ING1,OCA2
Human Phenotype	HP:0010293	Aplasia/Hypoplasia of the uvula	99	0.0453151	1	1	ROR2
Human Phenotype	HP:0004388	Microcolon	100	0.0457815	1	1	GATA6
Human Phenotype	HP:0000573	Retinal hemorrhage	101	0.0460137	1	1	COL4A1
Human Phenotype	HP:0010920	Zonular cataract	102	0.0460601	1	1	CRYBA4
Human Phenotype	HP:0001636	Tetralogy of Fallot	103	0.0464562	1	1	CHRM3,GATA6,ROR2
Human Phenotype	HP:0002637	Cerebral ischemia	104	0.0471159	1	1	COL4A1,SLC2A10
Human Phenotype	HP:0009773	Symphalangism affecting the phalanges of the hand	105	0.0485278	1	1	ROR2
Human Phenotype	HP:0008051	Abnormality of the retinal pigment epithelium	106	0.0490016	1	1	COL4A1,EDN3,FSCN2,MYO7A,NPHP4,OCA2
Human Phenotype	HP:0004328	Abnormality of the anterior segment of the eye	107	0.0491656	1	1	ASXL1,BFSP2,COL4A1,CRYBA4,EDN3,FSCN2,GJB6,MYO7A,NPHP4,OAT,OCA2,PLCG2,SLC2A10
Human Phenotype	HP:0003049	Ulnar deviation of the wrist	108	0.0501738	1	1	ASXL1
Human Phenotype	HP:0009237	Short 5th finger	109	0.0502885	1	1	ROR2
Human Phenotype	HP:0100811	Aplasia/Hypoplasia of the colon	110	0.0505781	1	1	GATA6
Human Phenotype	HP:0004375	Neoplasm of the nervous system	111	0.0522053	1	1	DICER1,EDN3,MN1
Human Phenotype	HP:0000610	Abnormality of the choroid	112	0.0525958	1	1	COL4A1,CRYBA4,FSCN2,OAT
Human Phenotype	HP:0011819	Submucous cleft soft palate	113	0.0527732	1	1	KCNK9
Human Phenotype	HP:0000517	Abnormality of the lens	114	0.0531585	1	1	BFSP2,COL4A1,CRYBA4,FSCN2,GJB6,MYO7A,NPHP4,OAT,PLCG2
Human Phenotype	HP:0006530	Interstitial pulmonary disease	115	0.0534985	1	1	PLCG2
Human Phenotype	HP:0005048	Synostosis of carpal bones	116	0.0544227	1	1	ROR2
Human Phenotype	HP:0000527	Long eyelashes	117	0.055329	1	1	ROR2
Human Phenotype	HP:0000099	Glomerulonephritis	118	0.0563816	1	1	C3
Human Phenotype	HP:0002266	Focal clonic seizures	119	0.057816	1	1	KCNQ2
Human Phenotype	HP:0006262	Aplasia/Hypoplasia of the 5th finger	120	0.0581428	1	1	ROR2
Human Phenotype	HP:0002067	Bradykinesia	121	0.0593581	1	1	HTT,SLC6A3
Human Phenotype	HP:0002861	Melanoma	122	0.0598233	1	1	OCA2
Human Phenotype	HP:0000185	Cleft soft palate	123	0.059896	1	1	KCNK9
Human Phenotype	HP:0001107	Ocular albinism	124	0.0599078	1	1	OCA2
Human Phenotype	HP:0002036	Hiatus hernia	125	0.0601821	1	1	SLC2A10
Human Phenotype	HP:0001297	Stroke	126	0.0610882	1	1	COL4A1,SLC2A10
Human Phenotype	HP:0011423	Hyperchloremia	127	0.0618807	1	1	CUL3
Human Phenotype	HP:0000988	Skin rash	128	0.0629419	1	1	C3,MIF
Human Phenotype	HP:0001103	Abnormality of the macula	129	0.0629688	1	1	EDN3,OCA2
Human Phenotype	HP:0001684	Secundum atrial septal defect	130	0.0645621	1	1	GATA6
Human Phenotype	HP:0011611	Interrupted aortic arch	131	0.0649089	1	1	GATA6
Human Phenotype	HP:0000921	Missing ribs	132	0.0650861	1	1	ROR2
Human Phenotype	HP:0005133	Right ventricular dilatation	133	0.0651647	1	1	SGCG
Human Phenotype	HP:0007787	Posterior subcapsular cataract	134	0.0659647	1	1	OAT
Human Phenotype	HP:0200147	Neuronal loss in basal ganglia	135	0.0672855	1	1	VRK1
Human Phenotype	HP:0006850	Hypoplasia of the ventral pons	135	0.0672855	1	1	VRK1
Human Phenotype	HP:0007799	Conjunctival whitish salt-like deposits	137	0.0676874	1	1	KL
Human Phenotype	HP:0005571	Increased renal tubular phosphate reabsorption	137	0.0676874	1	1	KL
Human Phenotype	HP:0005572	Decreased renal tubular phosphate excretion	137	0.0676874	1	1	KL
Human Phenotype	HP:0000545	Myopia	140	0.0689624	1	1	ASXL1,BFSP2,CRYBA4,OAT,SLC2A10
Human Phenotype	HP:0004972	Elevated mean arterial pressure	141	0.0694667	1	1	PTGIS
Human Phenotype	HP:0005117	Elevated diastolic blood pressure	141	0.0694667	1	1	PTGIS
Human Phenotype	HP:0003764	Nevus	143	0.0703267	1	1	ASXL1,ROR2
Human Phenotype	HP:0007361	Abnormality of the pons	144	0.0704301	1	1	VRK1
Human Phenotype	HP:0004421	Elevated systolic blood pressure	145	0.0711744	1	1	PTGIS
Human Phenotype	HP:0000059	Hypoplastic labia majora	146	0.0715369	1	1	ROR2
Human Phenotype	HP:0005245	Intestinal hypoplasia	147	0.0721341	1	1	GATA6
Human Phenotype	HP:0003771	Pulp stones	148	0.0732334	1	1	KL
Human Phenotype	HP:0001045	Vitiligo	149	0.0741447	1	1	PLCG2
Human Phenotype	HP:0005199	Aplasia of the abdominal wall musculature	150	0.0754797	1	1	CHRM3
Human Phenotype	HP:0004392	Prune belly	150	0.0754797	1	1	CHRM3
Human Phenotype	HP:0000622	Blurred vision	152	0.0773396	1	1	COL4A1
Human Phenotype	HP:0006191	Deep palmar crease	153	0.0775222	1	1	ASXL1
Human Phenotype	HP:0002594	Pancreatic hypoplasia	154	0.0784803	1	1	GATA6
Human Phenotype	HP:0000539	Abnormality of refraction	155	0.0793063	1	1	ASXL1,BFSP2,CRYBA4,MYO7A,OAT,SLC2A10
Human Phenotype	HP:0010957	Congenital posterior urethral valve	156	0.0796442	1	1	CHRM3
Human Phenotype	HP:0002063	Rigidity	157	0.0806966	1	1	HTT,SLC6A3
Human Phenotype	HP:0000768	Pectus carinatum	158	0.0817252	1	1	CHRM3,ROR2,SLC2A10
Human Phenotype	HP:0007053	Pontocerebellar hypoplasia	159	0.0817292	1	1	VRK1
Human Phenotype	HP:0009145	Abnormality of cerebral artery	160	0.0821551	1	1	COL4A1,SLC2A10
Human Phenotype	HP:0002566	Intestinal malrotation	161	0.0823526	1	1	ASXL1,CHRM3,GATA6
Human Phenotype	HP:0200055	Small hand	162	0.0824491	1	1	ROR2
Human Phenotype	HP:0010984	Digenic inheritance	163	0.0848758	1	1	GJB6
[truncated: 4,808 more rows]
