# Supplementary material for: A Study of Alterations in DNA Epigenetic Modifications (5mC and 5hmC) and Gene Expression Influenced by Simulated Microgravity in Human Lymphoblastoid Cells
Source: PLoS One. 2016 Jan 28;11(1):e0147514. doi: 10.1371/journal.pone.0147514 (PMC4731572; doi:10.1371/journal.pone.0147514)
Supplement: S9 Table — The columns represent geneID, name of gene from UCSC Genome Browser (duplicates exist because multiple geneID can map to same gene), chromosome location, strand: + or–, transcription start position, transcription end position, the log2-fold-change of gene expression, the average log2-counts-per-million of comparison, p-value of comparison, false discovery rate (corrected p-value) of comparison. (XLSX) [file pone.0147514.s015.xlsx]

## Sheet: Sheet1
geneID	gene	chr	strand	start	end	logFC.1	logCPM.1	PValue.1	FDR.1
NM_002610	PDK1	chr2	+	173420778	173463862	-0.885588	5.35694	2.7512e-22	6.15581e-18
NM_003039	SLC2A5	chr1	-	9097004	9129887	-1.2321	3.24239	9.3388e-22	1.04478e-17
NM_001164465	GOLGA6L10	chr15	-	82633122	83018198	-8.69702	7.4363	5.72011e-17	4.26625e-13
NM_001135585	SLC2A5	chr1	-	9101426	9129887	-1.16274	2.41221	9.15611e-17	5.1217e-13
NM_004052	BNIP3	chr10	-	133781203	133795435	-0.857243	6.22789	3.20904e-15	1.43604e-11
NM_002133	HMOX1	chr22	+	35777059	35790207	0.835244	3.4722	9.1329e-14	3.40581e-10
NM_016133	INSIG2	chr2	+	118846049	118867597	-1.05151	4.13071	6.32779e-13	2.02263e-09
NM_001098786	HILPDA	chr7	+	128095883	128098472	-0.995591	3.60749	7.63959e-13	2.1367e-09
NM_013332	HILPDA	chr7	+	128095883	128098472	-0.978979	3.90233	1.01499e-12	2.52338e-09
NM_004331	BNIP3L	chr8	+	26240522	26270644	-0.907921	5.29995	2.59417e-12	5.80447e-09
NR_038262	MIR210HG	chr11	-	565656	568457	-1.35673	2.1773	6.33885e-12	1.28938e-08
NM_004567	PFKFB4	chr3	-	48555116	48594227	-1.38645	5.1442	7.53283e-12	1.40456e-08
NM_002990	CCL22	chr16	+	57392694	57400102	-0.735625	2.69172	1.1957e-10	2.05798e-07
NM_007332	TRPA1	chr8	-	72933485	72987819	1.07982	0.845429	1.85217e-10	2.96017e-07
NM_173540	FUT11	chr10	+	75532048	75535976	-0.874452	2.9859	2.60362e-10	3.88373e-07
NM_148169	FBXO17	chr19	-	39432041	39443327	-1.31785	-0.20276	1.1365e-09	1.21869e-06
NM_024907	FBXO17	chr19	-	39432041	39466380	-1.31785	-0.20276	1.14166e-09	1.21869e-06
NR_027374	LHFPL3-AS2	chr7	-	104535074	104567092	-0.682	2.64534	1.06061e-09	1.21869e-06
NM_001164721	PTAFR	chr1	-	28473676	28520447	-0.561097	4.202	9.91703e-10	1.21869e-06
NM_001164722	PTAFR	chr1	-	28473676	28520447	-0.560142	4.13169	9.67039e-10	1.21869e-06
NM_001142776	CHAC1	chr15	+	41245635	41248717	1.62766	2.83796	1.1438e-09	1.21869e-06
NM_001164723	PTAFR	chr1	-	28473676	28503455	-0.558826	4.29281	1.30853e-09	1.24932e-06
NM_000952	PTAFR	chr1	-	28473676	28503455	-0.558729	4.23386	1.23084e-09	1.24932e-06
NM_024111	CHAC1	chr15	+	41245635	41248717	1.62317	2.88587	1.34005e-09	1.24932e-06
NM_000351	STS	chrX	+	7137471	7272682	-0.604244	4.26549	1.41531e-09	1.2667e-06
NR_033370	LOC63930	chr20	+	61640734	61716423	-0.718216	3.71793	1.66737e-09	1.4349e-06
NM_014352	POU2F3	chr11	+	120110902	120190653	-0.944711	0.909388	2.26064e-09	1.81351e-06
NM_006743	RBM3	chrX	+	48432740	48439553	-0.58079	6.96445	2.26942e-09	1.81351e-06
NM_001244682	POU2F3	chr11	+	120107348	120190653	-0.94246	0.912529	2.37782e-09	1.83461e-06
NM_001197296	ECM2	chr9	-	95255828	95298374	-0.686913	2.42177	6.50822e-09	4.85405e-06
NM_001136540	APOL1	chr22	+	36649116	36663577	-0.758637	4.51511	7.7427e-09	5.58848e-06
NM_001393	ECM2	chr9	-	95257593	95298374	-0.681225	2.4285	8.1233e-09	5.67997e-06
NM_001197295	ECM2	chr9	-	95257593	95298374	-0.680321	2.42794	8.57262e-09	5.81249e-06
NM_003661	APOL1	chr22	+	36649116	36663577	-0.755821	4.51051	9.08043e-09	5.97573e-06
NM_145343	APOL1	chr22	+	36649116	36663577	-0.747343	4.63313	9.4568e-09	6.0456e-06
NM_001136541	APOL1	chr22	+	36649116	36663577	-0.751345	4.4298	1.07601e-08	6.68768e-06
NM_005098	MSC	chr8	-	72753776	72756731	0.483427	5.41913	1.26788e-08	7.66724e-06
NM_130807	MOB3A	chr19	-	2071034	2096269	-0.485117	5.67794	1.52134e-08	8.95791e-06
NM_052913	TMEM200A	chr6	+	130758261	130764210	-0.853053	1.42639	2.71088e-08	1.51632e-05
NM_172037	RDH10	chr8	+	74206836	74237520	-0.505016	3.86949	2.77851e-08	1.51632e-05
NM_000519	HBD	chr11	-	5254058	5255858	0.727261	1.93926	2.64453e-08	1.51632e-05
NR_046235	RNA45S5	chrUn_gl000220	+	105423	118780	-0.681915	8.88211	3.193e-08	1.67458e-05
NM_001184870	FCRLA	chr1	+	161676761	161684142	0.564015	3.13501	3.21818e-08	1.67458e-05
NM_004406	DMBT1	chr10	+	124320180	124403252	-0.880988	2.50165	3.51641e-08	1.78817e-05
NM_000210	ITGA6	chr2	+	173292313	173371181	-1.2543	-0.347615	4.59901e-08	2.28673e-05
NM_017680	ASPN	chr9	-	95218488	95244844	-0.68326	2.09569	5.80877e-08	2.82546e-05
NM_003116	SPAG4	chr20	+	34203808	34208965	-0.871347	1.74244	7.0199e-08	3.20552e-05
NM_001258277	TMEM200A	chr6	+	130687425	130764210	-0.854421	1.33645	6.91437e-08	3.20552e-05
NM_022051	EGLN1	chr1	-	231499496	231560790	-0.455448	5.28321	6.76399e-08	3.20552e-05
NM_001258276	TMEM200A	chr6	+	130687425	130764210	-0.853731	1.32928	7.83709e-08	3.43833e-05
NM_001184871	FCRLA	chr1	+	161676761	161684142	0.603498	2.60871	7.73684e-08	3.43833e-05
NM_001184872	FCRLA	chr1	+	161676761	161684142	0.556409	3.02158	8.91737e-08	3.83704e-05
NM_001258278	TMEM200A	chr6	+	130742240	130764210	-0.847386	1.3353	9.39227e-08	3.96513e-05
NM_001079818	ITGA6	chr2	+	173292313	173371181	-1.23123	-0.430518	1.03511e-07	4.289e-05
NM_017579	DMBT1	chr10	+	124320180	124403252	-0.847691	2.68219	1.05978e-07	4.31137e-05
NM_201596	CACNB2	chr10	+	18429605	18830688	-0.767665	1.81506	1.15768e-07	4.39036e-05
NM_201571	CACNB2	chr10	+	18429741	18830688	-0.767665	1.81506	1.15485e-07	4.39036e-05
NM_201590	CACNB2	chr10	+	18629613	18830688	-0.767665	1.81506	1.15221e-07	4.39036e-05
NM_000724	CACNB2	chr10	+	18549583	18830688	-0.767665	1.81506	1.14974e-07	4.39036e-05
NM_201570	CACNB2	chr10	+	18689512	18830688	-0.751281	1.87686	1.2739e-07	4.75058e-05
NM_007329	DMBT1	chr10	+	124320180	124403252	-0.843747	2.69019	1.29653e-07	4.7557e-05
NM_001164508	NEB	chr2	-	152341852	152591001	-0.819929	1.59772	1.33628e-07	4.82247e-05
NM_004274	AKAP6	chr14	+	32798478	33302268	-1.04327	-0.122356	1.35958e-07	4.82868e-05
NM_001271208	NEB	chr2	-	152341852	152591001	-0.815996	1.6007	1.44588e-07	5.05493e-05
NM_000458	HNF1B	chr17	-	36046433	36105096	-0.545322	3.42389	1.48334e-07	5.10612e-05
NM_001042410	ANKZF1	chr2	+	220094609	220101391	-0.469117	5.6106	1.59996e-07	5.42412e-05
NM_018089	ANKZF1	chr2	+	220094478	220101391	-0.469423	5.60933	1.65791e-07	5.53669e-05
NM_001164507	NEB	chr2	-	152341852	152591001	-0.812895	1.59871	1.76818e-07	5.5597e-05
NM_001167945	CACNB2	chr10	+	18429741	18830688	-0.765182	1.78334	1.7665e-07	5.5597e-05
NM_201593	CACNB2	chr10	+	18429605	18830688	-0.765182	1.78334	1.77027e-07	5.5597e-05
NM_001146688	KDM3A	chr2	+	86668583	86719839	-0.593861	6.29022	1.78745e-07	5.5597e-05
NM_018433	KDM3A	chr2	+	86668270	86719839	-0.593861	6.29022	1.78904e-07	5.5597e-05
NM_001165923	HNF1B	chr17	-	36046433	36105096	-0.539416	3.37843	2.39774e-07	7.34925e-05
NM_201572	CACNB2	chr10	+	18429741	18830688	-0.747297	1.79543	2.93739e-07	8.76322e-05
NM_201597	CACNB2	chr10	+	18429605	18830688	-0.747297	1.79543	2.93076e-07	8.76322e-05
NM_001184867	FCRLA	chr1	+	161676761	161684142	0.518295	3.26716	3.17097e-07	9.33559e-05
NM_001184873	FCRLA	chr1	+	161676761	161684142	0.545663	2.92728	3.29754e-07	9.58213e-05
NM_002435	MPI	chr15	+	75182409	75190565	-0.462571	4.65694	3.91647e-07	0.000112348
NM_001143986	TLE6	chr19	+	2977535	2995182	-0.777482	2.56936	4.06106e-07	0.00011502
NM_021623	PLEKHA2	chr8	+	38758752	38831430	-0.451164	5.03079	4.47099e-07	0.000125048
NM_005628	SLC1A5	chr19	-	47278139	47291842	0.456459	5.63461	4.65671e-07	0.000128634
NM_024760	TLE6	chr19	+	2977535	2995182	-0.852817	2.33048	4.8913e-07	0.000133467
NM_001184866	FCRLA	chr1	+	161676761	161684142	0.486325	3.65686	5.86963e-07	0.000158232
NM_001018109	PIR	chrX	-	15402923	15511711	0.428478	4.27468	5.9615e-07	0.000158796
NM_001271572	PEX11A	chr15	-	90224761	90234015	-0.787987	1.47957	6.5637e-07	0.000169089
NM_003662	PIR	chrX	-	15402923	15511711	0.42728	4.2787	6.57464e-07	0.000169089
NM_001145144	SLC1A5	chr19	-	47278139	47290545	0.452525	5.35981	6.50898e-07	0.000169089
NM_001145145	SLC1A5	chr19	-	47278139	47288134	0.453651	5.31486	6.94615e-07	0.000176614
NM_001193335	ASPN	chr9	-	95218488	95244844	-0.681371	1.68138	7.31206e-07	0.000180555
NM_134265	WSB1	chr17	+	25621105	25640645	-0.616116	7.03659	7.27611e-07	0.000180555
NM_001114173	CTSC	chr11	-	88053980	88070941	0.418053	6.11696	7.34324e-07	0.000180555
NM_001025433	NQO1	chr16	-	69743303	69760533	0.431837	6.02157	7.701e-07	0.000187293
NM_148170	CTSC	chr11	-	88053980	88070941	0.415735	6.13557	8.63485e-07	0.000207747
NM_001271573	PEX11A	chr15	-	90224761	90234015	-0.783126	1.33079	1.04657e-06	0.000249116
NM_014367	FAM162A	chr3	+	122103022	122128961	-0.476534	6.13308	1.08202e-06	0.000254843
NM_003847	PEX11A	chr15	-	90224761	90234015	-0.780284	1.55233	1.15352e-06	0.000265091
NM_014057	OGN	chr9	-	95146248	95166937	-0.636162	1.9286	1.17292e-06	0.000265091
NM_033014	OGN	chr9	-	95146248	95166937	-0.636162	1.9286	1.17028e-06	0.000265091
NM_015626	WSB1	chr17	+	25621105	25640645	-0.609536	7.48906	1.17031e-06	0.000265091
NM_004543	NEB	chr2	-	152341852	152591001	-0.773963	1.29111	1.35207e-06	0.000302526
NM_000189	HK2	chr2	+	75059781	75120481	-0.452771	6.42055	1.48686e-06	0.00032939
NM_001025434	NQO1	chr16	-	69743303	69760533	0.422334	5.97316	1.53805e-06	0.000334115
NM_032738	FCRLA	chr1	+	161676761	161684142	0.476922	3.5788	1.5287e-06	0.000334115
NM_000903	NQO1	chr16	-	69743303	69760533	0.418309	6.2185	1.64589e-06	0.000354104
NM_031479	INHBE	chr12	+	57849095	57851791	0.93232	2.52726	1.77253e-06	0.000377718
NR_037859	PIR-FIGF	chrX	-	15363712	15509432	0.41005	4.22318	1.9119e-06	0.000403573
NM_001190463	CTH	chr1	+	70876900	70905534	0.845457	4.02244	2.11441e-06	0.000442149
NM_001271593	PPME1	chr11	+	73882107	73965748	-0.400871	4.67385	2.32349e-06	0.00047929
NM_016147	PPME1	chr11	+	73882107	73965748	-0.400665	4.67373	2.33487e-06	0.00047929
NM_015021	ZNF292	chr6	+	87865268	87973406	-0.49062	5.87099	2.58084e-06	0.000524967
NR_045529	LOC390660	chr15	+	82585620	82924242	-3.18949	1.61238	3.11684e-06	0.000617162
NM_016588	NRN1	chr6	-	5998232	6007633	-0.66165	3.19213	3.112e-06	0.000617162
NM_003630	PEX3	chr6	+	143771917	143811751	-0.380713	5.35162	3.10093e-06	0.000617162
NR_027409	GOLGA8A	chr15	-	34671269	34729667	-0.489843	7.99312	3.20706e-06	0.000629456
NM_153742	CTH	chr1	+	70876900	70905534	0.836788	4.05499	3.35516e-06	0.000652798
NM_001902	CTH	chr1	+	70876900	70905534	0.832187	4.15336	3.45821e-06	0.000667047
NM_003799	RNMT	chr18	+	13726703	13764554	-0.374616	5.49636	3.88166e-06	0.000742326
NM_006516	SLC2A1	chr1	-	43391045	43424847	-0.457714	4.79873	4.44469e-06	0.000842796
NM_001256820	RIT1	chr1	-	155867598	155881193	-0.53802	3.45217	4.85921e-06	0.000913654
NM_032118	WDR54	chr2	+	74648884	74652882	-0.486259	4.52886	5.37277e-06	0.00100166
NM_001122	PLIN2	chr9	-	19115758	19127604	-0.3754	5.45777	5.41678e-06	0.00100166
NM_199000	LHFPL3	chr7	+	103969103	104549003	-0.621811	1.75116	5.62222e-06	0.00103112
NM_006912	RIT1	chr1	-	155867598	155881193	-0.52926	3.66468	6.1161e-06	0.00111258
NR_038064	PLIN2	chr9	-	19115758	19127604	-0.372916	5.36998	6.47137e-06	0.00116772
NM_014345	ZNF318	chr6	-	43303807	43337181	-0.478111	6.26041	6.87655e-06	0.0012309
NR_033369	LOC100144597	chr20	+	61669362	61685215	-0.644585	2.45904	7.02095e-06	0.00124678
NM_000188	HK1	chr10	+	71078602	71161637	-0.503735	4.13261	7.97115e-06	0.00140437
NM_001256821	RIT1	chr1	-	155867598	155880706	-0.53033	3.62118	8.14262e-06	0.00142337
NM_001201483	ENO1	chr1	-	8921058	8931635	-0.427883	10.2697	8.86498e-06	0.00153763
NM_012281	KCND2	chr7	+	119913721	120390387	-0.808997	0.218648	9.54025e-06	0.00164202
NM_001039459	ELMO1	chr7	-	36892510	37024717	-0.445179	3.88328	1.05854e-05	0.00180801
NM_181077	GOLGA8A	chr15	-	34671269	34682001	-0.458407	7.4402	1.10495e-05	0.00185889
NR_038121	ELMO1	chr7	-	36892510	37025871	-0.443672	3.88143	1.10278e-05	0.00185889
NM_001195831	WDR65	chr1	+	43638000	43720029	-0.688749	0.942898	1.12525e-05	0.00187891
NM_003831	RIOK3	chr18	+	21032786	21063099	-0.392142	4.82239	1.15019e-05	0.00190633
NM_001428	ENO1	chr1	-	8921058	8939151	-0.4204	10.796	1.18706e-05	0.00195297
NM_052880	PIK3IP1	chr22	-	31677578	31688520	-0.806774	0.289557	1.2342e-05	0.00201571
NM_033500	HK1	chr10	+	71029755	71161637	-0.491409	4.10198	1.48391e-05	0.00236333
NM_033496	HK1	chr10	+	71075609	71161637	-0.491409	4.10198	1.47891e-05	0.00236333
NM_033498	HK1	chr10	+	71029755	71161637	-0.49111	4.1018	1.49703e-05	0.00236333
NM_033497	HK1	chr10	+	71029755	71161637	-0.49111	4.1018	1.49986e-05	0.00236333
NM_014302	SEC61G	chr7	-	54819939	54826939	-0.357505	4.86738	1.46084e-05	0.00236333
NM_030882	APOL2	chr22	-	36622254	36635689	-0.407139	3.89337	1.51687e-05	0.00237342
NM_015448	DPCD	chr10	+	103348088	103369410	-0.462717	3.11085	1.53661e-05	0.00238761
NM_001010855	PIK3R6	chr17	-	8706054	8770994	-1.23562	-0.0524266	1.58065e-05	0.0024391
NM_198893	ZNF160	chr19	-	53569866	53606687	-0.612916	2.9704	1.64548e-05	0.00252175
NM_145637	APOL2	chr22	-	36622254	36636000	-0.406202	3.89522	1.6605e-05	0.00252747
NM_001102603	ZNF160	chr19	-	53569866	53606687	-0.611605	2.97155	1.69849e-05	0.00256781
NM_033288	ZNF160	chr19	-	53569866	53606687	-0.617809	2.94295	1.75375e-05	0.00263356
NM_004137	KCNMB1	chr5	-	169805164	169816681	-0.620108	1.35732	1.84274e-05	0.00274876
NR_038120	ELMO1	chr7	-	36892510	37025871	-0.440613	3.7172	1.90444e-05	0.00282198
NR_002164	GTF2IRD2P1	chr7	-	72656901	72685658	-0.808949	1.20672	2.05138e-05	0.00301972
NM_001012456	SEC61G	chr7	-	54819939	54826939	-0.35105	4.84363	2.15274e-05	0.00314821
NR_037718	EFEMP2	chr11	-	65633911	65640405	-0.740594	2.18377	2.42322e-05	0.00352074
NM_001271213	SQRDL	chr15	+	45923345	45983492	0.583855	1.82968	2.65736e-05	0.00383602
NM_031459	SESN2	chr1	+	28585962	28609002	0.569236	4.3121	2.68569e-05	0.00385207
NM_016938	EFEMP2	chr11	-	65633911	65640405	-0.746078	2.1659	2.72279e-05	0.00388041
NM_001002912	C1orf173	chr1	-	75033794	75139422	0.3809	4.02984	2.74594e-05	0.00388864
NM_152230	IPMK	chr10	-	59951277	60027694	-0.405338	3.49259	2.96569e-05	0.00417341
NM_033054	MYO1G	chr7	-	45002259	45018704	-0.430978	4.43315	3.57936e-05	0.00500551
NM_021199	SQRDL	chr15	+	45926937	45983492	0.579294	1.77974	3.75556e-05	0.00521929
NM_000408	GPD2	chr2	+	157292899	157442915	0.407432	3.5311	4.15876e-05	0.00574397
NM_001083112	GPD2	chr2	+	157291964	157442915	0.407886	3.51256	4.22977e-05	0.00580621
NM_015523	REXO2	chr11	+	114310107	114321000	0.410078	3.24384	4.69081e-05	0.00639982
NM_001162530	SH3D21	chr1	+	36771993	36786948	-0.513436	2.25711	4.97629e-05	0.00674815
NM_002032	FTH1	chr11	-	61731756	61735132	0.35848	8.70454	5.36077e-05	0.00722573
NM_005014	OMD	chr9	-	95176526	95186836	-0.655587	0.70187	5.68472e-05	0.00752731
NM_024676	SH3D21	chr1	+	36772707	36786948	-0.511611	2.25152	5.68543e-05	0.00752731
NM_000212	ITGB3	chr17	+	45331207	45390077	-0.355806	5.02219	5.65147e-05	0.00752731
NM_001130026	FAM115C	chr7	+	143412938	143427173	-0.480681	3.09646	5.72276e-05	0.00753216
NM_001164496	WDR52	chr3	-	113005776	113160361	-0.451395	2.86866	5.93453e-05	0.00776521
NM_000958	PTGER4	chr5	+	40680031	40693837	0.649599	1.16697	6.35329e-05	0.00826482
NM_001079821	NLRP3	chr1	+	247579457	247612406	-0.413693	2.94943	6.81473e-05	0.00881384
NM_000081	LYST	chr1	-	235824344	236030220	-0.397909	3.49647	6.97297e-05	0.00896667
NM_001127462	NLRP3	chr1	+	247581350	247612406	-0.420956	2.91664	7.1274e-05	0.00911289
NM_001243133	NLRP3	chr1	+	247581350	247612406	-0.41141	2.97308	7.36578e-05	0.00925895
NM_004895	NLRP3	chr1	+	247581350	247612406	-0.41141	2.97308	7.36383e-05	0.00925895
NM_002167	ID3	chr1	-	23884420	23886285	0.343289	4.92286	7.30893e-05	0.00925895
NM_001135911	PIK3IP1	chr22	-	31677578	31688520	-0.744419	0.166408	7.85496e-05	0.00976415
NM_015015	KDM4B	chr19	+	4969123	5153608	-0.427659	3.84582	7.8288e-05	0.00976415
NM_018116	MSTO1	chr1	+	155579960	155584758	-0.598708	4.55925	8.01955e-05	0.00991367
NM_001256532	MSTO1	chr1	+	155579960	155584758	-0.597974	4.55848	8.17532e-05	0.0100507
NM_001080410	FBXO41	chr2	-	73481809	73496758	-0.32523	5.24898	8.51595e-05	0.0104123
NM_033255	EPSTI1	chr13	-	43460523	43566407	-0.45825	2.53116	8.64084e-05	0.0105075
NM_024047	NUDT9	chr4	+	88343727	88380606	0.381201	3.80818	8.8921e-05	0.0107546
NR_034089	LOC100131564	chr1	-	93775665	93811368	-0.37428	4.82539	9.21456e-05	0.0110847
NM_014331	SLC7A11	chr4	-	139085247	139163503	0.560075	4.33861	9.47715e-05	0.0113396
NR_046292	MSTO1	chr1	+	155579960	155584758	-0.599002	4.55295	9.60374e-05	0.01143
NR_046293	MSTO1	chr1	+	155579960	155584758	-0.597951	4.55164	9.73019e-05	0.0115192
NM_001256533	MSTO1	chr1	+	155579960	155584758	-0.599357	4.54214	9.88148e-05	0.0116367
NR_027410	GOLGA8B	chr15	-	34817483	34875771	-0.454613	7.90586	0.00010047	0.0117697
NM_001128840	CACNA1D	chr3	+	53529075	53846492	0.663344	0.576988	0.000101132	0.0117855
NR_046295	MSTO1	chr1	+	155579960	155584758	-0.592473	4.45153	0.000106363	0.012331
NM_024734	CLMN	chr14	-	95648275	95786245	-0.391603	4.55876	0.000109894	0.0126746
NM_183395	NLRP3	chr1	+	247581350	247612406	-0.416755	2.81509	0.000111665	0.0128128
NR_046294	MSTO1	chr1	+	155579960	155584758	-0.572361	4.3855	0.000113871	0.0129333
NM_014632	MICAL2	chr11	+	12132137	12285331	0.635919	0.687968	0.000113698	0.0129333
NM_001145122	CAPN14	chr2	-	31395921	31440411	-0.76496	-0.0620308	0.000115617	0.0130653
NM_001127461	NLRP3	chr1	+	247579457	247612406	-0.405421	2.91442	0.000127566	0.0143432
NM_001002264	EPSTI1	chr13	-	43460523	43566407	-0.432767	2.64046	0.000135959	0.0152104
NM_004952	EFNA3	chr1	+	155051347	155060014	-0.607644	1.4957	0.000136973	0.0152106
NM_001023567	GOLGA8B	chr15	-	34817483	34828222	-0.475408	7.30039	0.000137688	0.0152106
NM_001128839	CACNA1D	chr3	+	53529075	53846492	0.652465	0.554667	0.000138	0.0152106
NM_016618	KRCC1	chr2	-	88326723	88355248	-0.386255	3.16108	0.000144923	0.0158953
NM_006497	HIC1	chr17	+	1958392	1962981	-0.778542	-0.294232	0.000152858	0.0166794
NM_001171741	C3orf18	chr3	-	50595455	50608458	-0.717727	0.0602548	0.000154308	0.0166794
NR_004847	UBE2Q2P2	chr15	+	82647285	83084341	-0.557771	2.12257	0.000153986	0.0166794
NM_001098202	HIC1	chr17	+	1959603	1962981	-0.779509	-0.324023	0.000157597	0.0169531
NR_024474	UBE2Q2P3	chr15	+	82647285	83084729	-0.585121	2.17579	0.000161845	0.0172442
NM_003670	BHLHE40	chr3	+	5021096	5026865	-0.380385	5.09162	0.000161519	0.0172442
NM_018179	ATF7IP	chr12	+	14518610	14651697	0.322468	4.36492	0.00016721	0.0177314
NM_001195057	DDIT3	chr12	-	57910370	57914300	0.5192	3.19406	0.000177421	0.0187255
NR_026787	LMLN	chr3	+	197687070	197770591	-0.444493	2.38492	0.000184592	0.0193909
NM_004083	DDIT3	chr12	-	57910370	57914300	0.515424	3.20453	0.000185673	0.0194132
NM_014950	ZBTB1	chr14	+	64971291	65000408	-0.333803	4.93219	0.000187893	0.0195539
NR_026786	LMLN	chr3	+	197687070	197770591	-0.439958	2.42503	0.00020786	0.0215318
NM_000720	CACNA1D	chr3	+	53529075	53846492	0.649116	0.55257	0.000211681	0.0218266
NM_001205263	RAD54B	chr8	-	95384187	95449180	-0.314046	5.41982	0.00021913	0.022491
NM_001170330	C4orf3	chr4	-	120217573	120225600	-0.367315	4.06286	0.000223539	0.0225345
NM_001001701	C4orf3	chr4	-	120217573	120221968	-0.367315	4.06286	0.000223649	0.0225345
NM_152352	FAM210A	chr18	-	13663345	13726591	-0.33848	4.31052	0.000220951	0.0225345
NM_015660	GIMAP2	chr7	+	150382793	150390728	0.495295	2.33817	0.00022459	0.0225345
NM_001195055	DDIT3	chr12	-	57910370	57914300	0.508265	3.2245	0.000222377	0.0225345
NM_001195053	DDIT3	chr12	-	57910370	57914300	0.508252	3.24284	0.000228776	0.0228395
NM_001195054	DDIT3	chr12	-	57910370	57914300	0.509304	3.2289	0.000229671	0.0228395
NM_033029	LMLN	chr3	+	197687070	197770591	-0.435378	2.40665	0.000235341	0.0232998
NM_198038	NUDT9	chr4	+	88343748	88380606	0.366522	3.69526	0.000240013	0.0236577
NM_001123329	ZBTB1	chr14	+	64971291	64991669	-0.319709	5.12649	0.00025062	0.0245948
NM_020894	UVSSA	chr4	+	1341103	1381837	-0.340635	3.68591	0.000254807	0.0247882
NM_017825	ADPRHL2	chr1	+	36554452	36559533	-0.324484	4.04945	0.000254158	0.0247882
NM_006244	PPP2R5B	chr11	+	64692142	64701950	-0.677	1.94919	0.000258819	0.024923
NM_001136049	LMLN	chr3	+	197687070	197770591	-0.43116	2.44617	0.000259534	0.024923
NM_001165415	LDHA	chr11	+	18415935	18429765	-0.333694	10.0988	0.00025801	0.024923
NM_001130110	SETBP1	chr18	+	42260137	42457379	-0.671969	0.263322	0.000260918	0.0249489
NM_003486	SLC7A5	chr16	-	87863628	87903100	0.430903	6.39601	0.00026437	0.0251714
NM_001098801	FAM210A	chr18	-	13663345	13726591	-0.335265	4.3543	0.000271944	0.0257828
NM_001130025	FAM115C	chr7	+	143318044	143422176	-0.493288	1.994	0.000280057	0.0264399
NM_178858	SFXN2	chr10	+	104474297	104498946	-0.362907	3.6611	0.000283163	0.026612
NM_001195056	DDIT3	chr12	-	57910370	57914300	0.501865	3.18795	0.000284258	0.026612
NR_015421	LOC154761	chr7	-	143509060	143533810	-0.531346	1.51948	0.000296395	0.0276326
NM_001161587	GYS1	chr19	-	49471381	49496610	-0.331806	4.77008	0.000298181	0.0276838
NM_020801	ARRDC3	chr5	-	90664540	90679149	-0.477443	2.99344	0.000303856	0.0280942
NM_001039845	MDH1B	chr2	-	207602488	207630050	-0.588942	0.729809	0.0003127	0.0286749
NM_001248011	NUDT9	chr4	+	88343727	88380606	0.352619	3.70269	0.000312657	0.0286749
NM_080660	ZC3HAV1L	chr7	-	138710451	138720775	-0.49076	1.73893	0.000328037	0.0299487
NM_173678	FAM115C	chr7	+	143318541	143422176	-0.48548	2.00752	0.000330607	0.0299487
NR_033651	LOC100132891	chr8	+	72756350	72968547	0.449437	2.43385	0.000329724	0.0299487
NM_002103	GYS1	chr19	-	49471381	49496610	-0.325673	4.85758	0.000333173	0.0300594
NM_001165416	LDHA	chr11	+	18415935	18429765	-0.32841	10.1882	0.000334668	0.0300731
NM_004258	CD101	chr1	+	117544371	117579173	-0.688321	-0.00483719	0.000337015	0.0301049
NM_004090	DUSP3	chr17	-	41843488	41856368	-0.385607	3.58248	0.000337713	0.0301049
NR_036261	MIR1233-2	chr15	-	34674269	34820572	-0.649997	2.63186	0.000345885	0.0305896
NR_036050	MIR1233-1	chr15	-	34674269	34820572	-0.649997	2.63186	0.000345809	0.0305896
NR_002217	PMS2CL	chr7	+	6774935	6791232	-0.37005	3.1185	0.000363218	0.0319961
NM_001256106	CD101	chr1	+	117544371	117579173	-0.683442	-0.00786211	0.000374093	0.0328248
NM_002641	PIGA	chrX	-	15337572	15353676	-0.312625	4.09014	0.000396567	0.0346609
NR_027763	GYS1	chr19	-	49471381	49496610	-0.323092	4.80276	0.000402664	0.0349346
NR_033836	PIGA	chrX	-	15337572	15353676	-0.317654	3.96111	0.000402821	0.0349346
NM_012421	RLF	chr1	+	40627040	40706593	-0.3372	4.68613	0.000404725	0.0349641
NM_001039211	ATAD3C	chr1	+	1385068	1405538	1.0583	1.15715	0.000413269	0.035565
NM_001235	SERPINH1	chr11	+	75273100	75283849	0.304052	4.53145	0.000432706	0.037095
NM_030640	DUSP16	chr12	-	12626215	12715448	-0.303904	5.88081	0.000439725	0.0375528
NM_005566	LDHA	chr11	+	18415935	18429765	-0.322704	10.3129	0.000442288	0.0376281
NM_001165414	LDHA	chr11	+	18417812	18429765	-0.322558	10.3134	0.000444845	0.0377023
NM_003864	SAP30	chr4	+	174292092	174298683	-0.331647	3.55935	0.000451731	0.0378557
NR_028500	LDHA	chr11	+	18415935	18429765	-0.322474	10.1503	0.000451109	0.0378557
NM_017766	CASZ1	chr1	-	10707262	10856733	0.637848	0.527418	0.000450522	0.0378557
NM_001135239	LDHA	chr11	+	18415935	18429765	-0.320955	10.128	0.000459621	0.0383326
NM_001102470	ADH6	chr4	-	100123794	100140403	0.543793	0.977972	0.000460848	0.0383326
NM_001079843	CASZ1	chr1	-	10696665	10856733	0.626755	0.552428	0.00046906	0.0388711
NM_000146	FTL	chr19	+	49468565	49470136	0.308903	8.81957	0.00048575	0.0401057
NM_001207014	SERPINH1	chr11	+	75273100	75283849	0.30048	4.54355	0.000492672	0.0405277
NM_017813	IMPAD1	chr8	-	57870487	57906430	-0.300824	5.00676	0.000495436	0.0406058
NR_030774	UPRT	chrX	+	74493893	74524732	-0.343445	3.31262	0.000513124	0.041902
NM_014000	VCL	chr10	+	75757871	75879914	0.303121	6.39216	0.000522199	0.042488
NM_001256111	CD101	chr1	+	117544371	117579173	-0.673644	-0.0539046	0.000525049	0.0425651
NM_003373	VCL	chr10	+	75757871	75879914	0.301929	6.3674	0.000558399	0.0451053
NM_032199	ARID5B	chr10	+	63661012	63856707	0.453654	1.91144	0.00056078	0.0451347
NM_001256109	CD101	chr1	+	117544371	117579173	-0.663763	-0.0199767	0.000570535	0.0457552
NM_145052	UPRT	chrX	+	74493893	74524732	-0.343506	3.24819	0.00057528	0.0459711
NM_000291	PGK1	chrX	+	77359665	77382324	-0.333654	9.38637	0.000596186	0.0474721
NR_033835	PIGA	chrX	-	15337572	15353676	-0.305966	4.02765	0.000600098	0.0476142
NM_001142296	SPG20	chr13	-	36875774	36920646	0.697769	-0.114291	0.00061317	0.0484795
NM_004721	MAP3K13	chr3	+	185080835	185206882	-0.422272	2.39397	0.000618792	0.0485806
NM_001975	ENO2	chr12	+	7023613	7032859	-0.371435	7.11531	0.000617675	0.0485806
NM_000709	BCKDHA	chr19	+	41903693	41930910	-0.337303	4.31887	0.000631064	0.0491988
NM_001987	ETV6	chr12	+	11802787	12048325	-0.314965	4.46706	0.000630096	0.0491988
NM_020473	PIGA	chrX	-	15337572	15353676	-0.311448	3.85848	0.000633463	0.0492144
NM_173344	ST3GAL1	chr8	-	134467090	134584183	-0.319121	3.75274	0.000638654	0.049446
NM_002670	PLS1	chr3	+	142342265	142432505	0.311981	4.25466	0.000649404	0.0499437
NM_001206484	ATF3	chr1	+	212781969	212794119	0.474844	2.52022	0.000649547	0.0499437
NM_001172312	PLS1	chr3	+	142375738	142432505	0.311846	4.25528	0.000652948	0.0500332
NM_001256030	CD48	chr1	-	160650211	160681641	0.295816	7.40754	0.00065799	0.0502476
NM_181726	ANKRD37	chr4	+	186317839	186321390	-0.732611	2.86611	0.000664218	0.0505506
NM_012415	RAD54B	chr8	-	95384187	95487343	-0.283362	5.63509	0.000673121	0.0510546
NM_001164783	BCKDHA	chr19	+	41903693	41930910	-0.335289	4.31707	0.000683884	0.0516956
NM_001145319	PLS1	chr3	+	142315228	142432505	0.310293	4.25514	0.000691886	0.0521244
NM_025239	PDCD1LG2	chr9	+	5510544	5571282	-0.535628	1.16904	0.000732757	0.0550183
NM_001244638	ARID5B	chr10	+	63808969	63856707	0.468532	1.6418	0.000738091	0.0552334
NM_001814	CTSC	chr11	-	88026759	88070941	0.299005	7.52177	0.000745286	0.0555859
NM_006577	B3GNT2	chr2	+	62423261	62451866	0.296792	5.14071	0.000748334	0.0556279
NM_001778	CD48	chr1	-	160648535	160681641	0.29253	7.51395	0.000755907	0.0560047
NM_004285	H6PD	chr1	+	9294862	9331394	-0.35868	3.18723	0.000774492	0.0571923
NM_001099415	POM121C	chr7	-	75046064	75115568	-0.269462	5.29342	0.000808371	0.0594977
NM_031435	THAP2	chr12	+	72057676	72074428	0.416202	2.34766	0.000821276	0.0602494
NM_001782	CD72	chr9	-	35609975	35618424	-0.484236	1.88199	0.000833948	0.060979
NR_027117	LOC285847	chr6	-	35694538	35704724	-0.698662	-0.355594	0.000849895	0.0614596
NM_001242713	LOC100289561	chr7	+	102004307	102021080	-0.379363	3.01644	0.000850718	0.0614596
NM_019613	WDR45B	chr17	-	80572437	80606411	-0.301931	4.75655	0.000862495	0.0614596
NM_182503	ADAT2	chr6	-	143743968	143771841	-0.285729	4.48247	0.000854639	0.0614596
NM_001193307	SAMD9	chr7	-	92728825	92747336	0.277156	5.08034	0.000855922	0.0614596
NM_000655	SELL	chr1	-	169659805	169680843	0.30272	3.82686	0.000862406	0.0614596
NM_012342	BAMBI	chr10	+	28966423	28971868	0.405692	2.75451	0.000849021	0.0614596
NM_001206488	ATF3	chr1	+	212781969	212794119	0.473866	2.46363	0.000860771	0.0614596
NM_001177306	PAM	chr5	+	102201526	102366808	-0.350569	3.22163	0.000878015	0.0620111
NM_000919	PAM	chr5	+	102201526	102366808	-0.350569	3.22163	0.000878548	0.0620111
NM_003033	ST3GAL1	chr8	-	134467090	134584183	-0.313475	3.73958	0.000874453	0.0620111
NM_024744	ALS2CR8	chr2	+	203777116	203851060	-0.363471	2.99721	0.000884363	0.0622252
NR_033440	PAM	chr5	+	102201526	102366808	-0.352342	3.17189	0.000897486	0.0629506
NM_001104586	ALS2CR8	chr2	+	203776977	203851060	-0.367314	2.93403	0.000916518	0.0640846
NM_138375	CABLES1	chr18	+	20735788	20840434	-0.303809	4.31736	0.00092174	0.064249
NR_034072	SARS	chr1	+	109756514	109760113	0.338642	4.72282	0.000936114	0.0650483
NM_002221	ITPKB	chr1	-	226819390	226926876	0.369261	2.64876	0.000939062	0.0650511
NM_024776	PEAK1	chr15	-	77400497	77712446	-0.270467	5.54829	0.000972086	0.0669244
NR_033652	LOC100132891	chr8	+	72755357	72968547	0.39766	2.78685	0.000969227	0.0669244
NM_003732	EIF4EBP3	chr5	+	139927250	139929163	-0.602874	0.49867	0.00101108	0.0689079
NM_001267050	GPR155	chr2	-	175296299	175351816	-0.542907	0.915925	0.00101322	0.0689079
NM_001674	ATF3	chr1	+	212781969	212794119	0.468097	2.47442	0.00101283	0.0689079
NM_001547	IFIT2	chr10	+	91061705	91069033	0.487797	1.29119	0.00100633	0.0689079
NM_001256438	CABLES1	chr18	+	20714527	20840434	-0.300574	4.30097	0.0010188	0.0690776
NM_016453	NCKIPSD	chr3	-	48711277	48723334	-0.316984	4.09047	0.00102778	0.0694759
NM_001033045	GPR155	chr2	-	175296299	175351816	-0.547013	0.922506	0.00103691	0.0696724
NR_033579	LOC440297	chr15	+	82753446	83145983	-0.534585	4.1871	0.0010363	0.0696724
NM_184231	NCKIPSD	chr3	-	48711277	48723334	-0.317142	4.08819	0.00104013	0.0696791
NM_138766	PAM	chr5	+	102201526	102366808	-0.344982	3.17135	0.0010566	0.0703611
NM_004278	PIGL	chr17	+	16120508	16229573	-0.333699	3.74225	0.00105506	0.0703611
NM_014975	MAST1	chr19	+	12949258	12985766	-0.476555	1.62	0.00107456	0.0713449
NM_001142301	TMEM67	chr8	+	94767071	94830347	-0.322646	3.72214	0.00108119	0.0715729
NM_138822	PAM	chr5	+	102201526	102366808	-0.343196	3.15347	0.00109223	0.0720609
NM_001813	CENPE	chr4	-	104026962	104119566	0.284484	7.03197	0.001095	0.0720609
NM_006472	TXNIP	chr1	+	145438461	145442628	-0.33588	5.79821	0.00113581	0.0745273
NM_017654	SAMD9	chr7	-	92728825	92747336	0.268846	5.1285	0.00114609	0.074982
NM_001039355	SLC25A29	chr14	-	100757452	100772860	-0.383991	3.06812	0.00115114	0.0750927
NM_005723	TSPAN5	chr4	-	99391517	99579812	0.547921	0.593572	0.00116473	0.075758
NM_001204265	NR3C1	chr5	-	142673442	142783254	-0.271681	5.42368	0.0011758	0.0762568
NM_001206486	ATF3	chr1	+	212788359	212794119	0.468313	2.4394	0.00118145	0.0764016
NR_024117	MSTO2P	chr1	+	155579978	155720479	-0.346416	5.16571	0.00121428	0.0781319
NM_012124	CHORDC1	chr11	-	89933596	89956532	0.306235	6.58848	0.00121681	0.0781319
NM_145805	ISL2	chr15	+	76629146	76634816	0.556562	0.925148	0.00121868	0.0781319
NM_001206915	CACNB3	chr12	+	49212253	49222726	-0.356303	2.99341	0.00124125	0.0793511
NM_001144073	CHORDC1	chr11	-	89933596	89956532	0.303388	6.4974	0.0012635	0.0805436
NM_138821	PAM	chr5	+	102201526	102366808	-0.345831	3.08849	0.0012717	0.0808361
NM_001100619	CABLES1	chr18	+	20715726	20840434	-0.294512	4.35835	0.00128192	0.0812551
NM_001030287	ATF3	chr1	+	212738675	212794119	0.469885	2.403	0.00131104	0.0828658
NM_003578	SOAT2	chr12	+	53497273	53518323	-0.515967	0.871744	0.00132303	0.0831542
NM_001040619	ATF3	chr1	+	212781969	212794119	0.458179	2.49146	0.00132185	0.0831542
NM_145065	PELI3	chr11	+	66234335	66244808	-0.414893	1.90974	0.00135631	0.0850067
NR_039983	LOC729737	chr1	-	134772	140566	-0.649962	-0.286527	0.00137837	0.0861479
NR_026811	AGSK1	chr15	+	82944821	83182901	-0.394647	4.2302	0.00145592	0.0907414
NM_001267051	GPR155	chr2	-	175296299	175351816	-0.541814	0.822195	0.00148588	0.0923516
NM_152718	VWCE	chr11	-	61025757	61062788	-0.7134	0.0848404	0.00149703	0.0927055
NM_015087	SPG20	chr13	-	36875774	36920646	0.668686	-0.184444	0.00149986	0.0927055
NM_016332	MSRB1	chr16	-	1988233	1993294	-0.276197	4.10808	0.00152653	0.0940942
NR_038848	LOC643401	chr5	+	27472398	27496508	-0.32809	3.19992	0.00155906	0.0958352
NM_182524	ZNF595	chr4	+	53226	88099	-0.267544	4.59272	0.00156565	0.0959765
NR_033936	LOC727849	chr15	+	82944792	83182930	-0.362526	4.41221	0.00157169	0.0960833
NM_001128431	SLC39A14	chr8	+	22224761	22280249	0.284929	5.26615	0.0015931	0.096863
NM_002395	ME1	chr6	-	83920109	84140938	0.31745	3.19639	0.00159023	0.096863
NM_001003795	GTF2IRD2B	chr7	+	74508346	74565623	-0.576875	0.726633	0.00160227	0.0971568
NM_001135153	SLC39A14	chr8	+	22225049	22280249	0.284614	5.26615	0.00161754	0.0978174
