# Supplementary material for: A Study of Alterations in DNA Epigenetic Modifications (5mC and 5hmC) and Gene Expression Influenced by Simulated Microgravity in Human Lymphoblastoid Cells
Source: PLoS One. 2016 Jan 28;11(1):e0147514. doi: 10.1371/journal.pone.0147514 (PMC4731572; doi:10.1371/journal.pone.0147514)
Supplement: S10 Table — (XLSX) [file pone.0147514.s016.xlsx]

## Sheet: Go BP enrichments
Transcriptionally Upregulated Genes
GO terms	Annotation	# genes	p-value	Genes
GO:0007596	blood coagulation (BP)	7	0.00165144	HBD,SLC7A11,VCL,CENPE,SELL,CD48,SLC7A5
GO:0042542	response to hydrogen peroxide (BP)	3	0.00193905	DDIT3,HMOX1,TRPA1
GO:0006979	response to oxidative stress (BP)	4	0.00219599	DDIT3,SLC7A11,NQO1,HMOX1
GO:0006865	amino acid transport (BP)	3	0.00225315	SLC7A11,SLC1A5,SLC7A5
GO:0050900	leukocyte migration (BP)	4	0.00284739	SLC7A11,SELL,CD48,SLC7A5
GO:0015804	neutral amino acid transport (BP)	2	0.0030192	SLC1A5,SLC7A5
GO:0043433	negative regulation of sequence-specific DNA binding transcription factor activity (BP)	3	0.00344575	DDIT3,HMOX1,ID3
GO:0006879	cellular iron ion homeostasis (BP)	3	0.00409692	FTH1,FTL,HMOX1
GO:0006811	ion transport (BP)	6	0.00505414	SLC7A11,SLC1A5,SLC39A14,TRPA1,SLC7A5,CACNA1D
GO:0006826	iron ion transport (BP)	2	0.00506774	FTH1,FTL
GO:0034641	cellular nitrogen compound metabolic process (BP)	4	0.00605469	SLC7A11,NQO1,SLC1A5,SLC7A5
GO:0055072	iron ion homeostasis (BP)	2	0.00741849	FTL,HMOX1
GO:0055085	transmembrane transport (BP)	6	0.0080988	SLC7A11,SLC1A5,HMOX1,SLC39A14,SLC7A5,CACNA1D
GO:0035094	response to nicotine (BP)	2	0.0123817	SLC7A11,HMOX1
Transcriptionally Downregulated Genes
GO terms	Annotation	# genes	p-value	Genes
GO:0005975	carbohydrate metabolic process (BP)	13	7.73827e-08	GYS1,MDH1B,ENO1,HK1,SLC2A1,SLC2A5,PDK1,PGK1,ENO2,PFKFB4,H6PD,HK2,MPI
GO:0006096	glycolysis (BP)	7	1.17124e-07	ENO1,HK1,LDHA,PGK1,ENO2,PFKFB4,HK2
GO:0006006	glucose metabolic process (BP)	8	8.63555e-07	GYS1,ENO1,PDK1,PGK1,ENO2,PFKFB4,H6PD,HK2
GO:0008645	hexose transport (BP)	4	0.00253417	HK1,SLC2A1,SLC2A5,HK2
GO:0015758	glucose transport (BP)	4	0.00742624	HK1,SLC2A1,SLC2A5,HK2
GO:0016557	peroxisome membrane biogenesis (BP)	2	0.00786883	PEX11A,PEX3
GO:0050873	brown fat cell differentiation (BP)	3	0.00903209	PEX11A,ITGA6,BNIP3
GO:0002221	pattern recognition receptor signaling pathway (BP)	2	0.0170777	PTAFR,DMBT1
GO:0008634	negative regulation of survival gene product expression (BP)	2	0.020187	BNIP3L,BNIP3
GO:0006094	gluconeogenesis (BP)	3	0.026639	ENO1,PGK1,ENO2
GO:0006355	regulation of transcription, DNA-dependent (BP)	16	0.0277113	ZNF292,KDM4B,RAD54B,GTF2IRD2B,NR3C1,TXNIP,ZNF595,BHLHE40,RLF,ZNF160,ETV6,TLE6,SAP30,ZNF318,HIC1,ZBTB1
GO:0055085	transmembrane transport (BP)	9	0.0325945	SFXN2,PEX3,SLC25A29,HK1,SLC2A1,SLC2A5,HK2,GPR155,KCND2
GO:0051607	defense response to virus (BP)	3	0.034906	BNIP3L,LYST,BNIP3
GO:0009268	response to pH (BP)	2	0.0415168	PAM,STS
